# Supplementary material for: Genome-resolved biogeography of Phaeocystales, cosmopolitan bloom-forming algae
Source: Nat Commun. 2025 Sep 29;16:8559. doi: 10.1038/s41467-025-63565-1 (PMC12480563; doi:10.1038/s41467-025-63565-1)
Supplement: Supplementary file 7 — Supplementary Dataset 5 [file 41467_2025_63565_MOESM7_ESM.xlsx]

## Sheet: Supplementary Data 5_ANCOM-BC
Supplementary Data 5: Up- and down-regulated functions according to ANCOM-BC associated with higher mitochondrial-to-plastid transcription. Data inferred for library size-normalized Phaglo1-mapping reads from stations with ln(MT/PT transcription) >-2 (high, n=30) and stations with ln(MT/PT transcription) between -4 and -2 (low, n=37) from stations between latitude 68°N and -56°S (polar stations e…
KEGG	meanHi	meanLo	q_HiLo	lfc_HiLo	se_HiLo	pseudo-count_sensitivity	description	brite
K00326	0.53	-0.704	0.007	1.234	0.227	FALSE	cytochrome-b5 reductase [EC:1.6.2.2]	09100 Metabolism;09101 Carbohydrate metabolism;00520 Amino sugar and nucleotide sugar metabolism;K00326
K00326,K15728	-0.278	-1.745	0	1.467	0.177	FALSE	cytochrome-b5 reductase [EC:1.6.2.2];phosphatidate phosphatase LPIN [EC:3.1.3.4]	09100 Metabolism;09101 Carbohydrate metabolism;00520 Amino sugar and nucleotide sugar metabolism;K00326;09181 Protein families: metabolism;01009 Protein phosphatases and associated proteins;K15728
K01183	0.862	-0.216	0.039	1.078	0.229	TRUE	chitinase [EC:3.2.1.14]	09100 Metabolism;09101 Carbohydrate metabolism;00520 Amino sugar and nucleotide sugar metabolism;K01183
K00339	0.215	-2.037	0.001	2.252	0.238	FALSE	NADH-quinone oxidoreductase subunit J [EC:7.1.1.2]	09100 Metabolism;09102 Energy metabolism;00190 Oxidative phosphorylation;K00339
K00343	0.04	-3.689	0	3.73	0.246	FALSE	NADH-quinone oxidoreductase subunit N [EC:7.1.1.2]	09100 Metabolism;09102 Energy metabolism;00190 Oxidative phosphorylation;K00343
K01613,K19728,K19916,K19917,K19918,K19938,K19939	-0.785	-3.073	0	2.288	0.155	FALSE	phosphatidylserine decarboxylase [EC:4.1.1.65];protein unc-13 D;double C2-like domain-containing protein alpha;double C2-like domain-containing protein beta;double C2-like domain-containing protein gamma;rabphilin-3A;Rab effector Noc2	09100 Metabolism;09103 Lipid metabolism;00564 Glycerophospholipid metabolism;K01613;09182 Protein families: genetic information processing;04131 Membrane trafficking;K19728;09182 Protein families: genetic information processing;04131 Membrane trafficking;K19916;09182 Protein families: genetic information processing;04131 Membrane trafficking;K19917;09182 Protein families: genetic information proc…
K13988	0.351	-1.105	0.001	1.457	0.236	FALSE	ADP-ribose pyrophosphatase [EC:3.6.1.13]	09100 Metabolism;09104 Nucleotide metabolism;00230 Purine metabolism;K13988
K01939,K20870	0.78	-0.187	0.03	0.967	0.2	TRUE	adenylosuccinate synthase [EC:6.3.4.4];putative beta-1,4-xylosyltransferase IRX10 [EC:2.4.2.-]	09100 Metabolism;09105 Amino acid metabolism;00250 Alanine, aspartate and glutamate metabolism;K01939;09181 Protein families: metabolism;01003 Glycosyltransferases;K20870
K00026,K02903,K06210	0.605	-0.839	0.005	1.444	0.259	FALSE	malate dehydrogenase [EC:1.1.1.37];large subunit ribosomal protein L28e;nicotinamide mononucleotide adenylyltransferase [EC:2.7.7.1 2.7.7.18]	09100 Metabolism;09105 Amino acid metabolism;00270 Cysteine and methionine metabolism;K00026;09182 Protein families: genetic information processing;03011 Ribosome;K02903;09100 Metabolism;09108 Metabolism of cofactors and vitamins;00760 Nicotinate and nicotinamide metabolism;K06210
K18660,K22133	0.906	-0.243	0.034	1.149	0.241	TRUE	malonyl-CoA/methylmalonyl-CoA synthetase [EC:6.2.1.76 6.2.1.-];oxalate---CoA ligase [EC:6.2.1.8]	09100 Metabolism;09105 Amino acid metabolism;00280 Valine, leucine and isoleucine degradation;K18660;09100 Metabolism;09101 Carbohydrate metabolism;00630 Glyoxylate and dicarboxylate metabolism;K22133
K01711	0.194	-0.65	0.008	0.844	0.155	FALSE	GDPmannose 4,6-dehydratase [EC:4.2.1.47]	09100 Metabolism;09107 Glycan biosynthesis and metabolism;00541 O-Antigen nucleotide sugar biosynthesis;K01711
K05291,K13174	-0.61	-1.734	0.007	1.124	0.15	FALSE	phosphatidylinositol glycan, class S;THO complex subunit 5	09100 Metabolism;09107 Glycan biosynthesis and metabolism;00563 Glycosylphosphatidylinositol (GPI)-anchor biosynthesis;K05291;09182 Protein families: genetic information processing;03041 Spliceosome;K13174
K00600	0.966	-0.658	0	1.624	0.236	TRUE	glycine hydroxymethyltransferase [EC:2.1.2.1]	09100 Metabolism;09108 Metabolism of cofactors and vitamins;00670 One carbon pool by folate;K00600
K19785	0.321	-0.812	0.016	1.133	0.217	FALSE	nicotinamide-nucleotide adenylyltransferase [EC:2.7.7.1]	09100 Metabolism;09108 Metabolism of cofactors and vitamins;00760 Nicotinate and nicotinamide metabolism;K19785
K03527	-0.61	-2.224	0	1.614	0.169	FALSE	4-hydroxy-3-methylbut-2-en-1-yl diphosphate reductase [EC:1.17.7.4]	09100 Metabolism;09109 Metabolism of terpenoids and polyketides;00900 Terpenoid backbone biosynthesis;K03527
K00133	-0.182	-2.131	0	1.949	0.181	FALSE	aspartate-semialdehyde dehydrogenase [EC:1.2.1.11]	09100 Metabolism;09110 Biosynthesis of other secondary metabolites;00261 Monobactam biosynthesis;K00133
K00430,K17794	-0.021	-1.491	0	1.47	0.183	FALSE	peroxidase [EC:1.11.1.7];mitochondrial import inner membrane translocase subunit TIM23	09100 Metabolism;09110 Biosynthesis of other secondary metabolites;00940 Phenylpropanoid biosynthesis;K00430;09183 Protein families: signaling and cellular processes;02000 Transporters;K17794
K00276,K06698	0.267	-0.67	0.022	0.937	0.183	FALSE	primary-amine oxidase [EC:1.4.3.21];proteasome activator subunit 3 (PA28 gamma)	09100 Metabolism;09110 Biosynthesis of other secondary metabolites;00960 Tropane, piperidine and pyridine alkaloid biosynthesis;K00276;09183 Protein families: signaling and cellular processes;04147 Exosome;K06698
K00128,K02922,K06269,K07891,K09557	0.064	-1.285	0.001	1.349	0.216	FALSE	aldehyde dehydrogenase (NAD+) [EC:1.2.1.3];large subunit ribosomal protein L37e;serine/threonine-protein phosphatase PP1 catalytic subunit [EC:3.1.3.16];Ras-related protein Rab-22;BCL2-associated athanogene 3	09100 Metabolism;09111 Xenobiotics biodegradation and metabolism;00625 Chloroalkane and chloroalkene degradation;K00128;09182 Protein families: genetic information processing;03011 Ribosome;K02922;09182 Protein families: genetic information processing;03041 Spliceosome;K06269;09183 Protein families: signaling and cellular processes;04031 GTP-binding proteins;K07891;09182 Protein families: genetic…
K01431,K02735,K03660	0.002	-1.099	0.014	1.101	0.193	FALSE	beta-ureidopropionase [EC:3.5.1.6];20S proteasome subunit beta 3 [EC:3.4.25.1];N-glycosylase/DNA lyase [EC:3.2.2.- 4.2.99.18]	09100 Metabolism;09111 Xenobiotics biodegradation and metabolism;00983 Drug metabolism - other enzymes;K01431;09182 Protein families: genetic information processing;03051 Proteasome;K02735;09182 Protein families: genetic information processing;03400 DNA repair and recombination proteins;K03660
K12947	-0.552	-1.56	0.032	1.008	0.158	FALSE	signal peptidase complex subunit 2 [EC:3.4.-.-]	09120 Genetic Information Processing;09123 Folding, sorting and degradation;03060 Protein export;K12947
K01691,K06252	0.351	-0.611	0.044	0.962	0.197	FALSE	WNT inhibitory factor 1;tenascin	09130 Environmental Information Processing;09132 Signal transduction;04310 Wnt signaling pathway;K01691;09183 Protein families: signaling and cellular processes;00536 Glycosaminoglycan binding proteins;K06252
K02155	0.755	-0.416	0.005	1.171	0.218	TRUE	V-type H+-transporting ATPase 16kDa proteolipid subunit	09140 Cellular Processes;09141 Transport and catabolism;04142 Lysosome;K02155
K02149	0.319	-0.876	0.001	1.195	0.191	FALSE	V-type H+-transporting ATPase subunit D	09140 Cellular Processes;09141 Transport and catabolism;04145 Phagosome;K02149
K01581,K01611,K15203	-0.036	-1.274	0.003	1.237	0.206	FALSE	ornithine decarboxylase [EC:4.1.1.17];S-adenosylmethionine decarboxylase [EC:4.1.1.50];general transcription factor 3C polypeptide 6	09140 Cellular Processes;09141 Transport and catabolism;04148 Efferocytosis;K01581;09100 Metabolism;09105 Amino acid metabolism;00330 Arginine and proline metabolism;K01611;09182 Protein families: genetic information processing;03021 Transcription machinery;K15203
K08738	0.452	-1.339	0	1.791	0.234	FALSE	cytochrome c	09140 Cellular Processes;09143 Cell growth and death;04115 p53 signaling pathway;K08738
K00640	0.523	-0.371	0.042	0.895	0.181	FALSE	serine O-acetyltransferase [EC:2.3.1.30]	09140 Cellular Processes;09145 Cellular community - prokaryotes;05111 Biofilm formation - Vibrio cholerae;K00640
K02713	-0.122	-2.089	0.032	1.967	0.301	FALSE	photosystem II PsbL protein	09181 Protein families: metabolism;00194 Photosynthesis proteins;K02713
K02720	0.021	-2.079	0.007	2.101	0.233	FALSE	photosystem II cytochrome c550	09181 Protein families: metabolism;00194 Photosynthesis proteins;K02720
K08907	1.077	-0.475	0.006	1.552	0.296	TRUE	light-harvesting complex I chlorophyll a/b binding protein 1	09181 Protein families: metabolism;00194 Photosynthesis proteins;K08907
K02088,K02206,K04563	-0.815	-2.019	0.022	1.205	0.15	FALSE	cyclin-dependent kinase 3 [EC:2.7.11.22];cyclin-dependent kinase 2 [EC:2.7.11.22];cyclin-dependent kinase [EC:2.7.11.22]	09181 Protein families: metabolism;01001 Protein kinases;K02088;09182 Protein families: genetic information processing;03036 Chromosome and associated proteins;K02206;09182 Protein families: genetic information processing;03019 Messenger RNA biogenesis;K04563
K07298,K07359	-0.365	-1.567	0.002	1.202	0.168	FALSE	serine/threonine-protein kinase 11 [EC:2.7.11.1];calcium/calmodulin-dependent protein kinase kinase 2 [EC:2.7.11.17]	09181 Protein families: metabolism;01001 Protein kinases;K07298;09181 Protein families: metabolism;01001 Protein kinases;K07359
K07376	0.843	-0.292	0.005	1.136	0.213	TRUE	protein kinase, cGMP-dependent [EC:2.7.11.12]	09181 Protein families: metabolism;01001 Protein kinases;K07376
K08819,K14794	0.724	-0.484	0.002	1.208	0.212	TRUE	cyclin-dependent kinase 12/13 [EC:2.7.11.22 2.7.11.23];ribosomal RNA-processing protein 12	09181 Protein families: metabolism;01001 Protein kinases;K08819;09182 Protein families: genetic information processing;03009 Ribosome biogenesis;K14794
K01262,K07342	-0.168	-1.526	0	1.358	0.19	FALSE	Xaa-Pro aminopeptidase [EC:3.4.11.9];protein transport protein SEC61 subunit gamma and related proteins	09181 Protein families: metabolism;01002 Peptidases and inhibitors;K01262;09183 Protein families: signaling and cellular processes;02044 Secretion system;K07342
K01358	0.983	-0.342	0.004	1.326	0.246	TRUE	ATP-dependent Clp protease, protease subunit [EC:3.4.21.92]	09181 Protein families: metabolism;01002 Peptidases and inhibitors;K01358
K06002	0.244	-0.817	0.021	1.062	0.207	FALSE	pepsin A [EC:3.4.23.1]	09181 Protein families: metabolism;01002 Peptidases and inhibitors;K06002
K00778,K00779	-0.357	-1.61	0.002	1.254	0.164	FALSE	beta-galactoside alpha-2,6-sialyltransferase (sialyltransferase 1) [EC:2.4.99.1];beta-galactoside alpha-2,6-sialyltransferase (sialyltransferase 2) [EC:2.4.99.1]	09181 Protein families: metabolism;01003 Glycosyltransferases;K00778;09181 Protein families: metabolism;01003 Glycosyltransferases;K00779
K01017,K07779	-0.862	-1.973	0.017	1.111	0.17	FALSE	chondroitin 4-sulfotransferase 11 [EC:2.8.2.5];chondroitin 4-sulfotransferase 13 [EC:2.8.2.5]	09181 Protein families: metabolism;01003 Glycosyltransferases;K01017;09181 Protein families: metabolism;01003 Glycosyltransferases;K07779
K00507	0.094	-1.09	0.011	1.184	0.211	FALSE	stearoyl-CoA desaturase (delta-9 desaturase) [EC:1.14.19.1]	09181 Protein families: metabolism;01004 Lipid biosynthesis proteins;K00507
K10258,K12343	-0.42	-1.817	0.009	1.396	0.177	FALSE	very-long-chain enoyl-CoA reductase [EC:1.3.1.93];3-oxo-5-alpha-steroid 4-dehydrogenase 1 [EC:1.3.1.22]	09181 Protein families: metabolism;01004 Lipid biosynthesis proteins;K10258;09100 Metabolism;09103 Lipid metabolism;00140 Steroid hormone biosynthesis;K12343
K05355,K12505,K21456	0.655	-0.523	0.019	1.178	0.22	FALSE	hexaprenyl-diphosphate synthase [EC:2.5.1.82 2.5.1.83];decaprenyl-diphosphate synthase subunit 2 [EC:2.5.1.91];glutathione synthase [EC:6.3.2.3]	09181 Protein families: metabolism;01006 Prenyltransferases;K05355;09181 Protein families: metabolism;01006 Prenyltransferases;K12505;09183 Protein families: signaling and cellular processes;04147 Exosome;K21456
K00831	0.142	-1.721	0	1.863	0.198	FALSE	phosphoserine aminotransferase [EC:2.6.1.52]	09181 Protein families: metabolism;01007 Amino acid related enzymes;K00831
K17553	-0.757	-1.975	0.025	1.218	0.144	FALSE	protein phosphatase 1 regulatory subunit 11	09181 Protein families: metabolism;01009 Protein phosphatases and associated proteins;K17553
K19749	0.395	-1.087	0	1.483	0.189	FALSE	retinoic acid-induced protein 1	09182 Protein families: genetic information processing;03000 Transcription factors;K19749
K19829	-0.55	-1.45	0.042	0.9	0.163	FALSE	genetic interactor of prohibitins 3, mitochondrial	09182 Protein families: genetic information processing;03009 Ribosome biogenesis;K19829
K02863,K02867	0.176	-0.947	0.032	1.123	0.22	FALSE	large subunit ribosomal protein L1;large subunit ribosomal protein L11	09182 Protein families: genetic information processing;03011 Ribosome;K02863;09182 Protein families: genetic information processing;03011 Ribosome;K02867
K02866,K02908	-0.12	-1.203	0.023	1.083	0.205	FALSE	large subunit ribosomal protein L10e;large subunit ribosomal protein L30e	09182 Protein families: genetic information processing;03011 Ribosome;K02866;09182 Protein families: genetic information processing;03011 Ribosome;K02908
K02871	0.635	-0.656	0.009	1.291	0.243	TRUE	large subunit ribosomal protein L13	09182 Protein families: genetic information processing;03011 Ribosome;K02871
K02878	0.485	-1.857	0	2.343	0.182	FALSE	large subunit ribosomal protein L16	09182 Protein families: genetic information processing;03011 Ribosome;K02878
K02891	0.177	-0.96	0.028	1.137	0.223	FALSE	large subunit ribosomal protein L22e	09182 Protein families: genetic information processing;03011 Ribosome;K02891
K02941	0.722	-0.466	0.002	1.187	0.211	TRUE	large subunit ribosomal protein LP0	09182 Protein families: genetic information processing;03011 Ribosome;K02941
K02957	-0.089	-1.28	0.027	1.192	0.224	FALSE	small subunit ribosomal protein S15Ae	09182 Protein families: genetic information processing;03011 Ribosome;K02957
K02981	0.827	-0.392	0.019	1.22	0.245	TRUE	small subunit ribosomal protein S2e	09182 Protein families: genetic information processing;03011 Ribosome;K02981
K02982	0.363	-0.929	0.02	1.292	0.19	FALSE	small subunit ribosomal protein S3	09182 Protein families: genetic information processing;03011 Ribosome;K02982
K02987	0.729	-0.837	0.001	1.566	0.264	TRUE	small subunit ribosomal protein S4e	09182 Protein families: genetic information processing;03011 Ribosome;K02987
K17424	-0.803	-1.778	0.032	0.975	0.153	FALSE	large subunit ribosomal protein L43	09182 Protein families: genetic information processing;03011 Ribosome;K17424
K19032	-0.023	-2.95	0.009	2.926	0.331	FALSE	30S ribosomal protein 3	09182 Protein families: genetic information processing;03011 Ribosome;K19032
K02493,K02979,K07767,K08767	0.695	-0.639	0	1.334	0.213	FALSE	release factor glutamine methyltransferase [EC:2.1.1.297];small subunit ribosomal protein S28e;katanin p60 ATPase-containing subunit A1 [EC:5.6.1.1];angiopoietin-like 4	09182 Protein families: genetic information processing;03012 Translation factors;K02493;09182 Protein families: genetic information processing;03011 Ribosome;K02979;09183 Protein families: signaling and cellular processes;04812 Cytoskeleton proteins;K07767;09183 Protein families: signaling and cellular processes;04147 Exosome;K08767
K00791	0.424	-1.146	0.005	1.571	0.273	FALSE	tRNA dimethylallyltransferase [EC:2.5.1.75]	09182 Protein families: genetic information processing;03016 Transfer RNA biogenesis;K00791
K01886,K02924	0.283	-0.781	0.029	1.063	0.21	FALSE	glutaminyl-tRNA synthetase [EC:6.1.1.18];large subunit ribosomal protein L39e	09182 Protein families: genetic information processing;03016 Transfer RNA biogenesis;K01886;09182 Protein families: genetic information processing;03011 Ribosome;K02924
K12581	0.196	-0.782	0.007	0.978	0.178	FALSE	CCR4-NOT transcription complex subunit 7/8	09182 Protein families: genetic information processing;03019 Messenger RNA biogenesis;K12581
K12604	-0.428	-1.583	0.038	1.155	0.161	FALSE	CCR4-NOT transcription complex subunit 1	09182 Protein families: genetic information processing;03019 Messenger RNA biogenesis;K12604
K14443	0.056	-1.037	0.018	1.093	0.205	FALSE	protein Tob/BTG	09182 Protein families: genetic information processing;03019 Messenger RNA biogenesis;K14443
K03145	-0.244	-1.224	0.021	0.98	0.166	FALSE	transcription elongation factor S-II	09182 Protein families: genetic information processing;03021 Transcription machinery;K03145
K00412	0.541	-1.258	0.016	1.799	0.273	FALSE	ubiquinol-cytochrome c reductase cytochrome b subunit	09182 Protein families: genetic information processing;03029 Mitochondrial biogenesis;K00412
K02126	0.106	-1.958	0.024	2.064	0.243	FALSE	F-type H+-transporting ATPase subunit a	09182 Protein families: genetic information processing;03029 Mitochondrial biogenesis;K02126
K02262	-0.126	-1.685	0.025	1.559	0.267	FALSE	cytochrome c oxidase subunit 3	09182 Protein families: genetic information processing;03029 Mitochondrial biogenesis;K02262
K17732	0.508	-0.531	0.007	1.039	0.193	FALSE	mitochondrial-processing peptidase subunit beta [EC:3.4.24.64]	09182 Protein families: genetic information processing;03029 Mitochondrial biogenesis;K17732
K17981	0.043	-1.301	0.001	1.344	0.204	FALSE	mitochondrial fission process protein 1	09182 Protein families: genetic information processing;03029 Mitochondrial biogenesis;K17981
K03083	-0.018	-1.125	0.013	1.107	0.202	FALSE	glycogen synthase kinase 3 beta [EC:2.7.11.26]	09182 Protein families: genetic information processing;03036 Chromosome and associated proteins;K03083
K03129	1.02	-0.542	0	1.562	0.263	TRUE	transcription initiation factor TFIID subunit 4	09182 Protein families: genetic information processing;03036 Chromosome and associated proteins;K03129
K04345	0.581	-0.357	0.021	0.937	0.187	FALSE	protein kinase A [EC:2.7.11.11]	09182 Protein families: genetic information processing;03036 Chromosome and associated proteins;K04345
K04345,K08282,K19584	0.108	-1.375	0	1.484	0.21	FALSE	protein kinase A [EC:2.7.11.11];non-specific serine/threonine protein kinase [EC:2.7.11.1];protein kinase X [EC:2.7.11.11]	09182 Protein families: genetic information processing;03036 Chromosome and associated proteins;K04345;09191 Unclassified: metabolism;99980 Enzymes with EC numbers;K08282;09181 Protein families: metabolism;01001 Protein kinases;K19584
K11446,K12495	3.195	-0.844	0.001	4.039	0.24	FALSE	histone demethylase JARID1 [EC:1.14.11.-];IQ motif and SEC7 domain-containing protein	09182 Protein families: genetic information processing;03036 Chromosome and associated proteins;K11446;09182 Protein families: genetic information processing;04131 Membrane trafficking;K12495
K12614	0.489	-0.378	0.02	0.867	0.172	FALSE	ATP-dependent RNA helicase DDX6/DHH1 [EC:3.6.4.13]	09182 Protein families: genetic information processing;03036 Chromosome and associated proteins;K12614
K12662,K19760	0.497	-0.623	0.003	1.12	0.198	FALSE	U4/U6 small nuclear ribonucleoprotein PRP4;dynein assembly factor with WDR repeat domains 1	09182 Protein families: genetic information processing;03041 Spliceosome;K12662;09183 Protein families: signaling and cellular processes;04812 Cytoskeleton proteins;K19760
K12812	1.073	0.015	0.022	1.058	0.22	TRUE	ATP-dependent RNA helicase UAP56/SUB2 [EC:3.6.4.13]	09182 Protein families: genetic information processing;03041 Spliceosome;K12812
K12816	0.049	-1.484	0	1.533	0.166	FALSE	pre-mRNA-processing factor 17	09182 Protein families: genetic information processing;03041 Spliceosome;K12816
K12829	0.524	-0.395	0.016	0.919	0.176	FALSE	splicing factor 3B subunit 2	09182 Protein families: genetic information processing;03041 Spliceosome;K12829
K12889,K13162,K21444	0.382	-0.943	0.002	1.325	0.224	FALSE	poly(rC)-binding protein 1;poly(rC)-binding protein 2/3/4;poly(rC)-binding protein 3/4	09182 Protein families: genetic information processing;03041 Spliceosome;K12889;09182 Protein families: genetic information processing;03041 Spliceosome;K13162;09182 Protein families: genetic information processing;03019 Messenger RNA biogenesis;K21444
K02732	0.31	-0.79	0.011	1.1	0.201	FALSE	20S proteasome subunit beta 6 [EC:3.4.25.1]	09182 Protein families: genetic information processing;03051 Proteasome;K02732
K03671	0.97	-0.392	0.001	1.362	0.235	TRUE	thioredoxin 1	09182 Protein families: genetic information processing;03110 Chaperones and folding catalysts;K03671
K03676	0.469	-0.753	0.007	1.222	0.222	FALSE	glutaredoxin 3	09182 Protein families: genetic information processing;03110 Chaperones and folding catalysts;K03676
K07466,K14811	-0.216	-1.172	0.046	0.956	0.174	FALSE	replication factor A1;ATP-dependent RNA helicase DBP3 [EC:3.6.4.13]	09182 Protein families: genetic information processing;03400 DNA repair and recombination proteins;K07466;09182 Protein families: genetic information processing;03009 Ribosome biogenesis;K14811
K10840,K16465	1.237	-0.077	0.005	1.314	0.255	TRUE	centrin-2;centrin-1	09182 Protein families: genetic information processing;03400 DNA repair and recombination proteins;K10840;09183 Protein families: signaling and cellular processes;03037 Cilium and associated proteins;K16465
K11339	-0.322	-1.763	0.001	1.441	0.171	FALSE	mortality factor 4-like protein 1	09182 Protein families: genetic information processing;03400 DNA repair and recombination proteins;K11339
K02983	0.134	-1.081	0.008	1.215	0.22	FALSE	small subunit ribosomal protein S30e	09182 Protein families: genetic information processing;04121 Ubiquitin system;K02983
K06643,K15283,K15285	1.019	-0.317	0.017	1.336	0.27	TRUE	E3 ubiquitin-protein ligase Mdm2 [EC:2.3.2.27];solute carrier family 35, member E1;solute carrier family 35, member E3	09182 Protein families: genetic information processing;04121 Ubiquitin system;K06643;09183 Protein families: signaling and cellular processes;02000 Transporters;K15283;09183 Protein families: signaling and cellular processes;02000 Transporters;K15285
K00940	0.206	-1.351	0	1.557	0.222	FALSE	nucleoside-diphosphate kinase [EC:2.7.4.6]	09182 Protein families: genetic information processing;04131 Membrane trafficking;K00940
K09586	0.721	-0.352	0.031	1.073	0.218	TRUE	endoplasmic reticulum protein 29	09182 Protein families: genetic information processing;04131 Membrane trafficking;K09586
K12393	0.839	-0.179	0.047	1.018	0.216	TRUE	AP-1 complex subunit mu	09182 Protein families: genetic information processing;04131 Membrane trafficking;K12393
K12394,K12395	0.316	-0.734	0.016	1.05	0.2	FALSE	AP-1 complex subunit sigma 1/2;AP-1 complex subunit sigma-3	09182 Protein families: genetic information processing;04131 Membrane trafficking;K12394;09182 Protein families: genetic information processing;04131 Membrane trafficking;K12395
K12403	-1.029	-2.561	0.007	1.532	0.158	FALSE	AP-4 complex subunit sigma-1	09182 Protein families: genetic information processing;04131 Membrane trafficking;K12403
K19949	0.293	-0.658	0.044	0.951	0.194	FALSE	otoferlin	09182 Protein families: genetic information processing;04131 Membrane trafficking;K19949
K00799	0.731	-0.402	0.019	1.133	0.227	TRUE	glutathione S-transferase [EC:2.5.1.18]	09183 Protein families: signaling and cellular processes;02000 Transporters;K00799
K00799,K04097	0.816	-0.45	0.005	1.267	0.235	TRUE	glutathione S-transferase [EC:2.5.1.18];prostaglandin-H2 D-isomerase / glutathione transferase [EC:5.3.99.2 2.5.1.18]	09183 Protein families: signaling and cellular processes;02000 Transporters;K00799;09100 Metabolism;09111 Xenobiotics biodegradation and metabolism;00982 Drug metabolism - cytochrome P450;K04097
K03762	0.634	-0.403	0.002	1.038	0.178	FALSE	MFS transporter, MHS family, proline/betaine transporter	09183 Protein families: signaling and cellular processes;02000 Transporters;K03762
K15104	-0.208	-1.194	0.033	0.986	0.177	FALSE	solute carrier family 25 (mitochondrial oxoglutarate transporter), member 11	09183 Protein families: signaling and cellular processes;02000 Transporters;K15104
K15119	0.188	-0.861	0.009	1.049	0.182	FALSE	solute carrier family 25, member 39/40	09183 Protein families: signaling and cellular processes;02000 Transporters;K15119
K15272	0.951	-0.34	0	1.291	0.217	TRUE	solute carrier family 35 (UDP-sugar transporter), member A1/2/3	09183 Protein families: signaling and cellular processes;02000 Transporters;K15272
K15272,K15273,K15274	0.14	-0.826	0.012	0.966	0.173	FALSE	solute carrier family 35 (UDP-sugar transporter), member A1/2/3;solute carrier family 35 (probable UDP-sugar transporter), member A4;solute carrier family 35 (probable UDP-sugar transporter), member A5	09183 Protein families: signaling and cellular processes;02000 Transporters;K15272;09183 Protein families: signaling and cellular processes;02000 Transporters;K15273;09183 Protein families: signaling and cellular processes;02000 Transporters;K15274
K15285	0.79	-0.646	0.001	1.436	0.249	TRUE	solute carrier family 35, member E3	09183 Protein families: signaling and cellular processes;02000 Transporters;K15285
K17938	-0.301	-1.392	0.008	1.091	0.167	FALSE	peptide/bleomycin uptake transporter	09183 Protein families: signaling and cellular processes;02000 Transporters;K17938
K16465	1.059	-0.355	0.001	1.414	0.246	TRUE	centrin-1	09183 Protein families: signaling and cellular processes;03037 Cilium and associated proteins;K16465
K20790	-0.112	-1.177	0.003	1.065	0.166	FALSE	nucleoside diphosphate kinase homolog 5	09183 Protein families: signaling and cellular processes;03037 Cilium and associated proteins;K20790
K07874	0.868	-0.736	0	1.604	0.233	TRUE	Ras-related protein Rab-1A	09183 Protein families: signaling and cellular processes;04031 GTP-binding proteins;K07874
K07943,K21596	0.04	-0.97	0.017	1.011	0.183	FALSE	ADP-ribosylation factor-like protein 2;calmodulin-binding transcription activator	09183 Protein families: signaling and cellular processes;04031 GTP-binding proteins;K07943;09182 Protein families: genetic information processing;03000 Transcription factors;K21596
K07955	-0.072	-1.172	0.013	1.101	0.198	FALSE	ADP-ribosylation factor-like protein 8	09183 Protein families: signaling and cellular processes;04031 GTP-binding proteins;K07955
K05193,K05194,K05195,K05271,K05273	0.476	-0.846	0.004	1.321	0.237	FALSE	glycine receptor alpha-1;glycine receptor alpha-2;glycine receptor alpha-3;glycine receptor alpha-4;glutamate receptor, anionic, other	09183 Protein families: signaling and cellular processes;04040 Ion channels;K05193;09183 Protein families: signaling and cellular processes;04040 Ion channels;K05194;09183 Protein families: signaling and cellular processes;04040 Ion channels;K05195;09183 Protein families: signaling and cellular processes;04040 Ion channels;K05271;09183 Protein families: signaling and cellular processes;04040 Ion …
K05389	0.881	-0.468	0.003	1.349	0.249	TRUE	potassium channel subfamily K, other eukaryote	09183 Protein families: signaling and cellular processes;04040 Ion channels;K05389
K16892	-0.524	-1.911	0.001	1.386	0.185	FALSE	cation channel sperm-associated protein 4	09183 Protein families: signaling and cellular processes;04040 Ion channels;K16892
K03462	-0.491	-1.529	0.03	1.038	0.181	FALSE	nicotinamide phosphoribosyltransferase [EC:2.4.2.12]	09183 Protein families: signaling and cellular processes;04052 Cytokines and neuropeptides;K03462
K00058	0.578	-0.882	0.008	1.461	0.27	FALSE	D-3-phosphoglycerate dehydrogenase / 2-oxoglutarate reductase [EC:1.1.1.95 1.1.1.399]	09183 Protein families: signaling and cellular processes;04147 Exosome;K00058
K01275,K01363	0.654	-0.947	0	1.601	0.243	TRUE	cathepsin C [EC:3.4.14.1];cathepsin B [EC:3.4.22.1]	09183 Protein families: signaling and cellular processes;04147 Exosome;K01275;09183 Protein families: signaling and cellular processes;00536 Glycosaminoglycan binding proteins;K01363
K01379	0.964	-0.522	0.001	1.485	0.261	TRUE	cathepsin D [EC:3.4.23.5]	09183 Protein families: signaling and cellular processes;04147 Exosome;K01379
K01379,K01381,K01382,K06883	0.886	-0.443	0.001	1.329	0.233	TRUE	cathepsin D [EC:3.4.23.5];saccharopepsin [EC:3.4.23.25];cathepsin E [EC:3.4.23.34];uncharacterized protein	09183 Protein families: signaling and cellular processes;04147 Exosome;K01379;09181 Protein families: metabolism;01002 Peptidases and inhibitors;K01381;09181 Protein families: metabolism;01002 Peptidases and inhibitors;K01382;09194 Poorly characterized;99997 Function unknown;K06883
K01689	1.082	-0.105	0.004	1.187	0.225	TRUE	enolase [EC:4.2.1.11]	09183 Protein families: signaling and cellular processes;04147 Exosome;K01689
K01915	1.127	-0.393	0	1.52	0.253	TRUE	glutamine synthetase [EC:6.3.1.2]	09183 Protein families: signaling and cellular processes;04147 Exosome;K01915
K03283,K20178	-1.137	-2.966	0.001	1.829	0.151	FALSE	heat shock 70kDa protein 1/8;vacuolar protein sorting-associated protein 8	09183 Protein families: signaling and cellular processes;04147 Exosome;K03283;09182 Protein families: genetic information processing;04131 Membrane trafficking;K20178
K04646,K15100	-0.415	-1.393	0.034	0.978	0.164	FALSE	clathrin heavy chain;solute carrier family 25 (mitochondrial citrate transporter), member 1	09183 Protein families: signaling and cellular processes;04147 Exosome;K04646;09183 Protein families: signaling and cellular processes;02000 Transporters;K15100
K05765	0.177	-1.018	0.003	1.195	0.191	FALSE	cofilin	09183 Protein families: signaling and cellular processes;04147 Exosome;K05765
K09493	0.725	-0.312	0.042	1.036	0.217	TRUE	T-complex protein 1 subunit alpha	09183 Protein families: signaling and cellular processes;04147 Exosome;K09493
K12194	-0.583	-1.604	0.027	1.021	0.182	FALSE	charged multivesicular body protein 4A/B	09183 Protein families: signaling and cellular processes;04147 Exosome;K12194
K05761	0.627	-0.465	0.005	1.092	0.19	FALSE	villin 1	09183 Protein families: signaling and cellular processes;04812 Cytoskeleton proteins;K05761
K08798	0.894	-0.199	0.009	1.092	0.214	TRUE	MAP/microtubule affinity-regulating kinase [EC:2.7.11.1]	09183 Protein families: signaling and cellular processes;04812 Cytoskeleton proteins;K08798
K10398,K12301,K12303	-0.763	-1.965	0.013	1.202	0.158	FALSE	kinesin family member 11;MFS transporter, ACS family, solute carrier family 17 (sodium-dependent inorganic phosphate cotransporter), member 5;MFS transporter, ACS family, solute carrier family 17 (sodium-dependent inorganic phosphate cotransporter), member 9	09183 Protein families: signaling and cellular processes;04812 Cytoskeleton proteins;K10398;09183 Protein families: signaling and cellular processes;02000 Transporters;K12301;09183 Protein families: signaling and cellular processes;02000 Transporters;K12303
K10408	1.195	-0.009	0.003	1.204	0.225	TRUE	dynein heavy chain, axonemal	09183 Protein families: signaling and cellular processes;04812 Cytoskeleton proteins;K10408
K19755	-0.378	-1.444	0.007	1.067	0.165	FALSE	radial spoke head protein 1	09183 Protein families: signaling and cellular processes;04812 Cytoskeleton proteins;K19755
K01802,K03773	0.629	-0.754	0	1.383	0.199	FALSE	peptidylprolyl isomerase [EC:5.2.1.8];FKBP-type peptidyl-prolyl cis-trans isomerase FklB [EC:5.2.1.8]	09191 Unclassified: metabolism;99980 Enzymes with EC numbers;K01802;09182 Protein families: genetic information processing;03110 Chaperones and folding catalysts;K03773
K17893	0.652	-0.548	0.014	1.2	0.234	TRUE	ubiquinol oxidase [EC:1.10.3.11]	09191 Unclassified: metabolism;99980 Enzymes with EC numbers;K17893
K03627,K14775	-0.428	-1.703	0.006	1.274	0.21	FALSE	putative transcription factor;ribosome biogenesis protein UTP30	09192 Unclassified: genetic information processing;99973 Transcription;K03627;09182 Protein families: genetic information processing;03009 Ribosome biogenesis;K14775
K13448	-0.515	-1.699	0.001	1.184	0.166	FALSE	calcium-binding protein CML	Unknown
K01187,K05546	-0.574	0.664	0.001	-1.238	0.166	FALSE	alpha-glucosidase [EC:3.2.1.20];mannosyl-oligosaccharide alpha-1,3-glucosidase [EC:3.2.1.207]	09100 Metabolism;09101 Carbohydrate metabolism;00500 Starch and sucrose metabolism;K01187;09120 Genetic Information Processing;09123 Folding, sorting and degradation;04141 Protein processing in endoplasmic reticulum;K05546
K01193,K07447	-0.52	0.615	0.041	-1.136	0.16	FALSE	beta-fructofuranosidase [EC:3.2.1.26];putative pre-16S rRNA nuclease [EC:3.1.-.-]	09100 Metabolism;09101 Carbohydrate metabolism;00500 Starch and sucrose metabolism;K01193;09182 Protein families: genetic information processing;03009 Ribosome biogenesis;K07447
K00116	-0.76	0.83	0.025	-1.59	0.156	FALSE	malate dehydrogenase (quinone) [EC:1.1.5.4]	09100 Metabolism;09101 Carbohydrate metabolism;00620 Pyruvate metabolism;K00116
K00416,K01785,K14777	-0.633	0.379	0.046	-1.012	0.15	FALSE	ubiquinol-cytochrome c reductase subunit 6;aldose 1-epimerase [EC:5.1.3.3];ATP-dependent RNA helicase DDX47/RRP3 [EC:3.6.4.13]	09100 Metabolism;09102 Energy metabolism;00190 Oxidative phosphorylation;K00416;09100 Metabolism;09101 Carbohydrate metabolism;00052 Galactose metabolism;K01785;09182 Protein families: genetic information processing;03009 Ribosome biogenesis;K14777
K00417	-0.923	0.431	0.001	-1.353	0.186	FALSE	ubiquinol-cytochrome c reductase subunit 7	09100 Metabolism;09102 Energy metabolism;00190 Oxidative phosphorylation;K00417
K00213,K12393,K13120,K17301	-1.056	0.135	0.019	-1.191	0.191	FALSE	7-dehydrocholesterol reductase [EC:1.3.1.21];AP-1 complex subunit mu;protein FAM32A;coatomer subunit beta	09100 Metabolism;09103 Lipid metabolism;00100 Steroid biosynthesis;K00213;09182 Protein families: genetic information processing;04131 Membrane trafficking;K12393;09182 Protein families: genetic information processing;03041 Spliceosome;K13120;09183 Protein families: signaling and cellular processes;04147 Exosome;K17301
K00018	-0.392	0.762	0.005	-1.154	0.166	TRUE	glycerate dehydrogenase [EC:1.1.1.29]	09100 Metabolism;09105 Amino acid metabolism;00260 Glycine, serine and threonine metabolism;K00018
K00020	-0.291	0.841	0.001	-1.133	0.15	FALSE	3-hydroxyisobutyrate dehydrogenase [EC:1.1.1.31]	09100 Metabolism;09105 Amino acid metabolism;00280 Valine, leucine and isoleucine degradation;K00020
K00318	-0.49	0.878	0.009	-1.368	0.193	FALSE	proline dehydrogenase [EC:1.5.5.2]	09100 Metabolism;09105 Amino acid metabolism;00330 Arginine and proline metabolism;K00318
K01424	-0.779	0.422	0.001	-1.2	0.159	FALSE	L-asparaginase [EC:3.5.1.1]	09100 Metabolism;09106 Metabolism of other amino acids;00460 Cyanoamino acid metabolism;K01424
K20498	-1.6	0.147	0.007	-1.747	0.164	FALSE	D-serine ammonia-lyase [EC:4.3.1.18]	09100 Metabolism;09106 Metabolism of other amino acids;00470 D-Amino acid metabolism;K20498
K00432,K05361	-1.652	0.236	0	-1.887	0.145	FALSE	glutathione peroxidase [EC:1.11.1.9];phospholipid-hydroperoxide glutathione peroxidase [EC:1.11.1.12]	09100 Metabolism;09106 Metabolism of other amino acids;00480 Glutathione metabolism;K00432;09140 Cellular Processes;09143 Cell growth and death;04216 Ferroptosis;K05361
K05288	-0.347	0.729	0.012	-1.076	0.187	FALSE	phosphatidylinositol glycan, class O	09100 Metabolism;09107 Glycan biosynthesis and metabolism;00563 Glycosylphosphatidylinositol (GPI)-anchor biosynthesis;K05288
K18278	-0.612	0.631	0.008	-1.244	0.148	TRUE	pyrimidine precursor biosynthesis enzyme	09100 Metabolism;09108 Metabolism of cofactors and vitamins;00730 Thiamine metabolism;K18278
K06133	-0.766	0.309	0.005	-1.075	0.16	FALSE	4'-phosphopantetheinyl transferase [EC:2.7.8.-]	09100 Metabolism;09108 Metabolism of cofactors and vitamins;00770 Pantothenate and CoA biosynthesis;K06133
K01641	-0.251	0.869	0.048	-1.12	0.229	FALSE	hydroxymethylglutaryl-CoA synthase [EC:2.3.3.10]	09100 Metabolism;09109 Metabolism of terpenoids and polyketides;00900 Terpenoid backbone biosynthesis;K01641
K00901,K01228	-0.164	0.812	0.048	-0.976	0.2	FALSE	diacylglycerol kinase (ATP) [EC:2.7.1.107];mannosyl-oligosaccharide glucosidase [EC:3.2.1.106]	09130 Environmental Information Processing;09132 Signal transduction;04072 Phospholipase D signaling pathway;K00901;09183 Protein families: signaling and cellular processes;04147 Exosome;K01228
K00624	-0.96	0.382	0.035	-1.342	0.153	TRUE	carnitine O-acetyltransferase [EC:2.3.1.7]	09140 Cellular Processes;09141 Transport and catabolism;04146 Peroxisome;K00624
K04424	-0.348	0.529	0.044	-0.877	0.17	FALSE	sterile alpha motif and leucine zipper containing kinase AZK [EC:2.7.11.25]	09181 Protein families: metabolism;01001 Protein kinases;K04424
K04688	-0.359	0.542	0.042	-0.901	0.154	FALSE	ribosomal protein S6 kinase beta [EC:2.7.11.1]	09181 Protein families: metabolism;01001 Protein kinases;K04688
K04730,K04733	-0.388	0.717	0.004	-1.105	0.157	FALSE	interleukin-1 receptor-associated kinase 1 [EC:2.7.11.1];interleukin-1 receptor-associated kinase 4 [EC:2.7.11.1]	09181 Protein families: metabolism;01001 Protein kinases;K04730;09181 Protein families: metabolism;01001 Protein kinases;K04733
K18670	-0.365	0.71	0	-1.075	0.159	FALSE	dual specificity protein kinase YAK1 [EC:2.7.12.1]	09181 Protein families: metabolism;01001 Protein kinases;K18670
K01265,K11816	-0.15	0.936	0.009	-1.086	0.168	FALSE	methionyl aminopeptidase [EC:3.4.11.18];indole-3-pyruvate monooxygenase [EC:1.14.13.168]	09181 Protein families: metabolism;01002 Peptidases and inhibitors;K01265;09130 Environmental Information Processing;09132 Signal transduction;04075 Plant hormone signal transduction;K11816
K08657	-0.567	1.118	0.025	-1.685	0.165	FALSE	taspase, threonine aspartase, 1 [EC:3.4.25.-]	09181 Protein families: metabolism;01002 Peptidases and inhibitors;K08657
K02366,K02368,K21988	0.016	0.917	0.023	-0.901	0.157	FALSE	glucuronyl/N-acetylglucosaminyl transferase EXT1 [EC:2.4.1.224 2.4.1.225];alpha-1,4-N-acetylglucosaminyltransferase EXTL1 [EC:2.4.1.224];transmembrane channel-like protein	09181 Protein families: metabolism;01003 Glycosyltransferases;K02366;09181 Protein families: metabolism;01003 Glycosyltransferases;K02368;09183 Protein families: signaling and cellular processes;03037 Cilium and associated proteins;K21988
K19354	-0.274	1.044	0.006	-1.318	0.18	FALSE	heptose III glucuronosyltransferase [EC:2.4.1.-]	09181 Protein families: metabolism;01005 Lipopolysaccharide biosynthesis proteins;K19354
K00652,K01515,K01915,K13987,K14400	-0.503	0.477	0.024	-0.98	0.157	FALSE	8-amino-7-oxononanoate synthase [EC:2.3.1.47];ADP-ribose pyrophosphatase [EC:3.6.1.13];glutamine synthetase [EC:6.3.1.2];ADP-sugar pyrophosphatase / 8-oxo-dGDP phosphatase / ADP-D-ribose pyrophosphorylase [EC:3.6.1.13 3.6.1.58 2.7.7.96];pre-mRNA cleavage complex 2 protein Pcf11	09181 Protein families: metabolism;01007 Amino acid related enzymes;K00652;09100 Metabolism;09108 Metabolism of cofactors and vitamins;00740 Riboflavin metabolism;K01515;09183 Protein families: signaling and cellular processes;04147 Exosome;K01915;09100 Metabolism;09104 Nucleotide metabolism;00230 Purine metabolism;K13987;09182 Protein families: genetic information processing;03019 Messenger RNA …
K00825,K14265	-0.641	0.667	0.029	-1.308	0.157	TRUE	kynurenine/2-aminoadipate aminotransferase [EC:2.6.1.7 2.6.1.39];tryptophan aminotransferase [EC:2.6.1.27]	09181 Protein families: metabolism;01007 Amino acid related enzymes;K00825;09181 Protein families: metabolism;01007 Amino acid related enzymes;K14265
K21626	-0.886	0.219	0.032	-1.106	0.164	FALSE	cyclin-D1-binding protein 1	09182 Protein families: genetic information processing;03000 Transcription factors;K21626
K06178	-0.318	0.833	0.001	-1.151	0.159	FALSE	23S rRNA pseudouridine2605 synthase [EC:5.4.99.22]	09182 Protein families: genetic information processing;03009 Ribosome biogenesis;K06178
K14570,K21776	-0.684	0.382	0.009	-1.067	0.155	FALSE	RNA exonuclease 1 [EC:3.1.-.-];protein lin-54	09182 Protein families: genetic information processing;03009 Ribosome biogenesis;K14570;09140 Cellular Processes;09143 Cell growth and death;04218 Cellular senescence;K21776
K14827	-0.388	0.603	0.038	-0.992	0.176	FALSE	pre-rRNA-processing protein IPI1	09182 Protein families: genetic information processing;03009 Ribosome biogenesis;K14827
K02882,K10442,K21915,K21953	-0.789	0.959	0	-1.748	0.177	TRUE	large subunit ribosomal protein L18Ae;kelch-like protein 1/4/5;BTB/POZ domain-containing protein KCTD3;SH3KBP1-binding protein 1	09182 Protein families: genetic information processing;03011 Ribosome;K02882;09182 Protein families: genetic information processing;04121 Ubiquitin system;K10442;09182 Protein families: genetic information processing;04121 Ubiquitin system;K21915;09182 Protein families: genetic information processing;04131 Membrane trafficking;K21953
K01056	-0.301	0.693	0.01	-0.995	0.155	FALSE	peptidyl-tRNA hydrolase, PTH1 family [EC:3.1.1.29]	09182 Protein families: genetic information processing;03012 Translation factors;K01056
K00557	-0.569	0.47	0.046	-1.039	0.154	FALSE	tRNA (uracil-5-)-methyltransferase [EC:2.1.1.35]	09182 Protein families: genetic information processing;03016 Transfer RNA biogenesis;K00557
K01874,K07555,K11423,K21888	-0.51	0.574	0.013	-1.084	0.153	FALSE	methionyl-tRNA synthetase [EC:6.1.1.10];ATP synthase mitochondrial F1 complex assembly factor 1;histone-lysine N-methyltransferase SETD2 [EC:2.1.1.43];glutathione dehydrogenase/transferase [EC:1.8.5.1 2.5.1.18]	09182 Protein families: genetic information processing;03016 Transfer RNA biogenesis;K01874;09182 Protein families: genetic information processing;03029 Mitochondrial biogenesis;K07555;09182 Protein families: genetic information processing;03036 Chromosome and associated proteins;K11423;09183 Protein families: signaling and cellular processes;02000 Transporters;K21888
K02533	-0.518	0.442	0.025	-0.96	0.167	FALSE	tRNA/rRNA methyltransferase [EC:2.1.1.-]	09182 Protein families: genetic information processing;03016 Transfer RNA biogenesis;K02533
K07566	-0.879	0.429	0.001	-1.308	0.173	FALSE	L-threonylcarbamoyladenylate synthase [EC:2.7.7.87]	09182 Protein families: genetic information processing;03016 Transfer RNA biogenesis;K07566
K12584	-0.501	0.516	0.021	-1.017	0.158	FALSE	m7GpppX diphosphatase [EC:3.6.1.59]	09182 Protein families: genetic information processing;03019 Messenger RNA biogenesis;K12584
K14306	-0.368	0.76	0.016	-1.128	0.185	FALSE	nuclear pore complex protein Nup62	09182 Protein families: genetic information processing;03019 Messenger RNA biogenesis;K14306
K14408	-0.803	0.322	0.047	-1.125	0.143	TRUE	cleavage stimulation factor subunit 3	09182 Protein families: genetic information processing;03019 Messenger RNA biogenesis;K14408
K18646,K18647,K18648	-1.119	0.928	0	-2.047	0.177	FALSE	acidic leucine-rich nuclear phosphoprotein 32 family member A/C/D;acidic leucine-rich nuclear phosphoprotein 32 family member B;acidic leucine-rich nuclear phosphoprotein 32 family member E	09182 Protein families: genetic information processing;03019 Messenger RNA biogenesis;K18646;09183 Protein families: signaling and cellular processes;04147 Exosome;K18647;09182 Protein families: genetic information processing;03036 Chromosome and associated proteins;K18648
K15191	-0.025	0.769	0.043	-0.794	0.149	FALSE	La-related protein 7	09182 Protein families: genetic information processing;03021 Transcription machinery;K15191
K03167	-0.478	0.61	0.005	-1.088	0.184	FALSE	DNA topoisomerase VI subunit B [EC:5.99.1.3]	09182 Protein families: genetic information processing;03032 DNA replication proteins;K03167
K00478,K11449,K15601	-0.316	1.135	0.027	-1.45	0.16	FALSE	[histone H3]-dimethyl-L-lysine9 demethylase [EC:1.14.11.65];jumonji domain-containing protein 1C [EC:1.14.11.-];[histone H3]-dimethyl-L-lysine9 demethylase [EC:1.14.11.65]	09182 Protein families: genetic information processing;03036 Chromosome and associated proteins;K00478;09182 Protein families: genetic information processing;03036 Chromosome and associated proteins;K11449;09182 Protein families: genetic information processing;03036 Chromosome and associated proteins;K15601
K02365	-0.222	1.077	0.009	-1.3	0.204	TRUE	separase [EC:3.4.22.49]	09182 Protein families: genetic information processing;03036 Chromosome and associated proteins;K02365
K03132,K19721	-0.809	0.149	0.041	-0.958	0.15	FALSE	transcription initiation factor TFIID subunit 7;collagen type V/XI/XXIV/XXVII, alpha	09182 Protein families: genetic information processing;03036 Chromosome and associated proteins;K03132;09183 Protein families: signaling and cellular processes;00536 Glycosaminoglycan binding proteins;K19721
K03495	-0.195	0.731	0.029	-0.925	0.18	FALSE	tRNA uridine 5-carboxymethylaminomethyl modification enzyme	09182 Protein families: genetic information processing;03036 Chromosome and associated proteins;K03495
K05302,K19199	-0.384	0.556	0.028	-0.94	0.153	FALSE	SET domain-containing protein 6;protein-histidine N-methyltransferase [EC:2.1.1.85]	09182 Protein families: genetic information processing;03036 Chromosome and associated proteins;K05302;09183 Protein families: signaling and cellular processes;04812 Cytoskeleton proteins;K19199
K06709	-0.445	0.79	0	-1.235	0.152	FALSE	jumonji domain-containing protein 2 [EC:1.14.11.-]	09182 Protein families: genetic information processing;03036 Chromosome and associated proteins;K06709
K10779	-0.18	0.741	0.03	-0.921	0.147	FALSE	transcriptional regulator ATRX [EC:3.6.4.12]	09182 Protein families: genetic information processing;03036 Chromosome and associated proteins;K10779
K11121,K11412,K11834	-0.105	1.225	0.001	-1.331	0.193	FALSE	NAD+-dependent protein deacetylase SIR2 [EC:2.3.1.286];NAD+-dependent protein deacetylase sirtuin 2 [EC:2.3.1.286];ubiquitin carboxyl-terminal hydrolase 44/49 [EC:3.4.19.12]	09182 Protein families: genetic information processing;03036 Chromosome and associated proteins;K11121;09182 Protein families: genetic information processing;03036 Chromosome and associated proteins;K11412;09182 Protein families: genetic information processing;04121 Ubiquitin system;K11834
K11407	-0.115	0.807	0.037	-0.922	0.179	FALSE	histone deacetylase 6 [EC:3.5.1.98]	09182 Protein families: genetic information processing;03036 Chromosome and associated proteins;K11407
K11416,K11417	-0.265	0.756	0.003	-1.021	0.163	FALSE	NAD+-dependent protein deacetylase sirtuin 6 [EC:2.3.1.286];NAD+-dependent protein deacetylase sirtuin 7 [EC:2.3.1.286]	09182 Protein families: genetic information processing;03036 Chromosome and associated proteins;K11416;09182 Protein families: genetic information processing;03036 Chromosome and associated proteins;K11417
K11433	-0.045	0.935	0.041	-0.98	0.161	TRUE	histone-lysine N-methyltransferase SETMAR [EC:2.1.1.43]	09182 Protein families: genetic information processing;03036 Chromosome and associated proteins;K11433
K11434,K15984,K20421	-0.638	0.765	0.009	-1.404	0.147	FALSE	type I protein arginine methyltransferase [EC:2.1.1.319];16S rRNA (guanine1516-N2)-methyltransferase [EC:2.1.1.242];2,7-dihydroxy-5-methyl-1-naphthoate 7-O-methyltransferase [EC:2.1.1.303]	09182 Protein families: genetic information processing;03036 Chromosome and associated proteins;K11434;09182 Protein families: genetic information processing;03009 Ribosome biogenesis;K15984;09181 Protein families: metabolism;01008 Polyketide biosynthesis proteins;K20421
K16743	-0.146	0.879	0.009	-1.026	0.174	TRUE	abnormal spindle-like microcephaly-associated protein	09182 Protein families: genetic information processing;03036 Chromosome and associated proteins;K16743
K12818,K13117,K14781,K17820	-0.038	0.887	0.049	-0.925	0.154	FALSE	ATP-dependent RNA helicase DHX8/PRP22 [EC:3.6.4.13];ATP-dependent RNA helicase DDX35 [EC:3.6.4.13];ATP-dependent RNA helicase DHR2 [EC:3.6.4.13];ATP-dependent RNA helicase DHX33 [EC:3.6.4.13]	09182 Protein families: genetic information processing;03041 Spliceosome;K12818;09182 Protein families: genetic information processing;03041 Spliceosome;K13117;09182 Protein families: genetic information processing;03009 Ribosome biogenesis;K14781;09182 Protein families: genetic information processing;03009 Ribosome biogenesis;K17820
K03671,K14007	-0.116	0.907	0.011	-1.023	0.176	TRUE	thioredoxin 1;protein transport protein SEC24	09182 Protein families: genetic information processing;03110 Chaperones and folding catalysts;K03671;09182 Protein families: genetic information processing;04131 Membrane trafficking;K14007
K08653	-0.222	0.749	0.013	-0.971	0.161	FALSE	membrane-bound transcription factor site-1 protease [EC:3.4.21.112]	09182 Protein families: genetic information processing;03110 Chaperones and folding catalysts;K08653
K08073,K19619,K19891	-0.199	0.7	0.043	-0.9	0.154	TRUE	bifunctional polynucleotide phosphatase/kinase [EC:3.1.3.32 2.7.1.78];tyrosyl-DNA phosphodiesterase 2 [EC:3.1.4.-];glucan endo-1,3-beta-glucosidase 1/2/3 [EC:3.2.1.39]	09182 Protein families: genetic information processing;03400 DNA repair and recombination proteins;K08073;09182 Protein families: genetic information processing;03400 DNA repair and recombination proteins;K19619;09183 Protein families: signaling and cellular processes;00537 Glycosylphosphatidylinositol (GPI)-anchored proteins;K19891
K10747	-0.724	0.909	0.006	-1.633	0.149	FALSE	DNA ligase 1 [EC:6.5.1.1 6.5.1.6 6.5.1.7]	09182 Protein families: genetic information processing;03400 DNA repair and recombination proteins;K10747
K10899	-0.61	0.538	0.005	-1.148	0.158	TRUE	ATP-dependent DNA helicase Q1 [EC:5.6.2.4]	09182 Protein families: genetic information processing;03400 DNA repair and recombination proteins;K10899
K15711	-1.007	0.961	0.003	-1.967	0.164	FALSE	SWI/SNF-related matrix-associated actin-dependent regulator of chromatin subfamily A3 [EC:5.6.2. 2.3.2.27]	09182 Protein families: genetic information processing;03400 DNA repair and recombination proteins;K15711
K04554	-1.187	0.296	0	-1.483	0.175	FALSE	ubiquitin-conjugating enzyme E2 J2 [EC:6.3.2.19]	09182 Protein families: genetic information processing;04121 Ubiquitin system;K04554
K10272,K10273,K10279,K10282,K12489,K15081,K16743	-0.284	0.646	0.022	-0.929	0.156	FALSE	F-box and leucine-rich repeat protein 6;F-box and leucine-rich repeat protein 7;F-box and leucine-rich repeat protein 13;F-box and leucine-rich repeat protein 16;Arf-GAP with coiled-coil, ANK repeat and PH domain-containing protein;antagonist of mitotic exit network protein 1;abnormal spindle-like microcephaly-associated protein	09182 Protein families: genetic information processing;04121 Ubiquitin system;K10272;09182 Protein families: genetic information processing;04121 Ubiquitin system;K10273;09183 Protein families: signaling and cellular processes;03037 Cilium and associated proteins;K10279;09182 Protein families: genetic information processing;04121 Ubiquitin system;K10282;09183 Protein families: signaling and cellu…
K10625,K10626,K11978	-0.456	0.981	0.001	-1.437	0.16	FALSE	E3 ubiquitin-protein ligase UBR1 [EC:6.3.2.19];E3 ubiquitin-protein ligase UBR2 [EC:6.3.2.19];E3 ubiquitin-protein ligase UBR3 [EC:6.3.2.19]	09182 Protein families: genetic information processing;04121 Ubiquitin system;K10625;09182 Protein families: genetic information processing;04121 Ubiquitin system;K10626;09182 Protein families: genetic information processing;04121 Ubiquitin system;K11978
K10632	-1.394	0.294	0.008	-1.689	0.175	FALSE	BRCA1-associated protein [EC:6.3.2.19]	09182 Protein families: genetic information processing;04121 Ubiquitin system;K10632
K11866,K19882	-0.461	0.445	0.05	-0.906	0.157	FALSE	STAM-binding protein [EC:3.4.19.12];O-palmitoleoyl-L-serine hydrolase [EC:3.1.1.98]	09182 Protein families: genetic information processing;04121 Ubiquitin system;K11866;09130 Environmental Information Processing;09132 Signal transduction;04310 Wnt signaling pathway;K19882
K11996,K18469	-1.156	-0.053	0.021	-1.103	0.151	FALSE	adenylyltransferase and sulfurtransferase [EC:2.7.7.80 2.8.1.11];TBC1 domain family member 5	09182 Protein families: genetic information processing;04121 Ubiquitin system;K11996;09182 Protein families: genetic information processing;04131 Membrane trafficking;K18469
K12167,K16687,K16820	-0.283	0.861	0.02	-1.144	0.156	FALSE	E3 ubiquitin-protein ligase HECW1 [EC:6.3.2.19];transcriptional coactivator YAP1;WW domain-containing transcription regulator protein 1	09182 Protein families: genetic information processing;04121 Ubiquitin system;K12167;09130 Environmental Information Processing;09132 Signal transduction;04392 Hippo signaling pathway - multiple species;K16687;09130 Environmental Information Processing;09132 Signal transduction;04392 Hippo signaling pathway - multiple species;K16820
K12655	-0.954	0.237	0.028	-1.191	0.153	FALSE	OTU domain-containing protein 5 [EC:3.4.19.12]	09182 Protein families: genetic information processing;04121 Ubiquitin system;K12655
K15073	-1.079	0.003	0.044	-1.082	0.146	FALSE	ubiquitin ligase complex F-box protein UFO1	09182 Protein families: genetic information processing;04121 Ubiquitin system;K15073
K15697	-1.104	0.389	0.005	-1.493	0.187	FALSE	E3 ubiquitin-protein ligase RNF114 [EC:2.3.2.27]	09182 Protein families: genetic information processing;04121 Ubiquitin system;K15697
K01099	-0.281	0.869	0.004	-1.15	0.148	FALSE	phosphatidylinositol-bisphosphatase [EC:3.1.3.36]	09182 Protein families: genetic information processing;04131 Membrane trafficking;K01099
K04560,K14843	-0.145	0.759	0.027	-0.904	0.168	FALSE	syntaxin 1A;pescadillo	09182 Protein families: genetic information processing;04131 Membrane trafficking;K04560;09182 Protein families: genetic information processing;03009 Ribosome biogenesis;K14843
K08855	-0.527	1.009	0.019	-1.536	0.161	TRUE	cyclin G-associated kinase [EC:2.7.11.1]	09182 Protein families: genetic information processing;04131 Membrane trafficking;K08855
K08664,K09628	-0.566	0.51	0.004	-1.077	0.166	FALSE	prostasin [EC:3.4.21.-];serine protease 27 [EC:3.4.21.-]	09183 Protein families: signaling and cellular processes;00537 Glycosylphosphatidylinositol (GPI)-anchored proteins;K08664;09181 Protein families: metabolism;01002 Peptidases and inhibitors;K09628
K05665,K05666,K05667,K05669,K05670	-0.534	0.86	0.049	-1.395	0.166	TRUE	ATP-binding cassette, subfamily C (CFTR/MRP), member 1 [EC:7.6.2.3];ATP-binding cassette, subfamily C (CFTR/MRP), member 2;ATP-binding cassette, subfamily C (CFTR/MRP), member 3;ATP-binding cassette, subfamily C (CFTR/MRP), member 6;ATP-binding cassette, subfamily C (CFTR/MRP), member 13	09183 Protein families: signaling and cellular processes;02000 Transporters;K05665;09183 Protein families: signaling and cellular processes;02000 Transporters;K05666;09183 Protein families: signaling and cellular processes;02000 Transporters;K05667;09183 Protein families: signaling and cellular processes;02000 Transporters;K05669;09183 Protein families: signaling and cellular processes;02000 Tran…
K07241	-0.243	0.906	0.001	-1.149	0.147	TRUE	nickel/cobalt transporter (NiCoT) family protein	09183 Protein families: signaling and cellular processes;02000 Transporters;K07241
K14207,K14992,K14993,K14997	-0.185	1.028	0.015	-1.213	0.198	FALSE	solute carrier family 38 (sodium-coupled neutral amino acid transporter), member 2;solute carrier family 38 (sodium-coupled neutral amino acid transporter), member 5;solute carrier family 38 (sodium-coupled neutral amino acid transporter), member 6;solute carrier family 38 (sodium-coupled neutral amino acid transporter), member 11	09183 Protein families: signaling and cellular processes;02000 Transporters;K14207;09183 Protein families: signaling and cellular processes;02000 Transporters;K14992;09183 Protein families: signaling and cellular processes;02000 Transporters;K14993;09183 Protein families: signaling and cellular processes;02000 Transporters;K14997
K00626	-0.414	0.479	0.047	-0.894	0.161	FALSE	acetyl-CoA C-acetyltransferase [EC:2.3.1.9]	09183 Protein families: signaling and cellular processes;04147 Exosome;K00626
K01528,K07300,K08051	-0.667	0.643	0.009	-1.31	0.149	TRUE	dynamin GTPase [EC:3.6.5.5];Ca2+:H+ antiporter;pleckstrin homology domain containing family A member 8	09183 Protein families: signaling and cellular processes;04147 Exosome;K01528;09183 Protein families: signaling and cellular processes;02000 Transporters;K07300;09183 Protein families: signaling and cellular processes;04990 Domain-containing proteins not elsewhere classified;K08051
K02183,K16465	-1.073	0.547	0.002	-1.621	0.16	FALSE	calmodulin;centrin-1	09183 Protein families: signaling and cellular processes;04147 Exosome;K02183;09183 Protein families: signaling and cellular processes;03037 Cilium and associated proteins;K16465
K02358,K11419	0.01	1.031	0.045	-1.021	0.165	TRUE	elongation factor Tu;histone-lysine N-methyltransferase SUV39H [EC:2.1.1.43]	09183 Protein families: signaling and cellular processes;04147 Exosome;K02358;09182 Protein families: genetic information processing;03036 Chromosome and associated proteins;K11419
K09493,K20302	-0.913	0.136	0.013	-1.049	0.169	FALSE	T-complex protein 1 subunit alpha;trafficking protein particle complex subunit 3	09183 Protein families: signaling and cellular processes;04147 Exosome;K09493;09182 Protein families: genetic information processing;04131 Membrane trafficking;K20302
K02184,K04131,K05740,K11238	-0.427	0.796	0.003	-1.223	0.166	FALSE	formin 2;muscarinic acetylcholine receptor M3;diaphanous 1;cytokinesis protein	09183 Protein families: signaling and cellular processes;04812 Cytoskeleton proteins;K02184;09183 Protein families: signaling and cellular processes;04030 G protein-coupled receptors;K04131;09183 Protein families: signaling and cellular processes;04812 Cytoskeleton proteins;K05740;09182 Protein families: genetic information processing;03029 Mitochondrial biogenesis;K11238
K16608	-0.364	0.535	0.03	-0.899	0.17	FALSE	tubulin monoglycylase TTLL3/8 [EC:6.3.2.-]	09183 Protein families: signaling and cellular processes;04812 Cytoskeleton proteins;K16608
K16803	-1.008	0.413	0.001	-1.421	0.173	FALSE	cytoskeleton-associated protein 5	09183 Protein families: signaling and cellular processes;04812 Cytoskeleton proteins;K16803
K19199	-0.21	0.891	0.002	-1.101	0.162	FALSE	protein-histidine N-methyltransferase [EC:2.1.1.85]	09183 Protein families: signaling and cellular processes;04812 Cytoskeleton proteins;K19199
K00344,K00384,K15172,K17592	-0.656	0.664	0.008	-1.32	0.157	FALSE	NADPH2:quinone reductase [EC:1.6.5.5];thioredoxin reductase (NADPH) [EC:1.8.1.9];transcription elongation factor SPT5;sacsin	09191 Unclassified: metabolism;99980 Enzymes with EC numbers;K00344;09100 Metabolism;09106 Metabolism of other amino acids;00450 Selenocompound metabolism;K00384;09182 Protein families: genetic information processing;03019 Messenger RNA biogenesis;K15172;09181 Protein families: metabolism;01009 Protein phosphatases and associated proteins;K17592
K00521,K13411	-0.519	0.731	0.004	-1.25	0.209	FALSE	ferric-chelate reductase [EC:1.16.1.7];dual oxidase [EC:1.6.3.1 1.11.1.-]	09191 Unclassified: metabolism;99980 Enzymes with EC numbers;K00521;09182 Protein families: genetic information processing;04131 Membrane trafficking;K13411
K03929	-0.243	0.84	0.006	-1.083	0.182	FALSE	para-nitrobenzyl esterase [EC:3.1.1.-]	09191 Unclassified: metabolism;99980 Enzymes with EC numbers;K03929
K06221	-0.068	0.982	0.043	-1.05	0.165	TRUE	2,5-diketo-D-gluconate reductase A [EC:1.1.1.346]	09191 Unclassified: metabolism;99980 Enzymes with EC numbers;K06221
K18208	-0.561	0.367	0.039	-0.928	0.158	FALSE	renalase [EC:1.6.3.5]	09191 Unclassified: metabolism;99980 Enzymes with EC numbers;K18208
K03932	-0.416	0.884	0.01	-1.301	0.166	TRUE	polyhydroxybutyrate depolymerase	09191 Unclassified: metabolism;99988 Secondary metabolism;K03932
K06919	-0.348	1.132	0.004	-1.48	0.212	FALSE	putative DNA primase/helicase	09192 Unclassified: genetic information processing;99976 Replication and repair;K06919
K06201	-0.091	0.988	0.036	-1.078	0.162	TRUE	copper homeostasis protein	09193 Unclassified: signaling and cellular processes;99994 Others;K06201
K06818,K06867,K10520	-0.462	1.088	0.018	-1.55	0.177	TRUE	podocalyxin-like 2;uncharacterized protein;ankyrin repeat and BTB/POZ domain-containing protein 1	09193 Unclassified: signaling and cellular processes;99995 Signaling proteins;K06818;09194 Poorly characterized;99997 Function unknown;K06867;09182 Protein families: genetic information processing;04121 Ubiquitin system;K10520
K06883	-0.968	0.924	0.001	-1.891	0.151	FALSE	uncharacterized protein	09194 Poorly characterized;99997 Function unknown;K06883

## Sheet: ASC
Supplementary Data 5, continued: Up- and down-regulated functions according to ASC posterior probability associated with higher mitochondrial-to-plastid transcription. Data inferred for RPM-normalized Phaglo1-mapping reads from stations with ln(MT/PT transcription) >-2 (high, n=30) and stations with ln(MT/PT transcription) between -4 and -2 (low, n=37) from stations between latitude 68°N and -56°…
Condition	UP/DOWN	ExpressionDelta	Post-p	BRITE	KEGG Ortholog	Symbol	Description
mito_lo-vs-hi	UPREGULATED	-1.081	0.982	09100 Metabolism;09101 Carbohydrate metabolism;00010 Glycolysis / Gluconeogenesis;K01623	K01623	ALDO	fructose-bisphosphate aldolase, class I [EC:4.1.2.13]
mito_lo-vs-hi	UPREGULATED	-1.081	0.982	09100 Metabolism;09101 Carbohydrate metabolism;00030 Pentose phosphate pathway;K01623	K01623	ALDO	fructose-bisphosphate aldolase, class I [EC:4.1.2.13]
mito_lo-vs-hi	UPREGULATED	-1.081	0.982	09100 Metabolism;09101 Carbohydrate metabolism;00051 Fructose and mannose metabolism;K01623	K01623	ALDO	fructose-bisphosphate aldolase, class I [EC:4.1.2.13]
mito_lo-vs-hi	UPREGULATED	-1.295	0.993	09100 Metabolism;09102 Energy metabolism;00190 Oxidative phosphorylation;K00412	K00412	CYTB,	ubiquinol-cytochrome c reductase cytochrome b subunit
mito_lo-vs-hi	UPREGULATED	-1.007	0.994	09100 Metabolism;09102 Energy metabolism;00190 Oxidative phosphorylation;K02109	K02109	ATPF0B,	F-type H+-transporting ATPase subunit b
mito_lo-vs-hi	UPREGULATED	-1.271	0.996	09100 Metabolism;09102 Energy metabolism;00190 Oxidative phosphorylation;K02111	K02111	ATPF1A,	F-type H+/Na+-transporting ATPase subunit alpha [EC:7.1.2.2 7.2.2.1]
mito_lo-vs-hi	UPREGULATED	-1.234	0.999	09100 Metabolism;09102 Energy metabolism;00190 Oxidative phosphorylation;K02261	K02261	COX2	cytochrome c oxidase subunit 2
mito_lo-vs-hi	UPREGULATED	-1.007	0.994	09100 Metabolism;09102 Energy metabolism;00195 Photosynthesis;K02109	K02109	ATPF0B,	F-type H+-transporting ATPase subunit b
mito_lo-vs-hi	UPREGULATED	-1.271	0.996	09100 Metabolism;09102 Energy metabolism;00195 Photosynthesis;K02111	K02111	ATPF1A,	F-type H+/Na+-transporting ATPase subunit alpha [EC:7.1.2.2 7.2.2.1]
mito_lo-vs-hi	UPREGULATED	-1.455	1	09100 Metabolism;09102 Energy metabolism;00195 Photosynthesis;K02634	K02634	petA	apocytochrome f
mito_lo-vs-hi	UPREGULATED	-1.295	0.993	09100 Metabolism;09102 Energy metabolism;00195 Photosynthesis;K02635	K02635	petB	cytochrome b6
mito_lo-vs-hi	UPREGULATED	-1.804	1	09100 Metabolism;09102 Energy metabolism;00195 Photosynthesis;K02689	K02689	psaA	photosystem I P700 chlorophyll a apoprotein A1
mito_lo-vs-hi	UPREGULATED	-1.123	0.974	09100 Metabolism;09102 Energy metabolism;00195 Photosynthesis;K02690	K02690	psaB	photosystem I P700 chlorophyll a apoprotein A2
mito_lo-vs-hi	UPREGULATED	-1.385	0.998	09100 Metabolism;09102 Energy metabolism;00195 Photosynthesis;K02691	K02691	psaC	photosystem I subunit VII
mito_lo-vs-hi	UPREGULATED	-1.119	0.984	09100 Metabolism;09102 Energy metabolism;00195 Photosynthesis;K02692	K02692	psaD	photosystem I subunit II
mito_lo-vs-hi	UPREGULATED	-1.107	1	09100 Metabolism;09102 Energy metabolism;00195 Photosynthesis;K02704	K02704	psbB	photosystem II CP47 chlorophyll apoprotein
mito_lo-vs-hi	UPREGULATED	-1.295	0.993	09100 Metabolism;09102 Energy metabolism;00195 Photosynthesis;K02705	K02705	psbC	photosystem II CP43 chlorophyll apoprotein
mito_lo-vs-hi	UPREGULATED	-1.26	1	09100 Metabolism;09102 Energy metabolism;00195 Photosynthesis;K02707	K02707	psbE	photosystem II cytochrome b559 subunit alpha
mito_lo-vs-hi	UPREGULATED	-1.367	1	09100 Metabolism;09102 Energy metabolism;00195 Photosynthesis;K02708	K02708	psbF	photosystem II cytochrome b559 subunit beta
mito_lo-vs-hi	UPREGULATED	-1.161	1	09100 Metabolism;09102 Energy metabolism;00195 Photosynthesis;K02712	K02712	psbK	photosystem II PsbK protein
mito_lo-vs-hi	UPREGULATED	-1.26	1	09100 Metabolism;09102 Energy metabolism;00195 Photosynthesis;K02713	K02713	psbL	photosystem II PsbL protein
mito_lo-vs-hi	UPREGULATED	-1.009	0.977	09100 Metabolism;09102 Energy metabolism;00196 Photosynthesis - antenna proteins;K08908	K08908	LHCA2	light-harvesting complex I chlorophyll a/b binding protein 2
mito_lo-vs-hi	UPREGULATED	-1.081	0.982	09100 Metabolism;09102 Energy metabolism;00680 Methane metabolism;K01623	K01623	ALDO	fructose-bisphosphate aldolase, class I [EC:4.1.2.13]
mito_lo-vs-hi	UPREGULATED	-1.081	0.982	09100 Metabolism;09102 Energy metabolism;00710 Carbon fixation in photosynthetic organisms;K01623	K01623	ALDO	fructose-bisphosphate aldolase, class I [EC:4.1.2.13]
mito_lo-vs-hi	UPREGULATED	-0.999	0.986	09100 Metabolism;09106 Metabolism of other amino acids;00480 Glutathione metabolism;K00432	K00432	gpx,	glutathione peroxidase [EC:1.11.1.9]
mito_lo-vs-hi	UPREGULATED	-1.678	1	09100 Metabolism;09108 Metabolism of cofactors and vitamins;00730 Thiamine metabolism;K03146	K03146	THI4,	cysteine-dependent adenosine diphosphate thiazole synthase [EC:2.4.2.60]
mito_lo-vs-hi	UPREGULATED	-1.295	0.993	09130 Environmental Information Processing;09132 Signal transduction;02020 Two-component system;K00412	K00412	CYTB,	ubiquinol-cytochrome c reductase cytochrome b subunit
mito_lo-vs-hi	UPREGULATED	-1.081	0.982	09130 Environmental Information Processing;09132 Signal transduction;04066 HIF-1 signaling pathway;K01623	K01623	ALDO	fructose-bisphosphate aldolase, class I [EC:4.1.2.13]
mito_lo-vs-hi	UPREGULATED	-1.007	0.994	09181 Protein families: metabolism;00194 Photosynthesis proteins;K02109	K02109	ATPF0B,	F-type H+-transporting ATPase subunit b
mito_lo-vs-hi	UPREGULATED	-1.271	0.996	09181 Protein families: metabolism;00194 Photosynthesis proteins;K02111	K02111	ATPF1A,	F-type H+/Na+-transporting ATPase subunit alpha [EC:7.1.2.2 7.2.2.1]
mito_lo-vs-hi	UPREGULATED	-1.455	1	09181 Protein families: metabolism;00194 Photosynthesis proteins;K02634	K02634	petA	apocytochrome f
mito_lo-vs-hi	UPREGULATED	-1.295	0.993	09181 Protein families: metabolism;00194 Photosynthesis proteins;K02635	K02635	petB	cytochrome b6
mito_lo-vs-hi	UPREGULATED	-1.804	1	09181 Protein families: metabolism;00194 Photosynthesis proteins;K02689	K02689	psaA	photosystem I P700 chlorophyll a apoprotein A1
mito_lo-vs-hi	UPREGULATED	-1.123	0.974	09181 Protein families: metabolism;00194 Photosynthesis proteins;K02690	K02690	psaB	photosystem I P700 chlorophyll a apoprotein A2
mito_lo-vs-hi	UPREGULATED	-1.385	0.998	09181 Protein families: metabolism;00194 Photosynthesis proteins;K02691	K02691	psaC	photosystem I subunit VII
mito_lo-vs-hi	UPREGULATED	-1.119	0.984	09181 Protein families: metabolism;00194 Photosynthesis proteins;K02692	K02692	psaD	photosystem I subunit II
mito_lo-vs-hi	UPREGULATED	-1.107	1	09181 Protein families: metabolism;00194 Photosynthesis proteins;K02704	K02704	psbB	photosystem II CP47 chlorophyll apoprotein
mito_lo-vs-hi	UPREGULATED	-1.295	0.993	09181 Protein families: metabolism;00194 Photosynthesis proteins;K02705	K02705	psbC	photosystem II CP43 chlorophyll apoprotein
mito_lo-vs-hi	UPREGULATED	-1.26	1	09181 Protein families: metabolism;00194 Photosynthesis proteins;K02707	K02707	psbE	photosystem II cytochrome b559 subunit alpha
mito_lo-vs-hi	UPREGULATED	-1.367	1	09181 Protein families: metabolism;00194 Photosynthesis proteins;K02708	K02708	psbF	photosystem II cytochrome b559 subunit beta
mito_lo-vs-hi	UPREGULATED	-1.161	1	09181 Protein families: metabolism;00194 Photosynthesis proteins;K02712	K02712	psbK	photosystem II PsbK protein
mito_lo-vs-hi	UPREGULATED	-1.26	1	09181 Protein families: metabolism;00194 Photosynthesis proteins;K02713	K02713	psbL	photosystem II PsbL protein
mito_lo-vs-hi	UPREGULATED	-1.009	0.977	09181 Protein families: metabolism;00194 Photosynthesis proteins;K08908	K08908	LHCA2	light-harvesting complex I chlorophyll a/b binding protein 2
mito_lo-vs-hi	UPREGULATED	-2.658	1	09182 Protein families: genetic information processing;03011 Ribosome;K19032	K19032	PSRP3	30S ribosomal protein 3
mito_lo-vs-hi	UPREGULATED	-1.295	0.993	09182 Protein families: genetic information processing;03029 Mitochondrial biogenesis;K00412	K00412	CYTB,	ubiquinol-cytochrome c reductase cytochrome b subunit
mito_lo-vs-hi	UPREGULATED	-1.234	0.999	09182 Protein families: genetic information processing;03029 Mitochondrial biogenesis;K02261	K02261	COX2	cytochrome c oxidase subunit 2
mito_lo-vs-hi	UPREGULATED	-1.081	0.982	09182 Protein families: genetic information processing;03036 Chromosome and associated proteins;K01623	K01623	ALDO	fructose-bisphosphate aldolase, class I [EC:4.1.2.13]
mito_lo-vs-hi	UPREGULATED	-1.411	0.998	09182 Protein families: genetic information processing;03036 Chromosome and associated proteins;K03609	K03609	minD	septum site-determining protein MinD
mito_lo-vs-hi	UPREGULATED	-1.083	0.954	09182 Protein families: genetic information processing;03036 Chromosome and associated proteins;K11275	K11275	H1_5	histone H1/5
mito_lo-vs-hi	UPREGULATED	-1.108	0.988	09182 Protein families: genetic information processing;03036 Chromosome and associated proteins;K11296	K11296	HMGB3	high mobility group protein B3
mito_lo-vs-hi	UPREGULATED	-1.081	0.982	09182 Protein families: genetic information processing;04131 Membrane trafficking;K01623	K01623	ALDO	fructose-bisphosphate aldolase, class I [EC:4.1.2.13]
mito_lo-vs-hi	UPREGULATED	-0.999	0.986	09182 Protein families: genetic information processing;04131 Membrane trafficking;K07908	K07908	RAB15	Ras-related protein Rab-15
mito_lo-vs-hi	UPREGULATED	-0.999	0.986	09183 Protein families: signaling and cellular processes;04031 GTP-binding proteins;K07908	K07908	RAB15	Ras-related protein Rab-15
mito_lo-vs-hi	UPREGULATED	-1.081	0.982	09183 Protein families: signaling and cellular processes;04147 Exosome;K01623	K01623	ALDO	fructose-bisphosphate aldolase, class I [EC:4.1.2.13]
mito_lo-vs-hi	UPREGULATED	-0.999	0.986	09183 Protein families: signaling and cellular processes;04147 Exosome;K07908	K07908	RAB15	Ras-related protein Rab-15
mito_lo-vs-hi	UPREGULATED	-1.108	0.988	09183 Protein families: signaling and cellular processes;04147 Exosome;K11296	K11296	HMGB3	high mobility group protein B3
mito_lo-vs-hi	UPREGULATED	-1.411	0.998	09183 Protein families: signaling and cellular processes;04812 Cytoskeleton proteins;K03609	K03609	minD	septum site-determining protein MinD
mito_lo-vs-hi	DOWNREGULATED	0.969	0.976	09120 Genetic Information Processing;09121 Transcription;03022 Basal transcription factors;K03124	K03124	TFIIB,	transcription initiation factor TFIIB
mito_lo-vs-hi	DOWNREGULATED	0.969	0.976	09120 Genetic Information Processing;09122 Translation;03010 Ribosome;K02973	K02973	RP-S23e,	small subunit ribosomal protein S23e
mito_lo-vs-hi	DOWNREGULATED	0.969	0.976	09182 Protein families: genetic information processing;03011 Ribosome;K02973	K02973	RP-S23e,	small subunit ribosomal protein S23e
mito_lo-vs-hi	DOWNREGULATED	0.969	0.976	09182 Protein families: genetic information processing;03021 Transcription machinery;K03124	K03124	TFIIB,	transcription initiation factor TFIIB
