# Supplementary material for: Genome-resolved biogeography of Phaeocystales, cosmopolitan bloom-forming algae
Source: Nat Commun. 2025 Sep 29;16:8559. doi: 10.1038/s41467-025-63565-1 (PMC12480563; doi:10.1038/s41467-025-63565-1)
Supplement: Supplementary file 8 — Supplementary Dataset 6 [file 41467_2025_63565_MOESM8_ESM.xlsx]

## Sheet: Supplementary Data 6_top 1000
Supplementary Data 6: Phaeocystales adaptations in temperate and polar biotopes. Protein families (Pfams) and ORF clusters found differentially expressed or correlated with iron (Southern Ocean is iron-depleted) are listed. Sheet "top 1000" lists Pfams corresponding to top 1000 orthogroups with highest abundance (TPM) in each of the three biotopes (Arctic, Temperate, Southern Ocean) and their dis…
Pfam	distribution	annotation
PF00003	ATS	7 transmembrane sweet-taste receptor of 3 GCPR
PF00004	ATS	ATPase family associated with various cellular activities (AAA)
PF00005	ATS	ABC transporter
PF00006	ATS	ATP synthase alpha/beta family, nucleotide-binding domain
PF00009	ATS	Elongation factor Tu GTP binding domain
PF00011	ATS	Hsp20/alpha crystallin family
PF00012	ATS	Hsp70 protein
PF00016	ATS	Ribulose bisphosphate carboxylase large chain, catalytic domain
PF00022	ATS	Actin
PF00023	ATS	Ankyrin repeat
PF00024	ATS	PAN domain
PF00025	ATS	ADP-ribosylation factor family
PF00026	ATS	Eukaryotic aspartyl protease
PF00027	ATS	Cyclic nucleotide-binding domain
PF00032	ATS	Cytochrome b(C-terminal)/b6/petD
PF00036	ATS	EF hand
PF00037	ATS	4Fe-4S binding domain
PF00041	ATS	Fibronectin type III domain
PF00043	ATS	Glutathione S-transferase, C-terminal domain
PF00044	ATS	Glyceraldehyde 3-phosphate dehydrogenase, NAD binding domain
PF00046	ATS	Homeodomain
PF00059	ATS	Lectin C-type domain
PF00063	ATS	Myosin head (motor domain)
PF00069	ATS	Protein kinase domain
PF00070	ATS	Pyridine nucleotide-disulphide oxidoreductase
PF00071	ATS	Ras family
PF00076	ATS	RNA recognition motif
PF00082	ATS	Subtilase family
PF00085	ATS	Thioredoxin
PF00089	ATS	Trypsin
PF00091	ATS	Tubulin/FtsZ family, GTPase domain
PF00092	ATS	von Willebrand factor type A domain
PF00098	ATS	Zinc knuckle
PF00101	ATS	Ribulose bisphosphate carboxylase, small chain
PF00106	ATS	short chain dehydrogenase
PF00109	ATS	Beta-ketoacyl synthase, N-terminal domain
PF00112	ATS	Papain family cysteine protease
PF00113	ATS	Enolase, C-terminal TIM barrel domain
PF00115	ATS	Cytochrome C and Quinol oxidase polypeptide I
PF00118	ATS	TCP-1/cpn60 chaperonin family
PF00119	ATS	ATP synthase A chain
PF00120	ATS	Glutamine synthetase, catalytic domain
PF00121	ATS	Triosephosphate isomerase
PF00122	ATS	E1-E2 ATPase
PF00124	ATS	Photosynthetic reaction centre protein
PF00125	ATS	Core histone H2A/H2B/H3/H4
PF00127	ATS	Copper binding proteins, plastocyanin/azurin family
PF00137	ATS	ATP synthase subunit C
PF00140	ATS	Sigma-70 factor, region 1.2
PF00141	ATS	Peroxidase
PF00149	ATS	Calcineurin-like phosphoesterase
PF00153	ATS	Mitochondrial carrier protein
PF00155	ATS	Aminotransferase class I and II
PF00160	ATS	Cyclophilin type peptidyl-prolyl cis-trans isomerase/CLD
PF00162	ATS	Phosphoglycerate kinase
PF00168	ATS	C2 domain
PF00169	ATS	PH domain
PF00173	ATS	Cytochrome b5-like Heme/Steroid binding domain
PF00174	ATS	Oxidoreductase molybdopterin binding domain
PF00175	ATS	Oxidoreductase NAD-binding domain
PF00176	ATS	SNF2-related domain
PF00179	ATS	Ubiquitin-conjugating enzyme
PF00182	ATS	Chitinase class I
PF00183	ATS	Hsp90 protein
PF00217	ATS	ATP:guanido phosphotransferase, C-terminal catalytic domain
PF00223	ATS	Photosystem I psaA/psaB protein
PF00224	ATS	Pyruvate kinase, barrel domain
PF00225	ATS	Kinesin motor domain
PF00226	ATS	DnaJ domain
PF00227	ATS	Proteasome subunit
PF00231	ATS	ATP synthase
PF00235	ATS	Profilin
PF00240	ATS	Ubiquitin family
PF00244	ATS	14-3-3 protein
PF00248	ATS	Aldo/keto reductase family
PF00249	ATS	Myb-like DNA-binding domain
PF00254	ATS	FKBP-type peptidyl-prolyl cis-trans isomerase
PF00255	ATS	Glutathione peroxidase
PF00258	ATS	Flavodoxin
PF00262	ATS	Calreticulin family
PF00266	ATS	Aminotransferase class-V
PF00270	ATS	DEAD/DEAH box helicase
PF00271	ATS	Helicase conserved C-terminal domain
PF00274	ATS	Fructose-bisphosphate aldolase class-I
PF00283	ATS	Cytochrome b559, alpha (gene psbE) and beta (gene psbF)subunits
PF00285	ATS	Citrate synthase, C-terminal domain
PF00289	ATS	Biotin carboxylase, N-terminal domain
PF00300	ATS	Histidine phosphatase superfamily (branch 1)
PF00306	ATS	ATP synthase alpha/beta chain, C terminal domain
PF00310	ATS	Glutamine amidotransferases class-II
PF00313	ATS	'Cold-shock' DNA-binding domain
PF00316	ATS	Fructose-1-6-bisphosphatase, N-terminal domain
PF00317	ATS	Ribonucleotide reductase, all-alpha domain
PF00334	ATS	Nucleoside diphosphate kinase
PF00352	ATS	Transcription factor TFIID (or TATA-binding protein, TBP)
PF00355	ATS	Rieske [2Fe-2S] domain
PF00364	ATS	Biotin-requiring enzyme
PF00397	ATS	WW domain
PF00400	ATS	WD domain, G-beta repeat
PF00401	ATS	ATP synthase, Delta/Epsilon chain, long alpha-helix domain
PF00406	ATS	Adenylate kinase
PF00438	ATS	S-adenosylmethionine synthetase, N-terminal domain
PF00439	ATS	Bromodomain
PF00443	ATS	Ubiquitin carboxyl-terminal hydrolase
PF00456	ATS	Transketolase, thiamine diphosphate binding domain
PF00464	ATS	Serine hydroxymethyltransferase
PF00467	ATS	KOW motif
PF00474	ATS	Sodium:solute symporter family
PF00481	ATS	Protein phosphatase 2C
PF00485	ATS	Phosphoribulokinase / Uridine kinase family
PF00487	ATS	Fatty acid desaturase
PF00493	ATS	MCM P-loop domain
PF00501	ATS	AMP-binding enzyme
PF00504	ATS	Chlorophyll A-B binding protein
PF00505	ATS	HMG (high mobility group) box
PF00514	ATS	Armadillo/beta-catenin-like repeat
PF00520	ATS	Ion transport protein
PF00550	ATS	Phosphopantetheine attachment site
PF00560	ATS	Leucine Rich Repeat
PF00562	ATS	RNA polymerase Rpb2, domain 6
PF00564	ATS	PB1 domain
PF00569	ATS	Zinc finger, ZZ type
PF00571	ATS	CBS domain
PF00574	ATS	Clp protease
PF00575	ATS	S1 RNA binding domain
PF00578	ATS	AhpC/TSA family
PF00583	ATS	Acetyltransferase (GNAT) family
PF00587	ATS	tRNA synthetase class II core domain (G, H, P, S and T)
PF00623	ATS	RNA polymerase Rpb1, domain 2
PF00626	ATS	Gelsolin repeat
PF00627	ATS	UBA/TS-N domain
PF00628	ATS	PHD-finger
PF00629	ATS	MAM domain, meprin/A5/mu
PF00637	ATS	Region in Clathrin and VPS
PF00641	ATS	Zn-finger in Ran binding protein and others
PF00658	ATS	Poly-adenylate binding protein, unique domain
PF00664	ATS	ABC transporter transmembrane region
PF00670	ATS	S-adenosyl-L-homocysteine hydrolase, NAD binding domain
PF00675	ATS	Insulinase (Peptidase family M16)
PF00679	ATS	Elongation factor G C-terminus
PF00682	ATS	HMGL-like
PF00689	ATS	Cation transporting ATPase, C-terminus
PF00690	ATS	Cation transporter/ATPase, N-terminus
PF00698	ATS	Acyl transferase domain
PF00702	ATS	haloacid dehalogenase-like hydrolase
PF00705	ATS	Proliferating cell nuclear antigen, N-terminal domain
PF00719	ATS	Inorganic pyrophosphatase
PF00745	ATS	Glutamyl-tRNAGlu reductase, dimerisation domain
PF00754	ATS	F5/8 type C domain
PF00810	ATS	ER lumen protein retaining receptor
PF00827	ATS	Ribosomal L15
PF00833	ATS	Ribosomal S17
PF00834	ATS	Ribulose-phosphate 3 epimerase family
PF00840	ATS	Glycosyl hydrolase family 7
PF00847	ATS	AP2 domain
PF00861	ATS	Ribosomal L18 of archaea, bacteria, mitoch. and chloroplast
PF00884	ATS	Sulfatase
PF00888	ATS	Cullin family
PF00892	ATS	EamA-like transporter family
PF00900	ATS	Ribosomal family S4e
PF00909	ATS	Ammonium Transporter Family
PF00917	ATS	MATH domain
PF00970	ATS	Oxidoreductase FAD-binding domain
PF00984	ATS	UDP-glucose/GDP-mannose dehydrogenase family, central domain
PF01000	ATS	RNA polymerase Rpb3/RpoA insert domain
PF01036	ATS	Bacteriorhodopsin-like protein
PF01053	ATS	Cys/Met metabolism PLP-dependent enzyme
PF01062	ATS	Bestrophin, RFP-TM, chloride channel
PF01073	ATS	3-beta hydroxysteroid dehydrogenase/isomerase family
PF01116	ATS	Fructose-bisphosphate aldolase class-II
PF01118	ATS	Semialdehyde dehydrogenase, NAD binding domain
PF01145	ATS	SPFH domain / Band 7 family
PF01174	ATS	SNO glutamine amidotransferase family
PF01193	ATS	RNA polymerase Rpb3/Rpb11 dimerisation domain
PF01208	ATS	Uroporphyrinogen decarboxylase (URO-D)
PF01210	ATS	NAD-dependent glycerol-3-phosphate dehydrogenase N-terminus
PF01266	ATS	FAD dependent oxidoreductase
PF01302	ATS	CAP-Gly domain
PF01333	ATS	Apocytochrome F, C-terminal
PF01346	ATS	Domain amino terminal to FKBP-type peptidyl-prolyl isomerase
PF01370	ATS	NAD dependent epimerase/dehydratase family
PF01380	ATS	SIS domain
PF01394	ATS	Clathrin propeller repeat
PF01398	ATS	JAB1/Mov34/MPN/PAD-1 ubiquitin protease
PF01408	ATS	Oxidoreductase family, NAD-binding Rossmann fold
PF01418	ATS	Helix-turn-helix domain, rpiR family
PF01434	ATS	Peptidase family M41
PF01436	ATS	NHL repeat
PF01479	ATS	S4 domain
PF01493	ATS	GXGXG motif
PF01494	ATS	FAD binding domain
PF01501	ATS	Glycosyl transferase family 8
PF01507	ATS	Phosphoadenosine phosphosulfate reductase family
PF01529	ATS	DHHC palmitoyltransferase
PF01549	ATS	ShK domain-like
PF01556	ATS	DnaJ C terminal domain
PF01569	ATS	PAP2 superfamily
PF01578	ATS	Cytochrome C assembly protein
PF01583	ATS	Adenylylsulphate kinase
PF01625	ATS	Peptide methionine sulfoxide reductase
PF01636	ATS	Phosphotransferase enzyme family
PF01641	ATS	SelR domain
PF01645	ATS	Conserved region in glutamate synthase
PF01680	ATS	SOR/SNZ family
PF01699	ATS	Sodium/calcium exchanger protein
PF01716	ATS	Manganese-stabilising protein / photosystem II polypeptide
PF01747	ATS	ATP-sulfurylase
PF01775	ATS	Ribosomal proteins 50S-L18Ae/60S-L20/60S-L18A
PF01777	ATS	Ribosomal L27e protein family
PF01779	ATS	Ribosomal L29e protein family
PF01780	ATS	Ribosomal L37ae protein family
PF01788	ATS	PsbJ
PF01822	ATS	WSC domain
PF01839	ATS	FG-GAP repeat
PF01842	ATS	ACT domain
PF01849	ATS	NAC domain
PF01915	ATS	Glycosyl hydrolase family 3 C-terminal domain
PF01946	ATS	Thi4 family
PF02008	ATS	CXXC zinc finger domain
PF02010	ATS	REJ domain
PF02096	ATS	60Kd inner membrane protein
PF02209	ATS	Villin headpiece domain
PF02301	ATS	HORMA domain
PF02359	ATS	Cell division protein 48 (CDC48), N-terminal domain
PF02419	ATS	PsbL protein
PF02436	ATS	Conserved carboxylase domain
PF02469	ATS	Fasciclin domain
PF02492	ATS	CobW/HypB/UreG, nucleotide-binding domain
PF02507	ATS	Photosystem I reaction centre subunit III
PF02514	ATS	CobN/Magnesium Chelatase
PF02516	ATS	Oligosaccharyl transferase STT3, N-terminal
PF02531	ATS	PsaD
PF02605	ATS	Photosystem I reaction centre subunit XI
PF02747	ATS	Proliferating cell nuclear antigen, C-terminal domain
PF02759	ATS	RUN domain
PF02772	ATS	S-adenosylmethionine synthetase, central domain
PF02773	ATS	S-adenosylmethionine synthetase, C-terminal domain
PF02774	ATS	Semialdehyde dehydrogenase, dimerisation domain
PF02779	ATS	Transketolase, pyrimidine binding domain
PF02780	ATS	Transketolase, C-terminal domain
PF02785	ATS	Biotin carboxylase C-terminal domain
PF02786	ATS	Carbamoyl-phosphate synthase L chain, ATP binding domain
PF02788	ATS	Ribulose bisphosphate carboxylase large chain, N-terminal domain
PF02790	ATS	Cytochrome C oxidase subunit II, transmembrane domain
PF02798	ATS	Glutathione S-transferase, N-terminal domain
PF02800	ATS	Glyceraldehyde 3-phosphate dehydrogenase, C-terminal domain
PF02801	ATS	Beta-ketoacyl synthase, C-terminal domain
PF02807	ATS	ATP:guanido phosphotransferase, N-terminal domain
PF02823	ATS	ATP synthase, Delta/Epsilon chain, beta-sandwich domain
PF02852	ATS	Pyridine nucleotide-disulphide oxidoreductase, dimerisation domain
PF02861	ATS	Clp amino terminal domain, pathogenicity island component
PF02867	ATS	Ribonucleotide reductase, barrel domain
PF02874	ATS	ATP synthase alpha/beta family, beta-barrel domain
PF02887	ATS	Pyruvate kinase, alpha/beta domain
PF02889	ATS	Sec63 Brl domain
PF02933	ATS	Cell division protein 48 (CDC48), domain 2
PF02990	ATS	Endomembrane protein 70
PF02991	ATS	Autophagy protein Atg8 ubiquitin like
PF03028	ATS	Dynein heavy chain region D6 P-loop domain
PF03030	ATS	Inorganic H+ pyrophosphatase
PF03060	ATS	Nitronate monooxygenase
PF03067	ATS	Lytic polysaccharide mono-oxygenase, cellulose-degrading
PF03109	ATS	ABC1 atypical kinase-like domain
PF03118	ATS	Bacterial RNA polymerase, alpha chain C terminal domain
PF03129	ATS	Anticodon binding domain
PF03143	ATS	Elongation factor Tu C-terminal domain
PF03144	ATS	Elongation factor Tu domain 2
PF03151	ATS	Triose-phosphate Transporter family
PF03160	ATS	Calx-beta domain
PF03177	ATS	Non-repetitive/WGA-negative nucleoporin C-terminal
PF03229	ATS	Alphavirus glycoprotein J
PF03348	ATS	Serine incorporator (Serinc)
PF03382	ATS	Mycoplasma protein of unknown function, DUF285
PF03404	ATS	Mo-co oxidoreductase dimerisation domain
PF03405	ATS	Fatty acid desaturase
PF03407	ATS	Nucleotide-diphospho-sugar transferase
PF03463	ATS	eRF1 domain 1
PF03464	ATS	eRF1 domain 2
PF03465	ATS	eRF1 domain 3
PF03567	ATS	Sulfotransferase family
PF03604	ATS	DNA directed RNA polymerase, 7 kDa subunit
PF03720	ATS	UDP-glucose/GDP-mannose dehydrogenase family, UDP binding domain
PF03721	ATS	UDP-glucose/GDP-mannose dehydrogenase family, NAD binding domain
PF03764	ATS	Elongation factor G, domain IV
PF03911	ATS	Sec61beta family
PF03952	ATS	Enolase, N-terminal domain
PF04142	ATS	Nucleotide-sugar transporter
PF04408	ATS	Helicase associated domain (HA2), winged-helix
PF04451	ATS	Large eukaryotic DNA virus major capsid protein
PF04539	ATS	Sigma-70 region 3
PF04542	ATS	Sigma-70 region 2
PF04545	ATS	Sigma-70, region 4
PF04560	ATS	RNA polymerase Rpb2, domain 7
PF04561	ATS	RNA polymerase Rpb2, domain 2
PF04563	ATS	RNA polymerase beta subunit
PF04564	ATS	U-box domain
PF04565	ATS	RNA polymerase Rpb2, domain 3
PF04690	ATS	YABBY protein
PF04749	ATS	PLAC8 family
PF04898	ATS	Glutamate synthase central domain
PF04983	ATS	RNA polymerase Rpb1, domain 3
PF04997	ATS	RNA polymerase Rpb1, domain 1
PF04998	ATS	RNA polymerase Rpb1, domain 5
PF05000	ATS	RNA polymerase Rpb1, domain 4
PF05018	ATS	CFA20 domain
PF05151	ATS	Photosystem II reaction centre M protein (PsbM)
PF05186	ATS	Dpy-30 motif
PF05191	ATS	Adenylate kinase, active site lid
PF05221	ATS	S-adenosyl-L-homocysteine hydrolase
PF05690	ATS	Thiazole biosynthesis protein ThiG
PF05721	ATS	Phytanoyl-CoA dioxygenase (PhyH)
PF05757	ATS	Oxygen evolving enhancer protein 3 (PsbQ)
PF06068	ATS	TIP49 P-loop domain
PF06514	ATS	Photosystem II 12 kDa extrinsic protein (PsbU)
PF06799	ATS	Conserved in the green lineage and diatoms 27
PF06868	ATS	Protein of unknown function (DUF1257)
PF07479	ATS	NAD-dependent glycerol-3-phosphate dehydrogenase C-terminus
PF07683	ATS	Cobalamin synthesis protein cobW C-terminal domain
PF07690	ATS	Major Facilitator Superfamily
PF07692	ATS	Low iron-inducible periplasmic protein
PF07699	ATS	Tyrosine-protein kinase ephrin type A/B receptor-like
PF07717	ATS	Oligonucleotide/oligosaccharide-binding (OB)-fold
PF07724	ATS	AAA domain (Cdc48 subfamily)
PF07977	ATS	FabA-like domain
PF07992	ATS	Pyridine nucleotide-disulphide oxidoreductase
PF07993	ATS	Male sterility protein
PF08071	ATS	RS4NT (NUC023) domain
PF08082	ATS	PRO8NT (NUC069), PrP8 N-terminal domain
PF08083	ATS	PROCN (NUC071) domain
PF08084	ATS	PROCT (NUC072) domain
PF08240	ATS	Alcohol dehydrogenase GroES-like domain
PF08246	ATS	Cathepsin propeptide inhibitor domain (I29)
PF08276	ATS	PAN-like domain
PF08282	ATS	haloacid dehalogenase-like hydrolase
PF08321	ATS	PPP5 TPR repeat region
PF08393	ATS	Dynein heavy chain, N-terminal region 2
PF08449	ATS	UAA transporter family
PF08547	ATS	Complex I intermediate-associated protein 30 (CIA30)
PF08659	ATS	KR domain
PF08802	ATS	CytB6-F_Fe-S
PF09111	ATS	SLIDE
PF09206	ATS	Alpha-L-arabinofuranosidase B, catalytic
PF09268	ATS	Clathrin, heavy-chain linker
PF09336	ATS	Vps4 C terminal oligomerisation domain
PF10184	ATS	Uncharacterized conserved protein (DUF2358)
PF10274	ATS	Parkin co-regulated protein
PF10431	ATS	C-terminal, D2-small domain, of ClpB protein
PF10557	ATS	Cullin protein neddylation domain
PF10563	ATS	Delta carbonic anhydrase
PF10584	ATS	Proteasome subunit A N-terminal signature
PF10596	ATS	U6-snRNA interacting domain of PrP8
PF10597	ATS	U5-snRNA binding site 2 of PrP8
PF10598	ATS	RNA recognition motif of the spliceosomal PrP8
PF11175	ATS	Protein of unknown function (DUF2961)
PF11496	ATS	Class II histone deacetylase complex subunits 2 and 3
PF11913	ATS	Protein of unknown function (DUF3431)
PF11965	ATS	Domain of unknown function (DUF3479)
PF12134	ATS	PRP8 domain IV core
PF12159	ATS	Protein of unknown function (DUF3593)
PF12436	ATS	ICP0-binding domain of Ubiquitin-specific protease 7
PF12437	ATS	Glutamine synthetase type III N terminal
PF12521	ATS	Protein of unknown function (DUF3724)
PF12698	ATS	ABC-2 family transporter protein
PF12724	ATS	Flavodoxin domain
PF12775	ATS	P-loop containing dynein motor region
PF12777	ATS	Microtubule-binding stalk of dynein motor
PF12780	ATS	P-loop containing dynein motor region D4
PF12781	ATS	ATP-binding dynein motor region
PF12796	ATS	Ankyrin repeats (3 copies)
PF12838	ATS	4Fe-4S dicluster domain
PF12906	ATS	RING-variant domain
PF13085	ATS	2Fe-2S iron-sulfur cluster binding domain
PF13191	ATS	AAA ATPase domain
PF13202	ATS	EF hand
PF13237	ATS	4Fe-4S dicluster domain
PF13246	ATS	Cation transport ATPase (P-type)
PF13374	ATS	Tetratricopeptide repeat
PF13385	ATS	Concanavalin A-like lectin/glucanases superfamily
PF13405	ATS	EF-hand domain
PF13414	ATS	TPR repeat
PF13417	ATS	Glutathione S-transferase, N-terminal domain
PF13418	ATS	Galactose oxidase, central domain
PF13424	ATS	Tetratricopeptide repeat
PF13431	ATS	Tetratricopeptide repeat
PF13432	ATS	Tetratricopeptide repeat
PF13442	ATS	Cytochrome C oxidase, cbb3-type, subunit III
PF13450	ATS	NAD(P)-binding Rossmann-like domain
PF13458	ATS	Periplasmic binding protein
PF13460	ATS	NAD(P)H-binding
PF13469	ATS	Sulfotransferase family
PF13499	ATS	EF-hand domain pair
PF13516	ATS	Leucine Rich repeat
PF13517	ATS	FG-GAP-like repeat
PF13519	ATS	von Willebrand factor type A domain
PF13522	ATS	Glutamine amidotransferase domain
PF13534	ATS	4Fe-4S dicluster domain
PF13561	ATS	Enoyl-(Acyl carrier protein) reductase
PF13589	ATS	Histidine kinase-, DNA gyrase B-, and HSP90-like ATPase
PF13598	ATS	Domain of unknown function (DUF4139)
PF13602	ATS	Zinc-binding dehydrogenase
PF13637	ATS	Ankyrin repeats (many copies)
PF13639	ATS	Ring finger domain
PF13676	ATS	TIR domain
PF13806	ATS	Rieske-like [2Fe-2S] domain
PF13812	ATS	Pentatricopeptide repeat domain
PF13833	ATS	EF-hand domain pair
PF13838	ATS	Clathrin-H-link
PF13848	ATS	Thioredoxin-like domain
PF13857	ATS	Ankyrin repeats (many copies)
PF13893	ATS	RNA recognition motif. (a.k.a. RRM, RBD, or RNP domain)
PF13905	ATS	Thioredoxin-like
PF13921	ATS	Myb-like DNA-binding domain
PF14204	ATS	Ribosomal L18 C-terminal region
PF14295	ATS	PAN domain
PF14306	ATS	PUA-like domain
PF14312	ATS	FG-GAP repeat
PF14492	ATS	Elongation Factor G, domain III
PF14495	ATS	Cytochrome c-550 domain
PF14497	ATS	Glutathione S-transferase, C-terminal domain
PF14533	ATS	Ubiquitin-specific protease C-terminal
PF14551	ATS	MCM N-terminal domain
PF14560	ATS	Ubiquitin-like domain
PF14765	ATS	Polyketide synthase dehydratase N-terminal domain
PF14779	ATS	Ciliary BBSome complex subunit 1
PF14870	ATS	Photosynthesis system II assembly factor YCF48
PF14974	ATS	Protein C10
PF00051	AT	Kringle domain
PF00188	AT	Cysteine-rich secretory protein family
PF00202	AT	Aminotransferase class-III
PF00213	AT	ATP synthase delta (OSCP) subunit
PF00246	AT	Zinc carboxypeptidase
PF00326	AT	Prolyl oligopeptidase family
PF00344	AT	SecY
PF00361	AT	Proton-conducting membrane transporter
PF00430	AT	ATP synthase B/B' CF(0)
PF00510	AT	Cytochrome c oxidase subunit III
PF00553	AT	Cellulose binding domain
PF00595	AT	PDZ domain
PF00676	AT	Dehydrogenase E1 component
PF00809	AT	Pterin binding enzyme
PF00850	AT	Histone deacetylase domain
PF01015	AT	Ribosomal S3Ae family
PF01027	AT	Inhibitor of apoptosis-promoting Bax1
PF01129	AT	NAD:arginine ADP-ribosyltransferase
PF01217	AT	Clathrin adaptor complex small chain
PF01218	AT	Coproporphyrinogen III oxidase
PF01226	AT	Formate/nitrite transporter
PF01262	AT	Alanine dehydrogenase/PNT, C-terminal domain
PF01293	AT	Phosphoenolpyruvate carboxykinase
PF01450	AT	Acetohydroxy acid isomeroreductase, catalytic domain
PF01607	AT	Chitin binding Peritrophin-A domain
PF01776	AT	Ribosomal L22e protein family
PF02167	AT	Cytochrome C1 family
PF02201	AT	SWIB/MDM2 domain
PF02233	AT	NAD(P) transhydrogenase beta subunit
PF02298	AT	Plastocyanin-like domain
PF02310	AT	B12 binding domain
PF02574	AT	Homocysteine S-methyltransferase
PF02607	AT	B12 binding domain
PF02668	AT	Taurine catabolism dioxygenase TauD, TfdA family
PF02809	AT	Ubiquitin interaction motif
PF02894	AT	Oxidoreductase family, C-terminal alpha/beta domain
PF02965	AT	Vitamin B12 dependent methionine synthase, activation domain
PF02985	AT	HEAT repeat
PF03092	AT	BT1 family
PF03171	AT	2OG-Fe(II) oxygenase superfamily
PF03372	AT	Endonuclease/Exonuclease/phosphatase family
PF03501	AT	Plectin/S10 domain
PF03953	AT	Tubulin C-terminal domain
PF03971	AT	Monomeric isocitrate dehydrogenase
PF04073	AT	Aminoacyl-tRNA editing domain
PF04566	AT	RNA polymerase Rpb2, domain 4
PF04567	AT	RNA polymerase Rpb2, domain 5
PF04801	AT	RPC5 protein
PF04992	AT	RNA polymerase Rpb1, domain 6
PF05222	AT	Alanine dehydrogenase/PNT, N-terminal domain
PF05405	AT	Mitochondrial ATP synthase B chain precursor (ATP-synt_B)
PF05478	AT	Prominin
PF05787	AT	Alkaline phosphatase PhoX
PF05969	AT	Photosystem II complex subunit Ycf12
PF06455	AT	NADH dehydrogenase subunit 5 C-terminus
PF07137	AT	VDE lipocalin domain
PF07645	AT	Calcium-binding EGF domain
PF07681	AT	DoxX
PF07991	AT	Acetohydroxy acid isomeroreductase, NADPH-binding domain
PF08450	AT	SMP-30/Gluconolactonase/LRE-like region
PF08534	AT	Redoxin
PF08662	AT	Eukaryotic translation initiation factor eIF2A
PF09180	AT	Prolyl-tRNA synthetase, C-terminal
PF10208	AT	ARMET, C-terminal
PF10282	AT	Lactonase, 7-bladed beta-propeller
PF10508	AT	Proteasome non-ATPase 26S subunit
PF10559	AT	Plug domain of Sec61p
PF11969	AT	Scavenger mRNA decapping enzyme C-term binding
PF12769	AT	4TM region of pyridine nucleotide transhydrogenase, mitoch
PF13012	AT	Maintenance of mitochondrial structure and function
PF13041	AT	PPR repeat family
PF13180	AT	PDZ domain
PF13631	AT	Cytochrome b(N-terminal)/b6/petB
PF13640	AT	2OG-Fe(II) oxygenase superfamily
PF13646	AT	HEAT repeats
PF13851	AT	Growth-arrest specific micro-tubule binding
PF15138	AT	Syncollin
PF00034	AS	Cytochrome c
PF00050	AS	Kazal-type serine protease inhibitor domain
PF00066	AS	LNR domain
PF00107	AS	Zinc-binding dehydrogenase
PF00268	AS	Ribonucleotide reductase, small chain
PF00284	AS	Lumenal portion of Cytochrome b559, alpha (gene psbE) subunit
PF00301	AS	Rubredoxin
PF00462	AS	Glutaredoxin
PF00642	AS	Zinc finger C-x8-C-x5-C-x3-H type (and similar)
PF00673	AS	ribosomal L5P family C-terminus
PF00685	AS	Sulfotransferase domain
PF00737	AS	Photosystem II 10 kDa phosphoprotein
PF00743	AS	Flavin-binding monooxygenase-like
PF00805	AS	Pentapeptide repeats (8 copies)
PF00830	AS	Ribosomal L28 family
PF00831	AS	Ribosomal L29 protein
PF00856	AS	SET domain
PF00889	AS	Elongation factor TS
PF01079	AS	Hint module
PF01177	AS	Asp/Glu/Hydantoin racemase
PF01182	AS	Glucosamine-6-phosphate isomerases/6-phosphogluconolactonase
PF01381	AS	Helix-turn-helix
PF01423	AS	LSM domain
PF01459	AS	Eukaryotic porin
PF01701	AS	Photosystem I reaction centre subunit IX / PsaJ
PF01789	AS	PsbP
PF01805	AS	Surp module
PF02012	AS	BNR/Asp-box repeat
PF02533	AS	Photosystem II 4 kDa reaction centre component
PF03403	AS	Platelet-activating factor acetylhydrolase, isoform II
PF03660	AS	PHF5-like protein
PF03713	AS	Domain of unknown function (DUF305)
PF03742	AS	PetN
PF03840	AS	Preprotein translocase SecG subunit
PF04030	AS	D-arabinono-1,4-lactone oxidase
PF05419	AS	GUN4-like
PF05990	AS	Alpha/beta hydrolase of unknown function (DUF900)
PF06468	AS	Spondin_N
PF06522	AS	NADH-ubiquinone reductase complex 1 MLRQ subunit
PF06549	AS	Protein of unknown function (DUF1118)
PF07478	AS	D-ala D-ala ligase C-terminus
PF07648	AS	Kazal-type serine protease inhibitor domain
PF07650	AS	KH domain
PF07749	AS	Endoplasmic reticulum protein ERp29, C-terminal domain
PF07885	AS	Ion channel
PF07912	AS	ERp29, N-terminal domain
PF08041	AS	PetM family of cytochrome b6f complex subunit 7
PF08238	AS	Sel1 repeat
PF08523	AS	Multiprotein bridging factor 1
PF08707	AS	Primase C terminal 2 (PriCT-2)
PF09084	AS	NMT1/THI5 like
PF10262	AS	Rdx family
PF10354	AS	rRNA (uridine-N3-)-methyltransferase BTM5-like
PF11360	AS	Protein of unknown function (DUF3110)
PF11976	AS	Ubiquitin-2 like Rad60 SUMO-like
PF12230	AS	Pre-mRNA splicing factor PRP21 like protein
PF12695	AS	Alpha/beta hydrolase family
PF12740	AS	Cutinase
PF12799	AS	Leucine Rich repeats (2 copies)
PF13574	AS	Metallo-peptidase family M12B Reprolysin-like
PF13917	AS	Zinc knuckle
PF14392	AS	Zinc knuckle
PF00072	TS	Response regulator receiver domain
PF00078	TS	Reverse transcriptase (RNA-dependent DNA polymerase)
PF00083	TS	Sugar (and other) transporter
PF00117	TS	Glutamine amidotransferase class-I
PF00132	TS	Bacterial transferase hexapeptide (six repeats)
PF00133	TS	tRNA synthetases class I (I, L, M and V)
PF00170	TS	bZIP transcription factor
PF00187	TS	Chitin recognition protein
PF00208	TS	Glutamate/Leucine/Phenylalanine/Valine dehydrogenase
PF00291	TS	Pyridoxal-phosphate dependent enzyme
PF00330	TS	Aconitase family (aconitate hydratase)
PF00335	TS	Tetraspanin family
PF00348	TS	Polyprenyl synthetase
PF00387	TS	Phosphatidylinositol-specific phospholipase C, Y domain
PF00403	TS	Heavy-metal-associated domain
PF00413	TS	Matrixin
PF00454	TS	Phosphatidylinositol 3- and 4-kinase
PF00463	TS	Isocitrate lyase family
PF00494	TS	Squalene/phytoene synthase
PF00515	TS	Tetratricopeptide repeat
PF00530	TS	Scavenger receptor cysteine-rich domain
PF00536	TS	SAM domain (Sterile alpha motif)
PF00612	TS	IQ calmodulin-binding motif
PF00651	TS	BTB/POZ domain
PF00668	TS	Condensation domain
PF00684	TS	DnaJ central domain
PF00696	TS	Amino acid kinase family
PF00704	TS	Glycosyl hydrolases family 18
PF00742	TS	Homoserine dehydrogenase
PF00762	TS	Ferrochelatase
PF00899	TS	ThiF family
PF00926	TS	3,4-dihydroxy-2-butanone 4-phosphate synthase
PF00988	TS	Carbamoyl-phosphate synthase small chain, CPSase domain
PF00999	TS	Sodium/hydrogen exchanger family
PF01039	TS	Carboxyl transferase domain
PF01043	TS	SecA preprotein cross-linking domain
PF01077	TS	Nitrite and sulphite reductase 4Fe-4S domain
PF01274	TS	Malate synthase, TIM barrel domain
PF01344	TS	Kelch motif
PF01391	TS	Collagen triple helix repeat (20 copies)
PF01399	TS	PCI domain
PF01457	TS	Leishmanolysin
PF01512	TS	Respiratory-chain NADH dehydrogenase 51 Kd subunit
PF01565	TS	FAD binding domain
PF01593	TS	Flavin containing amine oxidoreductase
PF01764	TS	Lipase (class 3)
PF01786	TS	Alternative oxidase
PF01798	TS	snoRNA binding domain, fibrillarin
PF01825	TS	GPCR proteolysis site, GPS, motif
PF01833	TS	IPT/TIG domain
PF02028	TS	BCCT, betaine/carnitine/choline family transporter
PF02134	TS	UBACT
PF02135	TS	TAZ zinc finger
PF02142	TS	MGS-like domain
PF02190	TS	ATP-dependent protease La (LON) substrate-binding domain
PF02453	TS	Reticulon
PF02518	TS	Histidine kinase-, DNA gyrase B-, and HSP90-like ATPase
PF02548	TS	Ketopantoate hydroxymethyltransferase
PF02569	TS	Pantoate-beta-alanine ligase
PF02787	TS	Carbamoyl-phosphate synthetase large chain, oligomerisation domain
PF02812	TS	Glu/Leu/Phe/Val dehydrogenase, dimerisation domain
PF02866	TS	lactate/malate dehydrogenase, alpha/beta C-terminal domain
PF03016	TS	Exostosin family
PF03074	TS	Glutamate-cysteine ligase
PF03133	TS	Tubulin-tyrosine ligase family
PF03275	TS	UDP-galactopyranose mutase
PF03447	TS	Homoserine dehydrogenase, NAD binding domain
PF03460	TS	Nitrite/Sulfite reductase ferredoxin-like half domain
PF03639	TS	Glycosyl hydrolase family 81 N-terminal domain
PF03737	TS	Aldolase/RraA
PF04072	TS	Leucine carboxyl methyltransferase
PF04117	TS	Mpv17 / PMP22 family
PF04232	TS	Stage V sporulation protein S (SpoVS)
PF04515	TS	Plasma-membrane choline transporter
PF04551	TS	GcpE protein
PF04607	TS	Region found in RelA / SpoT proteins
PF04610	TS	TrbL/VirB6 plasmid conjugal transfer protein
PF04615	TS	Utp14 protein
PF04886	TS	PT repeat
PF05193	TS	Peptidase M16 inactive domain
PF05362	TS	Lon protease (S16) C-terminal proteolytic domain
PF05368	TS	NmrA-like family
PF05496	TS	Holliday junction DNA helicase RuvB P-loop domain
PF05499	TS	DNA methyltransferase 1-associated protein 1 (DMAP1)
PF05890	TS	Eukaryotic rRNA processing protein EBP2
PF06434	TS	Aconitate hydratase 2 N-terminus
PF06565	TS	DM10 domain
PF06624	TS	Ribosome associated membrane protein RAMP4
PF07516	TS	SecA Wing and Scaffold domain
PF07517	TS	SecA DEAD-like domain
PF07647	TS	SAM domain (Sterile alpha motif)
PF07671	TS	Protein of unknown function (DUF1601)
PF07707	TS	BTB And C-terminal Kelch
PF07714	TS	Protein tyrosine and serine/threonine kinase
PF07728	TS	AAA domain (dynein-related subfamily)
PF08060	TS	NOSIC
PF08151	TS	FerI (NUC094) domain
PF08156	TS	NOP5NT (NUC127) domain
PF08214	TS	Histone acetylation protein
PF08264	TS	Anticodon-binding domain of tRNA ligase
PF08298	TS	PrkA AAA domain
PF08326	TS	Acetyl-CoA carboxylase, central region
PF08367	TS	Peptidase M16C associated
PF08385	TS	Dynein heavy chain, N-terminal region 1
PF08646	TS	Replication factor-A C terminal domain
PF09286	TS	Pro-kumamolisin, activation domain
PF09358	TS	Ubiquitin fold domain
PF09409	TS	PUB domain
PF10458	TS	Valyl tRNA synthetase tRNA binding arm
PF10531	TS	SLBB domain
PF10585	TS	Ubiquitin-activating enzyme, SCCH domain
PF10589	TS	NADH-ubiquinone oxidoreductase-F iron-sulfur binding region
PF11443	TS	Domain of unknown function (DUF2828)
PF11791	TS	Aconitate B N-terminal domain
PF12327	TS	FtsZ family, C-terminal domain
PF12697	TS	Alpha/beta hydrolase family
PF12774	TS	Hydrolytic ATP binding site of dynein motor region
PF12848	TS	ABC transporter
PF12937	TS	F-box-like
PF13181	TS	Tetratricopeptide repeat
PF13193	TS	AMP-binding enzyme C-terminal domain
PF13229	TS	Right handed beta helix region
PF13292	TS	1-deoxy-D-xylulose-5-phosphate synthase
PF13304	TS	AAA domain, putative AbiEii toxin, Type IV TA system
PF13371	TS	Tetratricopeptide repeat
PF13410	TS	Glutathione S-transferase, C-terminal domain
PF13415	TS	Galactose oxidase, central domain
PF13426	TS	PAS domain
PF13535	TS	ATP-grasp domain
PF13738	TS	Pyridine nucleotide-disulphide oxidoreductase
PF13745	TS	HxxPF_rpt
PF13768	TS	von Willebrand factor type A domain
PF13840	TS	ACT domain
PF13854	TS	Kelch motif
PF13920	TS	Zinc finger, C3HC4 type (RING finger)
PF00033	A	Cytochrome b/b6/petB
PF00081	A	Iron/manganese superoxide dismutases, alpha-hairpin domain
PF00090	A	Thrombospondin type 1 domain
PF00146	A	NADH dehydrogenase
PF00230	A	Major intrinsic protein
PF00241	A	Cofilin/tropomyosin-type actin-binding protein
PF00370	A	FGGY family of carbohydrate kinases, N-terminal domain
PF00389	A	D-isomer specific 2-hydroxyacid dehydrogenase, catalytic domain
PF00420	A	NADH-ubiquinone/plastoquinone oxidoreductase chain 4L
PF00431	A	CUB domain
PF00496	A	Bacterial extracellular solute-binding proteins, family 5 Middle
PF00499	A	NADH-ubiquinone/plastoquinone oxidoreductase chain 6
PF00507	A	NADH-ubiquinone/plastoquinone oxidoreductase, chain 3
PF00538	A	linker histone H1 and H5 family
PF00639	A	PPIC-type PPIASE domain
PF00662	A	NADH-Ubiquinone oxidoreductase (complex I), chain 5 N-terminus
PF00692	A	dUTPase
PF00857	A	Isochorismatase family
PF00920	A	Dehydratase family
PF00957	A	Synaptobrevin
PF01012	A	Electron transfer flavoprotein domain
PF01061	A	ABC-2 type transporter
PF01111	A	Cyclin-dependent kinase regulatory subunit
PF01130	A	CD36 family
PF01132	A	Elongation factor P (EF-P) OB domain
PF01151	A	GNS1/SUR4 family
PF01169	A	Uncharacterized protein family UPF0016
PF01176	A	Translation initiation factor 1A / IF-1
PF01215	A	Cytochrome c oxidase subunit Vb
PF01269	A	Fibrillarin
PF01364	A	Peptidase family C25
PF01368	A	DHH family
PF01535	A	PPR repeat
PF01536	A	Adenosylmethionine decarboxylase
PF01564	A	Spermine/spermidine synthase domain
PF01597	A	Glycine cleavage H-protein
PF01722	A	BolA-like protein
PF01778	A	Ribosomal L28e protein family
PF01880	A	Desulfoferrodoxin
PF02136	A	Nuclear transport factor 2 (NTF2) domain
PF02230	A	Phospholipase/Carboxylesterase
PF02274	A	Arginine deiminase
PF02320	A	Ubiquinol-cytochrome C reductase hinge protein
PF02326	A	Plant ATP synthase F0
PF02392	A	Ycf4
PF02416	A	mttA/Hcf106 family
PF02427	A	Photosystem I reaction centre subunit IV / PsaE
PF02777	A	Iron/manganese superoxide dismutases, C-terminal domain
PF02782	A	FGGY family of carbohydrate kinases, C-terminal domain
PF02817	A	e3 binding domain
PF02826	A	D-isomer specific 2-hydroxyacid dehydrogenase, NAD binding domain
PF03024	A	Folate receptor family
PF03179	A	Vacuolar (H+)-ATPase G subunit
PF03215	A	Rad17 P-loop domain
PF03248	A	Rer1 family
PF03358	A	NADPH-dependent FMN reductase
PF03650	A	Mitochondrial pyruvate carriers
PF03896	A	Translocon-associated protein (TRAP), alpha subunit
PF04116	A	Fatty acid hydroxylase
PF04158	A	Sof1-like domain
PF04410	A	Gar1/Naf1 RNA binding region
PF04695	A	Pex14 N-terminal domain
PF05486	A	Signal recognition particle 9 kDa protein (SRP9)
PF05631	A	Sugar-tranasporters, 12 TM
PF05729	A	NACHT domain
PF05899	A	EutQ-like cupin domain
PF06298	A	Photosystem II protein Y (PsbY)
PF06916	A	FAM210A/B-like domain
PF06966	A	Protein of unknown function (DUF1295)
PF07465	A	Photosystem I protein M (PsaM)
PF07676	A	WD40-like Beta Propeller Repeat
PF07679	A	Immunoglobulin I-set domain
PF07691	A	PA14 domain
PF07731	A	Multicopper oxidase
PF07732	A	Multicopper oxidase
PF08126	A	Propeptide_C25
PF08207	A	Elongation factor P (EF-P) KOW-like domain
PF08502	A	LeuA allosteric (dimerisation) domain
PF08542	A	Replication factor C C-terminal domain
PF08771	A	FKBP12-rapamycin binding domain
PF08806	A	Sep15/SelM redox domain
PF09285	A	Elongation factor P, C-terminal
PF09996	A	Uncharacterized protein conserved in bacteria (DUF2237)
PF10503	A	Esterase PHB depolymerase
PF10791	A	Mitochondrial F1-F0 ATP synthase subunit F of fungi
PF10927	A	Protein of unknown function (DUF2738)
PF12689	A	Acid Phosphatase
PF12707	A	Protein of unknown function (DUF3804)
PF13177	A	DNA polymerase III, delta subunit
PF13774	A	Regulated-SNARE-like domain
PF14215	A	bHLH-MYC and R2R3-MYB transcription factors N-terminal
PF14252	A	Domain of unknown function (DUF4347)
PF14432	A	DYW family of nucleic acid deaminases
PF14933	A	CEP19-like protein
PF00008	T	EGF-like domain
PF00010	T	Helix-loop-helix DNA-binding domain
PF00013	T	KH domain
PF00030	T	Beta/Gamma crystallin
PF00056	T	lactate/malate dehydrogenase, NAD binding domain
PF00086	T	Thyroglobulin type-1 repeat
PF00097	T	Zinc finger, C3HC4 type (RING finger)
PF00108	T	Thiolase, N-terminal domain
PF00128	T	Alpha amylase, catalytic domain
PF00134	T	Cyclin, N-terminal domain
PF00152	T	tRNA synthetases class II (D, K and N)
PF00156	T	Phosphoribosyl transferase domain
PF00171	T	Aldehyde dehydrogenase family
PF00185	T	Aspartate/ornithine carbamoyltransferase, Asp/Orn binding domain
PF00194	T	Eukaryotic-type carbonic anhydrase
PF00278	T	Pyridoxal-dependent decarboxylase, C-terminal sheet domain
PF00305	T	Lipoxygenase
PF00307	T	Calponin homology (CH) domain
PF00328	T	Histidine phosphatase superfamily (branch 2)
PF00346	T	Respiratory-chain NADH dehydrogenase, 49 Kd subunit
PF00353	T	RTX calcium-binding nonapeptide repeat (4 copies)
PF00378	T	Enoyl-CoA hydratase/isomerase
PF00384	T	Molybdopterin oxidoreductase
PF00390	T	Malic enzyme, N-terminal domain
PF00408	T	Phosphoglucomutase/phosphomannomutase, C-terminal domain
PF00415	T	Regulator of chromosome condensation (RCC1) repeat
PF00433	T	Protein kinase C terminal domain
PF00435	T	Spectrin repeat
PF00441	T	Acyl-CoA dehydrogenase, C-terminal domain
PF00458	T	WHEP-TRS domain
PF00465	T	Iron-containing alcohol dehydrogenase
PF00475	T	Imidazoleglycerol-phosphate dehydratase
PF00476	T	DNA polymerase family A
PF00479	T	Glucose-6-phosphate dehydrogenase, NAD binding domain
PF00490	T	Delta-aminolevulinic acid dehydratase
PF00512	T	His Kinase A (phospho-acceptor) domain
PF00557	T	Metallopeptidase family M24
PF00585	T	C-terminal regulatory domain of Threonine dehydratase
PF00615	T	Regulator of G protein signaling domain
PF00622	T	SPRY domain
PF00632	T	HECT-domain (ubiquitin-transferase)
PF00635	T	MSP (Major sperm protein) domain
PF00648	T	Calpain family cysteine protease
PF00652	T	Ricin-type beta-trefoil lectin domain
PF00694	T	Aconitase C-terminal domain
PF00709	T	Adenylosuccinate synthetase
PF00725	T	3-hydroxyacyl-CoA dehydrogenase, C-terminal domain
PF00733	T	Asparagine synthase
PF00787	T	PX domain
PF00806	T	Pumilio-family RNA binding repeat
PF00890	T	FAD binding domain
PF00925	T	GTP cyclohydrolase II
PF00928	T	Adaptor complexes medium subunit family
PF00933	T	Glycosyl hydrolase family 3 N terminal domain
PF00963	T	Cohesin domain
PF00975	T	Thioesterase domain
PF00982	T	Glycosyltransferase family 20
PF00989	T	PAS fold
PF01040	T	UbiA prenyltransferase family
PF01041	T	DegT/DnrJ/EryC1/StrS aminotransferase family
PF01063	T	Amino-transferase class IV
PF01067	T	Calpain large subunit, domain III
PF01070	T	FMN-dependent dehydrogenase
PF01074	T	Glycosyl hydrolases family 38 N-terminal domain
PF01078	T	Magnesium chelatase, subunit ChlI
PF01094	T	Receptor family ligand binding region
PF01209	T	ubiE/COQ5 methyltransferase family
PF01261	T	Xylose isomerase-like TIM barrel
PF01326	T	Pyruvate phosphate dikinase, AMP/ATP-binding domain
PF01336	T	OB-fold nucleic acid binding domain
PF01343	T	Peptidase family S49
PF01363	T	FYVE zinc finger
PF01369	T	Sec7 domain
PF01379	T	Porphobilinogen deaminase, dipyromethane cofactor binding domain
PF01384	T	Phosphate transporter family
PF01411	T	tRNA synthetases class II (A)
PF01424	T	R3H domain
PF01432	T	Peptidase family M3
PF01433	T	Peptidase family M1 domain
PF01435	T	Peptidase family M48
PF01480	T	PWI domain
PF01488	T	Shikimate / quinate 5-dehydrogenase
PF01496	T	V-type ATPase 116kDa subunit family
PF01532	T	Glycosyl hydrolase family 47
PF01554	T	MatE
PF01591	T	6-phosphofructo-2-kinase
PF01592	T	NifU-like N terminal domain
PF01594	T	AI-2E family transporter
PF01602	T	Adaptin N terminal region
PF01603	T	Protein phosphatase 2A regulatory B subunit (B56 family)
PF01612	T	3'-5' exonuclease
PF01627	T	Hpt domain
PF01704	T	UTP--glucose-1-phosphate uridylyltransferase
PF01749	T	Importin beta binding domain
PF01755	T	Glycosyltransferase family 25 (LPS biosynthesis protein)
PF01758	T	Sodium Bile acid symporter family
PF01794	T	Ferric reductase like transmembrane component
PF01808	T	AICARFT/IMPCHase bienzyme
PF01813	T	ATP synthase subunit D
PF01841	T	Transglutaminase-like superfamily
PF01851	T	Proteasome/cyclosome repeat
PF01852	T	START domain
PF01873	T	Domain found in IF2B/IF5
PF01925	T	Sulfite exporter TauE/SafE
PF01926	T	50S ribosome-binding GTPase
PF02020	T	eIF4-gamma/eIF5/eIF2-epsilon
PF02037	T	SAP domain
PF02077	T	SURF4 family
PF02148	T	Zn-finger in ubiquitin-hydrolases and other protein
PF02181	T	Formin Homology 2 Domain
PF02263	T	Guanylate-binding protein, N-terminal domain
PF02272	T	DHHA1 domain
PF02347	T	Glycine cleavage system P-protein
PF02358	T	Trehalose-phosphatase
PF02364	T	1,3-beta-glucan synthase component
PF02373	T	JmjC domain, hydroxylase
PF02493	T	MORN repeat
PF02515	T	CoA-transferase family III
PF02615	T	Malate/L-lactate dehydrogenase
PF02670	T	1-deoxy-D-xylulose 5-phosphate reductoisomerase
PF02671	T	Paired amphipathic helix repeat
PF02690	T	Na+/Pi-cotransporter
PF02729	T	Aspartate/ornithine carbamoyltransferase, carbamoyl-P binding domain
PF02737	T	3-hydroxyacyl-CoA dehydrogenase, NAD binding domain
PF02754	T	Cysteine-rich domain
PF02770	T	Acyl-CoA dehydrogenase, middle domain
PF02771	T	Acyl-CoA dehydrogenase, N-terminal domain
PF02781	T	Glucose-6-phosphate dehydrogenase, C-terminal domain
PF02784	T	Pyridoxal-dependent decarboxylase, pyridoxal binding domain
PF02847	T	MA3 domain
PF02854	T	MIF4G domain
PF02872	T	5'-nucleotidase, C-terminal domain
PF02878	T	Phosphoglucomutase/phosphomannomutase, alpha/beta/alpha domain I
PF02879	T	Phosphoglucomutase/phosphomannomutase, alpha/beta/alpha domain II
PF02880	T	Phosphoglucomutase/phosphomannomutase, alpha/beta/alpha domain III
PF02893	T	GRAM domain
PF02897	T	Prolyl oligopeptidase, N-terminal beta-propeller domain
PF02910	T	Fumarate reductase flavoprotein C-term
PF02913	T	FAD linked oxidases, C-terminal domain
PF02984	T	Cyclin, C-terminal domain
PF03031	T	NLI interacting factor-like phosphatase
PF03159	T	XRN 5'-3' exonuclease N-terminus
PF03224	T	V-ATPase subunit H
PF03357	T	Snf7
PF03398	T	Regulator of Vps4 activity in the MVB pathway
PF03810	T	Importin-beta N-terminal domain
PF03836	T	RasGAP C-terminus
PF03900	T	Porphobilinogen deaminase, C-terminal domain
PF03917	T	Eukaryotic glutathione synthase, ATP binding domain
PF03920	T	Groucho/TLE N-terminal Q-rich domain
PF03949	T	Malic enzyme, NAD binding domain
PF03959	T	Serine hydrolase (FSH1)
PF04053	T	Coatomer WD associated region
PF04054	T	CCR4-Not complex component, Not1
PF04065	T	Not1 N-terminal domain, CCR4-Not complex component
PF04137	T	Endoplasmic Reticulum Oxidoreductin 1 (ERO1)
PF04153	T	NOT2/NOT3/NOT5 C-terminal
PF04212	T	MIT (microtubule interacting and transport) domain
PF04548	T	AIG1 family
PF04765	T	TOD1/MUCI70, glycosyltransferase-like domain
PF04810	T	Sec23/Sec24 zinc finger
PF04811	T	Sec23/Sec24 trunk domain
PF04815	T	Sec23/Sec24 helical domain
PF04857	T	CAF1 family ribonuclease
PF04969	T	CS domain
PF05088	T	Bacterial NAD-glutamate dehydrogenase, catalytic domain
PF05153	T	Myo-inositol oxygenase
PF05187	T	Electron transfer flavoprotein-ubiquinone oxidoreductase, 4Fe-4S
PF05201	T	Glutamyl-tRNAGlu reductase, N-terminal domain
PF05383	T	La domain
PF05577	T	Serine carboxypeptidase S28
PF05637	T	galactosyl transferase GMA12/MNN10 family
PF05808	T	Podoplanin
PF06101	T	Vacuolar protein sorting-associated protein 62
PF06367	T	Diaphanous FH3 Domain
PF06427	T	UDP-glucose:Glycoprotein Glucosyltransferase
PF06544	T	Small nuclear ribonucleoprotein Prp3, C-terminal domain
PF06814	T	Lung seven transmembrane receptor
PF06827	T	Zinc finger found in FPG and IleRS
PF06943	T	LSD1 zinc finger
PF06957	T	Coatomer (COPI) alpha subunit C-terminus
PF07304	T	Steroid receptor RNA activator (SRA1)
PF07394	T	Protein of unknown function (DUF1501)
PF07716	T	Basic region leucine zipper
PF07718	T	Coatomer beta C-terminal region
PF07719	T	Tetratricopeptide repeat
PF07748	T	Glycosyl hydrolases family 38 C-terminal domain
PF07859	T	alpha/beta hydrolase fold
PF07915	T	Glucosidase II beta subunit-like protein
PF07973	T	Threonyl and Alanyl tRNA synthetase second additional domain
PF07974	T	EGF-like domain
PF07998	T	Peptidase family M54
PF08016	T	Polycystin cation channel
PF08022	T	FAD-binding domain
PF08030	T	Ferric reductase NAD binding domain
PF08033	T	Sec23/Sec24 beta-sandwich domain
PF08075	T	NOPS (NUC059) domain
PF08123	T	Histone methylation protein DOT1
PF08295	T	Sin3 family co-repressor
PF08309	T	LVIVD repeat
PF08324	T	PUL domain
PF08333	T	Protein of unknown function (DUF1725)
PF08373	T	RAP domain
PF08375	T	Proteasome regulatory subunit C-terminal
PF08389	T	Exportin 1-like protein
PF08436	T	1-deoxy-D-xylulose 5-phosphate reductoisomerase C-terminal domain
PF08448	T	PAS fold
PF08454	T	RyR and IP3R Homology associated
PF08487	T	Vault protein inter-alpha-trypsin domain
PF08512	T	Histone chaperone Rttp106-like, middle domain
PF08557	T	Sphingolipid Delta4-desaturase (DES)
PF08572	T	pre-mRNA processing factor 3 domain
PF08623	T	TATA-binding protein interacting (TIP20)
PF08644	T	FACT complex subunit (SPT16/CDC68)
PF08726	T	Ca2+ insensitive EF hand
PF08740	T	BCS1 N terminal
PF08752	T	Coatomer gamma subunit appendage platform subdomain
PF08767	T	CRM1 C terminal
PF08777	T	RNA binding motif
PF08811	T	Protein of unknown function (DUF1800)
PF08825	T	E2 binding domain
PF08920	T	Splicing factor 3B subunit 1
PF09066	T	Beta2-adaptin appendage, C-terminal sub-domain
PF09070	T	PFU (PLAA family ubiquitin binding)
PF09173	T	Initiation factor eIF2 gamma, C terminal
PF09261	T	Alpha mannosidase middle domain
PF09295	T	ChAPs (Chs5p-Arf1p-binding proteins)
PF09317	T	Acyl-CoA dehydrogenase, C-terminal, bacterial type
PF09324	T	Mon2/Sec7/BIG1-like, HDS
PF09334	T	tRNA synthetases class I (M)
PF09377	T	SBDS protein, domain II
PF09416	T	RNA helicase (UPF2 interacting domain)
PF09766	T	Fms-interacting protein/Thoc5
PF09906	T	Uncharacterized protein conserved in bacteria (DUF2135)
PF10162	T	G8 domain
PF10255	T	RNA polymerase I-associated factor PAF67
PF10408	T	Ubiquitin elongating factor core
PF10588	T	NADH-ubiquinone oxidoreductase-G iron-sulfur binding region
PF11931	T	SF3a60/Prp9 C-terminal
PF11940	T	Domain of unknown function (DUF3458) Ig-like fold
PF12108	T	Splicing factor SF3a60 binding domain
PF12248	T	Farnesoic acid 0-methyl transferase
PF12265	T	Histone-binding protein RBBP4 or subunit C of CAF1 complex
PF12340	T	Protein of unknown function (DUF3638)
PF12359	T	Protein of unknown function (DUF3645)
PF12465	T	Proteasome beta subunits C terminal
PF12471	T	GTP cyclohydrolase N terminal
PF12481	T	Aluminium induced protein
PF12661	T	Human growth factor-like EGF
PF12662	T	Complement Clr-like EGF-like
PF12770	T	CHAT domain
PF12783	T	Mon2/Sec7/BIG1-like, HUS domain
PF12804	T	MobA-like NTP transferase domain
PF12836	T	Helix-hairpin-helix motif
PF12842	T	CCR4-Not complex, Not1 subunit, domain of unknown function DUF3819
PF12931	T	Sec23-binding domain of Sec16
PF12947	T	EGF domain
PF12999	T	Glucosidase II beta subunit-like
PF13086	T	AAA domain
PF13087	T	AAA domain
PF13174	T	Tetratricopeptide repeat
PF13183	T	4Fe-4S dicluster domain
PF13245	T	AAA domain
PF13288	T	DXP reductoisomerase C-terminal domain
PF13297	T	Replication stress response SDE2 C-terminal
PF13365	T	Trypsin-like peptidase domain
PF13398	T	Peptidase M50B-like
PF13428	T	Tetratricopeptide repeat
PF13451	T	Probable zinc-ribbon domain
PF13510	T	2Fe-2S iron-sulfur cluster binding domain
PF13513	T	HEAT-like repeat
PF13520	T	Amino acid permease
PF13537	T	Glutamine amidotransferase domain
PF13540	T	Regulator of chromosome condensation (RCC1) repeat
PF13606	T	Ankyrin repeat
PF13764	T	E3 ubiquitin-protein ligase UBR4
PF13855	T	Leucine rich repeat
PF13868	T	Trichohyalin-plectin-homology domain
PF13881	T	Ubiquitin-2 like Rad60 SUMO-like
PF13923	T	Zinc finger, C3HC4 type (RING finger)
PF14237	T	GYF domain 2
PF14288	T	1,3-beta-glucan synthase subunit FKS1, domain-1
PF14310	T	Fibronectin type III-like domain
PF14555	T	UBA-like domain
PF14559	T	Tetratricopeptide repeat
PF14623	T	Hint-domain
PF14624	T	VWA / Hh protein intein-like
PF14644	T	Domain of unknown function (DUF4456)
PF14646	T	MYCBP-associated protein family
PF14691	T	Dihydroprymidine dehydrogenase domain II, 4Fe-4S cluster
PF14713	T	Domain of unknown function (DUF4464)
PF14806	T	Coatomer beta subunit appendage platform
PF14826	T	FACT complex subunit SPT16 N-terminal lobe domain
PF14843	T	Growth factor receptor domain IV
PF14874	T	Flagellar-associated PapD-like
PF14938	T	Soluble NSF attachment protein, SNAP
PF00166	S	Chaperonin 10 Kd subunit
PF00290	S	Tryptophan synthase alpha chain
PF00294	S	pfkB family carbohydrate kinase
PF00385	S	Chromo (CHRromatin Organisation MOdifier) domain
PF00447	S	HSF-type DNA-binding
PF00459	S	Inositol monophosphatase family
PF00478	S	IMP dehydrogenase / GMP reductase domain
PF00584	S	SecE/Sec61-gamma subunits of protein translocation complex
PF00590	S	Tetrapyrrole (Corrin/Porphyrin) Methylases
PF00734	S	Fungal cellulose binding domain
PF00796	S	Photosystem I reaction centre subunit VIII
PF00885	S	6,7-dimethyl-8-ribityllumazine synthase
PF00916	S	Sulfate permease family
PF01124	S	MAPEG family
PF01126	S	Heme oxygenase
PF01214	S	Casein kinase II regulatory subunit
PF01458	S	SUF system FeS cluster assembly, SufBD
PF01476	S	LysM domain
PF01490	S	Transmembrane amino acid transporter protein
PF01545	S	Cation efflux family
PF01596	S	O-methyltransferase
PF01652	S	Eukaryotic initiation factor 4E
PF01656	S	CobQ/CobB/MinD/ParA nucleotide binding domain
PF01717	S	Cobalamin-independent synthase, Catalytic domain
PF01761	S	3-dehydroquinate synthase
PF01769	S	Divalent cation transporter
PF02219	S	Methylenetetrahydrofolate reductase
PF02353	S	Mycolic acid cyclopropane synthetase
PF02535	S	ZIP Zinc transporter
PF02622	S	Uncharacterized ACR, COG1678
PF02678	S	Pirin
PF02815	S	MIR domain
PF02822	S	Antistasin family
PF02825	S	WWE domain
PF02845	S	CUE domain
PF02921	S	Ubiquinol cytochrome reductase transmembrane region
PF02978	S	Signal peptide binding domain
PF03219	S	TLC ATP/ADP transporter
PF03703	S	Bacterial PH domain
PF03741	S	Integral membrane protein TerC family
PF03824	S	High-affinity nickel-transport protein
PF03992	S	Antibiotic biosynthesis monooxygenase
PF04130	S	Gamma tubulin complex component C-terminal
PF04387	S	Protein tyrosine phosphatase-like protein, PTPLA
PF04824	S	Conserved region of Rad21 / Rec8 like protein
PF04825	S	N terminus of Rad21 / Rec8 like protein
PF04828	S	Glutathione-dependent formaldehyde-activating enzyme
PF05328	S	CybS, succinate dehydrogenase cytochrome B small subunit
PF05542	S	Protein of unknown function (DUF760)
PF05548	S	Gametolysin peptidase M11
PF05726	S	Pirin C-terminal cupin domain
PF06825	S	Heat shock factor binding protein 1
PF07386	S	Protein of unknown function (DUF1499)
PF07466	S	Protein of unknown function (DUF1517)
PF07496	S	CW-type Zinc Finger
PF07766	S	LETM1-like, RBD
PF08031	S	Berberine and berberine like
PF08212	S	Lipocalin-like domain
PF08242	S	Methyltransferase domain
PF08541	S	3-Oxoacyl-[acyl-carrier-protein (ACP)] synthase III C terminal
PF08545	S	3-Oxoacyl-[acyl-carrier-protein (ACP)] synthase III
PF08550	S	Fungal protein of unknown function (DUF1752)
PF08606	S	Prp19/Pso4-like
PF08755	S	Hemimethylated DNA-binding protein YccV like
PF08954	S	Trimerisation motif
PF09011	S	HMG-box domain
PF09320	S	Domain of unknown function (DUF1977)
PF09802	S	Preprotein translocase subunit Sec66
PF10250	S	GDP-fucose protein O-fucosyltransferase
PF10269	S	Transmembrane Fragile-X-F protein
PF10385	S	RNA polymerase beta subunit external 1 domain
PF10462	S	Peptidase M66
PF11016	S	Protein of unknown function (DUF2854)
PF11789	S	Zinc-finger of the MIZ type in Nse subunit
PF11833	S	Protein CHAPERONE-LIKE PROTEIN OF POR1-like
PF11958	S	Domain of unknown function (DUF3472)
PF11999	S	Ice-binding-like
PF12452	S	Protein of unknown function (DUF3685)
PF12847	S	Methyltransferase domain
PF12898	S	Stc1 domain
PF13088	S	BNR repeat-like domain
PF13241	S	Putative NAD(P)-binding
PF13306	S	BspA type Leucine rich repeat region (6 copies)
PF13386	S	Cytochrome C biogenesis protein transmembrane region
PF13409	S	Glutathione S-transferase, N-terminal domain
PF13582	S	Metallo-peptidase family M12B Reprolysin-like
PF13792	S	Sulfate_tra_GLY
PF13948	S	Domain of unknown function (DUF4215)
PF13964	S	Kelch motif
PF14259	S	RRM_6
PF14377	S	Ubiquitin binding region

## Sheet: KW test
Supplementary Data 6: Phaeocystales adaptations in temperate and polar biotopes, continued. Sheet "KW test" lists Pfams testing differentially abundant in pairs of biotopes (Benjamini/Hochberg-corrected two-sided Mann-Whitney U, n[CCE]=223, n[Arctic]=75, n[SOC]=30; one column per comparison). A, Arctic; S, Southern Ocean; T, temperate. Pfams are sorted according to significance groups (column "si…
mcl_cluster	meanS	meanA	meanT	pctlS	pctlA	pctlT	partialS	partialA	partialT	U_SA	U_ST	U_AT	p_value_SA	p_value_ST	p_value_AT	fdr_SA	fdr_ST	fdr_AT	A_SA	A_ST	A_AT	meddiff_SA	meddiff_ST	meddiff_AT	sig	annot
PF00004	7080	3898.19	10877.4	99.5945	98.7024	99.7567	0.323945	0.178361	0.497694	1946	921	612	5.8838e-09	1.19263e-10	3.3317e-33	8.15138e-08	4.36355e-10	3.2603e-32	0.864889	0.137668	0.0365919	3383.00 [2505.50-4242.50]	-3485.00 [-4282.50--2704.50]	-6895.00 [-7509.00--6214.00]	All	ATPase family associated with various cellular activities (AAA)
PF00005	3336.67	1832.15	5262.38	98.1346	97.0803	99.0268	0.319874	0.175641	0.504485	1816.5	941.5	816	9.51262e-07	1.70508e-10	1.44548e-31	5.90885e-06	6.10266e-10	1.13521e-30	0.807333	0.140732	0.0487892	1574.00 [891.50-2329.00]	-1776.00 [-2519.01--1442.00]	-3361.00 [-4100.00--2998.00]	All	ABC transporter
PF00016	3973.8	4839.75	30383.5	98.601	98.9659	99.8986	0.10138	0.123472	0.775147	1730	453	1462.5	1.79953e-05	1.54269e-14	1.1598e-26	7.69088e-05	1.12552e-13	5.28664e-26	0.768889	0.067713	0.0874439	1121.00 [600.95-2290.00]	-26086.50 [-29623.50--20939.44]	-27199.00 [-30837.00--22309.00]	All	Ribulose bisphosphate carboxylase large chain, catalytic domain
PF00022	2938.8	597.987	691.215	97.7291	89.781	85.9286	0.69508	0.141435	0.163485	1948	5526.5	3942	5.40252e-09	6.79693e-09	7.54506e-12	7.61292e-08	1.99538e-08	1.50535e-11	0.865778	0.826084	0.235695	1798.00 [1001.00-3256.00]	1396.00 [603.50-2855.00]	-400.00 [-454.02--331.00]	All	Actin
PF00053	12.3667	0	12.1928	6.691	0.081103	10.6245	0.503539	0	0.496461	0	1879	0	0	8.4346e-05	0	0	0.000157454	0	0	0.280867	0		-7.00 [-8.00--5.00]		All	Laminin EGF domain
PF00069	7573.6	4780.36	11815.1	99.6756	98.8646	99.7972	0.313359	0.197788	0.488852	1702	1033	1405	4.32734e-05	8.11615e-10	4.42506e-27	0.000166999	2.65443e-09	2.07063e-26	0.756444	0.15441	0.084006	3376.00 [1522.50-5151.00]	-3917.00 [-5618.00--2884.49]	-7214.00 [-8793.00--6277.00]	All	Protein kinase domain
PF00072	794.133	303.827	460.049	89.5377	82.2384	78.8321	0.50971	0.19501	0.29528	1979.5	5232.5	4649.5	1.38002e-09	5.31439e-07	8.87302e-09	2.65869e-08	1.26012e-06	1.50384e-08	0.879778	0.782138	0.277997	431.00 [308.00-610.50]	250.50 [140.99-430.00]	-175.00 [-247.00--106.00]	All	Response regulator receiver domain
PF00075	87	25.4533	14.6682	48.013	27.2303	12.9359	0.684385	0.200228	0.115387	1669.5	5982.5	11151	0.000112859	1.5823e-12	1.33993e-05	0.000383724	7.93079e-12	1.93799e-05	0.742	0.894245	0.666726	21.00 [6.50-40.51]	35.00 [24.00-50.00]	12.00 [2.00-22.00]	All	RNase H
PF00089	534.567	1208.15	801.475	84.3471	95.1338	87.5912	0.210113	0.474865	0.315022	1922	2041	918	1.60508e-08	0.00053227	9.16973e-31	1.94982e-07	0.000900878	6.51827e-30	0.854222	0.305082	0.0548879	343.00 [219.00-431.50]	-249.00 [-363.00--142.00]	-593.00 [-665.00--504.00]	All	Trypsin
PF00092	2274.5	1256.85	3084.44	96.8775	95.3366	97.7291	0.343799	0.189978	0.466224	1657	1952.5	2591.5	0.000163194	0.000216334	3.92933e-19	0.000525373	0.000380513	1.11121e-18	0.736444	0.291854	0.154948	1251.50 [573.00-1846.56]	-1253.00 [-1901.00--653.00]	-2510.00 [-2739.00--2204.00]	All	von Willebrand factor type A domain
PF00096	94.3333	39.72	147.534	50.4461	39.9838	58.3942	0.335006	0.141058	0.523936	1815	1894	1560	9.96359e-07	0.000115866	5.82318e-26	6.15795e-06	0.000210323	2.56428e-25	0.806667	0.283109	0.0932735	61.50 [34.00-85.50]	-53.00 [-79.00--27.50]	-113.00 [-132.00--92.00]	All	Zinc finger, C2H2 type
PF00106	2730.57	1244.15	1951.71	97.4858	95.2555	95.1744	0.460745	0.209932	0.329323	1953	4705	3952	4.36517e-09	0.000302935	8.40704e-12	6.40744e-08	0.000522769	1.67192e-11	0.868	0.703288	0.236293	1349.00 [896.99-1886.50]	721.00 [302.50-1219.00]	-628.00 [-937.07--362.00]	All	short chain dehydrogenase
PF00108	221.333	127.453	455.812	69.8702	67.1127	78.5077	0.275086	0.158406	0.566508	1634.5	965.5	727.5	0.000305362	2.58062e-10	2.84813e-32	0.000900746	8.98843e-10	2.46466e-31	0.726444	0.14432	0.0434978	129.00 [40.50-164.00]	-174.50 [-267.01--123.00]	-300.00 [-341.00--259.00]	All	Thiolase, N-terminal domain
PF00109	1557.43	622.12	2296	94.9311	90.3082	96.6342	0.347987	0.139004	0.513009	1769	1722.5	1211	5.00501e-06	1.63e-05	1.61425e-28	2.53436e-05	3.28129e-05	8.80697e-28	0.786222	0.257474	0.0724066	598.00 [321.00-878.00]	-764.00 [-1087.00--480.00]	-1355.00 [-1635.00--1152.00]	All	Beta-ketoacyl synthase, N-terminal domain
PF00116	71.2667	22.0133	123.561	42.0519	23.1955	54.1363	0.328659	0.101519	0.569822	1670.5	1915.5	1710.5	7.01106e-06	0.00014566	3.55681e-25	3.42423e-05	0.000261425	1.46674e-24	0.742444	0.286323	0.102272	19.50 [2.50-60.00]	-87.50 [-108.50--42.49]	-107.00 [-117.00--90.00]	All	Cytochrome C oxidase subunit II, periplasmic domain
PF00117	441.067	151.907	865.852	82.1168	70.7624	88.4834	0.302344	0.104129	0.593527	1960	1662.5	625	3.21235e-09	7.8292e-06	4.24328e-33	5.31026e-08	1.64313e-05	4.08748e-32	0.871111	0.248505	0.0373692	307.00 [206.50-381.50]	-278.00 [-404.51--154.00]	-583.00 [-674.00--488.00]	All	Glutamine amidotransferase class-I
PF00122	850	490.613	1718.25	90.3082	87.7129	94.1606	0.277881	0.160391	0.561728	1667.5	758	820	0.000120744	6.26685e-12	1.55428e-31	0.000406767	2.78954e-11	1.21678e-30	0.741111	0.113303	0.0490284	357.00 [128.50-555.50]	-918.00 [-1152.50--742.00]	-1269.00 [-1432.02--1140.00]	All	E1-E2 ATPase
PF00133	376.4	179.093	592.103	79.5418	73.9051	83.6375	0.32799	0.15606	0.515951	1673.5	1759.5	1186	0.000101398	2.53071e-05	1.04616e-28	0.000351786	4.96083e-05	5.87662e-28	0.743778	0.263004	0.0709118	198.75 [59.00-318.50]	-224.00 [-362.50--107.50]	-427.00 [-475.00--364.00]	All	tRNA synthetases class I (I, L, M and V)
PF00140	579.1	241.427	273.498	85.5839	78.9335	70.3366	0.52933	0.220678	0.249992	1845.5	5329.5	6124.5	3.26361e-07	1.34653e-07	0.000528049	2.41684e-06	3.41268e-07	0.000704636	0.820222	0.796637	0.366188	326.00 [160.50-475.50]	244.50 [103.00-398.00]	-75.00 [-110.00--17.00]	All	Sigma-70 factor, region 1.2
PF00166	316.7	114.427	20.0538	77.129	64.7607	17.498	0.701936	0.253616	0.0444474	1710.5	6176.5	11839.5	3.2032e-05	4.29109e-14	6.28797e-08	0.000127817	2.95582e-13	1.02014e-07	0.760222	0.923244	0.707892	193.50 [80.00-308.00]	240.50 [140.00-349.50]	47.00 [20.00-86.00]	All	Chaperonin 10 Kd subunit
PF00169	567.3	383.707	1691.9	85.1987	85.2798	93.7551	0.21465	0.145184	0.640167	1684	373.5	918	7.44233e-05	2.89793e-15	9.1721e-31	0.000269894	2.60814e-14	6.51827e-30	0.748444	0.0558296	0.0548879	239.00 [133.00-392.01]	-1255.00 [-1369.00--1103.00]	-1497.00 [-1613.00--1379.00]	All	PH domain
PF00171	879.067	404.107	2380.31	90.6732	86.0503	96.7964	0.239954	0.110307	0.649739	1856	446	202	2.19888e-07	1.33374e-14	1.26318e-36	1.73291e-06	9.87685e-14	3.08416e-35	0.824889	0.0666667	0.0120777	417.00 [219.00-705.00]	-1532.00 [-1712.00--1245.00]	-1944.00 [-2068.00--1783.00]	All	Aldehyde dehydrogenase family
PF00176	600.033	329.587	927.283	86.0908	83.4144	89.0916	0.323137	0.177493	0.499371	1689	1626.5	1345	6.4104e-05	4.98367e-06	1.604e-27	0.000237715	1.07428e-05	7.75581e-27	0.750667	0.243124	0.0804185	255.00 [95.50-440.00]	-370.50 [-526.51--204.98]	-629.00 [-728.00--535.00]	All	SNF2-related domain
PF00208	487.567	147.707	864.072	83.1306	70.1946	88.4428	0.325186	0.0985141	0.576299	1890	1639	461	5.83674e-08	5.8355e-06	1.91599e-34	5.60054e-07	1.25242e-05	2.43549e-33	0.84	0.244993	0.0275635	278.50 [159.00-470.52]	-356.00 [-503.00--169.99]	-630.00 [-759.02--528.00]	All	Glutamate/Leucine/Phenylalanine/Valine dehydrogenase
PF00223	668.767	561.067	1574.8	88.159	89.0916	93.4307	0.238451	0.20005	0.561499	1677.5	1303.5	2091	8.95077e-05	5.8342e-08	2.61477e-22	0.000317591	1.54369e-07	9.3045e-22	0.745556	0.194843	0.125022	158.00 [64.49-566.02]	-1265.25 [-1557.00--844.99]	-1480.00 [-1675.00--1269.98]	All	Photosystem I psaA/psaB protein
PF00225	914.133	386.773	1514.32	91.1192	85.3609	93.1873	0.324711	0.137386	0.537903	1859.5	1275.5	832.5	1.92408e-07	3.83616e-08	1.95177e-31	1.55566e-06	1.04185e-07	1.5088e-30	0.826444	0.190658	0.0497758	685.50 [443.50-814.51]	-582.50 [-817.56--444.00]	-1270.00 [-1365.00--1157.00]	All	Kinesin motor domain
PF00226	4170.53	1461.83	3048.09	98.7835	96.026	97.6886	0.480451	0.168404	0.351145	2099.5	4974	2328	4.88495e-12	1.50727e-05	9.00641e-21	3.54303e-10	3.04665e-05	2.81137e-20	0.933111	0.743498	0.139193	2760.50 [1955.00-3268.00]	934.50 [506.00-1345.02]	-1858.00 [-2220.00--1150.00]	All	DnaJ domain
PF00249	5337.43	1610.93	2135.09	99.2701	96.472	96.0665	0.587599	0.177348	0.235053	2088	5796	4484.5	8.65342e-12	7.41438e-11	1.8952e-09	4.44569e-10	2.77028e-10	3.31459e-09	0.928	0.866368	0.268132	4072.50 [2921.84-5630.00]	3386.00 [2319.00-4912.50]	-683.00 [-981.00--322.00]	All	Myb-like DNA-binding domain
PF00266	858.433	532.547	1622	90.4704	88.5645	93.5523	0.284912	0.176751	0.538337	1656	1188	1578	0.000167855	9.99901e-09	7.85722e-26	0.00053618	2.87384e-08	3.39928e-25	0.736	0.177578	0.0943498	500.00 [190.50-630.50]	-769.50 [-1084.00--605.00]	-1262.00 [-1402.00--1148.00]	All	Aminotransferase class-V
PF00289	847.533	374.28	2006.78	90.2676	85.1582	95.3771	0.262509	0.115927	0.621565	1789.5	754.5	362.5	2.47653e-06	5.87096e-12	2.89313e-35	1.35714e-05	2.64676e-11	4.56974e-34	0.795333	0.11278	0.0216741	416.50 [168.00-721.00]	-1106.50 [-1374.00--805.00]	-1522.50 [-1746.00--1329.00]	All	Biotin carboxylase, N-terminal domain
PF00301	1126.73	624.427	228.57	92.2547	90.3487	67.2344	0.569135	0.31541	0.115455	1665.5	6328.5	12563.5	0.000127824	2.24107e-15	7.66862e-11	0.000425391	2.11915e-14	1.42401e-10	0.740222	0.945964	0.751181	607.00 [157.99-978.04]	886.00 [468.00-1227.00]	260.00 [177.00-370.00]	All	Rubredoxin
PF00307	282.033	104.413	627.83	74.5742	62.7332	84.5499	0.278064	0.102944	0.618993	1873	1169	842.5	1.13511e-07	7.41449e-09	2.33741e-31	9.92616e-07	2.16637e-08	1.7817e-30	0.832444	0.174738	0.0503737	206.50 [137.00-254.50]	-350.00 [-433.50--272.00]	-557.00 [-621.00--481.00]	All	Calponin homology (CH) domain
PF00326	555.2	320.827	1165.9	84.854	82.8873	91.5653	0.2719	0.157119	0.570981	1663.5	1126.5	1244.5	0.000135485	3.76517e-09	2.87725e-28	0.000446071	1.1477e-08	1.49375e-27	0.739333	0.168386	0.0744096	354.00 [158.00-467.00]	-346.50 [-528.00--239.00]	-701.00 [-777.02--620.00]	All	Prolyl oligopeptidase family
PF00328	84.7667	12.3067	1567.17	47.2425	10.2595	93.3901	0.0509339	0.00739473	0.941671	2057	142	18.5	3.73507e-11	1.73291e-17	3.24477e-38	1.43917e-09	2.96761e-16	1.14308e-36	0.914222	0.0212257	0.00110613	73.00 [46.50-99.00]	-1040.25 [-1126.00--921.50]	-1115.00 [-1194.00--1002.00]	All	Histidine phosphatase superfamily (branch 2)
PF00330	277.867	97.44	505	74.2903	61.0706	80.5758	0.315648	0.110689	0.573664	1892	1814	704	5.40211e-08	4.75763e-05	1.84452e-32	5.20786e-07	9.08776e-05	1.64209e-31	0.840889	0.271151	0.0420927	193.00 [113.50-273.00]	-163.50 [-260.00--64.00]	-352.00 [-415.00--292.00]	All	Aconitase family (aconitate hydratase)
PF00335	512.567	16.9333	146.193	83.9213	17.3763	58.2522	0.758579	0.0250607	0.21636	2073	5008.5	782	1.61603e-11	9.89786e-06	7.65199e-32	7.51913e-10	2.04766e-05	6.37494e-31	0.921333	0.748655	0.0467564	428.50 [256.50-522.50]	311.50 [134.50-408.50]	-117.00 [-134.00--108.00]	All	Tetraspanin family
PF00397	2148	1254.89	2768.74	96.3909	95.296	97.3642	0.348044	0.203332	0.448624	1733	1883	1574.5	1.63867e-05	0.000102823	7.41893e-26	7.16482e-05	0.000190076	3.23235e-25	0.770222	0.281465	0.0941405	862.00 [217.95-1373.04]	-614.00 [-1251.00--281.49]	-1525.00 [-1896.00--1100.00]	All	WW domain
PF00408	197.2	125.347	452.067	67.3155	66.8289	78.4266	0.254578	0.161818	0.583603	1743	777	1054.5	1.18499e-05	8.91589e-12	1.04563e-29	5.38154e-05	3.81712e-11	6.38248e-29	0.774667	0.116143	0.0630493	130.50 [74.00-168.00]	-194.00 [-248.00--155.00]	-326.00 [-360.00--286.00]	All	Phosphoglucomutase/phosphomannomutase, C-terminal domain
PF00415	187.267	115.093	325.457	66.545	64.8824	72.9927	0.298282	0.183323	0.518395	1702	1289	1463	4.32358e-05	4.6974e-08	1.16902e-26	0.000166999	1.25638e-07	5.31884e-26	0.756444	0.192676	0.0874738	91.00 [57.50-134.00]	-110.50 [-148.00--66.00]	-203.00 [-230.00--175.00]	All	Regulator of chromosome condensation (RCC1) repeat
PF00435	183.333	35.9733	420.825	66.0989	37.1452	77.129	0.286399	0.0561968	0.657404	1967.5	1097.5	395.5	2.25329e-09	2.35405e-09	5.43426e-35	3.99756e-08	7.32041e-09	7.74617e-34	0.874444	0.164051	0.0236472	161.50 [99.00-198.50]	-225.00 [-297.00--169.00]	-385.00 [-421.00--354.00]	All	Spectrin repeat
PF00441	577.6	288.84	1096.8	85.4826	81.5085	90.9165	0.294207	0.147124	0.558669	1810.5	1420	1264	1.17971e-06	3.15027e-07	4.02351e-28	7.06423e-06	7.67645e-07	2.02077e-27	0.804667	0.212257	0.0755755	339.50 [229.50-482.00]	-439.00 [-588.00--285.99]	-782.00 [-902.00--668.00]	All	Acyl-CoA dehydrogenase, C-terminal domain
PF00443	626.7	335.813	1854.76	87.1046	83.5361	94.7689	0.222449	0.119198	0.658353	1788	288	325	2.60911e-06	4.56929e-16	1.39955e-35	1.42347e-05	5.36565e-15	2.65484e-34	0.794667	0.0430493	0.019432	307.00 [166.00-453.00]	-1251.00 [-1409.00--1094.00]	-1558.00 [-1697.00--1435.00]	All	Ubiquitin carboxyl-terminal hydrolase
PF00448	18.9667	91.7467	164.031	13.4225	59.854	60.3406	0.0690338	0.333934	0.597032	429	112	3769.5	7.99698e-07	8.66981e-18	1.12463e-12	5.12222e-06	1.61968e-16	2.33249e-12	0.190667	0.0167414	0.225381	-76.50 [-90.50--50.00]	-141.00 [-159.50--125.00]	-65.00 [-93.00--48.00]	All	SRP54-type protein, GTPase domain
PF00463	664.333	88.5467	2012.56	87.9562	59.2457	95.4582	0.240227	0.0320191	0.727754	1992.5	1394.5	358	7.54478e-10	2.19544e-07	2.64274e-35	1.61786e-08	5.4357e-07	4.43333e-34	0.885556	0.208445	0.0214051	450.50 [306.00-565.00]	-1030.50 [-1404.00--700.50]	-1494.00 [-1833.00--1189.00]	All	Isocitrate lyase family
PF00476	83.2667	27.9467	138.74	46.5126	29.8256	56.9343	0.333129	0.111808	0.555063	1844	1944	1221.5	3.41932e-07	0.000197799	1.9247e-28	2.51703e-06	0.000349407	1.04775e-27	0.819556	0.290583	0.0730344	44.00 [25.00-74.00]	-65.50 [-89.00--34.00]	-111.00 [-127.00--91.00]	All	DNA polymerase family A
PF00481	857.567	524.187	1150.05	90.4298	88.4023	91.4436	0.338718	0.207041	0.454241	1638	1769.5	2185	0.000277555	2.8459e-05	1.08294e-21	0.000829699	5.55221e-05	3.60396e-21	0.728	0.264499	0.130643	338.50 [163.95-515.00]	-324.00 [-465.50--193.50]	-662.00 [-789.00--557.00]	All	Protein phosphatase 2C
PF00494	523.533	116.973	170.233	84.1849	65.2879	60.8678	0.645748	0.14428	0.209973	1996.5	5530	5987.5	6.41018e-10	6.42727e-09	0.000234702	1.41138e-08	1.89178e-08	0.000317659	0.887333	0.826607	0.357997	380.50 [205.00-567.00]	315.50 [147.00-499.50]	-62.00 [-104.00--17.00]	All	Squalene/phytoene synthase
PF00530	376.367	252.667	7217.94	79.4809	79.927	99.3512	0.0479633	0.0321992	0.919837	1676	107.5	188.5	9.41558e-05	7.82808e-18	9.67608e-37	0.000330393	1.50813e-16	2.48554e-35	0.744889	0.0160688	0.0112706	228.50 [132.50-322.50]	-5624.25 [-6307.50--4988.00]	-5866.00 [-6520.00--5210.00]	All	Scavenger receptor cysteine-rich domain
PF00534	211.2	85.2533	300.027	68.7551	58.5564	72.06	0.354077	0.142927	0.502996	1875.5	1985.5	768.5	1.03528e-07	0.000304422	6.04972e-32	9.21657e-07	0.000524969	5.09168e-31	0.833556	0.296786	0.0459492	137.00 [66.00-187.00]	-76.00 [-148.00--33.49]	-215.00 [-246.00--185.00]	All	Glycosyl transferases group 1
PF00553	40	119.04	200.628	27.7981	65.5921	64.4161	0.111214	0.330972	0.557814	603.5	833	3648.5	0.000176027	2.43131e-11	2.82237e-13	0.000558664	9.65477e-11	6.00514e-13	0.268222	0.124514	0.218146	-6.00 [-18.00--3.00]	-97.00 [-131.00--75.00]	-91.00 [-123.00--65.00]	All	Cellulose binding domain
PF00571	482.433	350.787	726.726	82.9278	84.3066	86.5369	0.309263	0.224871	0.465866	1670.5	1462.5	1518	0.00011062	5.69415e-07	2.91864e-26	0.000377303	1.34371e-06	1.311e-25	0.742444	0.21861	0.0907623	228.50 [96.00-365.00]	-278.50 [-373.50--176.49]	-509.00 [-606.02--408.00]	All	CBS domain
PF00578	6017.9	490.627	1770.42	99.4728	87.7534	94.3633	0.726892	0.059262	0.213846	2093.5	5225	1383.5	6.58464e-12	5.89468e-07	3.07897e-27	4.01687e-10	1.38573e-06	1.45734e-26	0.930444	0.781016	0.0827205	3783.00 [2516.50-6541.00]	2551.00 [1257.00-5438.79]	-1222.00 [-1431.00--1043.00]	All	AhpC/TSA family
PF00589	53.8667	2.13333	11.4753	34.9554	0.52717	9.97567	0.798316	0.0316165	0.170067	2030.5	5351.5	5206.5	6.05793e-12	5.32287e-08	3.01372e-07	3.83047e-10	1.41751e-07	4.74877e-07	0.902444	0.799925	0.3113	39.00 [13.00-62.00]	36.00 [9.00-59.00]	-3.00 [-5.00--2.00]	All	Phage integrase family
PF00615	138.167	64.1467	272.78	59.4485	51.2165	70.2758	0.29082	0.135019	0.574161	1882.5	1127	1261	7.85024e-08	3.7938e-09	3.81411e-28	7.16988e-07	1.155e-08	1.92738e-27	0.836667	0.16846	0.0753961	100.50 [63.99-135.00]	-129.00 [-167.00--93.00]	-230.00 [-249.00--213.00]	All	Regulator of G protein signaling domain
PF00623	555.2	270.8	689.552	84.854	80.9002	85.8881	0.366335	0.178681	0.454984	1677.5	1454.5	2050.5	9.01887e-05	5.09857e-07	1.41298e-22	0.000319548	1.21245e-06	5.09418e-22	0.745556	0.217414	0.122601	257.00 [159.50-344.50]	-308.00 [-380.00--220.99]	-566.00 [-607.00--476.00]	All	RNA polymerase Rpb1, domain 2
PF00632	422.233	158.173	1537.44	81.5896	71.4517	93.309	0.199369	0.0746859	0.725945	1940	361.5	155	7.57659e-09	2.2429e-15	4.98955e-37	9.93823e-08	2.11915e-14	1.39821e-35	0.862222	0.0540359	0.00926756	293.50 [197.50-368.00]	-997.00 [-1127.00--856.99]	-1282.00 [-1386.00--1172.00]	All	HECT-domain (ubiquitin-transferase)
PF00637	356.433	136.24	1019.93	78.5888	68.9781	90.0243	0.235642	0.0900697	0.674288	1896.5	395.5	174.5	4.50499e-08	4.62285e-15	7.33183e-37	4.60967e-07	3.90409e-14	1.98685e-35	0.842889	0.0591181	0.0104335	185.00 [109.99-313.00]	-739.50 [-810.00--610.00]	-928.00 [-983.00--857.00]	All	Region in Clathrin and VPS
PF00642	2204.03	846.56	458.771	96.5531	93.1468	78.7105	0.628043	0.241229	0.130728	1662.5	5981.5	11695.5	0.000139471	2.46895e-12	2.43895e-07	0.000456752	1.20802e-11	3.86781e-07	0.738889	0.894096	0.699283	890.50 [168.00-1315.50]	1181.00 [444.95-1501.00]	242.00 [151.00-505.00]	All	Zinc finger C-x8-C-x5-C-x3-H type (and similar)
PF00651	1355.27	65.7733	317.345	93.674	51.7843	72.5061	0.779612	0.0378359	0.182552	2239	5593.5	2180.5	2.80988e-15	2.31591e-09	1.01108e-21	7.69908e-13	7.21089e-09	3.36937e-21	0.995111	0.836099	0.130374	569.00 [476.50-1071.00]	395.00 [281.99-902.00]	-176.00 [-212.00--136.00]	All	BTB/POZ domain
PF00654	3.33333	27.3333	60.1031	0.608273	29.2782	37.9562	0.0367229	0.301128	0.662149	354	112	3307	3.96786e-08	8.59482e-18	4.82443e-15	4.16372e-07	1.61793e-16	1.11396e-14	0.157333	0.0167414	0.197728	-18.00 [-27.00--14.50]	-54.00 [-58.00--49.00]	-35.00 [-40.00--26.00]	All	Voltage gated chloride channel
PF00664	1017.3	441.533	1848.12	91.9303	86.8208	94.6472	0.307625	0.133517	0.558858	1806.5	1188	596	1.36102e-06	9.99876e-09	2.46771e-33	8.04865e-06	2.87384e-08	2.48382e-32	0.802889	0.177578	0.0356353	528.50 [336.99-794.00]	-819.00 [-1037.00--549.00]	-1356.00 [-1476.05--1237.00]	All	ABC transporter transmembrane region
PF00668	197.833	60.8267	544.363	67.3763	49.7364	82.4209	0.246361	0.0757471	0.677892	1749	799	387	9.64298e-06	1.33758e-11	4.62559e-35	4.47827e-05	5.56236e-11	6.67059e-34	0.777333	0.119432	0.023139	49.00 [20.49-116.00]	-388.00 [-427.00--317.00]	-441.00 [-467.00--409.00]	All	Condensation domain
PF00670	2057.9	747.107	181.13	96.2287	92.2141	62.0843	0.689151	0.250192	0.060657	1777	6492.5	12185.5	3.81276e-06	6.11109e-17	3.19171e-09	1.99753e-05	8.81284e-16	5.51356e-09	0.789778	0.970478	0.72858	1644.00 [502.49-2169.00]	1932.00 [847.50-2364.50]	292.00 [124.00-459.00]	All	S-adenosyl-L-homocysteine hydrolase, NAD binding domain
PF00684	855.467	130.48	486.372	90.3893	68.0454	79.8865	0.581034	0.0886221	0.330344	2160.5	5421	1098.5	2.09158e-13	3.47745e-08	2.26839e-29	2.34447e-11	9.47558e-08	1.34467e-28	0.960222	0.810314	0.0656801	766.25 [523.00-950.00]	390.50 [144.00-566.00]	-377.00 [-437.00--319.00]	All	DnaJ central domain
PF00702	928.133	530.96	1907.45	91.2409	88.5239	95.0527	0.275693	0.157717	0.56659	1666	664	659.5	0.00012607	1.05422e-12	8.08419e-33	0.000420689	5.46534e-12	7.55137e-32	0.740444	0.0992526	0.039432	395.75 [174.00-660.00]	-1002.00 [-1203.00--743.99]	-1394.00 [-1521.00--1262.00]	All	haloacid dehalogenase-like hydrolase
PF00743	327.667	198.027	95.1076	77.4128	75.7502	47.8508	0.527813	0.318986	0.153201	1916.5	5575	5149.5	2.00408e-08	3.12391e-09	6.469e-07	2.36977e-07	9.61742e-09	1.00457e-06	0.851778	0.833333	0.307892	187.50 [131.00-317.00]	147.50 [95.50-282.00]	-37.00 [-53.00--24.00]	All	Flavin-binding monooxygenase-like
PF00749	169.433	76.5867	290.543	64.3147	55.7989	71.3706	0.315776	0.142736	0.541489	1778.5	1818	1562.5	3.56017e-06	4.97889e-05	6.06257e-26	1.87995e-05	9.48836e-05	2.66019e-25	0.790444	0.271749	0.093423	97.50 [61.00-137.50]	-92.00 [-135.00--50.00]	-191.00 [-226.00--162.00]	All	tRNA synthetases class I (E and Q), catalytic domain
PF00885	615.8	68.5467	3.54709	86.6586	52.6358	4.82563	0.895196	0.0996472	0.00515644	2064.5	6552	14696.5	2.51473e-11	4.45333e-38	6.46955e-38	1.03355e-09	1.68953e-36	2.16861e-36	0.917556	0.979372	0.878714	528.50 [361.00-609.00]	575.50 [411.00-652.50]	46.00 [27.00-67.00]	All	6,7-dimethyl-8-ribityllumazine synthase
PF00899	507.4	202.147	1023.22	83.7388	76.2774	90.146	0.292827	0.116661	0.590512	1897.5	960	400.5	4.34342e-08	2.34804e-10	6.01663e-35	4.46286e-07	8.1899e-10	8.46086e-34	0.843333	0.143498	0.0239462	310.50 [209.99-398.00]	-531.50 [-640.50--430.00]	-843.00 [-909.00--748.00]	All	ThiF family
PF00916	517.8	93.0667	148.821	84.1444	60.1379	58.5564	0.681596	0.122507	0.195897	2081.5	5828.5	4497	1.18214e-11	4.14965e-11	2.1311e-09	5.94928e-10	1.59642e-10	3.70875e-09	0.925111	0.871226	0.268879	295.00 [187.00-452.00]	231.50 [135.00-376.00]	-70.00 [-98.00--30.00]	All	Sulfate permease family
PF00940	47.7333	16.5467	0.41704	31.8329	16.8694	2.5953	0.737798	0.255756	0.00644605	1635	6031	14115.5	0.000273449	5.09043e-24	9.86009e-30	0.000820348	1.79329e-22	6.04851e-29	0.726667	0.901495	0.843976	37.50 [12.00-48.00]	47.00 [23.00-55.50]	9.00 [6.00-15.00]	All	DNA-dependent RNA polymerase
PF00962	6.53333	41.3467	41.0224	1.84509	40.7137	30.3731	0.0734888	0.465079	0.461432	575.5	523.5	5624.5	9.34119e-05	6.47458e-14	2.22209e-05	0.000328607	4.22763e-13	3.1803e-05	0.255778	0.0782511	0.336293	-11.00 [-19.00--5.00]	-31.50 [-37.00--26.00]	-21.00 [-27.00--12.00]	All	Adenosine deaminase
PF00963	38.5667	17.4133	522.314	27.129	18.2482	81.5085	0.0666904	0.0301116	0.903198	1636	219	305.5	0.000250736	9.91281e-17	8.83278e-36	0.000762412	1.36605e-15	1.75658e-34	0.727111	0.0327354	0.0182661	15.50 [5.50-33.00]	-487.50 [-544.00--431.00]	-508.00 [-561.02--445.00]	All	Cohesin domain
PF00988	307.7	75.0267	581.143	76.3788	55.292	83.2725	0.319234	0.077839	0.602927	2072.5	1894	482.5	1.8276e-11	0.000115908	2.8834e-34	7.90678e-10	0.000210323	3.53754e-33	0.921111	0.283109	0.028849	211.00 [120.00-304.00]	-169.50 [-272.00--54.00]	-379.00 [-435.00--324.00]	All	Carbamoyl-phosphate synthase small chain, CPSase domain
PF01018	58.8667	24.7867	7.88789	37.3682	26.4599	7.56285	0.643062	0.270771	0.0861677	1671	5871	11543	0.000103888	5.70919e-12	4.44204e-07	0.000358305	2.57855e-11	6.93296e-07	0.742667	0.877578	0.690164	39.00 [14.99-64.50]	51.00 [27.00-75.50]	12.00 [7.00-17.00]	All	GTP1/OBG
PF01039	346.467	110.267	774.063	78.2238	64.1119	87.2263	0.281498	0.0895897	0.628912	1963.5	1032	243.5	2.76653e-09	7.97925e-10	2.85191e-36	4.68244e-08	2.62008e-09	6.2793e-35	0.872667	0.15426	0.014559	225.00 [135.00-333.00]	-336.00 [-440.50--220.00]	-562.00 [-633.00--493.00]	All	Carboxyl transferase domain
PF01067	129.433	26.48	226.664	57.8264	28.4266	67.0316	0.33832	0.0692148	0.592465	2001.5	1651	540.5	5.0046e-10	6.78179e-06	8.63088e-34	1.13223e-08	1.43184e-05	9.67444e-33	0.889556	0.246786	0.0323169	115.50 [63.00-141.00]	-100.50 [-155.00--65.00]	-215.00 [-232.00--192.00]	All	Calpain large subunit, domain III
PF01125	114.867	32.32	11.6547	55.4339	34.0024	10.1784	0.723153	0.203473	0.0733733	1840	5902	11045	3.74467e-07	8.18701e-12	2.88762e-05	2.69767e-06	3.54196e-11	4.10188e-05	0.817778	0.882212	0.660389	67.50 [42.00-101.00]	84.50 [65.50-117.00]	18.00 [1.00-34.00]	All	Pre-mRNA-splicing factor BUD31
PF01127	67.9333	52.4933	9.72646	40.9165	46.3706	8.84023	0.521949	0.40332	0.0747309	1691	5972.5	11385.5	5.96848e-05	1.24452e-12	2.10549e-06	0.000223305	6.38044e-12	3.19123e-06	0.751556	0.89275	0.680747	40.50 [21.00-70.00]	47.50 [31.00-77.00]	7.00 [2.00-16.00]	All	Succinate dehydrogenase/Fumarate reductase transmembrane subunit
PF01150	121.433	25.5733	40.4753	56.5693	27.4939	30.0487	0.647707	0.136404	0.215889	1882	5212.5	5229	7.43849e-08	6.97224e-07	1.20476e-06	6.87016e-07	1.62356e-06	1.8453e-06	0.836444	0.779148	0.312646	87.00 [47.00-124.00]	69.00 [28.00-104.50]	-19.00 [-25.00--12.00]	All	GDA1/CD39 (nucleoside phosphatase) family
PF01169	10.3	537.4	46.278	3.95377	88.6861	32.8062	0.0173407	0.904747	0.077912	224.5	775	12103	1.59912e-10	8.47544e-12	6.86862e-09	4.53269e-09	3.64755e-11	1.16733e-08	0.0997778	0.115845	0.723647	-87.00 [-131.00--60.00]	-36.00 [-41.00--29.00]	51.00 [24.00-95.00]	All	Uncharacterized protein family UPF0016
PF01209	27.7667	43.68	334.955	20.2352	41.768	73.7429	0.0683232	0.10748	0.824197	610.5	151.5	524	0.000263015	2.14556e-17	6.33971e-34	0.000795821	3.56799e-16	7.51622e-33	0.271333	0.0226457	0.0313303	-22.00 [-32.50--10.50]	-320.00 [-344.00--300.49]	-299.00 [-320.00--281.00]	All	ubiE/COQ5 methyltransferase family
PF01232	26.1333	6.28	53.0135	18.7956	2.77778	35.0365	0.305915	0.0735132	0.620572	1820	1758.5	1261	6.76421e-07	2.49398e-05	3.45207e-28	4.41284e-06	4.90052e-05	1.76248e-27	0.808889	0.262855	0.0753961	14.00 [8.00-27.00]	-32.50 [-40.00--18.50]	-46.00 [-51.00--42.00]	All	Mannitol dehydrogenase Rossmann domain
PF01261	6.76667	39.3067	326.516	1.94647	39.6594	73.0738	0.0181612	0.105496	0.876343	591	4	924.5	0.000141641	6.83333e-19	1.025e-30	0.000463246	2.055e-17	7.22186e-30	0.262667	0.000597907	0.0552765	-16.00 [-35.00--3.50]	-271.50 [-299.50--233.50]	-252.00 [-289.00--212.00]	All	Xylose isomerase-like TIM barrel
PF01274	160.8	35.5467	535.404	63.1387	36.841	81.9951	0.219747	0.0485776	0.731675	1676	846	272.5	8.94547e-05	3.14507e-11	4.96834e-36	0.000317591	1.23499e-10	1.04717e-34	0.744889	0.126457	0.016293	61.00 [29.00-130.50]	-399.00 [-458.00--316.00]	-469.00 [-514.00--412.00]	All	Malate synthase, TIM barrel domain
PF01344	2039.5	170.867	471.556	96.1476	72.8305	79.3593	0.760462	0.0637105	0.175828	2177	5746	4304.5	8.73496e-14	1.78032e-10	3.2698e-10	1.19637e-11	6.32605e-10	5.9202e-10	0.967556	0.858894	0.257369	1315.00 [708.00-2102.00]	1110.00 [504.00-1907.02]	-195.00 [-276.02--128.00]	All	Kelch motif
PF01380	306.267	162.067	1056.95	76.1963	71.7762	90.5109	0.200793	0.106253	0.692953	1678.5	302.5	531	8.74736e-05	6.27182e-16	7.24729e-34	0.000311719	7.12734e-15	8.43597e-33	0.746	0.0452167	0.0317489	139.00 [55.00-342.50]	-808.00 [-903.00--595.00]	-949.00 [-1017.00--873.00]	All	SIS domain
PF01394	307.267	119.067	828.22	76.2774	65.6934	88.0373	0.244921	0.0949076	0.660171	1846	515	205	3.19574e-07	5.5105e-14	1.3382e-36	2.38087e-06	3.66277e-13	3.14286e-35	0.820444	0.0769806	0.0122571	142.50 [80.00-285.00]	-581.00 [-648.50--432.00]	-727.00 [-785.00--666.00]	All	Clathrin propeller repeat
PF01411	94.0333	36	296.646	50.3041	37.206	71.7559	0.220384	0.0843725	0.695243	1741.5	460	192	1.20705e-05	1.78169e-14	1.02839e-36	5.43174e-05	1.28469e-13	2.58777e-35	0.774	0.0687593	0.0114798	51.00 [20.00-88.00]	-222.00 [-253.00--182.00]	-272.00 [-291.00--251.00]	All	tRNA synthetases class II (A)
PF01432	154.033	64.3467	394.709	61.9627	51.2976	76.2368	0.251242	0.104955	0.643803	1797.5	772	455.5	1.86682e-06	8.12564e-12	1.72389e-34	1.05829e-05	3.52159e-11	2.20265e-33	0.798889	0.115396	0.0272347	99.50 [44.50-127.00]	-225.00 [-281.50--187.49]	-325.00 [-347.00--294.00]	All	Peptidase family M3
PF01433	110.233	59.08	356.04	54.5823	48.8646	74.8581	0.209827	0.112458	0.677716	1688.5	318	315	6.47362e-05	8.7813e-16	1.15092e-35	0.00023934	9.4562e-15	2.21732e-34	0.750444	0.0475336	0.0188341	61.00 [35.99-99.00]	-227.00 [-270.00--185.00]	-292.00 [-327.00--262.00]	All	Peptidase family M1 domain
PF01435	152.967	41.2533	901.655	61.7194	40.6326	88.8078	0.139584	0.0376442	0.822772	1834	341	216.5	4.95911e-07	1.44461e-15	1.67646e-36	3.41597e-06	1.43645e-14	3.86369e-35	0.815111	0.0509716	0.0129447	103.00 [62.00-152.00]	-621.00 [-770.00--522.50]	-715.00 [-857.00--639.00]	All	Peptidase family M48
PF01457	512.567	16.9333	146.193	83.9213	17.3763	58.2522	0.758579	0.0250607	0.21636	2073	5008.5	782	1.61603e-11	9.89786e-06	7.65199e-32	7.51913e-10	2.04766e-05	6.37494e-31	0.921333	0.748655	0.0467564	428.00 [256.50-522.50]	310.00 [134.00-409.50]	-117.00 [-134.00--108.00]	All	Leishmanolysin
PF01467	219.8	49.1867	123.498	69.6472	44.5458	54.0552	0.560022	0.125321	0.314656	2046	5014	2892	6.5526e-11	9.24594e-06	2.37555e-17	2.34184e-09	1.92369e-05	6.19249e-17	0.909333	0.749477	0.172915	150.00 [106.50-216.00]	84.00 [42.00-146.00]	-66.00 [-84.00--49.00]	All	Cytidylyltransferase-like
PF01501	758.9	368.053	1225.52	89.2944	84.9148	91.9303	0.322596	0.156453	0.520951	1691.5	1436	1082	5.94829e-05	3.94253e-07	1.69915e-29	0.000222925	9.53165e-07	1.01211e-28	0.751778	0.214649	0.0646936	282.00 [125.00-514.00]	-550.00 [-713.51--320.00]	-836.00 [-943.00--754.00]	All	Glycosyl transferase family 8
PF01502	79.7	7.69333	25.6547	45.3771	3.91322	21.8775	0.70501	0.0680537	0.226936	2004.5	5074.5	4482	3.60166e-10	4.2822e-06	1.75148e-09	8.45874e-09	9.30389e-06	3.06975e-09	0.890889	0.75852	0.267982	49.00 [28.50-79.50]	39.00 [17.00-68.51]	-10.00 [-14.00--6.00]	All	Phosphoribosyl-AMP cyclohydrolase
PF01503	87.5	18.0533	41.8296	48.2968	18.9781	30.8191	0.593692	0.122493	0.283816	1946.5	4723.5	4548.5	5.06698e-09	0.00024972	3.41046e-09	7.26463e-08	0.00043551	5.88125e-09	0.865111	0.706054	0.271958	51.50 [34.99-76.00]	31.00 [16.00-56.50]	-20.00 [-28.00--10.00]	All	Phosphoribosyl-ATP pyrophosphohydrolase
PF01512	248.9	110.56	503.269	72.0195	64.2741	80.4947	0.288503	0.128151	0.583345	1722	1775.5	1025	2.32232e-05	3.05227e-05	6.20214e-30	9.56066e-05	5.9267e-05	3.91163e-29	0.765333	0.265396	0.0612855	181.50 [87.00-241.00]	-118.00 [-224.00--46.00]	-294.00 [-343.00--257.00]	All	Respiratory-chain NADH dehydrogenase 51 Kd subunit
PF01521	163.6	62.5067	24.0942	63.6253	50.6083	20.6407	0.653875	0.249826	0.0962993	1846	6291	10903	3.02745e-07	4.90998e-15	8.27022e-05	2.28701e-06	4.10441e-14	0.000114254	0.820444	0.940359	0.651898	107.00 [45.50-167.00]	144.00 [88.50-193.00]	38.00 [5.00-61.00]	All	Iron-sulphur cluster biosynthesis
PF01545	497.5	124.893	151.206	83.5361	66.6667	58.9213	0.643098	0.161444	0.195458	1959	5715.5	5914	3.35326e-09	3.00949e-10	0.000149264	5.40317e-08	1.04087e-09	0.000204152	0.870667	0.854335	0.353602	406.00 [231.00-553.00]	364.00 [185.96-512.00]	-42.00 [-61.00--19.98]	All	Cation efflux family
PF01578	510.5	282.467	639.354	83.82	81.2652	84.7121	0.356415	0.197209	0.446376	1647.5	1661.5	2679.5	0.000195977	7.73247e-06	1.3139e-18	0.000613298	1.62421e-05	3.62019e-18	0.732222	0.248356	0.160209	58.00 [21.00-306.50]	-564.50 [-638.00--316.50]	-631.00 [-690.00--583.00]	All	Cytochrome C assembly protein
PF01596	410.933	135.307	189.525	81.103	68.8564	62.9359	0.558512	0.183899	0.257589	1817	4857.5	5728.5	9.30368e-07	5.86675e-05	4.51082e-05	5.79366e-06	0.000111032	6.2988e-05	0.807556	0.726084	0.342511	230.50 [70.49-378.00]	159.00 [28.99-309.00]	-65.00 [-105.00--6.00]	All	O-methyltransferase
PF01607	40	119.04	200.628	27.7981	65.5921	64.4161	0.111214	0.330972	0.557814	603.5	833	3648.5	0.000176027	2.43131e-11	2.82237e-13	0.000558664	9.65477e-11	6.00514e-13	0.268222	0.124514	0.218146	-6.00 [-18.00--3.00]	-97.00 [-131.00--76.00]	-91.00 [-122.00--65.00]	All	Chitin binding Peritrophin-A domain
PF01627	224.433	65.76	354.045	70.1946	51.7437	74.7364	0.34837	0.102074	0.549556	1892.5	1680	725	5.28181e-08	9.71856e-06	2.71656e-32	5.16863e-07	2.01564e-05	2.37555e-31	0.841111	0.251121	0.0433483	145.50 [57.00-216.00]	-144.00 [-238.00--68.00]	-289.00 [-318.00--254.00]	All	Hpt domain
PF01656	374.367	127.293	183.408	79.4404	67.0722	62.4088	0.546466	0.185811	0.267722	1963	5163.5	3818.5	2.82575e-09	1.35618e-06	1.9447e-12	4.74033e-08	3.06257e-06	3.98309e-12	0.872444	0.771824	0.228311	192.00 [129.99-267.00]	108.50 [50.00-177.00]	-81.00 [-115.00--62.98]	All	CobQ/CobB/MinD/ParA nucleotide binding domain
PF01658	18.8333	70.56	87.1076	13.3212	53.5483	45.7218	0.106704	0.399771	0.493525	560.5	323.5	5472.5	6.2855e-05	9.86628e-16	7.59602e-06	0.000233435	1.0168e-14	1.11698e-05	0.249111	0.0483558	0.327205	-36.00 [-51.50--12.00]	-72.00 [-79.00--62.00]	-36.00 [-59.00--20.00]	All	Myo-inositol-1-phosphate synthase
PF01749	145.6	73.24	312.3	60.2393	54.8256	72.4655	0.274127	0.137892	0.587981	1688.5	768	692.5	6.4691e-05	7.54299e-12	1.48792e-32	0.00023934	3.2864e-11	1.33426e-31	0.750444	0.114798	0.0414051	85.50 [31.00-140.50]	-165.00 [-213.00--114.00]	-251.00 [-281.00--213.00]	All	Importin beta binding domain
PF01757	8.16667	17.2533	84.8879	2.45337	18.086	45.0527	0.0740352	0.156411	0.769554	504.5	355	1940	6.28736e-06	1.88114e-15	2.52367e-23	3.12593e-05	1.83356e-14	9.42934e-23	0.224222	0.0530643	0.115994	-6.00 [-10.00--4.00]	-70.00 [-79.00--60.00]	-65.00 [-74.00--54.00]	All	Acyltransferase family
PF01761	1463.13	72.7733	96.8475	94.2417	54.6026	48.1346	0.896114	0.0445709	0.0593154	2191	6461	4582.5	4.03147e-14	1.23683e-16	4.76528e-09	6.62774e-12	1.6851e-15	8.16622e-09	0.973778	0.96577	0.273991	919.50 [566.50-1701.00]	872.75 [522.50-1649.00]	-45.00 [-58.00--29.00]	All	3-dehydroquinate synthase
PF01764	894.733	323.973	588.457	90.7948	83.0495	83.5766	0.495104	0.179272	0.325625	1851.5	4737.5	5316	2.59219e-07	0.000216315	2.37509e-06	1.9852e-06	0.000380513	3.59324e-06	0.822889	0.708146	0.317848	824.00 [436.96-1053.00]	696.00 [304.00-915.00]	-131.00 [-215.00--42.00]	All	Lipase (class 3)
PF01769	234.867	109	26.5516	70.884	63.9092	22.3844	0.634058	0.294262	0.07168	1740	6059	12324.5	1.29525e-05	5.46568e-13	8.31874e-10	5.76552e-05	2.95578e-12	1.47795e-09	0.773333	0.90568	0.736891	151.00 [78.50-220.50]	211.00 [136.50-266.00]	55.00 [23.00-84.00]	All	Divalent cation transporter
PF01786	253.367	106.56	521.498	72.3439	63.3414	81.468	0.287451	0.120895	0.591653	1811	1308	1104.5	1.14949e-06	6.23629e-08	2.51608e-29	6.93068e-06	1.64654e-07	1.48437e-28	0.804889	0.195516	0.0660389	173.00 [89.50-273.00]	-219.75 [-310.00--122.00]	-395.00 [-434.00--348.00]	All	Alternative oxidase
PF01789	489.5	237.133	77.278	83.2928	78.7105	43.0251	0.608898	0.294974	0.0961275	1694.5	6070	11040.5	5.40374e-05	4.46806e-13	3.35247e-05	0.000203135	2.45395e-12	4.72952e-05	0.753111	0.907324	0.66012	291.00 [146.00-435.50]	389.50 [259.00-525.00]	95.00 [27.00-175.00]	All	PsbP
PF01825	719.1	182.027	1953.06	88.97	74.2903	95.2149	0.251946	0.0637754	0.684279	2029.5	680.5	246.5	1.43045e-10	1.44792e-12	3.02758e-36	4.10173e-09	7.31271e-12	6.60708e-35	0.902	0.101719	0.0147384	472.00 [377.00-664.01]	-1345.50 [-1605.00--1093.99]	-1831.00 [-2048.00--1681.00]	All	GPCR proteolysis site, GPS, motif
PF01833	417.8	192.347	2129.61	81.4274	75.3041	96.026	0.152495	0.0702058	0.777299	1893.5	301.5	340.5	5.10088e-08	6.13745e-16	1.8903e-35	5.08393e-07	7.00692e-15	3.30602e-34	0.841556	0.0450673	0.0203587	333.00 [176.00-415.50]	-1700.00 [-1918.50--1568.99]	-2010.00 [-2190.00--1924.98]	All	IPT/TIG domain
PF01839	738.733	367.133	1988.33	89.1322	84.8743	95.3366	0.238748	0.118652	0.6426	1633	902.5	1013	0.000317952	8.61564e-11	5.01223e-30	0.0009312	3.19491e-10	3.20211e-29	0.725778	0.134903	0.060568	441.50 [110.00-666.07]	-1266.00 [-1598.00--1021.00]	-1699.00 [-1890.00--1471.00]	All	FG-GAP repeat
PF01842	435.133	251.04	685.587	81.9951	79.6837	85.8475	0.317208	0.183006	0.499786	1642.5	1480	1814.5	0.000245102	7.24036e-07	3.57415e-24	0.000748045	1.68282e-06	1.38148e-23	0.73	0.221226	0.10849	203.50 [82.00-379.50]	-263.50 [-358.00--102.50]	-466.00 [-555.00--364.00]	All	ACT domain
PF01906	88.4667	20.4	0	48.5401	21.6545	1.27737	0.812615	0.187385	0	1733.5	0	0	1.38443e-05	0	0	6.12928e-05	0	0	0.770444	0	0	64.00 [28.00-85.00]			All	Putative heavy-metal-binding
PF01909	30.6333	8.85333	70.843	22.3236	5.19059	41.0787	0.277653	0.0802443	0.642103	1758	1506	937	6.67633e-06	1.02888e-06	1.25854e-30	3.29277e-05	2.35801e-06	8.66919e-30	0.781333	0.225112	0.0560239	22.50 [11.00-37.00]	-32.50 [-46.00--16.00]	-55.00 [-62.00--49.00]	All	Nucleotidyltransferase domain
PF02008	2231	522.267	594.834	96.6748	88.3617	83.7388	0.666348	0.155989	0.177663	1929	5386.5	5347.5	1.20169e-08	5.83351e-08	3.01631e-06	1.53543e-07	1.54369e-07	4.54382e-06	0.857333	0.805157	0.319731	1925.00 [1087.50-2794.00]	1662.00 [836.50-2527.50]	-256.00 [-355.00--131.00]	All	CXXC zinc finger domain
PF02028	259.567	111.96	1037.1	72.871	64.558	90.2676	0.184269	0.0794815	0.73625	1671	458.5	514.5	0.000107684	1.72876e-14	5.27938e-34	0.000368819	1.25386e-13	6.31988e-33	0.742667	0.0685351	0.0307623	119.00 [42.50-185.00]	-708.00 [-820.50--621.99]	-825.00 [-925.00--755.00]	All	BCCT, betaine/carnitine/choline family transporter
PF02045	90.9	11.5867	0	49.1484	9.20519	1.27737	0.886945	0.113055	0	1766	0	0	2.79948e-06	0	0	1.51726e-05	0	0	0.784889	0	0	50.00 [13.00-103.50]			All	CCAAT-binding transcription factor (CBF-B/NF-YA) subunit B
PF02134	302.533	75.12	795.673	75.8921	55.3731	87.4088	0.257843	0.0640231	0.678134	1953	811	159.5	4.32528e-09	1.66646e-11	5.44842e-37	6.3869e-08	6.83776e-11	1.49287e-35	0.868	0.121226	0.00953662	180.50 [122.00-253.50]	-522.00 [-613.00--441.00]	-704.00 [-789.00--662.00]	All	UBACT
PF02135	275.233	58.6667	451.848	73.9254	48.7429	78.3861	0.350282	0.0746635	0.575054	2046.5	1546.5	340	6.28211e-11	1.76977e-06	1.86369e-35	2.27819e-09	3.97112e-06	3.29486e-34	0.909556	0.231166	0.0203288	248.00 [152.00-329.00]	-159.50 [-259.50--74.00]	-408.00 [-441.00--372.00]	All	TAZ zinc finger
PF02142	369.6	109.48	909.906	79.3187	64.0308	88.97	0.266093	0.0788201	0.655086	2020	1280	327	2.2094e-10	4.10532e-08	1.45365e-35	5.92487e-09	1.10642e-07	2.73642e-34	0.897778	0.19133	0.0195516	263.50 [127.00-354.00]	-341.50 [-531.50--200.50]	-607.00 [-753.00--501.00]	All	MGS-like domain
PF02148	111.9	34.7733	249.058	54.9473	36.3341	68.7348	0.282767	0.087871	0.629362	1800.5	1208	406	1.64712e-06	1.36549e-08	6.65519e-35	9.53473e-06	3.87045e-08	9.16577e-34	0.800222	0.180568	0.024275	75.00 [35.00-116.00]	-126.50 [-168.00--85.00]	-201.00 [-229.00--176.00]	All	Zn-finger in ubiquitin-hydrolases and other protein
PF02181	227.633	80.2667	322.933	70.4785	57.0154	72.8305	0.360846	0.127239	0.511915	1765.5	1947	1389	5.58571e-06	0.000204174	3.36983e-27	2.80537e-05	0.000360152	1.58588e-26	0.784667	0.291031	0.0830493	84.00 [43.00-175.50]	-158.00 [-204.00--75.48]	-242.00 [-275.00--209.00]	All	Formin Homology 2 Domain
PF02272	94.0333	36	296.646	50.3041	37.206	71.7559	0.220384	0.0843725	0.695243	1741.5	460	192	1.20705e-05	1.78169e-14	1.02839e-36	5.43174e-05	1.28469e-13	2.58777e-35	0.774	0.0687593	0.0114798	51.00 [20.00-88.00]	-222.00 [-254.00--181.00]	-272.00 [-292.00--251.00]	All	DHHA1 domain
PF02320	29.4333	148.973	1.91928	21.3504	70.3974	3.56853	0.163223	0.826134	0.0106434	556	5463	14902.5	5.2385e-05	1.07725e-11	4.45002e-30	0.000197224	4.58016e-11	2.85775e-29	0.247111	0.816592	0.891031	-101.50 [-154.00--44.49]	11.00 [6.00-25.00]	114.00 [57.00-162.00]	All	Ubiquinol-cytochrome C reductase hinge protein
PF02338	59.3333	21.2	111.135	37.5507	22.5061	51.8654	0.309563	0.110608	0.579829	1906.5	1280	855	2.8974e-08	4.09985e-08	2.90557e-31	3.25789e-07	1.10642e-07	2.18449e-30	0.847333	0.19133	0.0511211	35.50 [24.50-50.00]	-54.00 [-68.00--36.00]	-90.00 [-101.00--76.00]	All	OTU-like cysteine protease
PF02342	3.66667	26.3333	75.4395	0.689376	28.2644	42.498	0.0347751	0.249748	0.715477	418	367	3801	3.6599e-07	2.4374e-15	1.58932e-12	2.6545e-06	2.25964e-14	3.26606e-12	0.185778	0.054858	0.227265	-11.00 [-12.00--6.00]	-40.00 [-51.00--33.00]	-30.00 [-41.00--22.00]	All	TerD domain
PF02514	589.933	269.467	8003.96	85.9084	80.8394	99.4931	0.0665586	0.0304023	0.903039	1697	354	356	5.02468e-05	1.91039e-15	2.54961e-35	0.000190923	1.84746e-14	4.3064e-34	0.754222	0.0529148	0.0212855	305.50 [126.00-696.00]	-6634.00 [-8214.50--5187.00]	-6941.00 [-8472.00--5524.88]	All	CobN/Magnesium Chelatase
PF02548	189.467	15.2667	289.018	66.768	15.2474	71.1882	0.383729	0.0309198	0.585351	2015.5	1970	150.5	2.30932e-10	0.000259537	4.4772e-37	5.9945e-09	0.000451778	1.26905e-35	0.895778	0.294469	0.00899851	131.00 [76.50-188.00]	-133.00 [-192.50--70.00]	-270.00 [-295.00--233.00]	All	Ketopantoate hydroxymethyltransferase
PF02569	189.467	15.2667	289.018	66.768	15.2474	71.1882	0.383729	0.0309198	0.585351	2015.5	1970	150.5	2.30932e-10	0.000259537	4.4772e-37	5.9945e-09	0.000451778	1.26905e-35	0.895778	0.294469	0.00899851	131.00 [80.50-179.50]	-133.00 [-192.00--71.00]	-272.00 [-295.00--234.00]	All	Pantoate-beta-alanine ligase
PF02576	42.5	15.48	2.13453	29.3187	15.5515	3.69019	0.706984	0.257508	0.0355077	1669	6125.5	13458	0.000109975	7.69827e-16	2.83103e-17	0.000375621	8.47497e-15	7.34875e-17	0.741778	0.91562	0.804664	24.00 [7.50-36.50]	36.00 [20.50-47.50]	11.00 [8.00-16.00]	All	RimP N-terminal domain
PF02622	304.967	62.2533	104.789	76.1557	50.4866	50.4055	0.646103	0.13189	0.222007	1950.5	5239.5	5742	4.82186e-09	4.82046e-07	4.93316e-05	6.99453e-08	1.15187e-06	6.88075e-05	0.866889	0.783184	0.343318	148.00 [99.00-300.00]	114.50 [66.00-269.00]	-32.00 [-51.00--15.00]	All	Uncharacterized ACR, COG1678
PF02678	497.767	84.68	91.8296	83.5766	58.4347	47.1208	0.738224	0.125587	0.13619	1955	5461.5	4823.5	3.97845e-09	1.87236e-08	4.21179e-08	6.05608e-08	5.24092e-08	6.89659e-08	0.868889	0.816368	0.288401	185.00 [117.00-657.50]	143.00 [79.00-615.50]	-41.00 [-52.00--27.00]	All	Pirin
PF02759	283.967	216.813	1046.91	74.7364	77.5345	90.4704	0.183478	0.140088	0.676434	1644.5	313	921	0.000231855	7.88207e-16	9.67827e-31	0.000712912	8.63875e-15	6.85822e-30	0.730889	0.0467862	0.0550673	123.00 [70.00-184.00]	-843.50 [-918.00--765.00]	-966.00 [-1031.00--907.00]	All	RUN domain
PF02771	534.033	239.493	1036.76	84.3066	78.751	90.2271	0.294999	0.132296	0.572705	1839	1442	1099.5	4.16501e-07	4.28673e-07	2.31125e-29	2.91787e-06	1.02932e-06	1.3668e-28	0.817333	0.215546	0.0657399	337.00 [226.00-470.00]	-430.50 [-576.01--275.00]	-769.00 [-871.02--666.00]	All	Acyl-CoA dehydrogenase, N-terminal domain
PF02785	539.833	299.253	1425.64	84.4688	82.0762	92.944	0.238366	0.132137	0.629497	1638	627.5	563.5	0.000277576	5.18974e-13	1.33952e-33	0.000829699	2.81273e-12	1.39968e-32	0.728	0.0937967	0.0336921	215.00 [43.99-481.10]	-842.50 [-966.01--598.98]	-1028.00 [-1202.00--896.98]	All	Biotin carboxylase C-terminal domain
PF02786	931.6	404.32	2188.49	91.322	86.0908	96.2693	0.264328	0.11472	0.620952	1814	719.5	306.5	1.04038e-06	3.04258e-12	9.77141e-36	6.3227e-06	1.4683e-11	1.89735e-34	0.806222	0.107549	0.0183259	472.50 [211.50-806.00]	-1203.50 [-1468.00--904.49]	-1672.00 [-1921.00--1485.00]	All	Carbamoyl-phosphate synthase L chain, ATP binding domain
PF02787	307.7	75.0267	581.143	76.3788	55.292	83.2725	0.319234	0.077839	0.602927	2072.5	1894	482.5	1.8276e-11	0.000115908	2.8834e-34	7.90678e-10	0.000210323	3.53754e-33	0.921111	0.283109	0.028849	209.50 [120.00-303.00]	-168.50 [-270.50--55.00]	-379.00 [-436.00--324.00]	All	Carbamoyl-phosphate synthetase large chain, oligomerisation domain
PF02788	3973.8	4839.75	30383.5	98.601	98.9659	99.8986	0.10138	0.123472	0.775147	1730	453	1462.5	1.79953e-05	1.54269e-14	1.1598e-26	7.69088e-05	1.12552e-13	5.28664e-26	0.768889	0.067713	0.0874439	1124.00 [597.00-2290.00]	-26086.50 [-29631.30--20915.50]	-27207.00 [-30860.00--22293.00]	All	Ribulose bisphosphate carboxylase large chain, N-terminal domain
PF02801	1260.07	583.76	2255.33	93.1468	89.4972	96.5126	0.307396	0.14241	0.550194	1664	1392.5	1119.5	0.000133568	2.13369e-07	3.28301e-29	0.000440936	5.29876e-07	1.92302e-28	0.739556	0.208146	0.0669357	488.00 [158.50-752.02]	-865.50 [-1228.02--591.00]	-1347.00 [-1617.00--1160.98]	All	Beta-ketoacyl synthase, C-terminal domain
PF02812	443.633	95.5733	208.336	82.279	60.8273	65.369	0.593455	0.12785	0.278695	1942.5	4976.5	4330	6.76554e-09	1.46209e-05	4.21095e-10	9.13646e-08	2.96263e-05	7.59079e-10	0.863333	0.743871	0.258894	277.50 [180.49-445.50]	200.50 [105.50-372.55]	-80.00 [-109.00--47.00]	All	Glu/Leu/Phe/Val dehydrogenase, dimerisation domain
PF02822	3161.9	106.653	6.56054	97.9724	63.382	6.56934	0.965432	0.0325648	0.00200315	2205	6690	13382	1.86533e-14	1.8784e-19	3.53575e-15	3.46479e-12	5.79018e-18	8.21013e-15	0.98	1	0.80012	1820.50 [971.00-2836.00]	1845.50 [1001.00-2859.00]	25.00 [10.00-41.00]	All	Antistasin family
PF02878	219.533	128.36	464.054	69.5053	67.4371	78.9943	0.270379	0.158089	0.571532	1827	891	1049	6.4832e-07	7.0264e-11	9.48436e-30	4.24074e-06	2.63731e-10	5.84711e-29	0.812	0.133184	0.0627205	138.00 [87.00-190.50]	-196.50 [-242.00--144.00]	-337.00 [-371.00--294.00]	All	Phosphoglucomutase/phosphomannomutase, alpha/beta/alpha domain I
PF02879	219.533	128.36	464.054	69.5053	67.4371	78.9943	0.270379	0.158089	0.571532	1827	891	1049	6.4832e-07	7.0264e-11	9.48436e-30	4.24074e-06	2.63731e-10	5.84711e-29	0.812	0.133184	0.0627205	138.00 [88.50-190.00]	-196.50 [-241.00--144.00]	-337.00 [-371.00--294.00]	All	Phosphoglucomutase/phosphomannomutase, alpha/beta/alpha domain II
PF02880	219.533	128.36	464.054	69.5053	67.4371	78.9943	0.270379	0.158089	0.571532	1827	891	1049	6.4832e-07	7.0264e-11	9.48436e-30	4.24074e-06	2.63731e-10	5.84711e-29	0.812	0.133184	0.0627205	139.00 [89.00-190.00]	-196.00 [-243.00--144.00]	-337.00 [-372.00--294.00]	All	Phosphoglucomutase/phosphomannomutase, alpha/beta/alpha domain III
PF02881	6.03333	72.3467	123.417	1.4193	54.4201	54.0146	0.029898	0.358512	0.61159	193.5	87.5	4217.5	2.71554e-11	4.75201e-18	1.35938e-10	1.09779e-09	9.9309e-17	2.4998e-10	0.086	0.0130792	0.252167	-65.00 [-78.00--52.00]	-116.00 [-126.00--105.00]	-51.00 [-71.00--31.00]	All	SRP54-type protein, helical bundle domain
PF02893	108.467	40.4533	189.96	53.9943	40.2271	62.9765	0.320074	0.119374	0.560552	1946	1446	1200.5	5.80201e-09	4.53001e-07	1.34153e-28	8.08348e-08	1.08456e-06	7.38443e-28	0.864889	0.216143	0.0717788	88.00 [60.00-114.00]	-76.50 [-107.00--47.00]	-164.00 [-182.00--147.00]	All	GRAM domain
PF02897	213.8	101.587	346.193	68.9376	62.1655	74.3715	0.323166	0.153552	0.523282	1811	1423	720.5	1.15802e-06	3.2849e-07	2.50188e-32	6.96509e-06	7.98086e-07	2.1956e-31	0.804889	0.212706	0.0430792	106.50 [78.00-165.50]	-129.00 [-163.00--70.00]	-236.00 [-262.00--216.00]	All	Prolyl oligopeptidase, N-terminal beta-propeller domain
PF02921	184.8	55.6667	82.6323	66.2612	47.6075	44.485	0.571961	0.17229	0.255749	1746	4796	5685.5	1.04914e-05	0.000115777	3.37413e-05	4.83719e-05	0.000210323	4.75464e-05	0.776	0.716891	0.33994	123.00 [64.00-180.00]	78.00 [19.00-136.00]	-45.00 [-59.00--14.00]	All	Ubiquinol cytochrome reductase transmembrane region
PF02991	617.1	267.84	278.933	86.7397	80.6975	70.6407	0.530213	0.230128	0.239659	1782.5	4940	5351.5	3.14599e-06	2.26227e-05	3.10802e-06	1.68841e-05	4.47017e-05	4.67625e-06	0.792222	0.738416	0.31997	477.75 [275.50-754.00]	308.00 [105.50-580.00]	-170.00 [-207.00--91.00]	All	Autophagy protein Atg8 ubiquitin like
PF03009	122.833	28.32	64.5516	56.7721	30.292	39.4161	0.569451	0.13129	0.299259	1903	4818.5	4598.5	3.40861e-08	9.05225e-05	5.51358e-09	3.63881e-07	0.000167967	9.39633e-09	0.845778	0.720254	0.274948	110.00 [67.00-153.50]	83.00 [40.00-128.50]	-27.00 [-36.00--16.00]	All	Glycerophosphoryl diester phosphodiesterase family
PF03028	1467.13	849.52	4761.05	94.2822	93.1873	98.824	0.207289	0.120028	0.672683	1669.5	341.5	401.5	0.000113951	1.46042e-15	6.13652e-35	0.000385992	1.44634e-14	8.50149e-34	0.742	0.0510463	0.024006	664.00 [267.50-1057.50]	-3427.00 [-3871.00--2969.93]	-4102.00 [-4415.00--3737.00]	All	Dynein heavy chain region D6 P-loop domain
PF03083	3.16667	38.7067	11.6457	0.567721	39.2944	10.1379	0.0591689	0.723231	0.2176	325	1682	12060.5	1.27013e-08	9.36177e-06	9.65199e-09	1.60623e-07	1.94491e-05	1.6325e-08	0.144444	0.25142	0.721106	-22.00 [-28.00--16.00]	-5.50 [-8.00--3.00]	16.00 [11.00-23.00]	All	Sugar efflux transporter for intercellular exchange
PF03178	66.3667	32.4267	186.117	40.2474	34.0835	62.794	0.232939	0.113814	0.653247	1728	780.5	804	1.89789e-05	9.5065e-12	1.15493e-31	8.07532e-05	4.04888e-11	9.24694e-31	0.768	0.116667	0.0480717	30.50 [14.00-59.00]	-116.50 [-138.00--88.00]	-148.00 [-165.00--131.00]	All	CPSF A subunit region
PF03193	20.4667	8	109.704	14.6796	4.1768	51.6221	0.148126	0.0578994	0.793975	1676.5	571.5	564.5	8.0276e-05	1.71333e-13	1.29987e-33	0.000288152	1.0132e-12	1.36613e-32	0.745111	0.085426	0.0337519	12.50 [7.00-21.00]	-79.50 [-93.00--65.00]	-92.00 [-105.00--78.00]	All	RsgA GTPase
PF03199	35.9	19.3733	103.901	25.7908	20.3163	50.1217	0.225538	0.121711	0.65275	1749.5	707.5	1085	9.42072e-06	2.41762e-12	1.77503e-29	4.41014e-05	1.18526e-11	1.05475e-28	0.777556	0.105755	0.0648729	28.00 [17.50-34.50]	-55.00 [-68.50--45.50]	-82.00 [-93.00--74.00]	All	Eukaryotic glutathione synthase
PF03219	204	91.0933	109.269	68.0049	59.6107	51.3382	0.504498	0.225276	0.270226	1703.5	4793.5	5859	4.10586e-05	0.000119049	0.000105545	0.000159953	0.000215546	0.00014508	0.757111	0.716517	0.350314	119.00 [69.00-213.00]	64.00 [38.00-162.50]	-47.00 [-73.00--14.00]	All	TLC ATP/ADP transporter
PF03348	729.2	417.547	1655.9	89.0916	86.3747	93.7145	0.260183	0.148983	0.590835	1707	542	825	3.71074e-05	9.51624e-14	1.70279e-31	0.000145545	6.01222e-13	1.32463e-30	0.758667	0.0810164	0.0493274	443.00 [239.46-623.00]	-899.00 [-1085.50--753.00]	-1345.00 [-1492.00--1201.00]	All	Serine incorporator (Serinc)
PF03358	168.9	162.24	14.8475	64.2336	71.8167	13.0981	0.488168	0.468919	0.0429135	1824.5	6393.5	11035	7.06819e-07	3.84029e-16	3.22012e-05	4.57484e-06	4.59716e-15	4.55322e-05	0.810889	0.95568	0.659791	124.00 [83.50-191.00]	131.00 [91.50-197.00]	7.00 [2.00-14.00]	All	NADPH-dependent FMN reductase
PF03398	75.5333	27.3867	375.821	43.5118	29.3187	75.5069	0.157775	0.0572056	0.785019	1706	745.5	631	3.54274e-05	4.95788e-12	4.66696e-33	0.000140006	2.28526e-11	4.47811e-32	0.758222	0.111435	0.037728	40.50 [17.50-83.00]	-244.00 [-282.00--190.00]	-286.00 [-313.00--254.00]	All	Regulator of Vps4 activity in the MVB pathway
PF03635	67.3667	15.9733	100.444	40.6732	16.0989	49.1484	0.366554	0.0869136	0.546533	1831	1891	807	5.27721e-07	0.000112119	1.20824e-31	3.61489e-06	0.000204653	9.64248e-31	0.813778	0.282661	0.0482511	42.00 [20.50-69.00]	-44.00 [-66.00--16.00]	-86.00 [-94.00--77.00]	All	Vacuolar protein sorting-associated protein 35
PF03637	12.5	45.92	113.09	6.8532	42.6196	52.352	0.0728822	0.26774	0.659378	617	177	2641.5	0.000312395	3.83928e-17	7.86333e-19	0.000920241	5.80839e-16	2.1886e-18	0.274222	0.0264574	0.157937	-19.00 [-37.00--8.50]	-102.00 [-112.00--92.00]	-83.00 [-96.00--64.00]	All	Mob1/phocein family
PF03795	106.4	28.88	2.86547	53.6091	30.7786	4.29846	0.770203	0.209055	0.0207424	1721.5	6113.5	13050.5	2.22924e-05	5.17812e-15	2.22808e-14	9.25472e-05	4.28498e-14	5.02235e-14	0.765111	0.913827	0.780299	74.00 [21.50-100.00]	88.00 [39.50-113.00]	13.00 [7.98-23.00]	All	YCII-related domain
PF03803	106.167	17.92	35.7848	53.528	18.7348	27.8589	0.664075	0.11209	0.223835	1791.5	4966.5	4576	2.11584e-06	1.63897e-05	4.39622e-09	1.17928e-05	3.29665e-05	7.5495e-09	0.796222	0.742377	0.273602	98.00 [57.00-116.50]	80.00 [40.00-98.50]	-17.00 [-23.00--12.00]	All	Scramblase
PF03824	312.233	66.7067	86.8655	76.8248	52.0479	45.5799	0.670308	0.143207	0.186484	1977	5733	5511.5	1.52436e-09	2.22608e-10	1.00579e-05	2.89159e-08	7.78653e-10	1.46588e-05	0.878667	0.856951	0.329537	255.00 [142.50-356.00]	229.00 [118.50-326.50]	-28.00 [-45.00--16.00]	All	High-affinity nickel-transport protein
PF03950	104.1	53.6933	165.152	52.9603	46.9992	60.4217	0.322345	0.166261	0.511394	1730	1960	1936	1.76992e-05	0.000233838	2.39889e-23	7.63045e-05	0.000409549	9.00406e-23	0.768889	0.292975	0.115755	67.50 [28.00-99.50]	-38.50 [-76.00--9.50]	-106.00 [-126.00--89.00]	All	tRNA synthetases class I (E and Q), anti-codon binding domain
PF04053	278	131.213	542.291	74.3309	68.1671	82.1979	0.292169	0.137901	0.56993	1722	1013.5	653	2.31915e-05	5.84681e-10	7.15478e-33	9.56066e-05	1.94056e-09	6.76003e-32	0.765333	0.151495	0.0390433	181.00 [70.00-255.00]	-241.00 [-349.00--170.00]	-424.00 [-465.00--372.00]	All	Coatomer WD associated region
PF04059	107.167	53.3067	199.242	53.6902	46.6748	64.0714	0.297921	0.148191	0.553888	1656.5	1463.5	1190	0.00016458	5.77085e-07	1.11829e-28	0.000529144	1.36051e-06	6.18319e-28	0.736222	0.218759	0.071151	63.00 [20.00-100.50]	-81.00 [-122.00--43.50]	-144.00 [-165.00--116.00]	All	RNA recognition motif 2
PF04072	295.567	77.52	430.991	75.5474	56.0422	77.4534	0.367585	0.0964086	0.536007	2097	1932.5	451.5	5.41405e-12	0.000175202	1.59388e-34	3.79062e-10	0.000312173	2.04713e-33	0.932	0.288864	0.0269955	239.00 [176.48-278.00]	-97.00 [-171.00--48.00]	-337.00 [-384.00--302.00]	All	Leucine carboxyl methyltransferase
PF04073	115.467	665.587	266.578	55.5758	90.9367	69.8094	0.110217	0.635325	0.254458	458.5	831.5	10978	2.30894e-06	2.41804e-11	5.10234e-05	1.27095e-05	9.63309e-11	7.10066e-05	0.203778	0.12429	0.656383	-405.50 [-554.00--202.00]	-155.00 [-195.00--119.00]	251.00 [52.00-398.00]	All	Aminoacyl-tRNA editing domain
PF04100	35.8	18.96	86.1031	25.7097	19.7486	45.296	0.254147	0.134599	0.611254	1651.5	1005.5	1359.5	0.000173104	5.09698e-10	1.98694e-27	0.000550805	1.71411e-09	9.55126e-27	0.734	0.150299	0.0812855	14.50 [9.00-24.50]	-57.00 [-67.00--45.00]	-71.00 [-83.00--61.00]	All	Vps53, N-terminal
PF04209	51.4	5.93333	93.8341	33.455	2.51419	47.4453	0.34002	0.0392501	0.62073	1730.5	1983.5	402	1.2346e-05	0.000298001	5.70926e-35	5.54558e-05	0.000515337	8.0914e-34	0.769111	0.296487	0.0240359	44.00 [14.00-60.50]	-35.00 [-66.00--13.00]	-78.00 [-84.00--65.00]	All	Homogentisate 1,2-dioxygenase C-terminal
PF04232	202.533	72.76	543.143	67.9643	54.5418	82.3195	0.247464	0.0889012	0.663635	1729.5	879.5	472	1.79871e-05	5.73054e-11	2.35562e-34	7.69088e-05	2.16651e-10	2.94871e-33	0.768667	0.131465	0.0282212	176.00 [67.00-232.00]	-276.00 [-384.02--204.49]	-451.00 [-502.00--391.00]	All	Stage V sporulation protein S (SpoVS)
PF04387	270.9	120.413	125.673	73.5199	65.8962	54.7445	0.523999	0.232914	0.243087	1700.5	5138	5759	4.50389e-05	1.90196e-06	5.52165e-05	0.00017327	4.25612e-06	7.67554e-05	0.755778	0.768012	0.344335	166.00 [109.00-286.50]	104.00 [57.49-226.00]	-61.00 [-87.00--26.00]	All	Protein tyrosine phosphatase-like protein, PTPLA
PF04408	387.833	203.48	613.937	80.2311	76.5815	84.2457	0.321786	0.168828	0.509386	1740	1387	1109.5	1.30675e-05	1.97221e-07	2.75428e-29	5.79576e-05	4.91755e-07	1.61716e-28	0.773333	0.207324	0.0663378	208.00 [102.50-280.50]	-228.00 [-338.01--152.00]	-436.00 [-490.00--384.00]	All	Helicase associated domain (HA2), winged-helix
PF04488	111.567	44.5733	43.4888	54.9067	42.0114	31.5085	0.558871	0.223281	0.217848	1892	5376	5746	5.32695e-08	6.79264e-08	5.05481e-05	5.17176e-07	1.78769e-07	7.04246e-05	0.840889	0.803587	0.343558	81.00 [62.50-111.50]	64.50 [46.50-95.51]	-16.00 [-25.00--9.00]	All	Glycosyltransferase sugar-binding region containing DXD motif
PF04539	579.1	241.427	273.498	85.5839	78.9335	70.3366	0.52933	0.220678	0.249992	1845.5	5329.5	6124.5	3.26361e-07	1.34653e-07	0.000528049	2.41684e-06	3.41268e-07	0.000704636	0.820222	0.796637	0.366188	326.00 [160.50-475.50]	247.00 [105.00-397.00]	-75.00 [-111.00--16.00]	All	Sigma-70 region 3
PF04542	568.067	262.507	319.821	85.2798	80.4136	72.6277	0.493802	0.228188	0.27801	1804	4907.5	5583.5	1.4862e-06	3.31096e-05	1.67617e-05	8.70539e-06	6.41384e-05	2.41439e-05	0.801778	0.733558	0.333842	295.00 [127.00-439.00]	193.00 [37.00-327.00]	-105.00 [-161.00--45.00]	All	Sigma-70 region 2
PF04545	688.7	248.333	308.91	88.4834	79.5215	72.2628	0.552754	0.199313	0.247933	1911.5	5404	5508.5	2.46598e-08	4.49073e-08	9.85422e-06	2.82048e-07	1.20633e-07	1.4379e-05	0.849556	0.807773	0.329357	383.50 [208.00-637.00]	270.00 [110.00-529.50]	-108.00 [-147.00--47.00]	All	Sigma-70, region 4
PF04588	82.3	30.6	4.44395	46.0462	32.4006	5.39335	0.701357	0.260772	0.0378711	1713.5	6050.5	13065.5	2.71504e-05	9.01173e-17	2.94339e-16	0.000110483	1.26267e-15	7.28755e-16	0.761556	0.90441	0.781196	54.00 [21.00-87.00]	73.00 [47.00-102.50]	20.00 [10.00-35.00]	All	Hypoxia induced protein conserved region
PF04607	729	187.2	352.955	89.0511	74.8175	74.5742	0.574398	0.1475	0.278102	1983	5045.5	3130	1.18072e-09	6.25215e-06	5.28051e-16	2.37209e-08	1.33603e-05	1.2842e-15	0.881333	0.754185	0.187145	521.00 [320.49-737.50]	325.00 [119.48-529.00]	-204.00 [-245.00--151.00]	All	Region found in RelA / SpoT proteins
PF04615	49.9667	21.1467	999.928	32.7859	22.3033	89.8013	0.0466524	0.019744	0.933604	1827	91	101	5.62999e-07	5.33535e-18	1.65602e-37	3.79332e-06	1.06967e-16	5.04166e-36	0.812	0.0136024	0.00603886	26.50 [21.50-41.00]	-824.50 [-934.00--764.00]	-851.00 [-961.00--791.00]	All	Utp14 protein
PF04712	344.1	99.2133	146.583	78.0211	61.5572	58.3131	0.583323	0.168188	0.248489	1879	5004.5	4170.5	8.88114e-08	1.03956e-05	8.40136e-11	7.99302e-07	2.14344e-05	1.55773e-10	0.835111	0.748057	0.249357	312.00 [179.50-419.00]	205.00 [79.50-310.00]	-109.00 [-122.00--85.00]	All	Radial spokehead-like protein
PF04810	175.767	97.6533	542	65.2271	61.2733	82.1168	0.215554	0.119758	0.664688	1674.5	523	538	9.83862e-05	6.48031e-14	8.27089e-34	0.000343169	4.22763e-13	9.48652e-33	0.744222	0.0781764	0.0321674	94.00 [54.00-136.00]	-354.00 [-399.00--306.00]	-448.00 [-488.00--403.00]	All	Sec23/Sec24 zinc finger
PF04811	161.833	91.4	527.161	63.2603	59.6918	81.6302	0.207374	0.11712	0.675506	1639.5	520	544	0.000266064	6.09841e-14	9.2659e-34	0.000800759	4.02104e-13	1.01554e-32	0.728667	0.077728	0.0325262	79.50 [41.49-125.00]	-362.50 [-407.51--305.00]	-443.00 [-483.00--391.00]	All	Sec23/Sec24 trunk domain
PF04815	161.833	91.4	527.161	63.2603	59.6918	81.6302	0.207374	0.11712	0.675506	1639.5	520	544	0.000266064	6.09841e-14	9.2659e-34	0.000800759	4.02104e-13	1.01554e-32	0.728667	0.077728	0.0325262	80.00 [42.00-126.00]	-363.00 [-408.00--306.00]	-442.00 [-483.00--393.00]	All	Sec23/Sec24 helical domain
PF04930	185.533	51.0133	2.95516	66.3423	45.438	4.37956	0.774664	0.212998	0.0123388	1906	6502.5	14815	3.0511e-08	1.51693e-19	6.00933e-26	3.37184e-07	4.73512e-18	2.64153e-25	0.847111	0.971973	0.8858	121.50 [79.50-168.00]	153.50 [116.00-197.50]	32.00 [18.00-51.00]	All	FUN14 family
PF04983	907	223.84	584.915	90.9165	77.94	83.455	0.52863	0.130462	0.340908	1775.5	1956	2458	4.00976e-06	0.000224379	5.91962e-20	2.09493e-05	0.000393821	1.74198e-19	0.789111	0.292377	0.146966	200.50 [103.00-384.00]	-315.00 [-410.00--127.00]	-515.00 [-550.00--474.00]	All	RNA polymerase Rpb1, domain 3
PF04997	386.4	192.88	519.538	80.0081	75.4258	81.3869	0.351651	0.175534	0.472815	1709.5	1235.5	2273.5	3.43329e-05	2.08792e-08	4.03913e-21	0.000136156	5.83765e-08	1.29525e-20	0.759778	0.184679	0.135934	118.00 [75.00-169.50]	-325.00 [-372.51--270.00]	-445.00 [-481.00--407.00]	All	RNA polymerase Rpb1, domain 1
PF04998	645.9	192.547	547.457	87.5912	75.3447	82.644	0.46605	0.138932	0.395018	1791.5	1747	2164	2.30825e-06	2.18332e-05	7.90058e-22	1.27095e-05	4.32109e-05	2.65434e-21	0.796222	0.261136	0.129387	146.50 [90.00-322.00]	-335.50 [-391.00--156.50]	-481.00 [-517.00--439.00]	All	RNA polymerase Rpb1, domain 5
PF05000	706.267	215.813	656.794	88.7267	77.4736	85.2393	0.447323	0.136688	0.415989	1823	1690	1989.5	7.50624e-07	1.09894e-05	5.53206e-23	4.833e-06	2.26209e-05	2.03613e-22	0.810222	0.252616	0.118954	199.00 [124.00-333.00]	-367.00 [-445.00--233.50]	-567.00 [-618.00--516.00]	All	RNA polymerase Rpb1, domain 4
PF05023	44.1333	7.05333	15.6233	29.8459	3.4266	13.7875	0.66058	0.105573	0.233847	1857	4917	6167	1.86583e-07	2.88425e-05	0.000650002	1.51354e-06	5.61814e-05	0.000864099	0.825333	0.734978	0.368729	32.50 [11.00-45.50]	28.50 [6.50-41.00]	-4.00 [-7.00--1.00]	All	Phytochelatin synthase
PF05118	89.6667	30.52	7.20628	48.9051	32.3398	7.01541	0.703859	0.239574	0.0565673	1819.5	6420	12607.5	8.33508e-07	2.29151e-16	3.91586e-11	5.31119e-06	2.92791e-15	7.39395e-11	0.808667	0.959641	0.753812	59.00 [27.50-90.50]	75.00 [44.50-105.50]	17.00 [8.00-24.00]	All	Aspartyl/Asparaginyl beta-hydroxylase
PF05186	625.7	294.44	428.534	87.0235	81.7924	77.2506	0.463937	0.218318	0.317745	1821	4709	5409.5	8.07864e-07	0.00029072	4.79244e-06	5.16112e-06	0.000503806	7.17121e-06	0.809333	0.703886	0.323438	310.50 [210.99-496.00]	155.00 [76.00-335.00]	-145.00 [-214.00--89.00]	All	Dpy-30 motif
PF05187	100.9	27.5467	345.013	52.0276	29.5215	74.3309	0.213112	0.0581816	0.728706	1689	739	337	6.24519e-05	4.39124e-12	1.75308e-35	0.000232638	2.04317e-11	3.1815e-34	0.750667	0.110463	0.0201495	59.00 [10.50-86.00]	-224.00 [-280.00--179.00]	-282.00 [-320.00--248.00]	All	Electron transfer flavoprotein-ubiquinone oxidoreductase, 4Fe-4S
PF05193	616.1	328.333	1232.46	86.6991	83.2522	92.0114	0.283018	0.150826	0.566156	1734.5	654.5	475	1.56123e-05	8.77355e-13	2.50451e-34	6.8505e-05	4.62299e-12	3.11925e-33	0.770889	0.0978326	0.0284006	257.50 [112.50-407.00]	-633.50 [-787.50--503.00]	-889.00 [-1000.00--815.00]	All	Peptidase M16 inactive domain
PF05327	49.9333	4.74667	53.2018	32.6237	1.58151	35.2393	0.462852	0.0439988	0.493149	1706.5	1732.5	973	2.94297e-05	1.83056e-05	2.22604e-30	0.000118006	3.65224e-05	1.49169e-29	0.758444	0.258969	0.0581764	20.50 [5.50-30.00]	-24.00 [-39.50--13.00]	-45.00 [-51.00--38.00]	All	RNA polymerase I specific transcription initiation factor RRN3
PF05328	221.2	28.4667	2.53812	69.7891	30.4947	4.0146	0.877065	0.112871	0.0100637	1954.5	6207.5	12892.5	3.29586e-09	4.37845e-18	5.08859e-15	5.3471e-08	9.47127e-17	1.17385e-14	0.868667	0.927877	0.770852	205.00 [136.00-257.00]	217.50 [153.00-267.00]	11.00 [5.00-22.00]	All	CybS, succinate dehydrogenase cytochrome B small subunit
PF05362	308.567	78.2933	511.305	76.4801	56.4882	80.9002	0.343552	0.0871703	0.569277	1929.5	1418.5	360.5	1.1745e-08	3.08398e-07	2.78073e-35	1.50849e-07	7.52234e-07	4.53378e-34	0.857556	0.212033	0.0215546	155.00 [94.50-266.00]	-265.00 [-342.00--154.99]	-425.00 [-465.00--389.00]	All	Lon protease (S16) C-terminal proteolytic domain
PF05383	176.433	89.8533	289.206	65.3285	59.3268	71.249	0.317616	0.161754	0.52063	1713	1647	1203	3.07433e-05	6.45029e-06	1.40299e-28	0.000122873	1.3748e-05	7.7055e-28	0.761333	0.246188	0.0719283	91.50 [17.00-154.50]	-96.50 [-166.00--42.00]	-187.00 [-232.00--150.00]	All	La domain
PF05405	161.667	534.68	272.04	63.1792	88.605	70.1541	0.166944	0.552135	0.280921	1640.5	1077.5	3763	0.000257225	1.69651e-09	1.04503e-12	0.000781179	5.34986e-09	2.17107e-12	0.729111	0.161061	0.224993	59.00 [30.50-89.00]	-179.00 [-213.00--148.00]	-238.00 [-261.00--222.00]	All	Mitochondrial ATP synthase B chain precursor (ATP-synt_B)
PF05486	29.6	204.987	4.80717	21.5328	76.764	5.67721	0.123646	0.856274	0.0200806	597	5824.5	15323.5	0.00018103	1.78511e-16	9.0054e-35	0.000572332	2.34651e-15	1.20692e-33	0.265333	0.870628	0.916203	-46.00 [-66.50--23.00]	24.50 [13.00-32.00]	69.00 [48.00-85.00]	All	Signal recognition particle 9 kDa protein (SRP9)
PF05496	298.2	77.96	657.749	75.7097	56.4071	85.2798	0.28842	0.0754032	0.636177	1883	1134	340	7.71157e-08	4.24745e-09	1.87056e-35	7.06941e-07	1.2789e-08	3.29486e-34	0.836889	0.169507	0.0203288	124.00 [78.00-274.00]	-435.00 [-516.00--283.00]	-564.00 [-622.00--517.00]	All	Holliday junction DNA helicase RuvB P-loop domain
PF05523	26.4	11.4667	2.287	19.0187	8.94161	3.85239	0.657474	0.28557	0.0569561	1636	5668	10622.5	0.000233303	1.44e-10	0.000261692	0.00071647	5.20679e-10	0.000353026	0.727111	0.847235	0.635127	15.00 [9.00-29.50]	18.00 [12.00-32.00]	3.00 [0.00-5.00]	All	WxcM-like, C-terminal
PF05542	261.133	46.12	64.3991	72.9927	42.8224	39.3755	0.702628	0.124094	0.173278	2010	5800.5	5266	3.22373e-10	6.82873e-11	1.60931e-06	7.71818e-09	2.57487e-10	2.45427e-06	0.893333	0.86704	0.314858	206.00 [112.50-313.00]	175.00 [81.00-283.50]	-31.00 [-45.00--12.00]	All	Protein of unknown function (DUF760)
PF05637	31.7667	14.1333	141.287	23.4793	13.0981	57.5831	0.169706	0.0755038	0.754791	1669	402.5	546	0.000105692	5.34764e-15	9.22584e-34	0.000364016	4.39576e-14	1.01554e-32	0.741778	0.0601644	0.0326457	29.00 [17.50-38.50]	-101.50 [-116.00--86.00]	-131.00 [-139.00--118.00]	All	galactosyl transferase GMA12/MNN10 family
PF05724	152.7	22.56	8.42601	61.6383	23.6618	8.15085	0.83131	0.122818	0.0458718	1905.5	6021	12513.5	2.93626e-08	9.01214e-15	6.68852e-12	3.27639e-07	6.91901e-14	1.33879e-11	0.846889	0.9	0.748191	103.00 [68.00-126.00]	118.50 [87.00-141.50]	16.00 [11.00-22.00]	All	Thiopurine S-methyltransferase (TPMT)
PF05787	0	121.72	167.686	0.0608273	66.2206	60.6245	0	0.420585	0.579415	0	0	0	0	0	0	0	0	0	0	0	0				All	Alkaline phosphatase PhoX
PF05875	72.4667	20.2267	3.47534	42.3763	21.2084	4.74453	0.753537	0.210325	0.0361379	1653.5	5867.5	12200	0.000166064	1.03002e-12	3.72403e-10	0.000531836	5.39283e-12	6.72288e-10	0.734889	0.877055	0.729447	42.50 [11.00-72.00]	50.00 [20.50-78.00]	8.00 [4.00-17.00]	All	Ceramidase
PF06101	1.8	31.2533	334.955	0.405515	33.0495	73.7429	0.00489119	0.0849256	0.910183	121	21	360.5	7.91497e-13	9.9751e-19	2.77644e-35	6.97083e-11	2.82742e-17	4.53378e-34	0.0537778	0.00313901	0.0215546	-19.00 [-26.00--16.00]	-332.00 [-357.00--318.00]	-313.00 [-337.00--295.00]	All	Vacuolar protein sorting-associated protein 62
PF06424	60.3667	23.2667	109.336	38.1995	24.4931	51.3788	0.31283	0.120572	0.566599	1799	1373	789.5	1.74072e-06	1.61061e-07	8.83929e-32	9.97314e-06	4.04456e-07	7.19395e-31	0.799556	0.205232	0.0472048	42.00 [19.00-63.00]	-50.00 [-73.50--27.00]	-92.00 [-100.00--79.00]	All	PRP1 splicing factor, N-terminal
PF06479	38.7667	4.28	89.0942	27.2912	1.21655	46.3098	0.293374	0.0323897	0.674236	1657	1666.5	382	9.54815e-05	8.21262e-06	3.74235e-35	0.000333509	1.72214e-05	5.71069e-34	0.736444	0.249103	0.0228401	21.50 [7.50-31.50]	-34.00 [-53.50--20.00]	-55.00 [-68.00--47.00]	All	Ribonuclease 2-5A
PF06747	106.6	24.8267	0	53.6496	26.5612	1.27737	0.811099	0.188901	0	1742	0	0	1.06616e-05	0	0	4.89599e-05	0	0	0.774222	0	0	76.50 [29.99-110.00]			All	CHCH domain
PF06799	2260.2	1153	203.735	96.7964	94.8094	64.923	0.624894	0.318778	0.0563282	1898	6476	11587	4.2634e-08	8.85508e-17	5.90523e-07	4.39897e-07	1.24781e-15	9.18757e-07	0.843556	0.968012	0.692795	1315.00 [892.49-2255.50]	1484.00 [1074.00-2415.00]	167.00 [68.98-224.00]	All	Conserved in the green lineage and diatoms 27
PF06814	31.8333	16.4667	165.399	23.5604	16.7275	60.5028	0.148963	0.0770554	0.773981	1686.5	285.5	389.5	6.77371e-05	4.31997e-16	4.82519e-35	0.000249313	5.09716e-15	6.91798e-34	0.749556	0.0426756	0.0232885	19.50 [6.00-33.00]	-127.00 [-144.00--106.50]	-147.00 [-159.00--131.00]	All	Lung seven transmembrane receptor
PF06868	295.267	438.867	442.3	75.5069	86.7397	78.1022	0.250985	0.373048	0.375967	1643	1728	3134	0.000218439	1.74089e-05	5.4359e-16	0.000673339	3.48814e-05	1.32068e-15	0.730222	0.258296	0.187384	133.75 [46.50-241.00]	-281.00 [-381.00--139.00]	-415.00 [-464.00--365.00]	All	Protein of unknown function (DUF1257)
PF06943	49.9667	21.1467	999.928	32.7859	22.3033	89.8013	0.0466524	0.019744	0.933604	1827	91	101	5.62999e-07	5.33535e-18	1.65602e-37	3.79332e-06	1.06967e-16	5.04166e-36	0.812	0.0136024	0.00603886	26.00 [21.50-41.00]	-824.00 [-936.00--765.00]	-851.00 [-962.00--791.00]	All	LSD1 zinc finger
PF07047	40.5333	16.1867	1.78027	28.2238	16.3625	3.48743	0.692874	0.276694	0.0304318	1653	6060	13673.5	0.000171472	9.59814e-18	9.6304e-21	0.000546317	1.76634e-16	2.99478e-20	0.734667	0.90583	0.817549	20.00 [7.50-29.00]	33.50 [21.50-37.50]	14.00 [8.00-17.00]	All	Optic atrophy 3 protein (OPA3)
PF07228	174.967	101.76	34.3229	65.0041	62.206	26.8856	0.562504	0.32715	0.110345	1638.5	6312	11304	0.00027288	3.16e-15	5.19607e-06	0.000819637	2.82339e-14	7.73763e-06	0.728222	0.943498	0.675874	74.00 [34.50-144.00]	108.00 [80.50-174.00]	36.00 [15.00-67.00]	All	Stage II sporulation protein E (SpoIIE)
PF07304	77.7	12.6533	199.726	44.6675	11.0503	64.2133	0.267857	0.0436202	0.688522	2031.5	928.5	257	1.15868e-10	1.35809e-10	3.63954e-36	3.44252e-09	4.92507e-10	7.80445e-35	0.902889	0.138789	0.0153662	60.00 [40.00-75.00]	-114.00 [-145.50--92.00]	-174.00 [-204.00--158.00]	All	Steroid receptor RNA activator (SRA1)
PF07394	8.46667	42.0133	213.39	2.61557	40.9976	65.734	0.0320865	0.15922	0.808694	356.5	86	1055.5	4.21827e-08	4.68016e-18	1.06147e-29	4.37069e-07	9.8767e-17	6.46317e-29	0.158444	0.012855	0.0631091	-28.00 [-40.00--20.50]	-192.50 [-207.00--177.49]	-165.00 [-182.00--147.00]	All	Protein of unknown function (DUF1501)
PF07466	229.333	84.4533	104.395	70.5596	58.2725	50.3244	0.548406	0.201954	0.24964	1892.5	5524.5	5634	5.23721e-08	7.00673e-09	2.37703e-05	5.1454e-07	2.05453e-08	3.39812e-05	0.841111	0.825785	0.336861	178.00 [140.00-218.00]	136.00 [102.00-177.00]	-42.00 [-60.00--24.00]	All	Protein of unknown function (DUF1517)
PF07478	1326.07	1376.65	115.148	93.4712	95.661	52.717	0.470592	0.488544	0.0408635	1962	6091	5055	2.77225e-09	2.96152e-13	2.99921e-07	4.68244e-08	1.6984e-12	4.72893e-07	0.872	0.910463	0.302242	580.00 [419.50-1001.00]	503.00 [346.99-924.02]	-75.00 [-93.00--52.00]	All	D-ala D-ala ligase C-terminus
PF07517	630.733	116.12	643.587	87.1452	65.2068	84.9554	0.453621	0.0835131	0.462866	2035	1624.5	374.5	1.10325e-10	4.85868e-06	3.64372e-35	3.40076e-09	1.05009e-05	5.61588e-34	0.904444	0.242825	0.0223916	242.00 [185.00-352.50]	-333.00 [-394.50--208.95]	-574.00 [-608.00--521.00]	All	SecA DEAD-like domain
PF07707	1333.03	71.4533	296.879	93.5118	54.0146	71.8167	0.783508	0.0419976	0.174494	2213	5650.5	2732	1.21486e-14	9.04438e-10	2.74715e-18	2.49654e-12	2.93853e-09	7.38765e-18	0.983556	0.844619	0.163348	553.50 [464.99-1079.02]	386.50 [282.00-919.04]	-168.00 [-235.00--127.00]	All	BTB And C-terminal Kelch
PF07714	912.633	336.213	981.717	91.0381	83.6172	89.6188	0.409149	0.15073	0.440121	1773	1758.5	1522.5	4.36847e-06	2.50117e-05	3.14564e-26	2.25842e-05	4.91074e-05	1.40783e-25	0.788	0.262855	0.0910314	344.50 [204.00-512.02]	-336.50 [-459.00--210.50]	-675.00 [-799.00--592.00]	All	Protein tyrosine and serine/threonine kinase
PF07717	387.833	203.48	613.937	80.2311	76.5815	84.2457	0.321786	0.168828	0.509386	1740	1387	1109.5	1.30675e-05	1.97221e-07	2.75428e-29	5.79576e-05	4.91755e-07	1.61716e-28	0.773333	0.207324	0.0663378	209.50 [102.99-278.00]	-229.00 [-338.00--156.00]	-436.00 [-490.00--383.00]	All	Oligonucleotide/oligosaccharide-binding (OB)-fold
PF07719	1135.3	704.853	2164.41	92.3763	91.5247	96.1476	0.283502	0.176013	0.540486	1671	613	638.5	0.000109109	3.90634e-13	5.46681e-33	0.000373179	2.16473e-12	5.18506e-32	0.742667	0.0916293	0.0381764	541.50 [212.46-803.50]	-866.00 [-1197.50--690.50]	-1404.00 [-1660.02--1239.00]	All	Tetratricopeptide repeat
PF07724	824.667	317.68	1217.57	89.9838	82.8062	91.8086	0.349447	0.134615	0.515938	2071.5	1123	610	1.94129e-11	3.55881e-09	3.20785e-33	8.25385e-10	1.08749e-08	3.15162e-32	0.920667	0.167862	0.0364723	423.00 [301.00-551.02]	-440.50 [-555.50--368.00]	-865.00 [-985.00--790.98]	All	AAA domain (Cdc48 subfamily)
PF07728	357.633	209.267	1407.94	78.751	77.0479	92.8224	0.181095	0.105967	0.712938	1666	318.5	557.5	0.000126055	8.88333e-16	1.19633e-33	0.000420689	9.46653e-15	1.27162e-32	0.740444	0.0476084	0.0333333	195.00 [52.44-372.00]	-1061.50 [-1207.04--878.99]	-1259.00 [-1356.00--1164.00]	All	AAA domain (dynein-related subfamily)
PF07766	278.367	70.1867	144.529	74.412	53.2441	57.9886	0.564544	0.142343	0.293114	1974.5	4978	3381.5	1.70672e-09	1.43524e-05	1.20483e-14	3.17983e-08	2.913e-05	2.73834e-14	0.877556	0.744096	0.202182	195.00 [122.00-274.50]	125.00 [47.50-204.00]	-73.00 [-97.00--52.00]	All	LETM1-like, RBD
PF07774	53.5667	13.1867	98.87	34.8337	11.8005	48.7024	0.323425	0.0796184	0.596957	1904	1872	982.5	2.74655e-08	9.10584e-05	2.80127e-30	3.1212e-07	0.000168835	1.84704e-29	0.846222	0.279821	0.0587444	44.50 [25.00-68.50]	-37.50 [-61.00--10.50]	-82.00 [-94.00--71.00]	All	ER membrane protein complex subunit 1, C-terminal
PF07973	280.5	94.2533	463.641	74.4931	60.5028	78.9132	0.334568	0.112421	0.553011	1894	1366.5	382.5	4.93538e-08	1.46869e-07	4.24654e-35	4.96761e-07	3.70705e-07	6.38535e-34	0.841778	0.20426	0.02287	198.00 [130.00-271.50]	-186.00 [-253.00--113.00]	-382.00 [-420.00--349.00]	All	Threonyl and Alanyl tRNA synthetase second additional domain
PF07992	1351.1	849.987	1791.81	93.6334	93.2279	94.4444	0.338376	0.212875	0.448749	1666.5	1850.5	1804.5	0.000124289	7.18095e-05	3.0503e-24	0.000417571	0.000134766	1.18271e-23	0.740667	0.276607	0.107892	500.50 [225.00-830.00]	-471.00 [-689.00--193.50]	-972.00 [-1148.00--805.00]	All	Pyridine nucleotide-disulphide oxidoreductase
PF07993	1316.1	1483.71	218.489	93.3901	96.1071	66.2206	0.436041	0.491571	0.0723881	1805	5391	5315.5	1.42527e-06	5.45356e-08	2.36554e-06	8.38832e-06	1.45075e-07	3.58098e-06	0.802222	0.80583	0.317818	697.75 [348.00-999.00]	575.00 [224.00-817.01]	-124.00 [-157.00--80.00]	All	Male sterility protein
PF07994	18.8333	70.56	87.1076	13.3212	53.5483	45.7218	0.106704	0.399771	0.493525	560.5	323.5	5472.5	6.2855e-05	9.86628e-16	7.59602e-06	0.000233435	1.0168e-14	1.11698e-05	0.249111	0.0483558	0.327205	-36.00 [-51.50--12.00]	-72.00 [-79.00--62.00]	-36.00 [-59.00--20.00]	All	Myo-inositol-1-phosphate synthase
PF07998	23.6667	7.05333	136.39	17.1127	3.4266	56.6099	0.141623	0.0422077	0.816169	1822	645	517	1.35452e-07	7.28677e-13	4.06204e-34	1.15181e-06	3.87266e-12	4.93447e-33	0.809778	0.0964126	0.0309118	26.50 [13.50-32.00]	-83.00 [-104.00--67.50]	-109.00 [-124.00--95.00]	All	Peptidase family M54
PF08033	161.833	91.4	527.161	63.2603	59.6918	81.6302	0.207374	0.11712	0.675506	1639.5	520	544	0.000266064	6.09841e-14	9.2659e-34	0.000800759	4.02104e-13	1.01554e-32	0.728667	0.077728	0.0325262	80.00 [41.50-125.50]	-363.00 [-408.00--305.00]	-442.00 [-483.00--392.00]	All	Sec23/Sec24 beta-sandwich domain
PF08190	75.8667	23.9733	37.7534	43.8362	25.588	28.7916	0.551383	0.174233	0.274384	1915	5168.5	5263	2.00844e-08	1.26038e-06	1.5574e-06	2.36977e-07	2.85469e-06	2.37804e-06	0.851111	0.772571	0.314679	58.50 [42.50-77.50]	41.50 [26.50-60.00]	-17.00 [-26.00--8.00]	All	PIH1 N-terminal domain
PF08212	303.933	34.1467	67.6861	76.0746	36.03	40.2271	0.749036	0.0841536	0.166811	1979.5	5424	4812	1.34211e-09	3.31672e-08	3.79497e-08	2.62671e-08	9.05762e-08	6.2182e-08	0.879778	0.810762	0.287713	184.00 [122.50-318.50]	157.00 [93.99-290.50]	-27.00 [-43.00--16.00]	All	Lipocalin-like domain
PF08214	284.367	72.2533	528.17	74.9392	54.2985	81.7518	0.321394	0.0816615	0.596944	2057.5	1151.5	383	3.68824e-11	5.61711e-09	4.27832e-35	1.43917e-09	1.66498e-08	6.39415e-34	0.914444	0.172123	0.0228999	236.50 [182.00-306.00]	-207.50 [-267.00--138.00]	-444.00 [-489.00--407.00]	All	Histone acetylation protein
PF08264	376.4	179.093	592.103	79.5418	73.9051	83.6375	0.32799	0.15606	0.515951	1673.5	1759.5	1186	0.000101398	2.53071e-05	1.04616e-28	0.000351786	4.96083e-05	5.87662e-28	0.743778	0.263004	0.0709118	196.00 [58.50-318.50]	-226.00 [-362.50--108.49]	-427.00 [-475.00--364.00]	All	Anticodon-binding domain of tRNA ligase
PF08298	281.367	63.9733	397.507	74.5337	51.0543	76.4396	0.378768	0.0861192	0.535113	1885.5	1923.5	619	6.98179e-08	0.000159221	3.79178e-33	6.52163e-07	0.000284314	3.68131e-32	0.838	0.287519	0.0370105	126.00 [71.50-265.00]	-188.00 [-246.50--50.00]	-317.00 [-345.00--291.00]	All	PrkA AAA domain
PF08309	3.6	29.5733	184.161	0.648824	31.3869	62.4899	0.0165643	0.136073	0.847363	470	156.5	2914	2.47112e-06	2.36003e-17	3.16808e-17	1.35714e-05	3.80381e-16	8.20639e-17	0.208889	0.0233931	0.17423	-12.00 [-19.00--7.00]	-71.00 [-80.00--63.00]	-58.00 [-69.00--47.00]	All	LVIVD repeat
PF08324	71	15.0533	219.045	41.9911	14.8824	66.4234	0.232712	0.0493393	0.717949	1858	929	532	1.93826e-07	1.37034e-10	7.25233e-34	1.56201e-06	4.96219e-10	8.43597e-33	0.825778	0.138864	0.0318087	52.00 [36.00-89.50]	-139.00 [-164.00--97.99]	-193.00 [-210.00--175.00]	All	PUL domain
PF08326	243.7	82.04	541.592	71.6545	57.3804	82.0762	0.280977	0.0945889	0.624434	1865.5	1656	929.5	1.50801e-07	7.2203e-06	1.12443e-30	1.2606e-06	1.52182e-05	7.85512e-30	0.829111	0.247534	0.0555755	154.00 [81.50-229.00]	-208.00 [-307.50--107.00]	-361.00 [-451.00--278.00]	All	Acetyl-CoA carboxylase, central region
PF08333	78.5667	0	176.193	44.9716	0.081103	61.5166	0.308395	0	0.691605	0	1607	0	0	3.08341e-06	0	0	6.7769e-06	0	0	0.240209	0		-19.00 [-30.00--15.00]		All	Protein of unknown function (DUF1725)
PF08367	283.4	91.04	574.924	74.6553	59.5702	83.1306	0.298516	0.0958958	0.605588	1942.5	1065	526	6.7801e-09	1.38129e-09	6.58647e-34	9.13646e-08	4.39519e-09	7.7344e-33	0.863333	0.159193	0.0314499	216.00 [142.00-264.50]	-269.00 [-344.00--214.99]	-484.00 [-528.00--444.00]	All	Peptidase M16C associated
PF08375	84.0667	30.04	181.709	47.0397	31.914	62.1655	0.284186	0.10155	0.614264	1853.5	1666.5	1388	2.31349e-07	8.22323e-06	3.27843e-27	1.7997e-06	1.7229e-05	1.54581e-26	0.823778	0.249103	0.0829895	63.00 [38.00-85.01]	-80.00 [-104.00--55.00]	-142.00 [-158.00--125.00]	All	Proteasome regulatory subunit C-terminal
PF08385	418.567	198.587	1370.22	81.468	75.8313	92.6602	0.210613	0.0999242	0.689463	1760.5	413	551.5	6.65348e-06	6.68743e-15	1.06795e-33	3.28807e-05	5.40695e-14	1.14503e-32	0.782444	0.0617339	0.0329746	304.00 [145.99-455.00]	-991.50 [-1148.00--808.00]	-1299.00 [-1409.00--1141.98]	All	Dynein heavy chain, N-terminal region 1
PF08393	1334.5	617.027	4575.04	93.5523	90.2676	98.7835	0.204472	0.0945407	0.700987	1777	384	401	3.8132e-06	3.62357e-15	6.0777e-35	1.99753e-05	3.14638e-14	8.46758e-34	0.789778	0.0573991	0.0239761	948.00 [395.00-1361.00]	-3252.50 [-3780.51--2781.98]	-4189.00 [-4465.00--3856.00]	All	Dynein heavy chain, N-terminal region 2
PF08448	64.8333	19.52	135.955	39.6188	20.6407	56.4882	0.294284	0.088603	0.617113	1778	1510	824.5	3.55806e-06	1.08703e-06	1.66779e-31	1.87995e-05	2.48436e-06	1.30151e-30	0.790222	0.22571	0.0492975	37.50 [24.00-62.50]	-66.00 [-84.50--39.50]	-104.00 [-117.00--94.00]	All	PAS fold
PF08454	39.9	14.9333	135.103	27.6764	14.5174	56.3869	0.21007	0.0786228	0.711307	1709	1012.5	789	2.91057e-05	5.74408e-10	8.42866e-32	0.000116897	1.91159e-09	6.95153e-31	0.759556	0.151345	0.0471749	29.50 [9.99-50.00]	-83.00 [-109.00--55.00]	-112.00 [-128.00--95.00]	All	RyR and IP3R Homology associated
PF08487	49.9667	21.1467	999.928	32.7859	22.3033	89.8013	0.0466524	0.019744	0.933604	1827	91	101	5.62999e-07	5.33535e-18	1.65602e-37	3.79332e-06	1.06967e-16	5.04166e-36	0.812	0.0136024	0.00603886	26.50 [21.50-41.00]	-824.50 [-935.00--765.00]	-851.00 [-961.00--791.00]	All	Vault protein inter-alpha-trypsin domain
PF08498	88.9	23.7333	9.50673	48.6212	25.3041	8.67802	0.727853	0.194312	0.0778346	1911.5	6121	10963.5	2.26797e-08	1.40335e-13	5.26977e-05	2.66324e-07	8.42008e-13	7.32953e-05	0.849556	0.914948	0.655516	70.50 [38.00-96.00]	79.00 [48.50-104.00]	9.00 [3.00-16.00]	All	Sterol methyltransferase C-terminal
PF08572	91.4333	11.6	229.915	49.3917	9.24574	67.3966	0.274617	0.0348403	0.690542	2041.5	1132	90	7.23442e-11	4.11089e-09	1.34393e-37	2.44385e-09	1.2393e-08	4.30405e-36	0.907333	0.169208	0.00538117	78.00 [46.00-93.00]	-109.50 [-142.00--88.50]	-188.00 [-196.00--171.00]	All	pre-mRNA processing factor 3 domain
PF08609	202.333	23.6133	58.8072	67.9238	25.0406	37.429	0.710555	0.0829254	0.206519	1969	4986	3768.5	1.98091e-09	1.30142e-05	1.09663e-12	3.56563e-08	2.6567e-05	2.27634e-12	0.875111	0.745291	0.225321	107.00 [67.00-259.00]	71.00 [30.50-225.00]	-37.00 [-43.00--26.00]	All	Nucleotide exchange factor Fes1
PF08623	45.9333	21.0267	225.045	31.0016	22.1006	66.91	0.157303	0.0720079	0.770689	1632.5	283	215.5	0.000320232	4.09124e-16	1.64184e-36	0.000934547	4.85048e-15	3.81959e-35	0.725556	0.0423019	0.0128849	26.00 [11.00-39.00]	-182.00 [-206.50--155.50]	-209.00 [-228.00--184.00]	All	TATA-binding protein interacting (TIP20)
PF08659	1155	347.173	1872.88	92.5791	84.2255	94.9311	0.342217	0.102865	0.554918	1827.5	1340	842.5	6.3689e-07	9.99458e-08	2.34092e-31	4.21065e-06	2.57004e-07	1.7817e-30	0.812222	0.200299	0.0503737	487.00 [280.00-634.00]	-788.50 [-1034.00--611.50]	-1265.00 [-1439.02--1144.00]	All	KR domain
PF08726	131.133	27.1867	218.583	58.2725	29.0754	66.2612	0.347923	0.0721317	0.579945	1867	1824	700	1.3313e-07	5.32937e-05	1.68761e-32	1.13992e-06	0.000101022	1.50785e-31	0.829778	0.272646	0.0418535	108.50 [52.00-155.50]	-87.50 [-148.50--35.50]	-197.00 [-210.00--179.00]	All	Ca2+ insensitive EF hand
PF08740	39.9	14.9333	135.103	27.6764	14.5174	56.3869	0.21007	0.0786228	0.711307	1709	1012.5	789	2.91057e-05	5.74408e-10	8.42866e-32	0.000116897	1.91159e-09	6.95153e-31	0.759556	0.151345	0.0471749	29.50 [9.99-49.00]	-83.00 [-110.00--55.99]	-112.00 [-129.00--95.00]	All	BCS1 N terminal
PF08777	85.9667	35.6533	429.839	47.5669	36.9221	77.2912	0.15589	0.0646528	0.779458	1728	351.5	221.5	1.90727e-05	1.80992e-15	1.84948e-36	8.09522e-05	1.77114e-14	4.22298e-35	0.768	0.0525411	0.0132436	43.00 [10.00-77.50]	-320.00 [-368.00--280.00]	-363.00 [-403.00--330.00]	All	RNA binding motif
PF08825	99.8333	33.4	433.695	51.7437	35.0365	77.6561	0.176095	0.058914	0.764991	1938.5	323.5	144.5	7.98868e-09	9.89586e-16	4.04426e-37	1.04233e-07	1.0168e-14	1.18455e-35	0.861556	0.0483558	0.00863976	70.00 [39.50-90.00]	-339.00 [-386.00--280.50]	-408.00 [-449.00--351.00]	All	E2 binding domain
PF09011	380.867	113	44.3094	79.7648	64.6796	31.8735	0.707699	0.209968	0.0823326	1870.5	6269	11257	1.25184e-07	7.86335e-15	7.33807e-06	1.07939e-06	6.19521e-14	1.08098e-05	0.831333	0.93707	0.673064	243.00 [146.50-356.00]	298.50 [206.00-391.00]	45.00 [15.00-89.00]	All	HMG-box domain
PF09070	59.5667	12.8267	200.955	37.6318	11.4355	64.5174	0.217915	0.0469242	0.735161	1809	867.5	526.5	1.08635e-06	4.62055e-11	6.38997e-34	6.56694e-06	1.76382e-10	7.53955e-33	0.804	0.129671	0.0314798	40.00 [31.00-77.00]	-135.00 [-156.50--97.00]	-176.00 [-196.00--161.00]	All	PFU (PLAA family ubiquitin binding)
PF09111	500.333	229.253	699.022	83.6577	78.2238	86.0097	0.350224	0.160473	0.489303	1782.5	1886	1009.5	3.15579e-06	0.000106237	4.70959e-30	1.68841e-05	0.000195362	3.01658e-29	0.792222	0.281913	0.0603587	239.00 [109.00-379.00]	-219.50 [-347.00--90.00]	-464.00 [-543.00--392.00]	All	SLIDE
PF09180	115.467	665.587	266.578	55.5758	90.9367	69.8094	0.110217	0.635325	0.254458	458.5	831.5	10978	2.30894e-06	2.41804e-11	5.10234e-05	1.27095e-05	9.63309e-11	7.10066e-05	0.203778	0.12429	0.656383	-405.00 [-554.01--204.00]	-155.00 [-195.00--118.50]	251.00 [54.00-397.00]	All	Prolyl-tRNA synthetase, C-terminal
PF09268	307.267	119.067	828.22	76.2774	65.6934	88.0373	0.244921	0.0949076	0.660171	1846	515	205	3.19574e-07	5.5105e-14	1.3382e-36	2.38087e-06	3.66277e-13	3.14286e-35	0.820444	0.0769806	0.0122571	143.00 [79.00-286.00]	-581.00 [-647.00--432.00]	-727.00 [-782.00--665.00]	All	Clathrin, heavy-chain linker
PF09269	58.8667	24.7867	7.88789	37.3682	26.4599	7.56285	0.643062	0.270771	0.0861677	1671	5871	11543	0.000103888	5.70919e-12	4.44204e-07	0.000358305	2.57855e-11	6.93296e-07	0.742667	0.877578	0.690164	39.00 [14.00-64.50]	50.50 [27.00-75.50]	12.00 [7.00-17.00]	All	Domain of unknown function (DUF1967)
PF09280	75.7333	30.2133	34.7354	43.7753	32.1979	27.2912	0.53833	0.214763	0.246907	1823.5	5173	5925.5	7.16129e-07	1.19037e-06	0.000159712	4.62297e-06	2.70797e-06	0.000218199	0.810444	0.773244	0.35429	62.50 [27.00-85.00]	50.50 [13.00-72.00]	-13.00 [-19.00--4.00]	All	XPC-binding domain
PF09317	150.733	26.6133	545.43	61.3544	28.5888	82.4818	0.208547	0.0368209	0.754632	1962	798	328.5	2.64261e-09	1.31339e-11	1.47435e-35	4.55712e-08	5.48028e-11	2.75435e-34	0.872	0.119283	0.0196413	134.00 [63.50-193.50]	-350.00 [-433.51--281.50]	-481.00 [-545.00--445.00]	All	Acyl-CoA dehydrogenase, C-terminal, bacterial type
PF09324	81.0667	23.0133	1704.28	45.6813	24.3309	93.9376	0.0448288	0.0127261	0.942445	1966.5	71	30	2.32423e-09	3.34549e-18	4.08481e-38	4.06492e-08	7.63888e-17	1.39905e-36	0.874	0.0106129	0.00179372	50.00 [35.50-75.00]	-1202.50 [-1286.00--1079.00]	-1251.00 [-1335.00--1125.00]	All	Mon2/Sec7/BIG1-like, HDS
PF09358	269.133	61.6667	610.179	73.3982	50.1217	84.1444	0.286014	0.0655346	0.648451	1905	1170.5	223.5	3.18054e-08	7.59229e-09	1.92537e-36	3.48588e-07	2.20785e-08	4.33381e-35	0.846667	0.174963	0.0133632	154.50 [113.00-233.00]	-393.00 [-455.50--297.00]	-550.00 [-598.00--486.00]	All	Ubiquitin fold domain
PF09906	49.9667	21.1467	999.928	32.7859	22.3033	89.8013	0.0466524	0.019744	0.933604	1827	91	101	5.62999e-07	5.33535e-18	1.65602e-37	3.79332e-06	1.06967e-16	5.04166e-36	0.812	0.0136024	0.00603886	26.00 [21.50-41.02]	-824.00 [-935.00--764.00]	-852.00 [-962.00--791.00]	All	Uncharacterized protein conserved in bacteria (DUF2135)
PF10184	661.8	177.733	372.937	87.8751	73.7226	75.4663	0.545828	0.146588	0.307585	1955.5	5231.5	3161.5	3.90661e-09	5.38825e-07	7.88031e-16	5.98366e-08	1.27641e-06	1.89959e-15	0.869111	0.781988	0.189028	601.50 [431.49-691.00]	408.50 [236.00-491.00]	-194.00 [-243.00--154.00]	All	Uncharacterized conserved protein (DUF2358)
PF10255	25	82.8533	157.054	18.0251	57.6237	59.6918	0.0943727	0.312764	0.592864	582	439	4078.5	0.000117784	1.15135e-14	3.23101e-11	0.000397882	8.60371e-14	6.15131e-11	0.258667	0.0656203	0.243857	-48.50 [-70.00--28.00]	-134.00 [-158.50--115.00]	-86.00 [-114.00--58.00]	All	RNA polymerase I-associated factor PAF67
PF10269	743	125.067	200.323	89.2133	66.7072	64.3147	0.695439	0.117061	0.1875	2180.5	6295	4697	7.22751e-14	4.5696e-15	1.36709e-08	1.04841e-11	3.87239e-14	2.28559e-08	0.969111	0.940957	0.280837	602.00 [494.00-731.00]	518.00 [417.00-640.50]	-88.00 [-114.00--46.00]	All	Transmembrane Fragile-X-F protein
PF10431	617.667	223.547	734.457	86.7802	77.8183	86.6586	0.392002	0.141874	0.466124	1977	1812.5	1063	1.53968e-09	4.67722e-05	1.21516e-29	2.89836e-08	8.9411e-05	7.38076e-29	0.878667	0.270927	0.0635575	321.00 [230.00-448.00]	-226.50 [-311.00--109.00]	-547.00 [-624.00--472.00]	All	C-terminal, D2-small domain, of ClpB protein
PF10433	66.3667	32.4267	186.117	40.2474	34.0835	62.794	0.232939	0.113814	0.653247	1728	780.5	804	1.89789e-05	9.5065e-12	1.15493e-31	8.07532e-05	4.04888e-11	9.24694e-31	0.768	0.116667	0.0480717	31.00 [14.00-58.00]	-117.00 [-138.50--87.50]	-148.00 [-165.00--130.00]	All	Mono-functional DNA-alkylating methyl methanesulfonate N-term
PF10531	248.9	110.56	503.269	72.0195	64.2741	80.4947	0.288503	0.128151	0.583345	1722	1775.5	1025	2.32232e-05	3.05227e-05	6.20214e-30	9.56066e-05	5.9267e-05	3.91163e-29	0.765333	0.265396	0.0612855	182.00 [89.50-241.00]	-118.50 [-223.50--45.00]	-295.00 [-343.00--258.00]	All	SLBB domain
PF10559	33.5	339.8	556.857	24.5742	83.9416	82.8467	0.0360154	0.365315	0.59867	448.5	15	4352.5	1.61569e-06	8.91474e-19	5.26324e-10	9.37478e-06	2.64865e-17	9.41199e-10	0.199333	0.00224215	0.260239	-157.00 [-226.00--97.50]	-508.00 [-554.00--457.50]	-346.00 [-434.00--250.00]	All	Plug domain of Sec61p
PF10585	302.533	75.12	795.673	75.8921	55.3731	87.4088	0.257843	0.0640231	0.678134	1953	811	159.5	4.32528e-09	1.66646e-11	5.44842e-37	6.3869e-08	6.83776e-11	1.49287e-35	0.868	0.121226	0.00953662	180.50 [122.00-261.00]	-523.00 [-613.00--441.00]	-704.00 [-786.00--660.00]	All	Ubiquitin-activating enzyme, SCCH domain
PF10589	248.9	110.56	503.269	72.0195	64.2741	80.4947	0.288503	0.128151	0.583345	1722	1775.5	1025	2.32232e-05	3.05227e-05	6.20214e-30	9.56066e-05	5.9267e-05	3.91163e-29	0.765333	0.265396	0.0612855	181.50 [90.50-241.00]	-118.50 [-223.50--48.00]	-295.00 [-343.00--258.00]	All	NADH-ubiquinone oxidoreductase-F iron-sulfur binding region
PF10647	14.4	1.34667	30.2242	9.02271	0.364964	24.5742	0.313242	0.0292939	0.657464	1849.5	2037.5	1575	3.23326e-08	0.000506513	3.32126e-26	3.52673e-07	0.000857872	1.48374e-25	0.822	0.304559	0.0941704	9.50 [6.00-14.00]	-13.50 [-18.50--8.50]	-23.00 [-27.00--21.00]	All	Lipoprotein LpqB beta-propeller domain
PF10927	0.233333	192.187	104.063	0.162206	75.2636	50.2433	0.000787005	0.648222	0.350991	306	34.5	3888.5	1.13947e-09	1.3141e-18	4.17167e-12	2.32226e-08	3.56106e-17	8.39783e-12	0.136	0.00515695	0.232496	-3.00 [-7.00--2.00]	-61.00 [-72.00--55.00]	-58.00 [-69.00--51.00]	All	Protein of unknown function (DUF2738)
PF11069	85.2	19.4133	37.6009	47.3236	20.4177	28.6294	0.599096	0.136508	0.264396	1863.5	4968	3815.5	1.5253e-07	1.61514e-05	1.8481e-12	1.27074e-06	3.25668e-05	3.79468e-12	0.828222	0.742601	0.228132	75.00 [44.00-93.00]	52.00 [21.00-70.00]	-23.00 [-28.00--18.00]	All	Cilia- and flagella-associated protein 298
PF11211	150.467	61.5867	0	61.2733	50.0811	1.27737	0.70957	0.29043	0	1720	0	0	2.39461e-05	0	0	9.84186e-05	0	0	0.764444	0	0	71.50 [34.00-139.51]			All	Protein of unknown function (DUF2997)
PF11496	535.4	236.88	739.937	84.3877	78.6699	86.7397	0.35405	0.156644	0.489306	1807	1893.5	935	1.33682e-06	0.000115287	1.24467e-30	7.94359e-06	0.000209814	8.59763e-30	0.803111	0.283034	0.0559043	297.00 [123.00-408.51]	-200.50 [-372.00--96.99]	-497.00 [-583.00--417.00]	All	Class II histone deacetylase complex subunits 2 and 3
PF11699	14.3333	0	7.63677	8.94161	0.081103	7.48175	0.652402	0	0.347598	0	4403.5	0	0	1.72078e-08	0	0	4.82211e-08	0	0	0.658221	0		0.00 [0.00-1.00]		All	Mif2/CENP-C like
PF11940	95.5333	38.5867	336.04	50.8516	39.2133	73.9254	0.203193	0.0820713	0.714736	1774.5	245.5	106	4.05976e-06	1.7889e-16	1.87464e-37	2.10765e-05	2.34651e-15	5.63764e-36	0.788667	0.0366966	0.00633782	60.00 [35.00-90.50]	-221.00 [-261.00--184.99]	-280.00 [-316.00--260.00]	All	Domain of unknown function (DUF3458) Ig-like fold
PF11957	68.7333	16.0267	35.3363	41.2003	16.18	27.6156	0.572318	0.133448	0.294233	1849	4728.5	4133	2.73657e-07	0.000237023	5.63752e-11	2.08928e-06	0.000414537	1.058e-10	0.821778	0.706801	0.247115	52.50 [34.00-69.50]	34.50 [17.00-51.00]	-18.00 [-24.00--10.00]	All	THO complex subunit 1 transcription elongation factor
PF11965	589.933	269.467	8003.96	85.9084	80.8394	99.4931	0.0665586	0.0304023	0.903039	1697	354	356	5.02468e-05	1.91039e-15	2.54961e-35	0.000190923	1.84746e-14	4.3064e-34	0.754222	0.0529148	0.0212855	308.50 [128.49-690.00]	-6639.00 [-8188.00--5143.00]	-6948.00 [-8474.00--5525.00]	All	Domain of unknown function (DUF3479)
PF11999	3027.3	15.68	0	97.8508	15.7745	1.27737	0.994847	0.00515284	0	2241	0	0	5.37316e-17	0	0	1.89289e-14	0	0	0.996	0	0	1797.00 [757.00-2675.00]			All	Ice-binding-like
PF12204	47.7667	35.7733	0.973094	31.8735	37.0235	2.98054	0.565198	0.423287	0.0115141	1635.5	6136.5	14800	0.000290857	7.77978e-21	9.77421e-31	0.000864162	2.52433e-19	6.90636e-30	0.726889	0.917265	0.884903	32.00 [12.00-52.00]	43.50 [24.50-57.50]	10.00 [5.00-17.00]	All	Domain of unknown function (DUF3598), N-terminal
PF12248	4.3	105.933	259.018	0.81103	63.1387	69.262	0.0116452	0.286887	0.701468	527.5	65	2353.5	9.63194e-06	2.79898e-18	1.27992e-20	4.47827e-05	6.6368e-17	3.95028e-20	0.234444	0.00971599	0.140717	-7.00 [-16.05--3.00]	-163.00 [-186.00--152.00]	-156.00 [-179.00--143.00]	All	Farnesoic acid 0-methyl transferase
PF12340	1.8	31.2533	334.955	0.405515	33.0495	73.7429	0.00489119	0.0849256	0.910183	121	21	360.5	7.91497e-13	9.9751e-19	2.77644e-35	6.97083e-11	2.82742e-17	4.53378e-34	0.0537778	0.00313901	0.0215546	-19.00 [-26.00--16.00]	-332.00 [-354.00--318.00]	-313.00 [-336.00--295.00]	All	Protein of unknown function (DUF3638)
PF12359	1.8	31.2533	334.955	0.405515	33.0495	73.7429	0.00489119	0.0849256	0.910183	121	21	360.5	7.91497e-13	9.9751e-19	2.77644e-35	6.97083e-11	2.82742e-17	4.53378e-34	0.0537778	0.00313901	0.0215546	-19.00 [-26.00--16.00]	-332.00 [-357.00--318.00]	-313.00 [-336.00--296.00]	All	Protein of unknown function (DUF3645)
PF12580	102.5	18.2667	51.3543	52.5547	19.0998	34.6715	0.595512	0.106127	0.298362	2022.5	4905.5	3973	1.70513e-10	3.38279e-05	1.03396e-11	4.72454e-09	6.53759e-05	2.03491e-11	0.898889	0.733259	0.237549	74.50 [39.00-111.00]	54.00 [17.50-90.00]	-21.00 [-28.00--14.00]	All	Tripeptidyl peptidase II
PF12698	1700.8	198.947	721.345	95.3366	75.8719	86.4152	0.64889	0.0759022	0.275208	2093	4991.5	1816.5	6.7025e-12	1.21912e-05	3.68747e-24	4.01687e-10	2.49077e-05	1.42305e-23	0.930222	0.746114	0.10861	1195.00 [958.00-1622.00]	679.00 [429.46-1152.00]	-524.00 [-621.00--415.00]	All	ABC-2 family transporter protein
PF12739	17.1	3.42667	33.3767	11.8005	0.81103	26.5612	0.317234	0.0635706	0.619195	1674	1920	1746	6.95906e-05	0.000152421	9.77551e-25	0.000255373	0.000272764	3.92613e-24	0.744	0.286996	0.104395	9.00 [3.00-17.00]	-17.00 [-24.50--7.00]	-26.00 [-30.00--23.00]	All	ER-Golgi trafficking TRAPP I complex 85 kDa subunit
PF12765	76.8333	10.92	28.5964	44.1606	8.17113	23.5604	0.660365	0.093855	0.24578	2104	5632.5	3219	3.45875e-12	1.21064e-09	1.58401e-15	2.58463e-10	3.88222e-09	3.75232e-15	0.935111	0.841928	0.192466	56.00 [41.00-80.00]	38.00 [22.00-61.00]	-19.00 [-23.00--13.00]	All	HEAT repeat associated with sister chromatid cohesion
PF12770	138.8	33.2933	364.673	59.6107	34.9959	75.3041	0.258586	0.0620258	0.679389	2032	1157	596	1.26158e-10	6.13027e-09	2.46074e-33	3.66006e-09	1.81262e-08	2.48382e-32	0.903111	0.172945	0.0356353	120.00 [63.00-152.50]	-192.00 [-252.00--136.50]	-311.00 [-339.00--270.00]	All	CHAT domain
PF12774	605.233	261.213	1965.91	86.2125	80.3731	95.2555	0.213686	0.0922249	0.694089	1798	430	445.5	1.83852e-06	9.55316e-15	1.42635e-34	1.04465e-05	7.27102e-14	1.84155e-33	0.799111	0.064275	0.0266368	472.00 [220.50-659.50]	-1358.50 [-1611.00--1152.00]	-1824.00 [-1984.00--1662.00]	All	Hydrolytic ATP binding site of dynein motor region
PF12775	1238.4	518.88	3810.41	92.944	88.2806	98.3374	0.222426	0.0931948	0.684379	1853.5	416	367.5	2.41753e-07	7.12366e-15	3.18728e-35	1.87098e-06	5.6851e-14	4.97458e-34	0.823778	0.0621824	0.0219731	892.50 [522.49-1127.00]	-2609.00 [-2979.00--2290.49]	-3498.00 [-3736.00--3209.00]	All	P-loop containing dynein motor region
PF12777	1475.33	602.533	4557.91	94.3633	89.9027	98.7429	0.22233	0.0908008	0.686869	1833.5	445	362.5	5.10924e-07	1.30634e-14	2.89359e-35	3.50958e-06	9.70315e-14	4.56974e-34	0.814889	0.0665172	0.0216741	1077.50 [465.00-1454.00]	-3208.50 [-3803.51--2745.99]	-4287.00 [-4532.00--3960.98]	All	Microtubule-binding stalk of dynein motor
PF12780	1286.57	559.787	4283.16	93.2685	89.0511	98.6618	0.209897	0.0913265	0.698776	1808.5	398	385	1.26785e-06	4.87459e-15	4.46723e-35	7.552e-06	4.08869e-14	6.57159e-34	0.803778	0.0594918	0.0230194	922.75 [423.00-1318.00]	-3032.00 [-3529.50--2555.00]	-3962.00 [-4220.00--3618.00]	All	P-loop containing dynein motor region D4
PF12781	1099.9	497.16	3687.47	92.0519	87.8751	98.1752	0.208136	0.0940784	0.697786	1787.5	379	406	2.65496e-06	3.25828e-15	6.69034e-35	1.44528e-05	2.9007e-14	9.16577e-34	0.794444	0.0566517	0.024275	745.50 [356.50-1107.00]	-2655.00 [-3097.00--2223.00]	-3401.00 [-3664.00--3111.00]	All	ATP-binding dynein motor region
PF12783	81.0667	23.0133	1704.28	45.6813	24.3309	93.9376	0.0448288	0.0127261	0.942445	1966.5	71	30	2.32423e-09	3.34549e-18	4.08481e-38	4.06492e-08	7.63888e-17	1.39905e-36	0.874	0.0106129	0.00179372	50.00 [35.50-73.00]	-1203.00 [-1286.00--1075.99]	-1252.00 [-1336.00--1124.00]	All	Mon2/Sec7/BIG1-like, HUS domain
PF12804	44.9	19.0933	177.65	30.5353	20.0324	61.7599	0.185811	0.0790145	0.735175	1725.5	448	420	2.02588e-05	1.38867e-14	8.64961e-35	8.4963e-05	1.02223e-13	1.16805e-33	0.766889	0.0669656	0.0251121	32.00 [19.00-44.00]	-121.00 [-142.50--104.00]	-152.00 [-173.00--137.00]	All	MobA-like NTP transferase domain
PF12830	54.1333	7.74667	18.1883	35.1987	3.97405	15.6934	0.676089	0.0967507	0.22716	2035.5	5424	4695	9.3929e-11	3.27579e-08	1.29949e-08	3.04775e-09	8.95576e-08	2.17552e-08	0.904667	0.810762	0.280717	44.00 [29.50-53.00]	35.50 [20.00-44.50]	-9.00 [-13.00--5.00]	All	Sister chromatid cohesion C-terminus
PF12894	45.6333	24.48	93.0359	30.6975	26.2774	47.283	0.279703	0.150047	0.57025	1650.5	1812	2380.5	0.000189553	4.64628e-05	1.91569e-20	0.000596984	8.89575e-05	5.78224e-20	0.733556	0.270852	0.142332	33.00 [17.00-46.00]	-35.00 [-51.00--18.50]	-68.00 [-79.00--53.00]	All	Anaphase-promoting complex subunit 4 WD40 domain
PF12898	240.4	25.5867	61.7489	71.3706	27.5345	38.4834	0.733518	0.0780711	0.188411	1869	5076.5	4199.5	1.1939e-07	4.20956e-06	1.11074e-10	1.03668e-06	9.15413e-06	2.04715e-10	0.830667	0.758819	0.251091	225.50 [109.50-352.50]	190.50 [77.50-316.50]	-35.00 [-44.00--26.00]	All	Stc1 domain
PF12931	77.7	12.6533	199.726	44.6675	11.0503	64.2133	0.267857	0.0436202	0.688522	2031.5	928.5	257	1.15868e-10	1.35809e-10	3.63954e-36	3.44252e-09	4.92507e-10	7.80445e-35	0.902889	0.138789	0.0153662	60.50 [40.00-76.00]	-114.00 [-145.00--93.00]	-174.00 [-203.00--158.00]	All	Sec23-binding domain of Sec16
PF12937	356.833	109.013	610.359	78.6496	63.9497	84.1849	0.331566	0.101294	0.56714	1865	1897.5	894.5	1.55205e-07	0.000120398	5.99865e-31	1.28868e-06	0.00021783	4.33802e-30	0.828889	0.283632	0.0534828	239.50 [139.00-333.00]	-211.00 [-309.00--105.50]	-452.00 [-515.00--387.00]	All	F-box-like
PF12947	82.8	32.6267	1164.46	46.2287	34.3066	91.5247	0.0646934	0.0254919	0.909815	1818.5	200	224	8.5718e-07	6.47231e-17	1.93317e-36	5.39236e-06	9.27949e-16	4.33381e-35	0.808222	0.0298954	0.0133931	78.00 [50.50-91.00]	-908.00 [-1011.00--823.50]	-984.00 [-1083.00--903.00]	All	EGF domain
PF12999	158.5	36.4533	310.717	62.6521	37.8751	72.425	0.313445	0.0720891	0.614466	1959.5	1495.5	440	3.27657e-09	8.94092e-07	1.28204e-34	5.3471e-08	2.06059e-06	1.66395e-33	0.870889	0.223543	0.0263079	126.00 [79.50-181.00]	-142.00 [-196.00--78.00]	-265.00 [-295.00--240.00]	All	Glucosidase II beta subunit-like
PF13086	206.933	105.333	581.377	68.1873	62.8751	83.3536	0.231561	0.11787	0.650569	1769	560.5	438	5.00247e-06	1.37932e-13	1.23528e-34	2.53436e-05	8.29608e-13	1.61174e-33	0.786222	0.0837818	0.0261883	90.50 [55.49-145.00]	-384.00 [-438.00--320.00]	-477.00 [-526.02--428.00]	All	AAA domain
PF13087	206.933	105.333	581.377	68.1873	62.8751	83.3536	0.231561	0.11787	0.650569	1769	560.5	438	5.00247e-06	1.37932e-13	1.23528e-34	2.53436e-05	8.29608e-13	1.61174e-33	0.786222	0.0837818	0.0261883	90.50 [54.00-147.50]	-384.00 [-436.00--321.49]	-477.00 [-527.00--427.00]	All	AAA domain
PF13191	662.267	313.413	837.493	87.9157	82.6034	88.2401	0.365253	0.172853	0.461894	1785.5	1492	1575	2.84316e-06	8.52643e-07	7.47418e-26	1.53755e-05	1.97062e-06	3.25068e-25	0.793556	0.223019	0.0941704	282.00 [152.00-434.00]	-310.50 [-402.50--189.50]	-596.00 [-711.00--491.00]	All	AAA ATPase domain
PF13242	242.533	99.04	136.332	71.5328	61.5166	56.5693	0.507493	0.207238	0.28527	1796.5	4827	5066.5	1.92374e-06	8.2458e-05	3.30433e-07	1.08806e-05	0.000154163	5.19674e-07	0.798444	0.721525	0.30293	133.50 [75.50-238.50]	76.00 [23.00-184.01]	-58.00 [-77.00--29.00]	All	HAD-hyrolase-like
PF13245	56.0667	20.2133	244.238	36.1719	21.1679	68.4915	0.174925	0.0630646	0.76201	1863.5	276.5	196	1.62019e-07	3.54656e-16	1.11503e-36	1.33179e-06	4.26625e-15	2.77743e-35	0.828222	0.0413303	0.011719	38.00 [19.00-52.50]	-180.50 [-207.50--157.00]	-219.00 [-239.00--200.00]	All	AAA domain
PF13292	220.667	62.5733	371.399	69.7486	50.6488	75.4258	0.337081	0.0955845	0.567334	1772	1939	1053	4.47362e-06	0.000187679	1.01658e-29	2.30794e-05	0.000332962	6.22055e-29	0.787556	0.289836	0.0629596	126.00 [57.50-250.51]	-188.00 [-276.00--53.99]	-315.00 [-373.00--256.00]	All	1-deoxy-D-xylulose-5-phosphate synthase
PF13344	154.9	57.9467	70.9686	62.1249	48.3374	41.2003	0.545778	0.20417	0.250052	1795	4825	5407	1.99555e-06	8.4249e-05	4.68377e-06	1.11841e-05	0.000157392	7.02138e-06	0.797778	0.721226	0.323288	102.00 [35.00-174.00]	71.00 [4.00-142.50]	-32.00 [-43.00--15.00]	All	Haloacid dehalogenase-like hydrolase
PF13386	312.233	66.7067	86.8655	76.8248	52.0479	45.5799	0.670308	0.143207	0.186484	1977	5733	5511.5	1.52436e-09	2.22608e-10	1.00579e-05	2.89159e-08	7.78653e-10	1.46588e-05	0.878667	0.856951	0.329537	256.00 [142.50-357.00]	229.00 [118.50-326.50]	-28.00 [-45.00--16.00]	All	Cytochrome C biogenesis protein transmembrane region
PF13409	806.933	72.3067	86.8655	89.8216	54.339	45.5799	0.835244	0.0748435	0.089913	2018.5	5948.5	6160	2.36364e-10	4.59312e-12	0.00064661	6.05979e-09	2.13308e-11	0.000860054	0.897111	0.889163	0.368311	594.00 [201.50-850.00]	563.00 [170.50-823.00]	-31.00 [-42.00--12.98]	All	Glutathione S-transferase, N-terminal domain
PF13415	1756.07	156.92	676.951	95.7015	71.2895	85.7259	0.678034	0.0605883	0.261377	2176	4980	1035.5	9.2178e-14	1.40181e-05	7.47261e-30	1.19637e-11	2.8522e-05	4.68892e-29	0.967111	0.744395	0.0619133	936.00 [706.00-1483.00]	498.50 [249.00-1033.00]	-447.00 [-555.00--384.00]	All	Galactose oxidase, central domain
PF13426	1467.93	576	823.874	94.3228	89.2539	87.8751	0.511866	0.20085	0.287284	1872	4920.5	4861	1.18908e-07	2.84578e-05	5.84994e-08	1.03614e-06	5.55221e-05	9.5158e-08	0.832	0.735501	0.290643	851.75 [452.00-1473.50]	441.00 [77.00-1054.50]	-428.00 [-490.00--251.00]	All	PAS domain
PF13428	116.667	45.9067	239.009	55.7583	42.5791	68.2076	0.290517	0.114314	0.595168	1754.5	1032	604	8.08606e-06	7.9761e-10	2.85817e-33	3.86439e-05	2.62008e-09	2.83062e-32	0.779778	0.15426	0.0361136	62.00 [39.00-78.50]	-132.00 [-154.00--112.50]	-194.00 [-212.00--172.00]	All	Tetratricopeptide repeat
PF13451	240.433	93.88	460.157	71.4112	60.4623	78.8727	0.302634	0.118167	0.5792	1836	1302.5	580.5	4.65112e-07	5.74707e-08	1.84307e-33	3.23089e-06	1.5239e-07	1.90967e-32	0.816	0.194694	0.0347085	190.00 [91.00-244.00]	-158.00 [-259.50--101.00]	-347.00 [-384.00--313.00]	All	Probable zinc-ribbon domain
PF13460	2423.17	1796.37	754.525	97.1208	97.0397	86.9019	0.48716	0.361148	0.151692	2005	6141	5915	4.412e-10	1.0953e-13	0.000150283	1.01682e-08	6.75254e-13	0.000205431	0.891111	0.917937	0.353662	1506.00 [1069.96-1989.00]	1306.50 [825.93-1767.01]	-217.00 [-281.00--70.98]	All	NAD(P)H-binding
PF13469	415.267	226.227	703.516	81.3058	78.1022	86.0908	0.308746	0.168197	0.523056	1672	1333	1602.5	0.000105847	9.0198e-08	1.17356e-25	0.000364042	2.32909e-07	4.97252e-25	0.743111	0.199253	0.0958146	231.50 [93.50-356.00]	-293.50 [-429.50--165.00]	-525.00 [-568.00--479.00]	All	Sulfotransferase family
PF13513	489.3	240.587	893.502	83.2522	78.8727	88.7672	0.301407	0.1482	0.550393	1796	1203.5	788	1.9719e-06	1.27352e-08	8.66079e-32	1.10768e-05	3.61808e-08	7.09552e-31	0.798222	0.179895	0.0471151	232.00 [148.00-389.00]	-369.00 [-479.00--220.99]	-599.00 [-700.00--528.00]	All	HEAT-like repeat
PF13517	1639.8	639.52	3251.16	95.1338	90.5515	97.8913	0.296502	0.115636	0.587862	1837.5	1448.5	947.5	4.40748e-07	4.69223e-07	1.55805e-30	3.07899e-06	1.12231e-06	1.06431e-29	0.816667	0.216517	0.0566517	1061.50 [577.98-1501.51]	-1199.00 [-1694.00--742.00]	-2253.00 [-2568.00--1986.00]	All	FG-GAP-like repeat
PF13519	3143.63	1603.79	9916.52	97.8913	96.4315	99.6756	0.214378	0.109369	0.676252	1643	664	590.5	0.000241779	1.05431e-12	2.22615e-33	0.000740655	5.46534e-12	2.27788e-32	0.730222	0.0992526	0.0353064	1096.50 [453.48-2875.00]	-7303.00 [-8210.02--5423.99]	-8357.00 [-9195.02--7558.98]	All	von Willebrand factor type A domain
PF13522	347.133	172.347	797.767	78.3455	73.0333	87.4696	0.263529	0.130839	0.605632	1694	1012	1017	5.50609e-05	5.70137e-10	5.3811e-30	0.000206667	1.90251e-09	3.42889e-29	0.752889	0.151271	0.0608072	157.00 [72.00-452.00]	-517.50 [-609.50--228.98]	-677.00 [-715.00--610.00]	All	Glutamine amidotransferase domain
PF13540	199.367	123.28	347.749	67.5994	66.545	74.4526	0.297387	0.183891	0.518722	1687.5	1255.5	1562.5	6.69764e-05	2.83309e-08	6.08276e-26	0.000246882	7.77996e-08	2.66431e-25	0.75	0.187668	0.093423	106.00 [68.49-141.00]	-119.00 [-157.50--75.00]	-225.00 [-251.00--190.00]	All	Regulator of chromosome condensation (RCC1) repeat
PF13587	195.233	106.333	27.3946	67.0722	63.2603	22.9927	0.593484	0.32324	0.0832761	1719.5	5878.5	11063.5	2.45873e-05	1.47495e-11	2.71109e-05	0.000100886	6.11299e-11	3.86224e-05	0.764222	0.8787	0.661495	115.00 [50.00-168.50]	143.50 [85.00-194.00]	27.00 [7.00-60.00]	All	DJ-1_PfpI_N
PF13692	127.033	62.24	240.744	57.4209	50.4461	68.3293	0.295414	0.144738	0.559848	1634.5	1285	816	0.000303515	4.4234e-08	1.44093e-31	0.000896369	1.18954e-07	1.13521e-30	0.726444	0.192078	0.0487892	43.50 [9.50-103.00]	-121.50 [-157.00--64.00]	-165.00 [-186.00--149.00]	All	Glycosyl transferases group 1
PF13719	98.5667	19.6533	3.16592	51.3788	20.7218	4.42011	0.812011	0.161908	0.0260814	1809	5984.5	12346.5	1.02983e-06	4.40152e-15	1.15296e-11	6.31923e-06	3.75576e-14	2.2619e-11	0.804	0.894544	0.738206	73.00 [35.00-131.00]	81.00 [45.00-140.50]	9.00 [4.98-14.00]	All	zinc-ribbon domain
PF13745	197.833	60.8267	544.363	67.3763	49.7364	82.4209	0.246361	0.0757471	0.677892	1749	799	387	9.64298e-06	1.33758e-11	4.62559e-35	4.47827e-05	5.56236e-11	6.67059e-34	0.777333	0.119432	0.023139	50.00 [21.50-116.00]	-388.00 [-427.00--317.00]	-441.00 [-466.00--407.00]	All	HxxPF_rpt
PF13768	380.3	130.347	944.65	79.7242	67.9238	89.2539	0.261321	0.0895671	0.649112	1896	1025.5	634.5	4.60485e-08	7.1565e-10	5.07101e-33	4.66396e-07	2.3562e-09	4.82823e-32	0.842667	0.153288	0.0379372	296.00 [173.50-361.00]	-528.00 [-674.00--410.00]	-812.00 [-930.00--724.00]	All	von Willebrand factor type A domain
PF13792	446.967	46.1467	90.2735	82.3601	42.8629	46.6342	0.766158	0.0791013	0.15474	2155.5	5977.5	3718	2.65996e-13	2.65885e-12	6.26732e-13	2.75308e-11	1.29329e-11	1.31422e-12	0.958	0.893498	0.222302	265.00 [167.00-422.01]	218.00 [119.00-365.50]	-47.00 [-64.00--32.00]	All	Sulfate_tra_GLY
PF13812	832.967	714.147	1343.16	90.1054	91.6869	92.498	0.288196	0.247086	0.464718	1856	1190.5	1452	2.19872e-07	1.03974e-08	9.73428e-27	1.73291e-06	2.98141e-08	4.46185e-26	0.824889	0.177952	0.0868161	464.00 [330.00-680.00]	-442.00 [-584.00--232.00]	-912.00 [-1008.00--817.00]	All	Pentatricopeptide repeat domain
PF13838	307.267	119.067	828.22	76.2774	65.6934	88.0373	0.244921	0.0949076	0.660171	1846	515	205	3.19574e-07	5.5105e-14	1.3382e-36	2.38087e-06	3.66277e-13	3.14286e-35	0.820444	0.0769806	0.0122571	143.00 [81.98-287.01]	-581.25 [-648.00--433.00]	-727.00 [-780.00--665.00]	All	Clathrin-H-link
PF13854	1505.03	87.3333	447.619	94.5661	59.0024	78.2238	0.737767	0.0428108	0.219423	2217.5	5410	1338	9.45554e-15	4.1049e-08	1.42336e-27	2.11976e-12	1.10642e-07	6.90948e-27	0.985556	0.80867	0.08	827.50 [671.50-1209.50]	526.50 [356.00-923.00]	-304.00 [-371.00--239.00]	All	Kelch motif
PF13877	55.8667	13.3467	89.6547	36.0503	12.0032	46.472	0.351655	0.084011	0.564334	1941	1869.5	975	6.8422e-09	8.85824e-05	2.50956e-30	9.17004e-08	0.000164864	1.6636e-29	0.862667	0.279447	0.058296	33.00 [21.00-52.00]	-43.50 [-59.00--25.00]	-78.00 [-87.00--70.00]	All	Potential Monad-binding region of RPAP3
PF13881	44.8667	11.9333	410.83	30.4947	9.89457	76.9262	0.0959449	0.0255188	0.878536	1863.5	173	116	1.57655e-07	3.51426e-17	2.27623e-37	1.30462e-06	5.41635e-16	6.76288e-36	0.828222	0.0258595	0.00693572	29.00 [16.50-43.00]	-328.00 [-363.00--299.50]	-357.00 [-391.00--331.00]	All	Ubiquitin-2 like Rad60 SUMO-like
PF13894	107.9	57.3333	170.283	53.8118	48.1549	60.9084	0.321594	0.170881	0.507524	1669	1781.5	1935.5	0.00011529	3.27207e-05	2.39e-23	0.000389993	6.3461e-05	8.98436e-23	0.741778	0.266293	0.115725	60.00 [25.00-88.00]	-61.00 [-94.00--33.00]	-121.00 [-143.00--97.00]	All	C2H2-type zinc finger
PF13905	5916.1	373.96	1757.81	99.4323	85.1176	94.3228	0.735114	0.046467	0.218419	2088.5	5137	1066	8.4338e-12	1.92847e-06	1.28175e-29	4.44569e-10	4.31151e-06	7.74703e-29	0.928222	0.767862	0.0637369	3907.00 [2591.50-6699.00]	2530.00 [1136.50-5381.00]	-1378.00 [-1569.00--1213.00]	All	Thioredoxin-like
PF13920	1365.27	342.827	530.596	93.7551	84.0227	81.8329	0.609851	0.153137	0.237012	2014.5	5584.5	5003	2.86403e-10	2.68137e-09	1.95718e-07	6.99278e-09	8.28604e-09	3.10979e-07	0.895333	0.834753	0.299133	1162.00 [693.50-1372.00]	931.00 [477.50-1127.01]	-235.00 [-311.00--62.00]	All	Zinc finger, C3HC4 type (RING finger)
PF13948	164.733	10.7733	24.7175	63.8686	7.74534	21.0868	0.822745	0.0538064	0.123449	2148.5	6003	5230.5	4.71713e-14	1.20589e-12	7.44212e-07	7.27028e-12	6.20819e-12	1.15278e-06	0.954889	0.897309	0.312735	117.50 [70.00-166.00]	110.50 [62.50-161.00]	-8.00 [-11.00--5.00]	All	Domain of unknown function (DUF4215)
PF13964	392.7	41.5333	13.7309	80.5758	40.7948	11.9221	0.876632	0.0927157	0.0306519	1948	6183	11190	5.12398e-09	3.84205e-14	1.10115e-05	7.3039e-08	2.66887e-13	1.60109e-05	0.865778	0.924215	0.669058	185.50 [113.00-410.51]	198.50 [130.00-419.51]	11.00 [5.00-26.00]	All	Kelch motif
PF14214	34.4667	5.69333	15.157	25.0608	2.35199	13.3414	0.623076	0.102922	0.274002	2035.5	4915.5	4202.5	1.09507e-12	2.37755e-05	1.78205e-11	8.71111e-11	4.67921e-05	3.44669e-11	0.904667	0.734753	0.251271	26.00 [15.00-45.50]	20.00 [9.00-40.00]	-6.00 [-8.00--4.00]	All	Helitron helicase-like domain at N-terminus
PF14299	109.033	3.8	16.0583	54.2174	1.05434	13.9903	0.84593	0.0294821	0.124588	2125	5855	5318.5	4.74432e-16	3.15874e-12	1.55064e-07	1.46244e-13	1.50958e-11	2.4766e-07	0.944444	0.875187	0.317997	105.00 [58.50-131.50]	104.00 [56.50-131.00]	-1.00 [-2.00-0.00]	All	Phloem protein 2
PF14377	236.367	74.2267	103.91	70.9651	55.15	50.1622	0.57024	0.179074	0.250686	1839	4939.5	4904.5	4.03744e-07	2.27419e-05	8.48397e-08	2.86101e-06	4.48653e-05	1.3701e-07	0.817333	0.738341	0.293244	172.00 [123.00-243.00]	114.00 [69.50-183.50]	-58.00 [-79.00--35.98]	All	Ubiquitin binding region
PF14432	4.7	396.653	57.3453	0.973236	85.7259	37.0235	0.0102464	0.864736	0.125017	423	426	5478	6.01987e-07	8.64167e-15	7.89403e-06	4.02304e-06	6.70137e-14	1.16011e-05	0.188	0.0636771	0.327534	-14.00 [-26.50--7.00]	-40.00 [-53.00--35.00]	-26.00 [-39.00--13.00]	All	DYW family of nucleic acid deaminases
PF14555	204.6	73.28	344.265	68.0454	54.8662	74.2498	0.328862	0.117786	0.553351	1900	1521	509	3.90448e-08	1.26065e-06	4.77255e-34	4.11472e-07	2.85469e-06	5.74103e-33	0.844444	0.227354	0.0304335	138.50 [96.50-199.00]	-127.00 [-177.00--67.00]	-269.00 [-308.00--231.00]	All	UBA-like domain
PF14622	0	26.44	33.1345	0.0608273	28.3861	26.3179	0	0.443814	0.556186	0	0	0	0	0	0	0	0	0	0	0	0				All	Ribonuclease-III-like
PF14623	109.133	31.5067	472.556	54.2579	33.2522	79.4404	0.177975	0.0513811	0.770644	1912	679.5	376.5	2.27992e-08	1.42018e-12	3.75155e-35	2.66459e-07	7.19128e-12	5.71069e-34	0.849778	0.10157	0.0225112	82.00 [53.50-124.00]	-301.00 [-368.50--243.50]	-385.00 [-443.00--345.00]	All	Hint-domain
PF14624	230.7	61.7467	713.96	70.7218	50.2028	86.2936	0.229231	0.0613536	0.709415	2035.5	807	337.5	1.05495e-10	1.54879e-11	1.77775e-35	3.29748e-09	6.3975e-11	3.1815e-34	0.904667	0.120628	0.0201794	157.50 [133.00-245.00]	-413.00 [-491.00--318.00]	-569.00 [-654.00--526.00]	All	VWA / Hh protein intein-like
PF14765	694.467	264.52	1327.26	88.6456	80.5758	92.3763	0.303759	0.115701	0.58054	1741.5	1342	1044	1.24403e-05	1.02914e-07	8.68701e-30	5.57777e-05	2.64086e-07	5.40964e-29	0.774	0.200598	0.0624215	317.00 [158.00-488.50]	-500.50 [-688.00--330.50]	-814.00 [-941.00--704.00]	All	Polyketide synthase dehydratase N-terminal domain
PF14803	31.2667	15.92	0	23.0333	16.0584	1.27737	0.662617	0.337383	0	1675	0	0	7.48484e-05	0	0	0.000270848	0	0	0.744444	0	0	23.00 [9.00-36.00]			All	Nudix N-terminal
PF14874	32.1667	12.1333	185.7	23.8037	10.0568	62.7332	0.139855	0.0527537	0.807391	1681	363	350	6.64169e-05	2.31282e-15	2.14971e-35	0.000245186	2.16352e-14	3.73323e-34	0.747111	0.0542601	0.0209268	27.00 [11.00-34.00]	-147.00 [-169.50--131.00]	-171.00 [-191.00--160.00]	All	Flagellar-associated PapD-like
PF15239	60.2333	11.8133	15.7578	38.0576	9.65126	13.8686	0.685994	0.134541	0.179465	1737	4749.5	5720	1.12435e-05	0.000184725	3.95978e-05	5.13451e-05	0.000327956	5.53247e-05	0.772	0.70994	0.342003	36.50 [21.00-78.50]	25.50 [13.00-68.00]	-11.00 [-13.00--7.00]	All	Domain of unknown function (DUF4586)
PF00010	28.3667	5.53333	196	20.6407	2.23033	63.6253	0.123387	0.0240684	0.852545	1706	2572	1684	3.05937e-05	0.0400354	3.98282e-25	0.000122474	0.0533661	1.6315e-24	0.758222	0.384454	0.100688	19.00 [5.00-28.50]	-9.50 [-23.50-2.00]	-28.00 [-33.00--21.00]	Arctic	Helix-loop-helix DNA-binding domain
PF00012	8011.47	2473.97	6598.27	99.7567	98.013	99.2701	0.468954	0.144815	0.386232	1984.5	3942.5	1656	1.1071e-09	0.11263	2.80925e-25	2.2751e-08	0.13936	1.1643e-24	0.882	0.589312	0.0990135	5316.00 [3954.00-6917.00]	1414.50 [155.78-2948.00]	-3883.00 [-4503.02--3274.00]	Arctic	Hsp70 protein
PF00013	618.867	356.8	555.812	86.8208	84.631	82.8062	0.404098	0.232978	0.362925	1782.5	3896.5	3794	3.15635e-06	0.143124	1.48127e-12	1.68841e-05	0.173778	3.05931e-12	0.792222	0.582436	0.226846	273.00 [119.00-427.54]	77.00 [-31.00-198.50]	-192.00 [-310.00--110.00]	Arctic	KH domain
PF00023	3442.07	1409.59	2524.31	98.1752	95.7826	97.1614	0.46666	0.191105	0.342235	1871	3703	2364.5	1.2363e-07	0.342096	1.5344e-20	1.06973e-06	0.388223	4.69457e-20	0.831556	0.553513	0.141375	1387.00 [883.00-2218.50]	14.50 [-389.50-823.50]	-1358.00 [-1655.00--1033.00]	Arctic	Ankyrin repeat
PF00027	1669.13	889.92	1852.32	95.2149	93.5523	94.7283	0.37837	0.201733	0.419897	1771	2268.5	2467.5	4.6781e-06	0.00424452	6.78538e-20	2.3934e-05	0.00647309	1.98726e-19	0.787111	0.339088	0.147534	722.00 [472.00-988.00]	-390.00 [-551.00--229.00]	-1110.00 [-1362.00--883.00]	Arctic	Cyclic nucleotide-binding domain
PF00046	912.533	362.493	1138.69	90.9976	84.7932	91.2814	0.378062	0.150181	0.471757	1874	2578.5	1850.5	1.09998e-07	0.0417913	6.3183e-24	9.65324e-07	0.0554668	2.41565e-23	0.832889	0.385426	0.110643	631.00 [407.00-934.50]	-262.00 [-480.00-27.00]	-892.00 [-993.00--758.00]	Arctic	Homeodomain
PF00057	110.167	29.4533	108.242	54.5012	31.2044	51.1354	0.444467	0.118829	0.436703	1901	3252.5	1659.5	3.73416e-08	0.80685	2.96127e-25	3.95212e-07	0.834259	1.22525e-24	0.844889	0.486173	0.0992227	66.00 [49.00-90.00]	2.00 [-17.00-26.50]	-64.00 [-75.00--53.00]	Arctic	Low-density lipoprotein receptor domain class A
PF00067	223.1	87.9333	257.09	70.0324	59.1241	69.1403	0.392697	0.154779	0.452525	1756	2569	1929.5	7.67908e-06	0.0393154	2.17567e-23	3.69135e-05	0.0525199	8.20368e-23	0.780444	0.384006	0.115366	111.00 [46.50-175.50]	-64.00 [-124.50--3.50]	-174.00 [-209.00--146.00]	Arctic	Cytochrome P450
PF00070	998.7	652.88	1218.33	91.768	90.7137	91.8491	0.34799	0.227491	0.424519	1673.5	2301	2526.5	0.000101427	0.00555363	1.5718e-19	0.000351786	0.00834059	4.52811e-19	0.743778	0.343946	0.151061	345.00 [183.00-538.50]	-189.00 [-347.00--8.00]	-532.00 [-657.00--441.98]	Arctic	Pyridine nucleotide-disulphide oxidoreductase
PF00083	665.9	265.347	614.161	87.9968	80.6164	84.3066	0.430889	0.1717	0.397411	1757.5	3205.5	2359	7.35314e-06	0.711841	1.41571e-20	3.5485e-05	0.74985	4.34763e-20	0.781111	0.479148	0.141046	396.00 [94.00-611.00]	14.00 [-285.02-223.00]	-388.00 [-457.00--278.00]	Arctic	Sugar (and other) transporter
PF00097	291.333	66.1333	323.547	75.2433	51.9465	72.9116	0.427794	0.0971101	0.475096	1981	3021.5	1047	1.2793e-09	0.390694	9.14589e-30	2.5238e-08	0.436149	5.68105e-29	0.880444	0.451644	0.0626009	219.00 [133.50-299.00]	-25.50 [-113.00-61.00]	-247.00 [-271.00--205.00]	Arctic	Zinc finger, C3HC4 type (RING finger)
PF00118	3913.7	1403.59	4299.42	98.459	95.7421	98.7024	0.406969	0.145953	0.447078	2096	2992.5	809	5.81804e-12	0.349575	1.27212e-31	3.83047e-10	0.395436	1.01195e-30	0.931556	0.447309	0.0483707	2740.50 [1911.00-3341.05]	-100.00 [-829.50-541.02]	-2863.00 [-3263.02--2293.00]	Arctic	TCP-1/cpn60 chaperonin family
PF00155	1579.43	693.96	1396.86	94.9716	91.3625	92.7818	0.430334	0.189077	0.380589	1949	4201.5	3156.5	5.17552e-09	0.02292	7.3996e-16	7.33496e-08	0.031789	1.78546e-15	0.866222	0.628027	0.188729	1115.00 [782.00-1514.00]	237.50 [-51.00-587.51]	-879.00 [-1022.00--662.98]	Arctic	Aminotransferase class I and II
PF00162	1174.63	524.28	1085.3	92.7007	88.4428	90.8354	0.42189	0.188305	0.389805	1686.5	3391	3567	6.90935e-05	0.90376	1.10395e-13	0.000253926	0.922463	2.40066e-13	0.749556	0.506876	0.213274	647.00 [183.50-1037.00]	120.00 [-327.00-511.00]	-515.00 [-681.00--355.00]	Arctic	Phosphoglycerate kinase
PF00168	1747.8	608.453	2251.19	95.5799	90.1054	96.4315	0.379342	0.132059	0.488599	1960	2320	969.5	3.23009e-09	0.0064783	2.30991e-30	5.31026e-08	0.00965286	1.53952e-29	0.871111	0.346786	0.0579671	1253.00 [886.50-1681.50]	-419.00 [-793.50-7.50]	-1666.00 [-1870.00--1487.00]	Arctic	C2 domain
PF00170	557.367	279.16	484.978	84.9148	81.0624	79.8459	0.421767	0.211244	0.366989	1717	3950	4742.5	2.71976e-05	0.108181	2.05983e-08	0.000110493	0.13426	3.42518e-08	0.763111	0.590433	0.283558	308.00 [188.00-548.00]	88.50 [-5.51-320.50]	-219.00 [-283.00--122.00]	Arctic	bZIP transcription factor
PF00173	1416.7	771.307	1548.09	94.12	92.4169	93.3496	0.379193	0.206447	0.41436	1810.5	3117	2651.5	1.18024e-06	0.545467	9.07057e-19	7.06423e-06	0.591003	2.52176e-18	0.804667	0.465919	0.158535	743.00 [441.00-1140.04]	-24.00 [-282.00-321.50]	-753.00 [-975.00--606.00]	Arctic	Cytochrome b5-like Heme/Steroid binding domain
PF00183	3269.63	1355.44	3779.65	98.0535	95.5393	98.2563	0.389023	0.161271	0.449705	1893	2864.5	1648.5	5.20727e-08	0.202109	2.48684e-25	5.13645e-07	0.238584	1.03416e-24	0.841333	0.428176	0.098565	2413.50 [1467.50-3056.50]	-90.25 [-1033.00-512.02]	-2501.50 [-2902.02--2125.00]	Arctic	Hsp90 protein
PF00187	348.7	115.867	196.031	78.4266	65.1663	63.6861	0.527855	0.175397	0.296748	1786.5	4076	4786.5	2.71989e-06	0.0522244	3.0426e-08	1.47737e-05	0.0681044	5.01205e-08	0.794	0.609268	0.286188	143.00 [96.50-312.00]	34.50 [-13.50-198.00]	-110.00 [-147.00--69.00]	Arctic	Chitin recognition protein
PF00191	178.667	58.1067	152.771	65.6123	48.3779	59.2052	0.458655	0.149166	0.392179	1799	3180.5	2888.5	1.73353e-06	0.662961	2.26075e-17	9.96475e-06	0.704075	5.89948e-17	0.799556	0.475411	0.172706	91.00 [53.00-130.00]	-25.00 [-62.00-15.50]	-116.00 [-132.00--95.00]	Arctic	Annexin
PF00204	175.767	92.8133	137.821	65.2271	60.0973	56.8938	0.432496	0.228379	0.339125	1730.5	3942.5	4253.5	1.76835e-05	0.112618	1.95847e-10	7.63045e-05	0.13936	3.58544e-10	0.769111	0.589312	0.25432	109.00 [68.00-136.00]	39.50 [2.00-64.50]	-70.00 [-88.00--45.00]	Arctic	DNA gyrase B
PF00206	117.433	52.7333	120.821	56.0827	46.472	53.528	0.403569	0.181222	0.415209	1731.5	3380.5	3435	1.71622e-05	0.925892	2.2999e-14	7.42491e-05	0.938451	5.17478e-14	0.769556	0.505306	0.205381	60.00 [25.50-120.00]	4.50 [-30.00-65.00]	-56.00 [-72.00--37.00]	Arctic	Lyase
PF00258	2431.8	1455.77	2323.22	97.2019	95.9448	96.7153	0.391544	0.234394	0.374062	1708.5	3677.5	4677.5	3.54159e-05	0.377633	1.14597e-08	0.000140006	0.423292	1.92242e-08	0.759333	0.549701	0.279671	1615.00 [792.95-2875.00]	214.00 [-659.17-1490.10]	-1425.00 [-1662.00--1077.00]	Arctic	Flavodoxin
PF00284	1405.93	250.933	123.538	94.0389	79.6431	54.0957	0.789671	0.140942	0.0693877	1768.5	4108.5	4047.5	3.81524e-06	0.0425799	2.20559e-11	1.99753e-05	0.0564527	4.24589e-11	0.786	0.614126	0.242003	124.00 [54.49-571.50]	47.00 [-25.00-495.50]	-78.00 [-94.00--66.00]	Arctic	Lumenal portion of Cytochrome b559, alpha (gene psbE) subunit
PF00291	1200.47	509.293	949.179	92.8224	88.1995	89.335	0.451483	0.19154	0.356977	1907.5	4447	3090	2.90647e-08	0.0034206	3.16788e-16	3.25789e-07	0.00529517	7.81981e-16	0.847778	0.664723	0.184753	697.50 [495.00-1001.00]	175.00 [56.00-459.00]	-502.00 [-637.00--336.00]	Arctic	Pyridoxal-phosphate dependent enzyme
PF00348	516.5	251.053	458.978	84.1038	79.7242	78.751	0.421106	0.204686	0.374208	1653.5	3685.5	3838	0.000180001	0.366244	2.4163e-12	0.000569811	0.411461	4.92446e-12	0.734889	0.550897	0.229477	306.50 [91.00-464.50]	82.50 [-121.00-229.00]	-223.00 [-292.00--166.00]	Arctic	Polyprenyl synthetase
PF00350	170.8	88.3733	201.081	64.3958	59.1646	64.558	0.371099	0.19201	0.436891	1685	2629	2232	7.20339e-05	0.0572458	2.18042e-21	0.000263577	0.0740329	7.09356e-21	0.748889	0.392975	0.133453	75.00 [20.00-136.01]	-50.00 [-101.50-8.00]	-122.00 [-156.02--97.00]	Arctic	Dynamin family
PF00353	152.233	6.05333	229.22	61.5775	2.63585	67.356	0.392854	0.0156212	0.591525	2104	3233	1009.5	1.96703e-14	0.766985	2.29439e-30	3.46479e-12	0.801774	1.53332e-29	0.935111	0.483259	0.0603587	122.00 [57.00-177.00]	25.00 [-50.51-92.00]	-99.00 [-138.00--71.00]	Arctic	RTX calcium-binding nonapeptide repeat (4 copies)
PF00378	138.267	68.32	167.874	59.5093	52.5953	60.7056	0.369242	0.182449	0.448309	1648.5	3264.5	4181	0.000205047	0.83164	9.36348e-11	0.000638442	0.856652	1.73091e-10	0.732667	0.487967	0.249985	78.00 [28.00-149.00]	13.50 [-36.00-83.00]	-65.00 [-92.00--38.00]	Arctic	Enoyl-CoA hydratase/isomerase
PF00384	145.6	99.4533	180.776	60.2393	61.6788	61.9627	0.341921	0.233552	0.424527	1750	2577	2128.5	9.28172e-06	0.0413877	4.60506e-22	4.36808e-05	0.0549904	1.58826e-21	0.777778	0.385202	0.127265	107.00 [65.00-153.51]	-35.00 [-80.00-11.50]	-145.00 [-164.00--123.00]	Arctic	Molybdopterin oxidoreductase
PF00385	496.4	269.213	430.937	83.4955	80.738	77.4128	0.414859	0.224991	0.36015	1696	3979.5	5115.5	5.19356e-05	0.0920225	4.92762e-07	0.00019583	0.11525	7.67141e-07	0.753778	0.594843	0.305859	277.00 [65.50-447.00]	123.00 [-94.00-256.00]	-151.00 [-270.00--43.00]	Arctic	Chromo (CHRromatin Organisation MOdifier) domain
PF00387	322.2	107.6	224.04	77.2101	63.6659	66.8694	0.492781	0.164566	0.342653	1662.5	3204.5	3356	0.000137763	0.709859	8.83262e-15	0.000452966	0.748401	2.01492e-14	0.738889	0.478999	0.200658	148.50 [75.50-297.50]	-8.00 [-84.00-143.50]	-159.00 [-186.00--127.00]	Arctic	Phosphatidylinositol-specific phospholipase C, Y domain
PF00390	208.133	67.6667	241.314	68.309	52.4534	68.3901	0.40249	0.130854	0.466655	1973.5	2726	1189.5	1.78062e-09	0.100249	1.10882e-28	3.22868e-08	0.124856	6.14461e-28	0.877111	0.407474	0.0711211	129.00 [82.00-184.50]	-36.50 [-90.00-24.00]	-166.00 [-195.00--140.00]	Arctic	Malic enzyme, N-terminal domain
PF00403	354.8	131.333	333.318	78.5483	68.2076	73.601	0.432972	0.16027	0.406758	1927	3515	1990	1.30415e-08	0.652394	5.57208e-23	1.6325e-07	0.693155	2.0478e-22	0.856444	0.525411	0.118984	253.00 [132.00-319.00]	45.50 [-80.00-111.00]	-212.00 [-245.00--183.00]	Arctic	Heavy-metal-associated domain
PF00413	206.2	63.4267	208.408	68.086	50.8516	65.4096	0.431349	0.132682	0.435968	1784	2576.5	2121	2.93324e-06	0.0412562	4.11291e-22	1.5828e-05	0.0549044	1.43255e-21	0.792889	0.385127	0.126816	120.00 [80.00-181.00]	-65.50 [-107.50--3.00]	-186.00 [-206.00--167.00]	Arctic	Matrixin
PF00432	69.2333	18.9867	73.7265	41.2409	19.8094	42.0519	0.427508	0.11724	0.455252	1912	2710	1276	2.37259e-08	0.0917417	4.89165e-28	2.75981e-07	0.115013	2.44187e-27	0.849778	0.405082	0.076293	39.00 [29.50-57.00]	-15.50 [-26.00-3.00]	-54.00 [-61.00--49.00]	Arctic	Prenyltransferase and squalene oxidase repeat
PF00454	315.767	85.08	300.166	77.0884	58.4753	72.1006	0.450444	0.121367	0.428189	1919.5	3453.5	1522.5	1.77487e-08	0.774108	3.14302e-26	2.12468e-07	0.806826	1.40783e-25	0.853111	0.516218	0.0910314	282.50 [118.50-358.00]	55.50 [-111.00-128.01]	-228.00 [-258.00--207.00]	Arctic	Phosphatidylinositol 3- and 4-kinase
PF00456	1270.1	491.013	1266.13	93.1873	87.794	92.1736	0.419557	0.162198	0.418245	1728	3277.5	3246	1.91088e-05	0.858686	2.27804e-15	8.09661e-05	0.881932	5.35014e-15	0.768	0.48991	0.194081	794.50 [317.00-1449.00]	24.00 [-452.00-702.50]	-767.00 [-950.00--564.00]	Arctic	Transketolase, thiamine diphosphate binding domain
PF00464	681.9	222.387	458.247	88.4428	77.7372	78.5888	0.500465	0.163216	0.33632	1942	4585	3460.5	6.93112e-09	0.000988037	3.12793e-14	9.239e-08	0.00162325	6.98685e-14	0.863111	0.685351	0.206906	536.50 [279.00-714.51]	349.50 [83.00-513.50]	-198.00 [-250.00--143.00]	Arctic	Serine hydroxymethyltransferase
PF00478	947.6	73.2267	165.229	91.4436	54.7851	60.4623	0.798951	0.0617397	0.139309	1653.5	3349	3364	0.00017966	0.992579	9.74781e-15	0.000569463	0.993384	2.22163e-14	0.734889	0.500598	0.201136	67.50 [33.00-156.50]	-11.00 [-46.00-77.00]	-77.00 [-112.00--48.00]	Arctic	IMP dehydrogenase / GMP reductase domain
PF00487	1620.57	857.827	1501.61	95.0933	93.309	93.1468	0.407178	0.215534	0.377288	1847.5	3810.5	3255	3.03265e-07	0.216569	2.55063e-15	2.28701e-06	0.254556	5.95631e-15	0.821111	0.569581	0.194619	834.00 [519.98-1452.00]	80.00 [-139.50-695.00]	-742.00 [-919.00--538.00]	Arctic	Fatty acid desaturase
PF00498	109.533	46.7733	80.1928	54.3593	43.2482	43.7956	0.463144	0.197774	0.339082	1759	4084.5	4750.5	6.9438e-06	0.0495354	2.20784e-08	3.41785e-05	0.0650795	3.66142e-08	0.781778	0.610538	0.284036	63.50 [19.00-93.00]	33.00 [-11.00-54.00]	-29.00 [-49.00--14.00]	Arctic	FHA domain
PF00515	1146.83	460.707	1336.42	92.4574	87.2668	92.4574	0.389554	0.156492	0.453953	1994	2491.5	781.5	7.24991e-10	0.023403	7.69201e-32	1.56827e-08	0.032386	6.3867e-31	0.886222	0.372422	0.0467265	737.00 [574.00-904.00]	-166.00 [-320.50--16.00]	-903.00 [-1019.00--808.98]	Arctic	Tetratricopeptide repeat
PF00521	121.7	80.8133	115.561	56.6504	57.1776	52.8386	0.382616	0.254071	0.363314	1685	3449	4207.5	7.20401e-05	0.783276	1.2272e-10	0.000263577	0.815003	2.25841e-10	0.748889	0.515546	0.25157	65.00 [39.00-113.00]	-1.50 [-26.50-47.00]	-67.00 [-83.00--52.00]	Arctic	DNA gyrase/topoisomerase IV, subunit A
PF00550	2791.9	1238.59	2866.07	97.6075	95.2149	97.4858	0.404825	0.179595	0.41558	1765	2615	2482.5	5.72534e-06	0.0525508	8.40708e-20	2.86383e-05	0.0684938	2.45638e-19	0.784444	0.390882	0.14843	985.75 [505.00-1314.00]	-323.00 [-793.06-6.00]	-1296.00 [-1569.00--1035.00]	Arctic	Phosphopantetheine attachment site
PF00560	1536.03	829.333	1633.39	94.8094	92.9846	93.5929	0.384128	0.207398	0.408474	1664	2716	3331.5	0.000133504	0.0948808	6.56226e-15	0.000440936	0.118649	1.50256e-14	0.739556	0.405979	0.199193	556.00 [101.50-1048.00]	-152.00 [-504.50-148.00]	-729.50 [-1074.02--476.00]	Arctic	Leucine Rich Repeat
PF00561	102.533	54.44	108.664	52.5953	47.1614	51.2571	0.38599	0.204941	0.409068	1699.5	3262	3004.5	4.64485e-05	0.826457	1.04462e-16	0.000177902	0.851668	2.63129e-16	0.755333	0.487593	0.179641	71.00 [29.00-105.00]	9.00 [-34.00-41.50]	-64.00 [-80.00--49.00]	Arctic	alpha/beta hydrolase fold
PF00564	2239.7	227.88	1144.39	96.7153	78.1833	91.3625	0.620077	0.0630902	0.316833	1991.5	4119.5	1166	8.03331e-10	0.0397005	7.38619e-29	1.70777e-08	0.0530057	4.18721e-28	0.885111	0.61577	0.069716	1757.00 [793.50-2343.50]	861.00 [-101.50-1467.12]	-886.00 [-999.00--791.00]	Arctic	PB1 domain
PF00565	236.4	115.2	202.256	71.0057	64.9432	64.6391	0.426826	0.207996	0.365178	1696	3844.5	4586	5.18426e-05	0.184812	4.93243e-09	0.000195779	0.219531	8.42922e-09	0.753778	0.574664	0.2742	145.50 [60.49-199.00]	60.00 [-26.50-112.50]	-85.00 [-125.00--52.00]	Arctic	Staphylococcal nuclease homologue
PF00567	147.033	39.5867	104.027	60.7056	39.9027	50.2028	0.505883	0.136202	0.357915	1748.5	3922.5	3289.5	9.70786e-06	0.125171	3.88379e-15	4.49992e-05	0.153187	8.98445e-15	0.777111	0.586323	0.196682	103.00 [54.00-167.00]	31.00 [-16.00-96.00]	-71.00 [-86.00--54.00]	Arctic	Tudor domain
PF00569	2330.1	251.307	1364.44	96.9992	79.7648	92.6196	0.59052	0.0636889	0.345791	2033.5	3971	937	1.18085e-10	0.0964682	1.28947e-30	3.46665e-09	0.120513	8.85747e-30	0.903778	0.593572	0.0560239	1770.00 [777.88-2429.02]	643.00 [-348.00-1299.50]	-1123.00 [-1247.00--1020.00]	Arctic	Zinc finger, ZZ type
PF00585	117.4	65.2667	145.072	56.0016	51.6018	58.09	0.358213	0.199143	0.442645	1683.5	2941.5	3956.5	7.5016e-05	0.284182	8.80575e-12	0.000270848	0.326405	1.74558e-11	0.748222	0.439686	0.236562	53.00 [28.00-90.00]	-9.00 [-38.00-30.50]	-64.00 [-90.00--35.00]	Arctic	C-terminal regulatory domain of Threonine dehydratase
PF00590	160.767	32.08	123.955	63.0779	33.7186	54.2376	0.507468	0.101262	0.39127	1939.5	4222.5	3095	7.33491e-09	0.0197718	3.35352e-16	9.67266e-08	0.0277977	8.24504e-16	0.862	0.631166	0.185052	130.50 [80.50-185.00]	69.50 [17.50-128.00]	-59.00 [-81.00--47.00]	Arctic	Tetrapyrrole (Corrin/Porphyrin) Methylases
PF00591	64.9	14.6933	44.5067	39.6796	13.9092	31.9343	0.522965	0.118399	0.358636	1885.5	4625.5	4560.5	6.17779e-08	0.000664899	3.74536e-09	5.83694e-07	0.00111313	6.44526e-09	0.838	0.691405	0.272676	45.00 [30.00-65.50]	25.00 [10.50-46.50]	-19.00 [-27.00--11.00]	Arctic	Glycosyl transferase family, a/b domain
PF00611	49.9667	3.26667	25.6143	32.7859	0.750203	21.7964	0.633711	0.0414301	0.324859	2033	4519	2154.5	6.91399e-11	0.00180838	5.6433e-22	2.40139e-09	0.00289388	1.92215e-21	0.903556	0.675486	0.128819	34.00 [27.00-57.02]	16.00 [6.00-37.00]	-19.00 [-25.00--15.00]	Arctic	Fes/CIP4, and EFC/F-BAR homology domain
PF00612	645.3	402.333	610.067	87.5507	85.8881	84.1038	0.389274	0.242706	0.36802	1649.5	3183	4248	0.000201589	0.667795	1.85455e-10	0.000629262	0.708293	3.39771e-10	0.733111	0.475785	0.253991	346.50 [181.99-477.50]	-44.00 [-185.00-72.50]	-398.00 [-470.00--274.00]	Arctic	IQ calmodulin-binding motif
PF00621	89.7	52.9733	144.417	48.9457	46.5126	57.9075	0.312445	0.184518	0.503037	1666	2288.5	3142.5	0.000125262	0.00501145	6.18167e-16	0.000419696	0.00756781	1.49892e-15	0.740444	0.342078	0.187892	56.00 [26.00-75.00]	-26.00 [-57.00--6.50]	-82.00 [-102.00--64.00]	Arctic	RhoGEF domain
PF00628	796.5	418.013	829.601	89.6188	86.4152	88.1184	0.389655	0.204496	0.405849	1924	3221	2107.5	1.47792e-08	0.742765	3.36691e-22	1.84068e-07	0.779761	1.18274e-21	0.855111	0.481465	0.126009	514.00 [376.00-693.00]	-9.00 [-137.50-146.00]	-511.00 [-605.00--455.00]	Arctic	PHD-finger
PF00629	2562.67	1163.83	2376.24	97.4453	94.8905	96.7559	0.419921	0.190706	0.389373	1633.5	2579	3501.5	0.000314015	0.0419254	5.10198e-14	0.000920761	0.0556149	1.12737e-13	0.726	0.385501	0.209357	565.00 [207.50-2882.00]	-1266.00 [-1658.50-1078.00]	-1842.00 [-2060.00--1632.00]	Arctic	MAM domain, meprin/A5/mu
PF00656	44.6333	8.69333	18.8251	30.292	5.02839	16.2612	0.618603	0.120487	0.26091	1797.5	4500	4658.5	1.34522e-06	0.00213765	8.90299e-09	7.97429e-06	0.00339217	1.50788e-08	0.798889	0.672646	0.278535	28.00 [17.50-45.00]	20.00 [10.00-38.00]	-8.00 [-11.00--5.00]	Arctic	Caspase domain
PF00665	98.2	13.2133	53.4126	51.2976	11.8816	35.2798	0.59578	0.0801654	0.324054	1755	4064	5455	7.39404e-06	0.0560832	6.45999e-06	3.56127e-05	0.0727136	9.55056e-06	0.78	0.607474	0.326158	28.00 [8.50-53.50]	16.00 [-3.50-42.00]	-12.00 [-17.00--6.00]	Arctic	Integrase core domain
PF00667	111.067	29.6267	80.6278	54.8662	31.468	43.9173	0.501835	0.133863	0.364302	1857	3843.5	2513.5	2.07659e-07	0.185674	1.29945e-19	1.65724e-06	0.220449	3.76107e-19	0.825333	0.574514	0.150284	75.50 [41.99-103.50]	19.00 [-15.00-47.00]	-56.00 [-65.00--44.00]	Arctic	FAD binding domain
PF00686	61.9	30.0533	67.9013	38.605	31.9951	40.3487	0.387227	0.188004	0.424769	1684.5	3070.5	3184	7.22633e-05	0.466493	1.04056e-15	0.000263611	0.511737	2.49612e-15	0.748667	0.458969	0.190374	39.00 [20.00-55.00]	-2.00 [-18.50-13.00]	-41.00 [-51.00--27.00]	Arctic	Starch binding domain
PF00696	384.067	111.44	442.915	79.8459	64.4363	78.1427	0.409269	0.118753	0.471979	1944.5	3031.5	1020	6.23083e-09	0.405533	5.67049e-30	8.52121e-08	0.45108	3.60398e-29	0.864222	0.453139	0.0609865	321.50 [151.00-449.00]	-24.50 [-197.00-103.00]	-346.00 [-386.00--281.00]	Arctic	Amino acid kinase family
PF00704	392.267	118.76	288.341	80.4947	65.5312	71.1273	0.490721	0.148567	0.360711	1758.5	3319.5	3110	7.10429e-06	0.94703	4.09095e-16	3.45546e-05	0.955165	1.00381e-15	0.781556	0.496188	0.185949	140.00 [85.00-219.00]	-5.00 [-63.50-73.00]	-145.00 [-181.00--114.00]	Arctic	Glycosyl hydrolases family 18
PF00717	110.733	58.2533	88.0135	54.7242	48.4388	46.2084	0.430869	0.226667	0.342465	1706	4133.5	5459.5	3.79624e-05	0.0362449	6.90808e-06	0.00014836	0.048629	1.01825e-05	0.758222	0.617862	0.326428	54.00 [27.50-79.51]	22.00 [6.00-46.00]	-31.00 [-50.00--9.00]	Arctic	Peptidase S24-like
PF00724	137.733	54.0267	133.534	59.3674	47.0803	56.1233	0.423412	0.166086	0.410502	1919.5	3223	2292.5	1.7269e-08	0.746782	5.31286e-21	2.07733e-07	0.783314	1.67968e-20	0.853111	0.481764	0.13707	107.00 [59.50-152.00]	-2.00 [-54.00-51.00]	-109.00 [-125.00--93.00]	Arctic	NADH:flavin oxidoreductase / NADH oxidase family
PF00735	75.5	29.4267	60.5874	43.4509	31.1233	38.159	0.456154	0.177789	0.366056	1742	3755.5	4050	1.18024e-05	0.27587	2.37361e-11	5.37968e-05	0.317896	4.55512e-11	0.774222	0.56136	0.242152	45.00 [30.50-67.50]	6.00 [-5.00-28.50]	-39.00 [-46.00--28.00]	Arctic	Septin
PF00737	924.467	255.067	127.96	91.2003	80.0487	54.9067	0.707053	0.195081	0.0978664	1653.5	3138	3686.5	0.000147628	0.583144	4.22104e-13	0.000480911	0.624688	8.90427e-13	0.734889	0.469058	0.220419	56.00 [31.00-299.50]	-49.00 [-77.00-194.01]	-106.00 [-120.00--91.00]	Arctic	Photosystem II 10 kDa phosphoprotein
PF00750	92.9	33.1733	131.471	49.8378	34.8135	55.7989	0.360715	0.128806	0.510479	1771	2322.5	1594.5	4.5706e-06	0.00660838	1.0243e-25	2.34326e-05	0.00982295	4.37013e-25	0.787111	0.34716	0.0953363	67.00 [32.50-88.00]	-30.00 [-64.00--4.50]	-93.00 [-112.00--82.00]	Arctic	tRNA synthetases class I (R)
PF00762	177.233	62.3867	137.206	65.3893	50.5677	56.8127	0.470332	0.165558	0.36411	1774.5	3834	3272.5	4.11615e-06	0.19422	3.15983e-15	2.13244e-05	0.229931	7.35106e-15	0.788667	0.573094	0.195665	108.50 [23.00-173.00]	40.00 [-46.00-105.00]	-70.00 [-85.00--52.00]	Arctic	Ferrochelatase
PF00766	74.3667	39.28	130.26	42.944	39.6188	55.3933	0.304898	0.161045	0.534057	1656	2268.5	2367.5	0.000165698	0.00424321	1.59698e-20	0.000531354	0.00647309	4.86792e-20	0.736	0.339088	0.141555	50.50 [32.00-78.00]	-27.00 [-49.50-2.00]	-78.00 [-95.00--59.00]	Arctic	Electron transfer flavoprotein FAD-binding domain
PF00782	230.5	140.92	198.915	70.6813	69.708	63.9903	0.404149	0.247083	0.348768	1635.5	3915	5639	0.000296847	0.130166	2.46203e-05	0.000879837	0.158827	3.51556e-05	0.726889	0.585202	0.33716	76.00 [37.00-128.00]	25.00 [-8.00-68.50]	-50.00 [-97.00--17.00]	Arctic	Dual specificity phosphatase, catalytic domain
PF00787	331.833	76.7067	353.637	77.6561	55.8394	74.6959	0.435376	0.100642	0.463983	2095.5	3041	541	5.91418e-12	0.41993	8.73766e-34	3.83047e-10	0.465624	9.74981e-33	0.931333	0.454559	0.0323468	271.50 [219.00-322.50]	-15.50 [-63.50-38.50]	-287.00 [-313.00--256.00]	Arctic	PX domain
PF00795	156.833	44.2267	130.309	62.5304	41.8897	55.4339	0.473288	0.133466	0.393245	1642.5	3039.5	2888	0.000243258	0.417625	2.24211e-17	0.00074426	0.463485	5.85704e-17	0.73	0.454335	0.172676	70.00 [4.00-134.00]	-6.50 [-76.00-53.50]	-81.00 [-100.00--60.00]	Arctic	Carbon-nitrogen hydrolase
PF00804	103.9	14.7733	71.5605	52.8994	14.193	41.5247	0.54617	0.0776588	0.376171	1887	3936.5	1333	5.90309e-08	0.116257	1.27295e-27	5.64226e-07	0.143345	6.24073e-27	0.838667	0.588416	0.079701	75.50 [48.00-89.00]	22.50 [-5.00-37.50]	-53.00 [-63.00--44.00]	Arctic	Syntaxin
PF00815	71	13.5867	46.7265	41.9911	12.3277	32.9684	0.540692	0.103468	0.35584	1669.5	3697	3145	0.000106309	0.350206	6.28282e-16	0.000365124	0.395969	1.52195e-15	0.742	0.552616	0.188042	47.50 [8.00-95.00]	17.50 [-24.00-67.50]	-30.00 [-37.00--22.00]	Arctic	Histidinol dehydrogenase
PF00888	386.6	130.467	434.807	80.0689	67.9846	77.7981	0.406146	0.137063	0.456791	2036	2814.5	866.5	1.05637e-10	0.158997	3.61612e-31	3.29748e-09	0.191636	2.69407e-30	0.904889	0.420703	0.0518087	251.50 [174.00-365.00]	-44.50 [-123.00-67.50]	-298.00 [-328.00--268.00]	Arctic	Cullin family
PF00919	109.533	23.6267	68.1704	54.3593	25.1217	40.4298	0.544048	0.117353	0.3386	1845.5	3982.5	2713	3.06962e-07	0.0904777	2.08707e-18	2.30783e-06	0.11372	5.68069e-18	0.820222	0.595291	0.162212	83.00 [27.00-139.00]	31.50 [-21.50-89.00]	-51.00 [-59.00--39.00]	Arctic	Uncharacterized protein family UPF0004
PF00926	257.5	85.9867	175.399	72.7494	58.678	61.4355	0.496256	0.165714	0.33803	1796	4205.5	4079	1.93891e-06	0.0222875	3.24579e-11	1.09163e-05	0.0310338	6.17126e-11	0.798222	0.628625	0.243886	152.00 [96.50-272.00]	56.50 [3.50-174.00]	-96.00 [-121.00--69.00]	Arctic	3,4-dihydroxy-2-butanone 4-phosphate synthase
PF00930	52.7667	14	68.7175	34.2052	12.8954	40.5921	0.389467	0.103333	0.507199	1744.5	2568	2528	1.06891e-05	0.0390475	1.56798e-19	4.8995e-05	0.0521903	4.52237e-19	0.775333	0.383857	0.151151	25.00 [15.00-41.50]	-17.50 [-31.50-1.00]	-44.00 [-53.00--34.00]	Arctic	Dipeptidyl peptidase IV (DPP IV) N-terminal region
PF00932	114.2	22.8267	90.8027	55.1906	24.0876	46.7964	0.501252	0.100192	0.398556	2018.5	4197	2704.5	2.24359e-10	0.0236393	1.86635e-18	5.94912e-09	0.032658	5.09681e-18	0.897111	0.627354	0.161704	91.00 [54.00-121.00]	38.00 [0.00-70.00]	-53.00 [-62.00--39.98]	Arctic	Lamin Tail Domain
PF00986	102.6	21.3067	78.5247	52.6358	22.5872	43.3901	0.506839	0.105254	0.387908	1921.5	3870.5	2122	1.55514e-08	0.162942	4.14445e-22	1.90737e-07	0.195912	1.4415e-21	0.854	0.57855	0.126876	74.50 [44.00-104.00]	27.00 [-2.50-57.00]	-47.00 [-53.00--38.00]	Arctic	DNA gyrase B subunit, carboxyl terminus
PF00995	101.233	34.9333	108.018	52.129	36.4964	51.0949	0.414577	0.143061	0.442362	1834.5	3058.5	2335	4.89343e-07	0.447218	9.94094e-21	3.38808e-06	0.493638	3.08357e-20	0.815333	0.457175	0.139611	58.00 [25.00-95.00]	-8.00 [-40.51-30.00]	-65.00 [-80.00--55.00]	Arctic	Sec1 family
PF00999	914.067	347.12	860.457	91.0787	84.1849	88.4023	0.430829	0.163609	0.405562	1648.5	2530.5	1415	0.000207306	0.0305293	5.23269e-27	0.000644069	0.0415711	2.43928e-26	0.732667	0.378251	0.0846039	228.00 [17.00-602.50]	-272.50 [-481.50-95.50]	-501.00 [-597.00--440.98]	Arctic	Sodium/hydrogen exchanger family
PF01031	116.9	10.3333	90.1121	55.8191	7.07624	46.5328	0.537853	0.0475434	0.414603	2049.5	3640.5	710	5.01589e-11	0.433052	2.02251e-32	1.87412e-09	0.478882	1.78764e-31	0.910889	0.54417	0.0424514	83.50 [44.50-149.00]	16.50 [-24.00-82.00]	-67.00 [-79.00--59.00]	Arctic	Dynamin central region
PF01043	516.133	79.24	260.224	84.0633	56.7315	69.3836	0.603243	0.0926136	0.304143	1966	3288	2021	2.4505e-09	0.880649	8.96127e-23	4.25559e-08	0.902235	3.26418e-22	0.873778	0.49148	0.120837	166.00 [100.49-270.00]	-8.50 [-74.02-98.00]	-173.00 [-202.00--152.00]	Arctic	SecA preprotein cross-linking domain
PF01130	23.8667	899.96	17.1525	17.2749	93.5929	14.9635	0.0253637	0.956408	0.0182283	548	3235.5	12686	4.1335e-05	0.771698	2.04217e-11	0.000160523	0.804654	3.94053e-11	0.243556	0.483632	0.758505	-56.50 [-118.00--21.50]	-3.00 [-10.00-18.50]	52.00 [31.00-113.00]	Arctic	CD36 family
PF01134	54.3333	16.96	51.4529	35.3001	17.4574	34.7324	0.442648	0.138171	0.419181	1754	2966.5	2640	7.98524e-06	0.315079	7.65114e-19	3.82361e-05	0.359051	2.13194e-18	0.779556	0.443423	0.157848	22.00 [14.50-38.00]	-8.00 [-16.00-9.00]	-30.00 [-35.00--24.00]	Arctic	Glucose inhibited division protein A
PF01144	120.8	12.72	82.3946	56.4882	11.1922	44.3228	0.55948	0.0589122	0.381607	1957.5	3540.5	813	3.41121e-09	0.604299	1.34927e-31	5.42712e-08	0.645405	1.06987e-30	0.87	0.529223	0.0486099	63.50 [29.50-143.50]	4.00 [-31.00-85.50]	-59.00 [-68.00--54.00]	Arctic	Coenzyme A transferase
PF01154	151.167	7.76	18.9462	61.4355	4.03487	16.4031	0.849858	0.0436267	0.106515	1808	4360	4144.5	1.03527e-06	0.00699386	6.1324e-11	6.31923e-06	0.0103398	1.14651e-10	0.803556	0.651719	0.247803	21.50 [10.00-51.00]	12.50 [1.00-41.00]	-9.00 [-13.00--5.00]	Arctic	Hydroxymethylglutaryl-coenzyme A synthase N terminal
PF01172	17.3	2.08	18.2242	12.0032	0.486618	15.7745	0.460055	0.0553129	0.484632	1755.5	3125	1733	3.38063e-06	0.559406	6.94325e-25	1.79283e-05	0.603753	2.82077e-24	0.780222	0.467115	0.103617	13.50 [3.50-24.00]	-1.00 [-10.50-10.00]	-14.00 [-17.00--12.00]	Arctic	Shwachman-Bodian-Diamond syndrome (SBDS) protein
PF01208	429.1	139.48	517.744	81.7113	69.4647	81.2652	0.395002	0.128396	0.476602	1735	2994.5	3314.5	1.52318e-05	0.352316	5.31975e-15	6.70742e-05	0.397807	1.22603e-14	0.771111	0.447608	0.198176	215.00 [110.50-372.00]	-115.50 [-282.01-75.51]	-340.00 [-447.00--216.00]	Arctic	Uroporphyrinogen decarboxylase (URO-D)
PF01264	101.233	40.6267	129.103	52.129	40.3893	55.0689	0.373606	0.149934	0.47646	1708	2957.5	3322	3.56663e-05	0.303737	5.82249e-15	0.000140725	0.347571	1.33814e-14	0.759111	0.442078	0.198625	72.50 [31.00-88.50]	3.00 [-40.50-24.00]	-69.00 [-98.00--50.00]	Arctic	Chorismate synthase
PF01266	1476.1	495.813	1140.23	94.4039	87.8345	91.322	0.474304	0.159316	0.366381	2021	4305.5	2401	2.12184e-10	0.0107371	2.60535e-20	5.81384e-09	0.0155386	7.82556e-20	0.898222	0.643572	0.143558	1114.50 [494.00-1460.50]	482.50 [-138.00-799.50]	-642.00 [-799.00--517.00]	Arctic	FAD dependent oxidoreductase
PF01351	126.667	23.2933	128.126	57.3804	24.5337	54.9473	0.455495	0.0837632	0.460742	1918	3275	3060.5	1.64893e-08	0.853464	2.09103e-16	1.99327e-07	0.877666	5.2297e-16	0.852444	0.489537	0.18299	50.50 [23.00-106.00]	-40.00 [-75.00-19.00]	-94.00 [-114.00--68.00]	Arctic	Ribonuclease HII
PF01369	245.467	47.7067	333.148	71.8573	43.5929	73.5604	0.391918	0.0761696	0.531912	2073.5	2261.5	508.5	1.74071e-11	0.00400179	4.7243e-34	7.8047e-10	0.00612564	5.71085e-33	0.921556	0.338042	0.0304036	207.50 [122.00-284.50]	-83.50 [-172.00--1.50]	-294.00 [-317.00--265.00]	Arctic	Sec7 domain
PF01370	3169.77	2725.73	2393.69	98.013	98.0941	96.837	0.382398	0.32883	0.288772	1696.5	4229	4597.5	5.11592e-05	0.0188828	5.49336e-09	0.000193792	0.0266085	9.36835e-09	0.754	0.632138	0.274888	1545.50 [792.00-2247.00]	737.00 [54.00-1081.00]	-813.00 [-1424.00--466.00]	Arctic	NAD dependent epimerase/dehydratase family
PF01391	454.967	186.653	339.888	82.5223	74.6959	74.1281	0.463538	0.19017	0.346292	1841.5	4424.5	4381	3.78787e-07	0.00413874	6.96203e-10	2.70751e-06	0.00632351	1.2387e-09	0.818444	0.66136	0.261943	343.00 [170.00-495.00]	197.00 [33.50-339.50]	-146.00 [-210.00--97.00]	Arctic	Collagen triple helix repeat (20 copies)
PF01399	1193.9	515.947	1486.1	92.7413	88.2401	93.0657	0.373567	0.161438	0.464995	1917	2480	1779.5	1.97185e-08	0.0215991	2.04927e-24	2.34907e-07	0.0301775	8.00871e-24	0.852	0.370703	0.106398	727.00 [442.50-970.50]	-253.00 [-475.50--38.00]	-979.00 [-1185.00--731.00]	Arctic	PCI domain
PF01406	83.9	37.0533	104.682	46.9181	38.2603	50.365	0.37184	0.164218	0.463942	1703.5	2216.5	2167	4.11417e-05	0.00272016	8.23618e-22	0.000160025	0.00424854	2.76332e-21	0.757111	0.331315	0.129567	39.00 [18.50-58.00]	-34.50 [-54.00--16.00]	-73.00 [-87.00--59.00]	Arctic	tRNA synthetases class I (C) catalytic domain
PF01434	2452.47	916.013	3977.92	97.3236	93.7956	98.4996	0.333832	0.124689	0.541479	1892.5	2328	1577.5	5.30697e-08	0.00690746	7.79365e-26	5.17176e-07	0.0102244	3.38365e-25	0.841111	0.347982	0.0943199	1658.50 [1223.96-2038.00]	-741.00 [-1234.50--265.50]	-2380.00 [-2756.02--1949.00]	Arctic	Peptidase family M41
PF01458	488.5	67.0933	168.52	83.1711	52.2303	60.7867	0.674618	0.0926558	0.232726	2001	4525.5	3048	5.09386e-10	0.00171372	1.83753e-16	1.14195e-08	0.00275133	4.60503e-16	0.889333	0.676457	0.182242	181.00 [122.00-347.04]	58.50 [-5.00-224.50]	-124.00 [-144.00--105.00]	Arctic	SUF system FeS cluster assembly, SufBD
PF01476	430.267	38.4133	133.834	81.7924	39.0916	56.1638	0.714119	0.0637551	0.222126	1814	2993.5	1492	1.03053e-06	0.350923	1.88722e-26	6.31923e-06	0.396598	8.53924e-26	0.806222	0.447459	0.0892078	82.00 [54.00-130.50]	-21.00 [-49.00-28.00]	-103.00 [-119.00--89.00]	Arctic	LysM domain
PF01494	739.933	338.067	807.336	89.1727	83.82	87.7534	0.392468	0.179314	0.428219	1805	3033	2830.5	1.43557e-06	0.407789	1.04625e-17	8.42887e-06	0.45318	2.76532e-17	0.802222	0.453363	0.169238	597.00 [311.50-728.00]	84.50 [-217.01-247.00]	-515.00 [-678.00--336.00]	Arctic	FAD binding domain
PF01554	223.8	78.48	231.318	70.073	56.6099	67.5588	0.419417	0.147077	0.433507	1868.5	3540.5	3264	1.35222e-07	0.604315	2.84791e-15	1.15181e-06	0.645405	6.63794e-15	0.830444	0.529223	0.195157	122.50 [83.00-181.00]	12.00 [-20.00-72.50]	-112.00 [-137.00--74.00]	Arctic	MatE
PF01556	3160.9	1581.2	2923.05	97.9319	96.2287	97.6075	0.412373	0.206284	0.381343	1796.5	3832.5	4012	1.93839e-06	0.195608	1.60052e-11	1.09163e-05	0.231352	3.11023e-11	0.798444	0.57287	0.23988	2590.00 [1562.50-3323.00]	636.00 [-359.50-1471.12]	-1885.00 [-2244.00--1505.95]	Arctic	DnaJ C terminal domain
PF01565	1249.07	291.64	876.601	93.0251	81.7518	88.6456	0.516718	0.120647	0.362635	1642.5	3199	1936.5	0.000245074	0.69901	2.43184e-23	0.000748045	0.73886	9.11385e-23	0.73	0.478176	0.115785	515.50 [9.99-1329.00]	-92.50 [-584.00-733.00]	-596.00 [-685.00--494.00]	Arctic	FAD binding domain
PF01585	110.067	14.3333	80.7175	54.4607	13.5036	43.9578	0.536603	0.0698787	0.393518	1785.5	2925	1081.5	2.54536e-06	0.264909	1.64535e-29	1.39176e-05	0.306986	9.8243e-29	0.793556	0.43722	0.0646637	49.00 [33.50-81.50]	-16.00 [-33.50-16.00]	-66.00 [-72.00--58.00]	Arctic	G-patch domain
PF01619	67.0667	7.45333	45.435	40.5718	3.69019	32.4818	0.559099	0.0621344	0.378767	1963	3717	2345	1.06012e-09	0.323434	9.29468e-21	2.19686e-08	0.367998	2.89403e-20	0.872444	0.555605	0.140209	36.50 [19.00-74.50]	9.50 [-7.00-49.00]	-26.00 [-30.00--21.00]	Arctic	Proline dehydrogenase
PF01636	670.233	288.533	849.677	88.2401	81.468	88.2806	0.370613	0.159548	0.469839	1907	2244.5	1332	2.96525e-08	0.00346465	1.28593e-27	3.29384e-07	0.00535663	6.29188e-27	0.847556	0.335501	0.0796413	457.00 [315.50-520.00]	-143.00 [-283.50--75.00]	-596.00 [-657.00--535.00]	Arctic	Phosphotransferase enzyme family
PF01694	19.3667	5.14667	13.435	13.8078	1.94647	11.7397	0.510343	0.135623	0.354034	1640	3822	4851.5	0.000193224	0.203407	4.24512e-08	0.00060738	0.240001	6.94656e-08	0.728889	0.5713	0.290075	13.50 [5.00-23.50]	5.50 [-2.50-15.00]	-8.00 [-10.00--6.00]	Arctic	Rhomboid family
PF01734	86.0333	49.8933	85.0314	47.6075	44.8905	45.0933	0.389365	0.225805	0.38483	1664	3570	4032	0.000132851	0.550755	1.97387e-11	0.000440338	0.595946	3.81172e-11	0.739556	0.533632	0.241076	58.00 [28.00-78.00]	13.00 [-16.00-30.00]	-45.00 [-56.00--33.00]	Arctic	Patatin-like phospholipase
PF01746	85.7667	11.96	93.9327	47.4047	9.93512	47.4858	0.447495	0.0624024	0.490102	1944	2633.5	804	3.65195e-09	0.0588232	1.06894e-31	5.66396e-08	0.0757879	8.64268e-31	0.864	0.393647	0.0480717	50.00 [27.00-96.00]	-33.50 [-58.51-12.00]	-85.00 [-98.00--77.00]	Arctic	tRNA (Guanine-1)-methyltransferase
PF01751	187.2	97.88	148.834	66.5045	61.3139	58.5969	0.431422	0.225575	0.343004	1759	3937	4148	6.98806e-06	0.11597	6.66679e-11	3.42423e-05	0.143062	1.24265e-10	0.781778	0.58849	0.248012	113.00 [67.00-145.50]	37.00 [-5.00-68.50]	-78.00 [-96.00--46.00]	Arctic	Toprim domain
PF01758	117.4	65.2667	145.072	56.0016	51.6018	58.09	0.358213	0.199143	0.442645	1683.5	2941.5	3956.5	7.5016e-05	0.284182	8.80575e-12	0.000270848	0.326405	1.74558e-11	0.748222	0.439686	0.236562	53.00 [28.00-90.00]	-9.50 [-38.00-30.00]	-63.00 [-90.00--34.00]	Arctic	Sodium Bile acid symporter family
PF01778	78.1	484.24	56.1749	44.7689	87.5912	36.618	0.12627	0.782908	0.0908222	597.5	3906.5	12644.5	0.000182685	0.135771	3.22919e-11	0.000576826	0.165339	6.15131e-11	0.265556	0.583931	0.756024	-316.00 [-491.50--154.50]	19.50 [-3.00-39.00]	342.00 [184.00-512.00]	Arctic	Ribosomal L28e protein family
PF01788	2492.63	215.467	323.265	97.3642	77.4128	72.871	0.822281	0.0710791	0.10664	1655.5	2278.5	3450	0.000151402	0.00461204	2.65182e-14	0.000491906	0.00700757	5.94489e-14	0.735778	0.340583	0.206278	46.50 [20.50-183.50]	-187.50 [-248.00--48.50]	-235.00 [-286.00--202.00]	Arctic	PsbJ
PF01926	929.433	499.72	674.964	91.2814	88.0373	85.5637	0.441721	0.237496	0.320783	1725	4605	5494	2.11426e-05	0.000816765	8.88092e-06	8.79217e-05	0.00135177	1.29972e-05	0.766667	0.688341	0.32849	516.50 [224.00-747.52]	274.50 [2.99-455.00]	-242.00 [-363.00--63.00]	Arctic	50S ribosome-binding GTPase
PF01938	89.5667	11.2533	46.4709	48.824	8.75912	32.9278	0.608094	0.0764021	0.315504	1966.5	4163.5	1957.5	2.12294e-09	0.0297052	3.24549e-23	3.7936e-08	0.0404986	1.20715e-22	0.874	0.622347	0.11704	64.00 [15.00-113.01]	28.50 [-21.00-77.50]	-35.00 [-41.00--30.00]	Arctic	TRAM domain
PF01940	52.7667	11.7467	39.1031	34.2052	9.48905	29.1971	0.50925	0.113367	0.377383	1635	3480	3655	0.000281703	0.720658	2.96003e-13	0.000839999	0.758167	6.29262e-13	0.726667	0.520179	0.218535	29.00 [12.50-48.00]	8.00 [-10.50-27.01]	-22.00 [-28.00--17.00]	Arctic	Integral membrane protein DUF92
PF01979	98.8667	38.16	151.915	51.541	38.8889	59.043	0.342168	0.132068	0.525763	1841.5	2763	1828.5	3.7766e-07	0.122262	4.44511e-24	2.7073e-06	0.149999	1.70477e-23	0.818444	0.413004	0.109327	52.00 [28.49-95.00]	-17.00 [-43.50-27.00]	-69.00 [-83.02--57.00]	Arctic	Amidohydrolase family
PF02005	17.1667	4.58667	19.1256	11.8816	1.48013	16.545	0.41994	0.112201	0.467859	1752.5	3219	3008	6.51134e-06	0.738606	9.89046e-17	3.23029e-05	0.776166	2.49385e-16	0.778889	0.481166	0.179851	12.00 [6.00-19.00]	1.00 [-5.00-8.00]	-11.00 [-14.00--8.00]	Arctic	N2,N2-dimethylguanosine tRNA methyltransferase
PF02036	49.9667	3.26667	25.6143	32.7859	0.750203	21.7964	0.633711	0.0414301	0.324859	2033	4519	2154.5	6.91399e-11	0.00180838	5.6433e-22	2.40139e-09	0.00289388	1.92215e-21	0.903556	0.675486	0.128819	34.00 [28.00-55.00]	16.00 [6.00-36.50]	-19.00 [-25.00--15.00]	Arctic	SCP-2 sterol transfer family
PF02042	38.3667	9.10667	20.1659	26.9667	5.57583	17.5994	0.567225	0.134636	0.298139	1725.5	4392	5611	1.64981e-05	0.00518978	1.76655e-05	7.20078e-05	0.00783232	2.53717e-05	0.766889	0.656502	0.335486	27.00 [13.00-45.00]	15.00 [1.50-32.50]	-12.00 [-17.00--6.00]	Arctic	RWP-RK domain
PF02074	62.0333	24.44	107.928	38.7267	26.2368	51.0543	0.319099	0.125719	0.555182	1684	2453.5	2420.5	7.25434e-05	0.0178902	3.42365e-20	0.000264242	0.0253548	1.01965e-19	0.748444	0.366741	0.144723	52.00 [25.50-64.00]	-11.50 [-42.00-5.50]	-63.00 [-86.00--48.00]	Arctic	Carboxypeptidase Taq (M32) metallopeptidase
PF02190	417.733	129.8	509.52	81.3869	67.6805	80.8597	0.395187	0.122794	0.482019	1947	2489.5	1229.5	5.63103e-09	0.0230798	2.22068e-28	7.88984e-08	0.0319566	1.18021e-27	0.865333	0.372123	0.0735127	245.00 [162.50-320.00]	-116.50 [-203.00--47.00]	-365.00 [-409.00--317.00]	Arctic	ATP-dependent protease La (LON) substrate-binding domain
PF02197	146.8	64.7467	100.722	60.5434	51.3382	49.2295	0.470108	0.207343	0.322549	1637	4106.5	4899	0.000282817	0.0431343	8.10561e-08	0.000842303	0.057157	1.30986e-07	0.727556	0.613827	0.292915	94.00 [42.50-147.50]	42.00 [-3.50-91.00]	-54.00 [-71.00--23.00]	Arctic	Regulatory subunit of type II PKA R-subunit
PF02210	29.2	2.2	20.6502	21.0868	0.608273	18.1671	0.560997	0.0422669	0.396737	1961.5	3852.5	3598.5	7.71172e-11	0.173942	2.79304e-14	2.56988e-09	0.207518	6.24445e-14	0.871778	0.575859	0.215157	19.00 [10.00-26.50]	9.00 [-2.00-17.00]	-10.00 [-14.00--7.00]	Arctic	Laminin G domain
PF02212	116.9	10.3333	90.1121	55.8191	7.07624	46.5328	0.537853	0.0475434	0.414603	2049.5	3640.5	710	5.01589e-11	0.433052	2.02251e-32	1.87412e-09	0.478882	1.78764e-31	0.910889	0.54417	0.0424514	83.50 [44.50-150.00]	16.50 [-25.00-82.00]	-67.00 [-78.00--59.00]	Arctic	Dynamin GTPase effector domain
PF02317	74.7	27.76	74.7534	43.1873	29.7242	42.2952	0.421526	0.156647	0.421827	1753.5	3297	3051	8.17083e-06	0.899545	1.8961e-16	3.88982e-05	0.918922	4.74698e-16	0.779333	0.492825	0.182422	44.50 [26.00-69.50]	-3.00 [-20.50-21.01]	-48.00 [-58.00--35.00]	Arctic	NAD/NADP octopine/nopaline dehydrogenase, alpha-helical domain
PF02359	698.567	738.373	811.404	88.6861	91.9708	87.794	0.310703	0.328408	0.360889	1648.5	2746.5	3385	0.000207377	0.112027	1.26052e-14	0.000644069	0.138823	2.86229e-14	0.732667	0.410538	0.202392	362.00 [189.49-575.00]	-119.00 [-261.00-94.51]	-480.00 [-575.00--349.00]	Arctic	Cell division protein 48 (CDC48), N-terminal domain
PF02374	52.6	21.76	43.3363	34.1038	22.8913	31.4274	0.446913	0.184883	0.368205	1635.5	3305.5	3502	0.000287638	0.917444	5.05811e-14	0.000855628	0.932967	1.11868e-13	0.726889	0.494096	0.209387	24.00 [10.00-43.00]	0.00 [-12.50-19.00]	-24.00 [-29.00--18.00]	Arctic	Anion-transporting ATPase
PF02453	339.667	111.88	343.65	77.94	64.5174	74.1687	0.427148	0.140695	0.432157	1831.5	3386.5	2031.5	5.45577e-07	0.913238	1.05493e-22	3.72685e-06	0.929828	3.82005e-22	0.814	0.506203	0.121465	280.00 [183.00-361.50]	29.50 [-63.00-102.00]	-249.00 [-291.00--213.00]	Arctic	Reticulon
PF02515	143.633	7.89333	145.417	60.0162	4.13625	58.1509	0.483706	0.0265819	0.489712	1982	3125	558.5	5.48462e-10	0.559678	1.08732e-33	1.21848e-08	0.603753	1.16075e-32	0.880889	0.467115	0.0333931	122.00 [42.50-169.00]	12.00 [-66.50-65.00]	-104.00 [-125.00--83.00]	Arctic	CoA-transferase family III
PF02518	709.933	326.893	568.632	88.9294	83.1711	83.0089	0.4422	0.203614	0.354187	1908.5	4225	3826	2.78951e-08	0.0194277	2.11574e-12	3.15548e-07	0.0273608	4.32981e-12	0.848222	0.63154	0.228759	358.00 [225.00-445.50]	121.00 [13.00-184.00]	-241.00 [-315.00--143.00]	Arctic	Histidine kinase-, DNA gyrase B-, and HSP90-like ATPase
PF02677	26.3667	5.4	14.1794	18.9781	2.02758	12.6115	0.573862	0.117529	0.308609	1643	3850	5235	0.000217738	0.178199	1.11331e-06	0.000672017	0.212187	1.71162e-06	0.730222	0.575486	0.313004	9.00 [1.50-19.50]	4.00 [-4.00-14.50]	-5.00 [-8.00--3.00]	Arctic	Epoxyqueuosine reductase QueH
PF02696	132.733	42.5867	102.641	58.5158	41.322	49.5945	0.477525	0.153211	0.369265	1839	4014.5	2902	4.11227e-07	0.0754186	2.71019e-17	2.90569e-06	0.0959358	7.04992e-17	0.817333	0.600075	0.173513	92.00 [61.00-149.00]	35.00 [3.50-90.51]	-57.00 [-70.00--42.00]	Arctic	Protein adenylyltransferase SelO
PF02714	53.4667	18.56	71.5112	34.7729	19.4242	41.4842	0.372492	0.129304	0.498204	1766	2482.5	2434.5	5.29588e-06	0.0219716	4.12257e-20	2.67068e-05	0.0306806	1.22191e-19	0.784889	0.371076	0.145561	34.50 [11.00-48.50]	-19.50 [-43.00--4.00]	-54.00 [-62.00--45.00]	Arctic	Calcium-dependent channel, 7TM region, putative phosphate
PF02731	124.933	16.9867	92.4215	57.0965	17.5182	47.1614	0.533125	0.0724868	0.394388	1953	4165.5	594	4.22969e-09	0.0293141	2.35401e-33	6.36001e-08	0.0400367	2.39876e-32	0.868	0.622646	0.0355157	106.50 [74.00-148.00]	31.25 [-1.00-71.00]	-75.00 [-87.00--68.00]	Arctic	SKIP/SNW domain
PF02769	159.4	73.68	212.112	62.8143	55.0689	65.6123	0.358048	0.165502	0.476451	1699.5	2060.5	1603.5	4.65181e-05	0.000644335	1.19085e-25	0.000177902	0.00108277	5.03711e-25	0.755333	0.307997	0.0958744	94.00 [34.00-144.00]	-75.00 [-138.02--20.00]	-173.00 [-188.00--146.00]	Arctic	AIR synthase related protein, C-terminal domain
PF02770	569.933	335.973	761.61	85.3204	83.5766	86.983	0.341786	0.201481	0.456733	1669.5	2242	2459	0.000113927	0.00339153	6.006e-20	0.000385992	0.00525347	1.76529e-19	0.742	0.335127	0.147025	257.50 [113.50-414.00]	-200.00 [-335.00--59.00]	-458.00 [-549.00--372.00]	Arctic	Acyl-CoA dehydrogenase, middle domain
PF02779	1917.6	816.08	2227.62	95.9448	92.8224	96.3909	0.386511	0.164489	0.449	1726	2676	2034	2.04837e-05	0.0756521	1.09782e-22	8.57602e-05	0.0961144	3.96954e-22	0.767111	0.4	0.121614	1064.00 [309.98-1830.50]	-321.00 [-1072.05-412.00]	-1394.00 [-1654.00--1205.00]	Arctic	Transketolase, pyrimidine binding domain
PF02780	1801.27	746.027	2125.14	95.7421	92.1736	95.9854	0.385509	0.159666	0.454825	1728	2682	2121.5	1.92136e-05	0.0783151	4.16318e-22	8.12706e-05	0.0994465	1.44597e-21	0.768	0.400897	0.126846	998.00 [320.00-1821.01]	-360.00 [-1038.00-425.00]	-1360.00 [-1602.00--1185.00]	Arctic	Transketolase, C-terminal domain
PF02790	230.267	474.947	327.978	70.6407	87.5304	73.2766	0.222869	0.459689	0.317441	1697	2081.5	3182	3.6007e-05	0.000789749	9.64037e-16	0.000141652	0.0013097	2.31707e-15	0.754222	0.311136	0.190254	141.00 [31.00-261.00]	-132.00 [-242.01--12.00]	-274.00 [-306.00--246.00]	Arctic	Cytochrome C oxidase subunit II, transmembrane domain
PF02797	74.5667	13.7067	67.704	43.0251	12.5507	40.2879	0.478061	0.087876	0.434063	1795	2892.5	1229.5	1.79704e-06	0.229652	2.15223e-28	1.02344e-05	0.268654	1.14879e-27	0.797778	0.432362	0.0735127	48.00 [19.50-74.00]	-10.00 [-38.50-16.00]	-58.00 [-65.00--51.00]	Arctic	Chalcone and stilbene synthases, C-terminal domain
PF02852	790.8	499.227	952.422	89.4972	87.9562	89.3755	0.35265	0.222626	0.424724	1673	2249	2577	0.000102898	0.0036001	3.20487e-19	0.000355885	0.00555212	9.11558e-19	0.743556	0.336173	0.154081	271.00 [169.50-425.00]	-169.75 [-277.50--73.00]	-444.00 [-581.00--359.00]	Arctic	Pyridine nucleotide-disulphide oxidoreductase, dimerisation domain
PF02861	608.633	196.76	676.879	86.253	75.6691	85.6853	0.410608	0.132742	0.45665	2006	2120.5	1130	4.2015e-10	0.00114312	3.94168e-29	9.77443e-09	0.00186807	2.2925e-28	0.891556	0.316966	0.0675635	349.00 [257.49-468.00]	-175.00 [-262.01--57.99]	-522.00 [-596.00--451.00]	Arctic	Clp amino terminal domain, pathogenicity island component
PF02866	639.2	303.76	406.202	87.1857	82.1979	76.7234	0.473776	0.225147	0.301077	1705	4433.5	5798.5	3.945e-05	0.00383645	7.15485e-05	0.00015393	0.00589818	9.91785e-05	0.757778	0.662706	0.346697	271.00 [73.00-460.00]	148.00 [-18.50-322.00]	-132.00 [-244.00--18.98]	Arctic	lactate/malate dehydrogenase, alpha/beta C-terminal domain
PF02885	64.9	14.6933	44.5067	39.6796	13.9092	31.9343	0.522965	0.118399	0.358636	1885.5	4625.5	4560.5	6.17779e-08	0.000664899	3.74536e-09	5.83694e-07	0.00111313	6.44526e-09	0.838	0.691405	0.272676	45.00 [30.00-65.50]	25.50 [10.50-46.00]	-20.00 [-28.00--11.00]	Arctic	Glycosyl transferase family, helical bundle domain
PF02995	49.8333	0.88	28.7354	32.5629	0.243309	23.6821	0.627239	0.0110763	0.361685	2088.5	3862.5	1244.5	5.21534e-15	0.169178	6.63495e-29	1.2861e-12	0.202816	3.78745e-28	0.928222	0.577354	0.0744096	29.00 [12.00-64.01]	9.00 [-9.00-44.00]	-20.00 [-23.00--18.00]	Arctic	Protein of unknown function (DUF229)
PF03031	300.367	165.68	376.753	75.7502	72.3844	75.588	0.356391	0.196583	0.447026	1747	2216	1683	1.0405e-05	0.00270929	4.34779e-25	4.81403e-05	0.0042366	1.77511e-24	0.776444	0.331241	0.100628	146.50 [76.00-231.00]	-93.00 [-164.50--8.00]	-238.00 [-268.00--204.00]	Arctic	NLI interacting factor-like phosphatase
PF03074	163.5	36.1733	177.117	63.5442	37.3885	61.6586	0.433929	0.096004	0.470067	1974	3166.5	802.5	1.715e-09	0.63619	1.12434e-31	3.17983e-08	0.677394	9.06088e-31	0.877333	0.473318	0.0479821	138.50 [88.50-171.00]	1.50 [-50.00-34.00]	-137.00 [-152.00--119.00]	Arctic	Glutamate-cysteine ligase
PF03109	890.867	390.947	1110.49	90.7137	85.4826	91.0381	0.372389	0.163419	0.464193	1887.5	2207.5	1146	6.47524e-08	0.00251524	5.21708e-29	6.07146e-07	0.00395321	3.00592e-28	0.838889	0.32997	0.0685202	565.50 [354.00-708.00]	-178.50 [-393.00--73.00]	-739.00 [-863.00--675.00]	Arctic	ABC1 atypical kinase-like domain
PF03114	86.5333	25.0933	74.6009	47.9116	26.7234	42.2547	0.464664	0.134746	0.40059	1791.5	3619.5	2774	2.0702e-06	0.466498	4.75151e-18	1.15762e-05	0.511737	1.2681e-17	0.796222	0.541031	0.165859	67.00 [32.00-100.00]	15.00 [-21.00-46.50]	-54.00 [-66.00--40.00]	Arctic	BAR domain
PF03188	105.2	39.1067	97.157	53.3455	39.4972	48.2563	0.435676	0.161957	0.402367	1891	3293	1900.5	5.40638e-08	0.891137	1.36665e-23	5.20786e-07	0.911087	5.1769e-23	0.840444	0.492227	0.113632	82.00 [34.49-103.51]	16.50 [-31.50-41.00]	-64.00 [-78.00--57.00]	Arctic	Eukaryotic cytochrome b561
PF03275	368.167	66.76	324.341	79.116	52.1087	72.9521	0.484897	0.0879269	0.427176	1982.5	2996	550.5	1.19379e-09	0.354382	1.04627e-33	2.3741e-08	0.399774	1.12668e-32	0.881111	0.447833	0.0329148	200.50 [138.99-386.50]	-73.00 [-139.00-110.00]	-276.00 [-302.00--247.00]	Arctic	UDP-galactopyranose mutase
PF03283	183.833	89.8	154.771	66.1395	59.2863	59.4485	0.429111	0.209615	0.361274	1661.5	3444.5	3837	0.000143423	0.792478	2.38757e-12	0.000467832	0.821459	4.87396e-12	0.738444	0.514873	0.229417	112.00 [27.00-146.00]	23.50 [-61.00-60.00]	-89.00 [-106.00--62.00]	Arctic	Pectinacetylesterase
PF03422	102.267	18.8	18.2242	52.5142	19.6269	15.7745	0.734195	0.134969	0.130836	1746.5	3885.5	3012	3.75223e-07	0.150183	3.83567e-17	2.69767e-06	0.181545	9.8941e-17	0.776222	0.580792	0.18009	26.50 [4.50-53.50]	14.50 [-9.00-42.00]	-12.00 [-16.00--10.00]	Arctic	Carbohydrate binding module (family 6)
PF03435	171.2	72.7733	136.085	64.4769	54.6026	56.5288	0.450457	0.191479	0.358064	1904.5	4059.5	3422.5	3.26599e-08	0.0577666	1.98042e-14	3.53243e-07	0.0745884	4.48459e-14	0.846444	0.606801	0.204634	115.00 [59.00-172.02]	36.00 [-21.00-95.00]	-79.00 [-96.00--59.00]	Arctic	Saccharopine dehydrogenase NADP binding domain
PF03485	92.9	33.1733	131.471	49.8378	34.8135	55.7989	0.360715	0.128806	0.510479	1771	2322.5	1594.5	4.5706e-06	0.00660838	1.0243e-25	2.34326e-05	0.00982295	4.37013e-25	0.787111	0.34716	0.0953363	67.00 [32.50-88.00]	-30.00 [-64.50--4.00]	-93.00 [-111.00--82.00]	Arctic	Arginyl tRNA synthetase N terminal domain
PF03639	391.4	115.507	329.982	80.4542	65.0852	73.4388	0.467685	0.138019	0.394296	1735	2721.5	2020.5	1.53492e-05	0.0978038	8.91401e-23	6.74709e-05	0.121995	3.25177e-22	0.771111	0.406801	0.120807	152.00 [51.00-274.00]	-66.00 [-165.00-64.00]	-210.00 [-250.00--174.00]	Arctic	Glycosyl hydrolase family 81 N-terminal domain
PF03661	58.5333	22.9467	35.7175	37.2263	24.1687	27.8183	0.499442	0.195795	0.304763	1631	3999.5	5290	0.000329951	0.0821605	1.93668e-06	0.000960636	0.103901	2.94442e-06	0.724889	0.597833	0.316293	24.50 [11.50-54.00]	8.00 [-2.50-37.00]	-17.00 [-25.00--6.00]	Arctic	Transmembrane protein 33/Nucleoporin POM33
PF03747	13.7667	20.0533	13.0628	8.49554	20.9651	11.2733	0.29364	0.427733	0.278626	1856.5	3870	3620	1.28599e-08	0.161402	6.85164e-14	1.61799e-07	0.19425	1.50188e-13	0.825111	0.578475	0.216442	12.00 [10.49-18.00]	5.00 [1.00-10.01]	-8.00 [-10.00--6.00]	Arctic	ADP-ribosylglycohydrolase
PF03840	271.2	269.44	49.5964	73.5604	80.7786	34.1849	0.459477	0.456495	0.084028	1634	4501	5860	0.00024665	0.00201803	8.90815e-05	0.000751841	0.00320855	0.000122792	0.726222	0.672795	0.350374	74.00 [19.50-231.00]	50.00 [-6.00-205.00]	-25.00 [-31.00--19.00]	Arctic	Preprotein translocase SecG subunit
PF03909	102.2	42.24	74.3498	52.4736	41.1598	42.2141	0.467115	0.193062	0.339823	1730	4163.5	5183.5	1.79377e-05	0.0297088	8.4702e-07	7.69088e-05	0.0404986	1.30874e-06	0.768889	0.622347	0.309925	61.00 [28.00-108.50]	29.00 [6.00-72.00]	-29.00 [-49.00--6.00]	Arctic	BSD domain
PF03949	208.133	67.6667	241.314	68.309	52.4534	68.3901	0.40249	0.130854	0.466655	1973.5	2726	1189.5	1.78062e-09	0.100249	1.10882e-28	3.22868e-08	0.124856	6.14461e-28	0.877111	0.407474	0.0711211	129.00 [84.00-185.00]	-37.00 [-90.50-24.00]	-166.00 [-196.00--141.00]	Arctic	Malic enzyme, NAD binding domain
PF03989	48.5333	9.30667	56.2646	32.1168	5.79886	36.6586	0.425341	0.0815626	0.493097	1905	2758.5	1702.5	3.06282e-08	0.119382	5.83229e-25	3.37184e-07	0.147005	2.37726e-24	0.846667	0.412332	0.101794	22.50 [14.00-48.00]	-15.50 [-27.00-10.00]	-39.00 [-46.00--31.00]	Arctic	DNA gyrase C-terminal domain, beta-propeller
PF04045	73.1667	29.4267	50.8924	42.6805	31.1233	34.5904	0.4767	0.191723	0.331577	1647	4147.5	5471	0.00021385	0.0330147	7.48309e-06	0.000661673	0.0447331	1.10169e-05	0.732	0.619955	0.327115	52.50 [19.00-78.00]	28.00 [-4.00-52.00]	-24.00 [-34.00--15.00]	Arctic	Arp2/3 complex, 34 kD subunit p34-Arc
PF04116	258.8	162.773	285.852	72.8305	71.8573	70.9246	0.365834	0.230093	0.404074	1664	3316.5	4221.5	0.000133247	0.940684	1.41675e-10	0.000440936	0.949929	2.60336e-10	0.739556	0.49574	0.252407	107.00 [40.00-184.00]	3.50 [-45.00-62.00]	-98.00 [-153.00--60.00]	Arctic	Fatty acid hydroxylase
PF04129	84.0333	19.0667	115.265	46.9992	19.9513	52.7575	0.38483	0.0873158	0.527854	1632.5	2321	935.5	0.000299373	0.00652809	1.22682e-30	0.000886259	0.00972118	8.49813e-30	0.725556	0.346936	0.0559342	43.00 [8.00-91.51]	-42.00 [-79.00-10.00]	-83.00 [-97.00--73.00]	Arctic	Vps52/Sac2 family, coiled-coil
PF04130	160.767	32.08	123.955	63.0779	33.7186	54.2376	0.507468	0.101262	0.39127	1939.5	4222.5	3095	7.33491e-09	0.0197718	3.35352e-16	9.67266e-08	0.0277977	8.24504e-16	0.862	0.631166	0.185052	130.50 [80.50-184.01]	70.00 [17.00-128.00]	-59.00 [-78.00--47.00]	Arctic	Gamma tubulin complex component C-terminal
PF04502	11.5333	1.56	12.3318	5.47445	0.446067	10.7867	0.453619	0.0613565	0.485025	1795.5	3494.5	4212	8.51158e-07	0.688478	5.3836e-11	5.36817e-06	0.728351	1.01189e-10	0.798	0.522347	0.251839	9.50 [4.00-15.00]	2.00 [-4.00-7.50]	-7.00 [-10.00--6.00]	Arctic	Saf4/Yju2 protein
PF04515	457.167	138.453	542.91	82.5629	69.3431	82.2384	0.401541	0.121607	0.476852	2011	2538.5	1333	3.34627e-10	0.032202	1.30698e-27	7.93452e-09	0.0437521	6.3822e-27	0.893778	0.379447	0.079701	296.00 [185.00-392.00]	-96.00 [-208.00-7.50]	-395.00 [-448.00--327.00]	Arctic	Plasma-membrane choline transporter
PF04551	218.1	83.6267	303.646	69.4242	57.867	72.2222	0.360274	0.138141	0.501585	1801.5	2495	1992.5	1.59573e-06	0.0239766	5.7783e-23	9.28085e-06	0.0330869	2.12043e-22	0.800667	0.372945	0.119133	152.00 [92.50-223.00]	-62.00 [-125.00-14.00]	-218.00 [-266.00--170.00]	Arctic	GcpE protein
PF04564	1663.1	787.467	1865.22	95.1744	92.5385	94.85	0.385353	0.182462	0.432185	1867.5	2973	2276.5	1.41544e-07	0.323528	4.22395e-21	1.19948e-06	0.367998	1.34577e-20	0.83	0.444395	0.136114	1064.50 [780.93-1367.04]	-72.50 [-358.54-221.50]	-1136.00 [-1333.00--920.00]	Arctic	U-box domain
PF04577	295.8	50.56	192.3	75.588	45.1744	63.3009	0.54914	0.0938625	0.356998	1862	3350.5	2260	1.66006e-07	0.989399	3.28208e-21	1.36004e-06	0.991006	1.05661e-20	0.827556	0.500822	0.135127	127.00 [42.50-318.50]	-14.00 [-102.50-180.50]	-142.00 [-164.00--118.00]	Arctic	Glycosyltransferase 61
PF04610	216.033	69.6667	193.91	69.262	53.0414	63.5036	0.450435	0.145257	0.404308	1855	3691	2973.5	2.25406e-07	0.358532	6.97105e-17	1.77023e-06	0.404085	1.76495e-16	0.824444	0.551719	0.177788	160.00 [95.00-228.50]	36.00 [-32.00-104.50]	-124.00 [-151.00--99.98]	Arctic	TrbL/VirB6 plasmid conjugal transfer protein
PF04886	675.633	154.48	648.933	88.3617	71.1273	85.077	0.456803	0.104446	0.438751	1862	2792	1721.5	1.74699e-07	0.142041	8.09257e-25	1.42652e-06	0.172548	3.26083e-24	0.827556	0.417339	0.10293	320.50 [164.00-591.50]	-144.50 [-315.00-130.50]	-465.00 [-539.00--390.00]	Arctic	PT repeat
PF04926	31.7333	6.38667	31.6054	23.4185	3.00081	25.2433	0.455119	0.0915974	0.453284	1834.5	3252.5	1858	3.88638e-07	0.80681	6.57192e-24	2.76191e-06	0.834259	2.50485e-23	0.815333	0.486173	0.111091	24.00 [13.00-31.50]	1.00 [-10.00-8.00]	-23.00 [-28.00--18.00]	Arctic	Poly(A) polymerase predicted RNA binding domain
PF04928	31.7333	6.38667	31.6054	23.4185	3.00081	25.2433	0.455119	0.0915974	0.453284	1834.5	3252.5	1858	3.88638e-07	0.80681	6.57192e-24	2.76191e-06	0.834259	2.50485e-23	0.815333	0.486173	0.111091	24.00 [13.00-31.00]	1.00 [-10.00-8.50]	-23.00 [-28.00--18.00]	Arctic	Poly(A) polymerase central domain
PF04969	476.333	241.973	447.946	82.8062	78.9943	78.2644	0.408431	0.207479	0.38409	1825	3566	3318.5	6.97714e-07	0.557897	5.59208e-15	4.5278e-06	0.60288	1.28639e-14	0.811111	0.533034	0.198416	254.00 [195.00-347.00]	-9.50 [-51.00-74.00]	-256.00 [-321.00--214.00]	Arctic	CS domain
PF05008	51.9	19.4533	34.4978	33.7997	20.4785	27.129	0.490311	0.18378	0.325908	1665.5	4097	5521.5	0.000124676	0.0456855	1.06288e-05	0.000418301	0.0603753	1.54818e-05	0.740222	0.612407	0.330135	31.00 [8.00-51.00]	18.00 [-6.00-35.50]	-14.00 [-20.00--8.00]	Arctic	Vesicle transport v-SNARE protein N-terminus
PF05011	18.1333	6.34667	17.7309	12.794	2.89943	15.3285	0.429588	0.150356	0.420056	1668	3605	4786.5	0.000106533	0.489513	2.77218e-08	0.000365382	0.534369	4.57883e-08	0.741333	0.538864	0.286188	11.00 [6.00-20.00]	3.00 [-3.00-12.00]	-8.00 [-11.00--6.00]	Arctic	Lariat debranching enzyme, C-terminal domain
PF05066	58.5	3.86667	113.623	37.1857	1.09489	52.4331	0.332405	0.0219709	0.645624	2142	2672.5	1070	1.50751e-19	0.0739787	1.4854e-30	6.19587e-17	0.0941825	1.0175e-29	0.952	0.399477	0.0639761	32.00 [13.50-72.50]	-28.00 [-53.00-17.01]	-60.00 [-81.00--50.00]	Arctic	HB1, ASXL, restriction endonuclease HTH domain
PF05093	67.8333	23	53.8117	40.8354	24.2295	35.4826	0.468964	0.15901	0.372026	1881	4236	4268	8.22e-08	0.0179492	2.25568e-10	7.4799e-07	0.0254237	4.12038e-10	0.836	0.633184	0.255187	56.00 [32.00-72.00]	30.00 [6.00-44.50]	-27.00 [-36.00--17.00]	Arctic	Cytokine-induced anti-apoptosis inhibitor 1, Fe-S biogenesis
PF05140	133.967	22.24	21.3229	58.7591	23.4388	18.4915	0.754616	0.125275	0.120109	1624	3098.5	3366	7.22447e-05	0.513046	6.97568e-15	0.000263611	0.558821	1.59573e-14	0.721778	0.463154	0.201256	3.00 [1.00-43.00]	-11.00 [-16.00-29.00]	-15.00 [-18.00--13.00]	Arctic	ResB-like family
PF05346	20.3667	6.08	21.2063	14.5985	2.6764	18.3698	0.427396	0.127589	0.445015	1722	3007.5	3414	2.06581e-05	0.37002	1.58902e-14	8.61976e-05	0.415514	3.60159e-14	0.765333	0.449552	0.204126	10.00 [3.00-15.00]	-5.00 [-11.00-1.00]	-15.00 [-19.00--10.00]	Arctic	Eukaryotic membrane protein family
PF05426	109	18.84	49.8655	54.1768	19.708	34.3066	0.613374	0.106018	0.280607	1638	3666.5	4580	0.000216233	0.393255	4.21259e-09	0.000668208	0.438412	7.2392e-09	0.728	0.548057	0.273842	33.50 [14.00-69.00]	6.50 [-15.00-44.00]	-27.00 [-38.00--19.00]	Arctic	Alginate lyase
PF05499	345.733	80.08	239.87	78.1022	56.9749	68.2482	0.519366	0.120297	0.360336	2012.5	4162	1632	3.0625e-10	0.0300193	1.88923e-25	7.40403e-09	0.0408992	7.92321e-25	0.894444	0.622123	0.0975785	259.00 [155.50-367.00]	82.00 [-24.51-185.01]	-178.00 [-208.00--152.00]	Arctic	DNA methyltransferase 1-associated protein 1 (DMAP1)
PF05641	84.3667	27.5733	40.0359	47.1614	29.562	29.8459	0.555132	0.181432	0.263436	1655	4205.5	5528	0.000167688	0.0222537	1.12317e-05	0.00053618	0.0310043	1.63022e-05	0.735556	0.628625	0.330523	42.00 [15.00-61.50]	24.00 [-2.00-42.50]	-19.00 [-27.00--9.00]	Arctic	Agenet domain
PF05649	123.3	49.4533	87.9821	56.9343	44.7283	46.1273	0.472893	0.189669	0.337438	1633	3192	4285	0.000313671	0.685274	2.6801e-10	0.000920761	0.725584	4.87759e-10	0.725778	0.47713	0.256203	53.00 [17.49-80.00]	-5.50 [-39.50-20.00]	-59.00 [-73.00--39.00]	Arctic	Peptidase family M13
PF05691	86.2667	33.4533	72.9686	47.7494	35.077	41.8491	0.4477	0.173613	0.378687	1706.5	3738.5	4538.5	3.7124e-05	0.296282	3.14947e-09	0.000145545	0.339512	5.45023e-09	0.758444	0.558819	0.27136	59.00 [24.00-91.00]	19.00 [-15.00-51.00]	-41.00 [-50.00--18.98]	Arctic	Raffinose synthase or seed imbibition protein Sip1
PF05707	13.7	1.09333	16.8655	8.23195	0.304136	14.6999	0.432739	0.0345349	0.532726	1887	3181.5	2339.5	1.04882e-09	0.663901	2.27918e-21	2.19186e-08	0.704466	7.39536e-21	0.838667	0.475561	0.13988	8.00 [5.00-15.50]	-2.00 [-6.00-5.50]	-10.00 [-13.00--8.00]	Arctic	Zonular occludens toxin (Zot)
PF05721	894.233	372.467	616.175	90.7543	85.0365	84.3471	0.47493	0.197818	0.327252	1864	4496	4428	1.61493e-07	0.00223281	1.10051e-09	1.33179e-06	0.00353862	1.94541e-09	0.828444	0.672048	0.264753	666.00 [319.00-832.02]	338.00 [-46.00-474.00]	-353.00 [-464.00--238.00]	Arctic	Phytanoyl-CoA dioxygenase (PhyH)
PF05746	92.9	33.1733	131.471	49.8378	34.8135	55.7989	0.360715	0.128806	0.510479	1771	2322.5	1594.5	4.5706e-06	0.00660838	1.0243e-25	2.34326e-05	0.00982295	4.37013e-25	0.787111	0.34716	0.0953363	67.00 [32.49-88.00]	-29.50 [-64.00--4.00]	-93.00 [-111.00--82.00]	Arctic	DALR anticodon binding domain
PF05761	101.567	29.3333	57.7623	52.2303	30.9205	37.2263	0.538352	0.155481	0.306168	1865.5	4413.5	3938	1.46254e-07	0.00453383	7.16056e-12	1.22674e-06	0.00689298	1.42979e-11	0.829111	0.659716	0.235456	86.00 [23.00-101.00]	51.00 [-11.50-63.00]	-35.00 [-45.00--23.98]	Arctic	5' nucleotidase family
PF05804	11.9	0.426667	12.8655	6.16383	0.182482	11.1111	0.47237	0.0169365	0.510694	1962.5	2739	1484.5	9.03341e-13	0.106925	2.5331e-27	7.68151e-11	0.132835	1.20591e-26	0.872222	0.409417	0.0887593	5.00 [4.50-9.50]	-4.00 [-7.00-0.50]	-10.00 [-12.00--8.00]	Arctic	Kinesin-associated protein (KAP)
PF05822	128.267	29.3867	113.529	57.5629	31.0624	52.3925	0.47299	0.108365	0.418645	1710.5	2523.5	1133.5	3.25481e-05	0.0291221	4.1506e-29	0.000129458	0.0398089	2.40024e-28	0.760222	0.377205	0.0677728	33.50 [5.00-101.50]	-45.50 [-73.00-21.50]	-79.00 [-90.00--66.00]	Arctic	Pyrimidine 5'-nucleotidase (UMPH-1)
PF05995	112.9	49.44	62.3229	55.0689	44.6878	38.6861	0.502531	0.220063	0.277406	1704.5	4280	4663.5	3.43428e-05	0.012976	9.66204e-09	0.000136156	0.0185716	1.63308e-08	0.757556	0.639761	0.278834	90.00 [42.00-106.00]	60.50 [13.00-77.50]	-30.00 [-40.00--20.00]	Arctic	Cysteine dioxygenase type I
PF06011	173.867	33.84	112.502	64.8824	35.5637	52.3114	0.542979	0.105681	0.35134	1949	4185	2702	4.71494e-09	0.0256831	1.80302e-18	6.87991e-08	0.0352643	4.92933e-18	0.866222	0.625561	0.161555	132.00 [70.00-187.01]	49.00 [-18.50-107.00]	-84.00 [-103.00--69.00]	Arctic	Transient receptor potential (TRP) ion channel
PF06206	101.3	4.93333	43.5471	52.1898	1.70316	31.5491	0.676323	0.0329371	0.29074	2024.5	4156.5	1569	6.84138e-12	0.0311019	3.63249e-26	4.01687e-10	0.042304	1.61984e-25	0.899778	0.6213	0.0938117	54.00 [32.00-131.50]	18.00 [-6.00-98.50]	-36.00 [-43.00--28.00]	Arctic	CpeT/CpcT family (DUF1001)
PF06418	89.0667	34.8	69.2287	48.6618	36.395	40.7137	0.461257	0.180222	0.358521	1716	4232	5049	2.75328e-05	0.0184741	2.85711e-07	0.000111305	0.0260624	4.51065e-07	0.762667	0.632586	0.301883	57.00 [31.50-73.00]	28.00 [3.00-43.50]	-29.00 [-40.00--17.00]	Arctic	CTP synthase N-terminus
PF06434	223	62.8267	353.422	69.9716	50.7502	74.635	0.348847	0.0982821	0.552871	1922.5	2468	1161	1.5624e-08	0.0198452	6.76605e-29	1.90737e-07	0.0278534	3.84449e-28	0.854444	0.368909	0.069417	161.00 [118.00-240.00]	-64.50 [-123.51-17.00]	-230.00 [-261.00--198.00]	Arctic	Aconitate hydratase 2 N-terminus
PF06485	149.433	51.4667	68.2511	61.1111	45.9246	40.4704	0.555202	0.191218	0.253579	1675.5	4463	5553	9.48814e-05	0.00297769	1.34913e-05	0.000332355	0.00463572	1.949e-05	0.744667	0.667115	0.332018	76.00 [23.00-153.50]	52.00 [3.00-127.00]	-23.00 [-34.00--13.00]	Arctic	RNA-binding protein Tab2/Atab2 N terminal
PF06544	175.5	34.1467	247.386	65.1257	36.03	68.6537	0.383999	0.0747139	0.541287	2018.5	2349	579	2.21041e-10	0.00815621	1.77263e-33	5.92487e-09	0.0119722	1.84443e-32	0.897111	0.351121	0.0346188	144.00 [81.00-169.50]	-46.00 [-105.50--17.00]	-188.00 [-210.00--163.00]	Arctic	Small nuclear ribonucleoprotein Prp3, C-terminal domain
PF06565	229.9	86.24	141.794	70.6002	58.7997	57.6237	0.502038	0.188324	0.309638	1779	4188.5	4086	3.25091e-06	0.0250737	3.46132e-11	1.73148e-05	0.0345043	6.56585e-11	0.790667	0.626084	0.244305	159.50 [93.50-255.01]	52.50 [-9.00-149.00]	-107.00 [-126.00--82.00]	Arctic	DM10 domain
PF06624	300.767	115.24	299.534	75.7908	65.0041	72.0195	0.420335	0.161053	0.418612	1768.5	3298	2362.5	5.05401e-06	0.901654	1.48612e-20	2.55393e-05	0.920695	4.55818e-20	0.786	0.492975	0.141256	212.00 [96.50-304.00]	4.00 [-107.50-95.00]	-208.00 [-242.00--153.00]	Arctic	Ribosome associated membrane protein RAMP4
PF06966	129.6	694.653	84.7534	57.867	91.4031	44.9311	0.142573	0.764189	0.0932373	598	3997	13607	0.000187915	0.0833794	4.52586e-16	0.000592582	0.105389	1.10503e-15	0.265778	0.597459	0.813572	-141.00 [-196.00--71.99]	16.50 [-11.00-68.01]	153.00 [112.00-203.00]	Arctic	Protein of unknown function (DUF1295)
PF07039	22.5667	8.08	19.6009	16.2003	4.35929	16.9708	0.44911	0.160804	0.390087	1724.5	3785	5595	1.96688e-05	0.241884	1.70932e-05	8.27702e-05	0.282026	2.45783e-05	0.766444	0.56577	0.334529	11.50 [5.00-17.50]	5.00 [-2.00-10.00]	-7.00 [-12.00--3.00]	Arctic	SGF29 tudor-like domain
PF07059	103.767	48.52	121.314	52.7981	44.0795	53.5685	0.379263	0.177339	0.443398	1733	2943	2679	1.63354e-05	0.28597	1.32279e-18	7.1551e-05	0.328154	3.64063e-18	0.770222	0.43991	0.160179	60.00 [18.00-92.50]	-3.00 [-43.50-26.50]	-64.00 [-81.00--46.00]	Arctic	Protein ENHANCED DISEASE RESISTANCE 2, C-terminal
PF07173	271.5	82.28	208.561	73.6415	57.502	65.4501	0.482804	0.146317	0.370879	1770.5	3627.5	2587.5	4.74971e-06	0.453612	3.70964e-19	2.42501e-05	0.499601	1.05149e-18	0.786889	0.542227	0.154709	136.00 [72.00-233.00]	26.00 [-47.00-122.01]	-114.00 [-141.00--84.00]	Arctic	Glycine-rich domain-containing protein-like
PF07298	64.6	11.8533	48.0852	39.5783	9.69181	33.6577	0.518715	0.095178	0.386107	1797.5	3787	3283.5	1.40722e-06	0.240456	3.21769e-15	8.30195e-06	0.280627	7.47862e-15	0.798889	0.566069	0.196323	44.00 [21.00-76.50]	16.00 [-9.00-50.00]	-27.00 [-37.00--21.00]	Arctic	NnrU protein
PF07496	243.5	15.7067	138.906	71.6139	15.8354	56.9749	0.611636	0.0394528	0.348911	2012.5	4201	685	2.71061e-10	0.0229962	1.27355e-32	6.75188e-09	0.0318588	1.1462e-31	0.894444	0.627952	0.0409567	208.00 [101.50-271.50]	108.00 [1.50-174.00]	-100.00 [-110.00--87.00]	Arctic	CW-type Zinc Finger
PF07516	585.633	130.253	295.928	85.7664	67.8832	71.6951	0.578795	0.128732	0.292473	1880.5	3763	2941	8.49403e-08	0.267219	4.55321e-17	7.67263e-07	0.309372	1.16961e-16	0.835778	0.562481	0.175845	212.00 [99.00-313.00]	64.50 [-52.00-162.00]	-149.00 [-188.00--111.00]	Arctic	SecA Wing and Scaffold domain
PF07534	46.4	15.3867	57.1973	31.3463	15.4096	36.9019	0.389968	0.129317	0.480714	1834	3228.5	3172	4.55597e-07	0.757855	8.70055e-16	3.17374e-06	0.793576	2.09527e-15	0.815111	0.482586	0.189656	37.00 [26.00-53.00]	4.50 [-9.00-22.00]	-32.00 [-42.00--25.00]	Arctic	TLD
PF07647	444.867	120.893	490.197	82.3195	66.0178	80.0892	0.421292	0.114487	0.464221	1958	3089	1305	3.44785e-09	0.497153	8.09827e-28	5.42752e-08	0.542469	4.00207e-27	0.870222	0.461734	0.0780269	369.00 [298.50-454.51]	-22.50 [-96.00-69.50]	-391.00 [-438.00--342.00]	Arctic	SAM domain (Sterile alpha motif)
PF07699	1420.67	295.667	1045.13	94.1606	81.9546	90.4298	0.514462	0.107069	0.378469	2004	2958.5	1552.5	4.61177e-10	0.305001	5.16352e-26	1.05302e-08	0.348856	2.28604e-25	0.890667	0.442227	0.0928251	657.50 [395.00-890.00]	-146.00 [-396.00-81.50]	-801.00 [-882.00--708.00]	Arctic	Tyrosine-protein kinase ephrin type A/B receptor-like
PF07727	228.767	57.4	137.749	70.5191	48.2157	56.8532	0.539652	0.135404	0.324944	1749	4482	6068.5	9.58875e-06	0.00252515	0.000380526	4.47827e-05	0.00396625	0.000511099	0.777333	0.669955	0.36284	84.00 [23.00-137.00]	65.50 [8.00-108.00]	-18.00 [-42.00-3.00]	Arctic	Reverse transcriptase (RNA-dependent DNA polymerase)
PF07742	72.2333	11.1733	40.13	42.2547	8.51582	29.8865	0.584711	0.0904454	0.324843	1804.5	3926.5	3293	6.38771e-07	0.122141	2.92224e-15	4.21179e-06	0.149925	6.80476e-15	0.802	0.586921	0.196891	42.00 [18.50-79.00]	15.00 [-9.50-53.00]	-26.00 [-32.00--22.00]	Arctic	BTG family
PF07792	29.8667	8.96	23.7848	21.7356	5.31225	20.1946	0.477016	0.143105	0.379879	1728.5	3554.5	3613.5	1.711e-05	0.578495	1.81631e-13	7.41533e-05	0.620614	3.89141e-13	0.768222	0.531315	0.216054	16.00 [6.00-30.50]	1.00 [-8.00-15.50]	-14.00 [-20.00--9.00]	Arctic	Docking domain of Afi1 for Arf3 in vesicle trafficking
PF07810	15.6	9.25333	21.5336	10.665	5.75831	18.6131	0.336301	0.199481	0.464217	1664.5	3244.5	4498	0.000119462	0.790315	2.04262e-09	0.000403001	0.820031	3.55728e-09	0.739778	0.484978	0.268939	15.00 [10.50-18.00]	2.50 [-2.00-6.50]	-12.00 [-15.00--9.00]	Arctic	TMC domain
PF07819	124.067	51.28	90.2242	57.056	45.6204	46.5937	0.46717	0.193093	0.339737	1768.5	4187.5	4980	5.00068e-06	0.0252437	1.60697e-07	2.53436e-05	0.0347189	2.56326e-07	0.786	0.625934	0.297758	79.00 [31.99-108.00]	37.00 [-9.00-66.00]	-41.00 [-56.00--25.00]	Arctic	PGAP1-like protein
PF07842	104.9	6.90667	55.0493	53.2847	3.28467	36.253	0.628686	0.041393	0.329921	1837.5	3729	2391.5	3.5435e-07	0.307906	2.0275e-20	2.57766e-06	0.351526	6.10478e-20	0.816667	0.557399	0.14299	50.50 [26.50-83.50]	16.50 [-10.00-50.00]	-35.00 [-43.00--27.00]	Arctic	GC-rich sequence DNA-binding factor-like protein
PF08016	251.2	125.787	223.857	72.1817	66.9505	66.8289	0.418079	0.20935	0.372571	1746.5	3202.5	3524.5	1.05139e-05	0.705905	6.68903e-14	4.83719e-05	0.745189	1.46885e-13	0.776222	0.4787	0.210732	140.00 [73.00-255.50]	-44.00 [-111.00-71.00]	-189.00 [-210.00--153.00]	Arctic	Polycystin cation channel
PF08125	156.767	38.7467	108.309	62.4899	39.335	51.176	0.515981	0.12753	0.356489	1888.5	4212	2277.5	6.03471e-08	0.0212927	4.24934e-21	5.74579e-07	0.0298074	1.35211e-20	0.839333	0.629596	0.136173	115.00 [73.50-173.50]	45.00 [3.50-102.00]	-71.00 [-83.00--60.00]	Arctic	Mannitol dehydrogenase C-terminal domain
PF08144	35.3667	7.42667	39.9327	25.5069	3.64964	29.7648	0.427515	0.0897742	0.48271	1650	3220	3623	0.000169996	0.740453	1.88116e-13	0.000542316	0.777665	4.01988e-13	0.733333	0.481315	0.216622	23.50 [10.00-46.00]	2.50 [-14.00-26.00]	-20.00 [-30.00--15.00]	Arctic	CPL (NUC119) domain
PF08151	528.233	46.6933	352.614	84.266	43.1873	74.5337	0.569499	0.050341	0.38016	2111	4203.5	669.5	2.23639e-12	0.0226022	9.52096e-33	1.72342e-10	0.0314366	8.82658e-32	0.938222	0.628326	0.0400299	443.00 [270.00-568.00]	148.50 [-34.00-283.50]	-290.00 [-329.00--256.00]	Arctic	FerI (NUC094) domain
PF08246	1527.87	1010.72	1180.47	94.7689	94.2822	91.6869	0.410821	0.271768	0.31741	1631.5	4238	5218	0.000331643	0.0177037	1.11429e-06	0.000964423	0.0251048	1.71205e-06	0.725111	0.633483	0.311988	1171.00 [256.00-1548.00]	768.00 [-129.51-1135.50]	-400.00 [-590.00--229.00]	Arctic	Cathepsin propeptide inhibitor domain (I29)
PF08373	265.9	105.613	154.915	73.236	63.0576	59.4891	0.505102	0.200623	0.294275	1696	4146.5	5287	5.18217e-05	0.0332814	1.90203e-06	0.000195779	0.0450203	2.89353e-06	0.753778	0.619806	0.316114	159.00 [26.00-253.50]	103.00 [-31.00-200.00]	-55.00 [-82.00--33.00]	Arctic	RAP domain
PF08392	74.5667	13.7067	67.704	43.0251	12.5507	40.2879	0.478061	0.087876	0.434063	1795	2892.5	1229.5	1.79704e-06	0.229652	2.15223e-28	1.02344e-05	0.268654	1.14879e-27	0.797778	0.432362	0.0735127	48.00 [20.00-74.00]	-10.00 [-39.00-16.00]	-58.00 [-65.00--51.00]	Arctic	FAE1/Type III polyketide synthase-like protein
PF08443	60.2333	11.2	48.6368	38.0576	8.59692	33.8605	0.501651	0.0932788	0.40507	1892	3753.5	2100.5	5.17195e-08	0.278215	2.96765e-22	5.1221e-07	0.320149	1.04546e-21	0.840889	0.561061	0.12559	46.00 [20.00-68.00]	13.00 [-14.00-35.50]	-33.00 [-39.00--26.00]	Arctic	RimK-like ATP-grasp domain
PF08540	151.167	7.76	18.9462	61.4355	4.03487	16.4031	0.849858	0.0436267	0.106515	1808	4360	4144.5	1.03527e-06	0.00699386	6.1324e-11	6.31923e-06	0.0103398	1.14651e-10	0.803556	0.651719	0.247803	21.50 [10.00-50.02]	12.50 [1.00-41.00]	-9.00 [-13.00--5.00]	Arctic	Hydroxymethylglutaryl-coenzyme A synthase C terminal
PF08616	29.8667	8.96	23.7848	21.7356	5.31225	20.1946	0.477016	0.143105	0.379879	1728.5	3554.5	3613.5	1.711e-05	0.578495	1.81631e-13	7.41533e-05	0.620614	3.89141e-13	0.768222	0.531315	0.216054	16.00 [6.00-30.00]	1.00 [-7.50-16.00]	-15.00 [-19.00--9.00]	Arctic	Stabilization of polarity axis
PF08644	137.7	40.5733	140.453	59.3066	40.2879	57.3195	0.432032	0.127298	0.440669	1677	2612.5	2023	9.0792e-05	0.0517397	9.22979e-23	0.000320764	0.0675438	3.35209e-22	0.745333	0.390508	0.120957	46.50 [17.00-86.00]	-44.00 [-73.00--5.50]	-91.00 [-109.00--72.00]	Arctic	FACT complex subunit (SPT16/CDC68)
PF08646	358.833	137.253	257.516	78.7916	69.0592	69.1809	0.476157	0.18213	0.341713	1827.5	4376	3966	6.35024e-07	0.00617165	9.76567e-12	4.20959e-06	0.00924061	1.92966e-11	0.812222	0.654111	0.23713	238.50 [162.00-356.00]	109.00 [34.00-218.00]	-130.00 [-167.00--88.00]	Arctic	Replication factor-A C terminal domain
PF08647	49.3667	25.2267	47.6323	32.3601	26.8856	33.3333	0.403898	0.206394	0.389708	1666	3483	3969	0.000122865	0.714783	1.00332e-11	0.000413351	0.752307	1.97777e-11	0.740444	0.520628	0.237309	35.00 [23.50-46.50]	1.00 [-8.00-13.00]	-35.00 [-39.00--26.00]	Arctic	BRE1 E3 ubiquitin ligase
PF08757	38.6667	12.8	42.4664	27.2506	11.395	31.0422	0.411641	0.136267	0.452092	1739.5	3980.5	5496.5	1.19046e-05	0.0908082	8.32709e-06	5.39647e-05	0.114019	1.22084e-05	0.773111	0.594993	0.32864	17.00 [9.00-34.00]	6.00 [-3.00-23.00]	-11.00 [-15.00--7.00]	Arctic	CotH kinase protein
PF08783	66.4333	12.5067	60.1749	40.3082	10.807	37.9968	0.477543	0.0899017	0.432555	1933	3399.5	1416.5	9.73419e-09	0.885884	5.28797e-27	1.2634e-07	0.906845	2.4604e-26	0.859111	0.508146	0.0846936	56.50 [24.00-76.50]	8.50 [-23.00-31.00]	-46.00 [-53.00--42.00]	Arctic	DWNN domain
PF09206	276.667	148.147	197.054	74.1687	70.2352	63.8686	0.444897	0.238229	0.316874	1648	4337	5668.5	0.000209791	0.00841651	3.01261e-05	0.000650748	0.0123322	4.27206e-05	0.732444	0.648281	0.338924	145.00 [65.49-258.50]	68.00 [4.50-181.00]	-68.00 [-109.00--28.00]	Arctic	Alpha-L-arabinofuranosidase B, catalytic
PF09286	364.2	130.853	284.874	78.9538	68.1265	70.8435	0.466966	0.167776	0.365257	1945.5	4112	2667	5.96998e-09	0.0416559	1.12292e-18	8.22457e-08	0.0553169	3.11138e-18	0.864667	0.614649	0.159462	267.00 [134.00-345.00]	99.50 [-30.00-171.00]	-164.00 [-210.00--137.00]	Arctic	Pro-kumamolisin, activation domain
PF09298	66.5	9.10667	48.2108	40.3487	5.57583	33.82	0.537081	0.0735492	0.38937	1786.5	3686.5	2174	2.2371e-06	0.36479	8.77892e-22	1.23971e-05	0.410389	2.93742e-21	0.794	0.551046	0.129985	48.50 [11.50-94.00]	20.50 [-18.00-66.00]	-29.00 [-35.00--23.00]	Arctic	Fumarylacetoacetase N-terminal
PF09325	130.833	14.9333	116.004	58.1103	14.5174	52.9603	0.4998	0.0570473	0.443152	2069.5	3842.5	767.5	2.0302e-11	0.186571	5.87333e-32	8.48557e-10	0.2213	4.97001e-31	0.919778	0.574365	0.0458894	121.00 [91.00-153.00]	23.50 [-6.00-58.02]	-97.00 [-102.00--88.00]	Arctic	Vps5 C terminal like
PF09359	15.3667	4.41333	21.5247	10.5028	1.27737	18.5726	0.372032	0.106848	0.521119	1794	2908	3081.5	1.69645e-06	0.245696	2.47577e-16	9.79728e-06	0.286201	6.14829e-16	0.797333	0.434679	0.184245	12.00 [5.00-16.00]	-1.00 [-8.50-4.00]	-13.00 [-17.00--9.00]	Arctic	VTC domain
PF09409	626.467	286.76	494.072	87.0641	81.3869	80.1703	0.445156	0.203766	0.351078	1845	4326.5	4022.5	3.32355e-07	0.00913527	1.78909e-11	2.45386e-06	0.0133378	3.45759e-11	0.82	0.646712	0.240508	451.50 [333.49-568.04]	176.00 [79.00-292.00]	-275.00 [-350.00--181.00]	Arctic	PUB domain
PF09414	67.9333	3.48	51.9821	40.9165	0.871857	34.9757	0.550534	0.028202	0.421264	1934.5	3359.5	961	3.47749e-09	0.970319	1.58462e-30	5.42752e-08	0.975063	1.07059e-29	0.859778	0.502167	0.0574589	40.50 [17.50-75.00]	-1.50 [-26.00-33.00]	-42.00 [-48.00--37.00]	Arctic	RNA ligase
PF09511	32.3667	3.76	30.6996	23.9254	1.01379	24.8986	0.484341	0.0562653	0.459394	1786.5	3454	3834	5.60376e-07	0.771415	8.02355e-13	3.79332e-06	0.804654	1.67253e-12	0.794	0.516293	0.229238	12.00 [5.00-34.00]	0.00 [-8.50-22.50]	-12.00 [-15.00--8.00]	Arctic	RNA ligase
PF09587	14.8333	1.48	17.3318	9.54988	0.405515	15.0446	0.440876	0.0439885	0.515136	1654.5	3060.5	3315.5	4.9521e-05	0.447397	1.92494e-15	0.000189039	0.493638	4.54683e-15	0.735333	0.457474	0.198236	6.50 [0.50-18.00]	-2.50 [-9.00-9.00]	-9.00 [-12.00--7.00]	Arctic	Bacterial capsule synthesis protein PGA_cap
PF09732	168.467	71.7467	230.74	64.193	54.0957	67.5182	0.357714	0.152344	0.489942	1808.5	2307	909	1.26321e-06	0.00583103	7.78105e-31	7.54256e-06	0.00874256	5.61055e-30	0.803778	0.344843	0.0543498	113.00 [43.00-158.00]	-40.00 [-108.50-1.00]	-152.00 [-181.00--123.00]	Arctic	Cactus-binding C-terminus of cactin protein
PF09773	67.4667	11.9067	59.8206	40.7543	9.85401	37.8345	0.484695	0.0855401	0.429765	1977	3554.5	1579.5	1.3558e-09	0.578585	7.83265e-26	2.6326e-08	0.620614	3.39461e-25	0.878667	0.531315	0.0944395	50.00 [41.00-70.00]	-0.50 [-11.00-20.50]	-50.00 [-55.00--43.00]	Arctic	Meckelin (Transmembrane protein 67)
PF09794	29.8667	8.96	23.7848	21.7356	5.31225	20.1946	0.477016	0.143105	0.379879	1728.5	3554.5	3613.5	1.711e-05	0.578495	1.81631e-13	7.41533e-05	0.620614	3.89141e-13	0.768222	0.531315	0.216054	16.00 [6.00-30.00]	1.00 [-8.00-15.50]	-15.00 [-20.00--9.00]	Arctic	Transport protein Avl9
PF09826	41.1333	20.3067	26.4798	28.6902	21.3706	22.3439	0.467851	0.230968	0.301181	1682.5	4175.5	5149	7.63107e-05	0.0273662	6.39008e-07	0.000274719	0.0375334	9.92939e-07	0.747778	0.624141	0.307862	22.50 [16.00-39.00]	9.50 [3.00-26.00]	-13.00 [-17.00--9.00]	Arctic	Beta propeller domain
PF10127	22.5333	0.426667	15.3632	16.0989	0.182482	13.4225	0.587981	0.0111334	0.400886	1823	3723.5	3437	4.9429e-09	0.307168	1.47921e-15	7.12818e-08	0.350845	3.50743e-15	0.810222	0.556577	0.205501	9.00 [1.50-17.50]	5.00 [-2.50-13.50]	-4.00 [-6.00--3.00]	Arctic	RNA repair pathway DNA polymerase beta family
PF10243	41.4333	10.52	20.7489	28.8321	7.42092	18.2076	0.569905	0.1447	0.285395	1744.5	4566	4008.5	9.42476e-06	0.00117614	1.48669e-11	4.41014e-05	0.00191949	2.89588e-11	0.775333	0.682511	0.239671	31.00 [21.50-45.50]	18.00 [9.00-32.50]	-13.00 [-16.00--8.00]	Arctic	Microtubule-binding protein MIP-T3 CH-like domain
PF10309	27.3333	3.50667	9.75336	19.9919	0.95296	8.92133	0.673345	0.0863852	0.24027	1706	4389	4657	1.77823e-05	0.0053768	7.1339e-09	7.65292e-05	0.0080898	1.21158e-08	0.758222	0.656054	0.278445	16.00 [9.50-33.00]	10.00 [4.00-27.00]	-6.00 [-8.00--3.00]	Arctic	Nuclear cap-binding protein subunit 3
PF10312	80.8	18.36	99.4484	45.5393	19.1403	48.9457	0.406831	0.0924432	0.500726	1929	2633	588.5	1.13587e-08	0.0586409	2.11382e-33	1.46652e-07	0.0755925	2.17195e-32	0.857333	0.393572	0.0351868	63.50 [34.99-79.00]	-11.50 [-42.00-4.00]	-74.00 [-86.00--66.00]	Arctic	Conserved mid region of cactin
PF10415	90.5	36.2133	87.1973	49.0268	37.429	45.8029	0.423074	0.169292	0.407634	1743	3327	3245	1.18239e-05	0.962906	2.24489e-15	5.37968e-05	0.969194	5.27731e-15	0.774667	0.497309	0.194021	43.00 [23.00-81.02]	0.00 [-21.00-38.00]	-44.00 [-57.00--31.00]	Arctic	Fumarase C C-terminus
PF10436	67.9667	39.0933	62.6323	40.9976	39.4566	38.9294	0.400529	0.230378	0.369093	1633	3764	5056	0.000313829	0.266043	3.02165e-07	0.000920761	0.308154	4.75823e-07	0.725778	0.562631	0.302302	37.50 [21.00-57.00]	11.50 [-2.00-29.00]	-26.00 [-38.00--13.00]	Arctic	Mitochondrial branched-chain alpha-ketoacid dehydrogenase kinase
PF10458	164.5	58.4133	179.206	63.7875	48.5807	61.841	0.409082	0.145264	0.445654	1759	2818	2156.5	6.97774e-06	0.161763	7.04617e-22	3.42423e-05	0.194589	2.38026e-21	0.781778	0.421226	0.128939	95.50 [47.00-131.50]	-20.00 [-70.50-14.50]	-117.00 [-139.00--93.00]	Arctic	Valyl tRNA synthetase tRNA binding arm
PF10498	91.2667	23.0133	99.7175	49.2701	24.3309	49.0673	0.426485	0.10754	0.465975	1753	2283	1810.5	8.13338e-06	0.00478658	3.28907e-24	3.87948e-05	0.00725489	1.27329e-23	0.779111	0.341256	0.108251	50.50 [30.00-74.00]	-31.00 [-50.00--6.00]	-81.00 [-90.00--68.00]	Arctic	Intra-flagellar transport protein 57
PF10502	110.733	58.2533	88.0135	54.7242	48.4388	46.2084	0.430869	0.226667	0.342465	1706	4133.5	5459.5	3.79624e-05	0.0362449	6.90808e-06	0.00014836	0.048629	1.01825e-05	0.758222	0.617862	0.326428	54.00 [26.00-81.50]	22.00 [6.00-45.50]	-31.00 [-50.00--8.00]	Arctic	Signal peptidase, peptidase S26
PF10557	386.6	130.467	434.807	80.0689	67.9846	77.7981	0.406146	0.137063	0.456791	2036	2814.5	866.5	1.05637e-10	0.158997	3.61612e-31	3.29748e-09	0.191636	2.69407e-30	0.904889	0.420703	0.0518087	251.00 [174.99-365.00]	-45.00 [-123.00-67.50]	-298.00 [-328.00--267.00]	Arctic	Cullin protein neddylation domain
PF10588	145.6	99.4533	180.776	60.2393	61.6788	61.9627	0.341921	0.233552	0.424527	1750	2577	2128.5	9.28172e-06	0.0413877	4.60506e-22	4.36808e-05	0.0549904	1.58826e-21	0.777778	0.385202	0.127265	109.00 [65.00-155.00]	-35.00 [-81.00-11.50]	-144.00 [-164.00--124.00]	Arctic	NADH-ubiquinone oxidoreductase-G iron-sulfur binding region
PF10602	177.233	99.5867	199.09	65.3893	61.7599	64.0308	0.37241	0.209255	0.418335	1659.5	3076.5	4161.5	0.000151708	0.476338	7.66203e-11	0.000492251	0.52114	1.42386e-10	0.737556	0.459865	0.248819	99.00 [38.00-144.00]	-7.75 [-44.50-31.00]	-110.00 [-136.00--53.00]	Arctic	26S proteasome subunit RPN7
PF10609	71.8333	25.8533	73.1121	42.2141	27.7778	41.8897	0.420573	0.151367	0.42806	1736.5	2980.5	2355	1.44396e-05	0.333361	1.3269e-20	6.36994e-05	0.378658	4.07998e-20	0.771778	0.445516	0.140807	42.00 [20.50-68.00]	-7.50 [-29.00-17.00]	-50.00 [-58.00--40.00]	Arctic	NUBPL iron-transfer P-loop NTPase
PF11152	22.9667	5.48	20.6278	16.7275	2.12895	18.0454	0.467996	0.111667	0.420337	1648	3811	5654.5	0.000157473	0.210676	2.07726e-05	0.000509616	0.247984	2.97821e-05	0.732444	0.569656	0.338087	20.00 [7.00-27.51]	13.00 [0.00-21.50]	-7.00 [-10.00--4.00]	Arctic	Cofactor assembly of complex C subunit B, CCB2/CCB4
PF11218	16.0667	44.8667	18.0762	10.8678	42.133	15.5718	0.203351	0.567864	0.228785	574	3437	12357	9.31079e-05	0.807736	5.99757e-10	0.000328006	0.834819	1.07019e-09	0.255111	0.513752	0.738834	-30.00 [-40.00--16.50]	0.50 [-4.00-8.50]	31.00 [20.00-40.00]	Arctic	Protein of unknown function (DUF3011)
PF11262	90.5	21.9333	115.91	49.0268	23.1346	52.8994	0.396332	0.0960541	0.507613	1774	2708.5	1129.5	4.0391e-06	0.0909916	3.86322e-29	2.10135e-05	0.114133	2.25218e-28	0.788444	0.404858	0.0675336	80.00 [48.49-108.00]	-17.00 [-50.00-14.00]	-98.00 [-107.00--83.00]	Arctic	Transcription factor/nuclear export subunit protein 2
PF11443	963.1	10.6133	834.605	91.5247	7.54258	88.159	0.532594	0.00586917	0.461537	2114	3447	67	1.03448e-12	0.787368	7.85227e-38	8.5034e-11	0.817881	2.58183e-36	0.939556	0.515247	0.00400598	739.00 [365.50-1002.00]	165.50 [-237.50-440.00]	-580.00 [-664.00--477.00]	Arctic	Domain of unknown function (DUF2828)
PF11701	48.1333	6.57333	41.8924	31.9951	3.14274	30.8597	0.49828	0.0680476	0.433673	1855.5	3322.5	917	1.84955e-07	0.953371	8.54601e-31	1.50527e-06	0.960381	6.10854e-30	0.824667	0.496637	0.0548281	30.00 [18.50-70.00]	-5.00 [-17.00-34.50]	-35.00 [-38.00--30.00]	Arctic	Myosin-binding striated muscle assembly central
PF11708	73.7	17.84	70.9148	42.8224	18.6537	41.1192	0.453665	0.109815	0.43652	1850.5	2928	1536	2.48542e-07	0.268324	3.85804e-26	1.91533e-06	0.310505	1.71732e-25	0.822444	0.437668	0.0918386	30.50 [20.00-58.50]	-15.00 [-24.00-12.50]	-46.00 [-55.00--37.00]	Arctic	Pre-mRNA splicing Prp18-interacting factor
PF11732	90.5	21.9333	115.91	49.0268	23.1346	52.8994	0.396332	0.0960541	0.507613	1774	2708.5	1129.5	4.0391e-06	0.0909916	3.86322e-29	2.10135e-05	0.114133	2.25218e-28	0.788444	0.404858	0.0675336	80.00 [47.00-107.00]	-17.00 [-49.00-14.00]	-98.00 [-107.00--82.00]	Arctic	Transcription- and export-related complex subunit
PF11791	223	62.8267	353.422	69.9716	50.7502	74.635	0.348847	0.0982821	0.552871	1922.5	2468	1161	1.5624e-08	0.0198452	6.76605e-29	1.90737e-07	0.0278534	3.84449e-28	0.854444	0.368909	0.069417	162.00 [117.00-240.00]	-64.00 [-123.50-18.00]	-229.00 [-261.00--198.00]	Arctic	Aconitate B N-terminal domain
PF11831	256.4	103.093	181.09	72.5466	62.5304	62.0438	0.474303	0.190708	0.33499	1732.5	3931.5	4205	1.65409e-05	0.119404	1.19742e-10	7.20671e-05	0.147005	2.20526e-10	0.77	0.587668	0.25142	116.00 [72.50-174.00]	26.00 [-16.51-79.50]	-90.00 [-121.00--66.00]	Arctic	pre-mRNA splicing factor component
PF12171	65.5	16.16	65.8251	39.8216	16.3017	39.6594	0.444113	0.10957	0.446317	1741	2420	1629	1.20618e-05	0.0140109	1.77637e-25	5.43174e-05	0.0200063	7.47528e-25	0.773778	0.361734	0.0973991	24.00 [12.50-50.00]	-25.50 [-38.50-0.50]	-50.00 [-60.00--41.00]	Arctic	Zinc-finger double-stranded RNA-binding
PF12327	181.133	102.12	232.345	66.0178	62.3682	67.5994	0.351307	0.198061	0.450632	1682.5	2323	2811.5	7.76649e-05	0.00663545	8.09166e-18	0.000279186	0.00985724	2.15254e-17	0.747778	0.347235	0.168102	108.00 [54.00-142.50]	-51.00 [-101.00--20.00]	-161.00 [-185.00--129.00]	Arctic	FtsZ family, C-terminal domain
PF12418	44.0333	28.2933	87.8924	29.7445	30.1906	46.0462	0.274832	0.176592	0.548576	1639	2293	2855.5	0.000262679	0.00519761	1.44922e-17	0.000795782	0.00783455	3.80999e-17	0.728444	0.34275	0.170732	26.50 [11.50-45.00]	-24.00 [-41.50--3.00]	-50.00 [-62.00--38.00]	Arctic	Acyl-CoA dehydrogenase N terminal
PF12457	88.3	5.2	28.574	48.459	1.98702	23.5199	0.723332	0.0425971	0.234071	1813.5	4233	3543.5	7.7587e-07	0.0181082	6.722e-14	4.98254e-06	0.0256343	1.47477e-13	0.806	0.632735	0.211868	34.00 [23.00-72.50]	15.50 [4.00-54.50]	-18.00 [-23.00--14.00]	Arctic	Tuftelin interacting protein N terminal
PF12680	130.533	68.1067	160.61	57.9886	52.5547	60.0568	0.36335	0.18958	0.44707	1638	3122	4163.5	0.000275148	0.554324	7.8132e-11	0.000824442	0.599286	1.44976e-10	0.728	0.466667	0.248939	75.50 [12.00-111.00]	12.00 [-51.00-43.50]	-63.00 [-90.00--38.00]	Arctic	SnoaL-like domain
PF12697	1334.77	315.48	1039.56	93.5929	82.7656	90.3082	0.496231	0.117287	0.386481	2148.5	3931	837.5	3.97045e-13	0.119725	2.1376e-31	3.91645e-11	0.147253	1.63706e-30	0.954889	0.587593	0.0500747	863.00 [600.00-1206.50]	97.00 [-166.50-438.01]	-771.00 [-860.00--672.00]	Arctic	Alpha/beta hydrolase family
PF12707	12.9667	380.28	21.5964	7.3601	85.2393	18.6942	0.0312568	0.916684	0.0520592	579	2566.5	10526.5	0.00010205	0.0358442	0.000727948	0.000353447	0.0481961	0.000964081	0.257333	0.383632	0.629387	-15.50 [-24.50--7.00]	-8.00 [-13.00--1.00]	7.00 [1.00-16.00]	Arctic	Protein of unknown function (DUF3804)
PF12724	2215.8	1368.6	2187.05	96.5937	95.6204	96.2287	0.383924	0.237133	0.378943	1676	3594	4723.5	9.41874e-05	0.509016	1.73714e-08	0.000330393	0.554676	2.89836e-08	0.744889	0.53722	0.282422	1526.00 [557.98-2703.00]	163.50 [-780.52-1307.34]	-1363.00 [-1609.00--1032.00]	Arctic	Flavodoxin domain
PF12773	151.233	38.28	84.0852	61.5166	39.0105	44.85	0.552756	0.139913	0.307331	1641.5	3859.5	5746	0.000249941	0.171834	5.02753e-05	0.000760932	0.205501	7.00842e-05	0.729556	0.576906	0.343558	32.00 [8.50-108.50]	4.00 [-21.50-79.00]	-28.00 [-46.00--12.00]	Arctic	Double zinc ribbon
PF12796	5317.13	2403.35	4137.74	99.189	97.8913	98.5401	0.448392	0.202674	0.348934	1964	4061	2190	2.7185e-09	0.0572509	1.16745e-21	4.65542e-08	0.0740329	3.86952e-21	0.872889	0.607025	0.130942	2251.50 [1751.00-2631.51]	359.00 [-59.50-651.00]	-1918.00 [-2177.00--1579.98]	Arctic	Ankyrin repeats (3 copies)
PF12806	44.0333	28.2933	87.8924	29.7445	30.1906	46.0462	0.274832	0.176592	0.548576	1639	2293	2855.5	0.000262679	0.00519761	1.44922e-17	0.000795782	0.00783455	3.80999e-17	0.728444	0.34275	0.170732	26.50 [11.50-45.00]	-24.00 [-41.50--2.00]	-50.00 [-62.00--38.00]	Arctic	Acetyl-CoA dehydrogenase C-terminal like
PF12846	13.7	1.09333	16.8655	8.23195	0.304136	14.6999	0.432739	0.0345349	0.532726	1887	3181.5	2339.5	1.04882e-09	0.663901	2.27918e-21	2.19186e-08	0.704466	7.39536e-21	0.838667	0.475561	0.13988	8.00 [5.00-15.50]	-2.00 [-6.00-6.00]	-10.00 [-13.00--8.00]	Arctic	AAA-like domain
PF12848	674.067	314.2	586.269	88.3212	82.6845	83.4955	0.428105	0.199551	0.372344	1855	4000	3816	2.28342e-07	0.0819822	1.89311e-12	1.78194e-06	0.103729	3.88063e-12	0.824444	0.597907	0.228161	392.50 [232.00-517.50]	170.00 [4.50-283.50]	-223.00 [-329.00--151.00]	Arctic	ABC transporter
PF12895	130.6	41.3333	173.511	58.0292	40.6732	61.1111	0.378064	0.119653	0.502284	1853	2145.5	911.5	2.42029e-07	0.00144066	8.11538e-31	1.87098e-06	0.00233115	5.81759e-30	0.823556	0.320703	0.0544993	101.00 [69.00-119.00]	-33.50 [-65.50--14.50]	-134.00 [-150.00--119.00]	Arctic	Anaphase-promoting complex, cyclosome, subunit 3
PF12957	91.7667	10.6533	40.4529	49.4728	7.58313	30.0081	0.642296	0.0745651	0.283139	1889.5	4572	2974	5.04967e-08	0.00111239	6.58897e-17	5.06198e-07	0.00182027	1.67509e-16	0.839778	0.683408	0.177818	69.00 [34.00-101.50]	43.00 [7.00-76.00]	-27.00 [-33.00--20.00]	Arctic	Domain of unknown function (DUF3846)
PF12998	22.5667	8.08	19.6009	16.2003	4.35929	16.9708	0.44911	0.160804	0.390087	1724.5	3785	5595	1.96688e-05	0.241884	1.70932e-05	8.27702e-05	0.282026	2.45783e-05	0.766444	0.56577	0.334529	11.50 [5.00-17.50]	5.00 [-2.00-10.00]	-7.00 [-12.00--2.00]	Arctic	Inhibitor of growth proteins N-terminal histone-binding
PF13181	476.933	139.96	391.314	82.8467	69.6269	76.1963	0.473051	0.138821	0.388128	1944.5	3741.5	1557	6.25442e-09	0.292636	5.55583e-26	8.52121e-08	0.335647	2.45092e-25	0.864222	0.559268	0.0930942	285.50 [180.50-441.00]	34.00 [-71.50-194.00]	-250.00 [-298.00--223.00]	Arctic	Tetratricopeptide repeat
PF13243	54	17.2667	54.3229	35.0973	18.1468	35.7461	0.429972	0.137485	0.432543	1819	3020.5	1750.5	8.5089e-07	0.38917	1.27382e-24	5.36817e-06	0.43484	5.05836e-24	0.808444	0.451495	0.104664	36.50 [21.50-44.00]	-2.50 [-17.00-5.50]	-39.00 [-43.00--34.00]	Arctic	Squalene-hopene cyclase C-terminal domain
PF13249	54	17.2667	54.3229	35.0973	18.1468	35.7461	0.429972	0.137485	0.432543	1819	3020.5	1750.5	8.5089e-07	0.38917	1.27382e-24	5.36817e-06	0.43484	5.05836e-24	0.808444	0.451495	0.104664	36.50 [23.00-44.00]	-2.00 [-16.50-5.00]	-39.00 [-43.00--34.00]	Arctic	Squalene-hopene cyclase N-terminal domain
PF13304	333.167	77.6533	387.538	77.7372	56.1638	75.953	0.417315	0.0972663	0.485419	2077.5	2730.5	1006	1.43234e-11	0.102746	4.41741e-30	7.06432e-10	0.127901	2.84422e-29	0.923333	0.408146	0.0601495	224.00 [176.00-354.00]	-84.00 [-141.50-45.00]	-308.00 [-349.00--270.00]	Arctic	AAA domain, putative AbiEii toxin, Type IV TA system
PF13328	265.3	98.8667	172.61	73.1144	61.4355	60.9895	0.494247	0.184186	0.321567	1662.5	3923.5	4049	0.000138715	0.124531	2.36715e-11	0.000455487	0.15248	4.54626e-11	0.738889	0.586472	0.242093	140.00 [76.00-272.50]	36.00 [-25.01-162.50]	-109.00 [-134.00--71.00]	Arctic	HD domain
PF13360	32.3	4.78667	14.5919	23.8848	1.66261	12.8548	0.625017	0.0926238	0.282359	1859	4431	4396.5	1.4494e-07	0.00382617	6.63524e-10	1.21987e-06	0.00588605	1.18312e-09	0.826222	0.662332	0.26287	20.00 [13.00-31.50]	8.00 [2.00-21.50]	-11.00 [-13.00--7.00]	Arctic	PQQ-like domain
PF13371	811.8	327.213	941.758	89.9027	83.2117	89.2133	0.390144	0.157256	0.4526	1857.5	2646	1070	2.07592e-07	0.0634223	1.37518e-29	1.65724e-06	0.0813309	8.29145e-29	0.825556	0.395516	0.0639761	569.00 [322.00-667.00]	-83.50 [-326.00-23.51]	-657.00 [-721.00--559.00]	Arctic	Tetratricopeptide repeat
PF13393	132.367	36.2533	93.9596	58.4347	37.5101	47.5264	0.504101	0.138066	0.357833	1825	3640	2372	6.89255e-07	0.433823	1.69931e-20	4.4847e-06	0.47952	5.16071e-20	0.811111	0.544096	0.141824	67.50 [22.50-110.00]	16.50 [-29.00-59.00]	-51.00 [-64.00--43.00]	Arctic	Histidyl-tRNA synthetase
PF13410	1174.53	435.467	909.731	92.6602	86.5775	88.9294	0.466134	0.172823	0.361043	1852	3671	2602.5	2.55924e-07	0.387042	4.58307e-19	1.96607e-06	0.432855	1.29312e-18	0.823111	0.548729	0.155605	758.50 [323.00-1113.50]	160.00 [-281.00-498.50]	-606.00 [-692.00--504.00]	Arctic	Glutathione S-transferase, C-terminal domain
PF13418	3968.57	1422.27	3152.43	98.4996	95.8232	97.8102	0.464526	0.166478	0.368996	2015	4355.5	2295	2.79947e-10	0.00727467	5.54831e-21	6.90348e-09	0.0107293	1.75187e-20	0.895556	0.651046	0.13722	2541.50 [2035.00-3239.02]	598.50 [179.98-1269.54]	-1886.00 [-2211.00--1605.98]	Arctic	Galactose oxidase, central domain
PF13429	121.8	40.6	114.601	56.7113	40.3487	52.5953	0.43971	0.14657	0.41372	1812.5	3339	2370.5	1.0865e-06	0.988338	1.66842e-20	6.56694e-06	0.990346	5.07942e-20	0.805556	0.499103	0.141734	79.00 [29.50-117.00]	6.50 [-42.50-43.01]	-74.00 [-90.00--56.00]	Arctic	Tetratricopeptide repeat
PF13450	2306.5	884.493	2992.22	96.9586	93.5118	97.648	0.373026	0.143048	0.483926	2018	2078	672.5	2.43906e-10	0.000763687	1.02966e-32	6.13748e-09	0.00126904	9.43923e-32	0.896889	0.310613	0.0402093	1644.00 [993.50-2081.00]	-425.00 [-1067.00--56.46]	-2107.00 [-2446.00--1723.00]	Arctic	NAD(P)-binding Rossmann-like domain
PF13458	486.533	151.32	381.852	83.0495	70.7218	75.7097	0.477131	0.148396	0.374473	1632.5	3128	3729	0.000322479	0.565064	7.12981e-13	0.000939992	0.608758	1.48749e-12	0.725556	0.467564	0.22296	173.00 [68.50-310.00]	-9.00 [-121.00-130.00]	-181.00 [-232.00--143.00]	Arctic	Periplasmic binding protein
PF13476	141.367	59.2267	139.578	59.7729	48.9457	57.056	0.415574	0.174108	0.410318	1741	2807	2098	1.25773e-05	0.153174	2.90528e-22	5.62895e-05	0.184979	1.02495e-21	0.773778	0.419581	0.125441	62.00 [27.00-116.00]	-28.00 [-63.00-24.00]	-90.00 [-107.00--74.00]	Arctic	AAA domain
PF13507	66	9.88	81.6951	40.0446	6.30576	44.1606	0.418848	0.0627003	0.518452	1779	2484	1030.5	3.37998e-06	0.022204	6.70889e-30	1.79283e-05	0.0309525	4.22044e-29	0.790667	0.3713	0.0616143	42.00 [11.00-79.50]	-22.00 [-56.00-20.00]	-66.00 [-77.00--51.00]	Arctic	CobB/CobQ-like glutamine amidotransferase domain
PF13510	145.6	99.4533	180.776	60.2393	61.6788	61.9627	0.341921	0.233552	0.424527	1750	2577	2128.5	9.28172e-06	0.0413877	4.60506e-22	4.36808e-05	0.0549904	1.58826e-21	0.777778	0.385202	0.127265	110.00 [65.00-155.00]	-35.00 [-81.00-11.50]	-145.00 [-164.00--124.00]	Arctic	2Fe-2S iron-sulfur cluster binding domain
PF13516	5444.73	1760.12	3750.6	99.3106	96.8775	98.2157	0.496989	0.160662	0.34235	1983	3749.5	1953.5	1.18316e-09	0.283002	3.16868e-23	2.37209e-08	0.325505	1.18036e-22	0.881333	0.560463	0.116801	2216.50 [1253.49-3215.60]	314.00 [-477.00-928.50]	-1896.00 [-2696.00--1333.00]	Arctic	Leucine Rich repeat
PF13535	323.6	115.573	235.148	77.2912	65.1257	68.0049	0.47989	0.171392	0.348718	1781.5	4139.5	3883.5	3.24997e-06	0.0348561	3.98657e-12	1.73148e-05	0.0470471	8.03832e-12	0.791778	0.618759	0.232197	191.50 [100.50-348.00]	84.50 [4.99-244.00]	-108.00 [-137.00--64.00]	Arctic	ATP-grasp domain
PF13561	906.3	391.08	506.345	90.8759	85.5231	80.6569	0.50246	0.216818	0.280722	1690	4475.5	5932	6.22271e-05	0.00267403	0.000167031	0.000232151	0.00418943	0.00022782	0.751111	0.668984	0.354679	419.50 [146.00-770.17]	278.00 [6.00-617.00]	-141.00 [-213.00--70.00]	Arctic	Enoyl-(Acyl carrier protein) reductase
PF13579	59.7333	12.56	75.9058	37.6723	10.9692	42.6196	0.403061	0.0847508	0.512188	1814	2800	2016	8.91461e-07	0.147857	7.80578e-23	5.57955e-06	0.178909	2.85171e-22	0.806222	0.418535	0.120538	43.50 [21.50-68.00]	-11.75 [-38.00-17.00]	-55.00 [-67.00--44.00]	Arctic	Glycosyl transferase 4-like domain
PF13589	3017.2	1273.71	3464.11	97.7697	95.3771	97.9724	0.389064	0.164243	0.446693	1867	2933	1993.5	1.44269e-07	0.274161	5.88621e-23	1.21838e-06	0.316073	2.15682e-22	0.829778	0.438416	0.119193	2186.00 [1266.50-2841.00]	-78.00 [-971.00-576.00]	-2250.00 [-2714.02--1855.00]	Arctic	Histidine kinase-, DNA gyrase B-, and HSP90-like ATPase
PF13594	78.4333	33.1733	129.695	44.9108	34.8135	55.2514	0.325043	0.137477	0.537481	1636	2748.5	2495	0.000291596	0.113217	1.00069e-19	0.000865313	0.140006	2.91001e-19	0.727111	0.410837	0.149178	43.00 [18.50-65.50]	-10.00 [-35.00-10.00]	-53.00 [-67.00--40.00]	Arctic	Amidohydro_5
PF13634	32.6	2.53333	26.7309	24.0876	0.648824	22.425	0.52696	0.0409499	0.43209	1867.5	3807	2754.5	2.4306e-08	0.218758	1.63546e-18	2.80087e-07	0.256763	4.4762e-18	0.83	0.569058	0.164694	27.00 [13.00-42.00]	11.00 [-3.50-26.00]	-16.00 [-19.00--14.00]	Arctic	Nucleoporin FG repeat region
PF13671	67.9333	3.48	51.9821	40.9165	0.871857	34.9757	0.550534	0.028202	0.421264	1934.5	3359.5	961	3.47749e-09	0.970319	1.58462e-30	5.42752e-08	0.975063	1.07059e-29	0.859778	0.502167	0.0574589	40.50 [17.50-75.00]	-1.50 [-26.00-34.00]	-42.00 [-48.00--36.00]	Arctic	AAA domain
PF13704	98.3	29.92	66.3946	51.3382	31.6707	39.8621	0.505101	0.15374	0.341159	1724	3648	4172.5	2.05795e-05	0.421437	8.45321e-11	8.60153e-05	0.467085	1.56616e-10	0.766222	0.545291	0.249477	43.00 [20.50-78.00]	5.00 [-17.00-42.00]	-38.00 [-49.00--28.00]	Arctic	Glycosyl transferase family 2
PF13738	802.367	339.44	738.516	89.7405	83.9011	86.6991	0.426718	0.180522	0.39276	1815	3431	2826.5	1.00157e-06	0.82026	9.91143e-18	6.17471e-06	0.845636	2.62249e-17	0.806667	0.512855	0.168999	428.50 [203.00-648.00]	74.00 [-144.50-272.00]	-358.00 [-501.00--272.00]	Arctic	Pyridine nucleotide-disulphide oxidoreductase
PF13840	238.967	78.84	338.377	71.2084	56.691	74.047	0.364177	0.120149	0.515674	1839	2381	1204.5	4.12817e-07	0.0104533	1.43754e-28	2.90859e-06	0.0151457	7.87772e-28	0.817333	0.355904	0.0720179	180.00 [70.00-297.00]	-74.00 [-185.50-41.00]	-257.00 [-285.00--219.00]	Arctic	ACT domain
PF13864	116.567	38.4133	79.8789	55.7178	39.0916	43.7145	0.496326	0.163559	0.340114	1802	4213.5	3425	1.5474e-06	0.0210668	2.03029e-14	9.02104e-06	0.0295175	4.5891e-14	0.800889	0.629821	0.204783	80.00 [52.50-132.00]	23.50 [-2.00-76.00]	-55.00 [-63.00--47.00]	Arctic	Calmodulin-binding
PF13921	2427.83	587.293	1971.52	97.1614	89.5783	95.296	0.486866	0.117773	0.39536	2064	3437.5	1540	2.79247e-11	0.806857	4.20261e-26	1.11068e-09	0.834259	1.86732e-25	0.917333	0.513827	0.0920777	1278.00 [972.50-2069.00]	-207.00 [-539.50-618.00]	-1500.00 [-1709.00--1266.00]	Arctic	Myb-like DNA-binding domain
PF13923	270.333	32.56	259.233	73.4793	34.2052	69.3025	0.480912	0.0579229	0.461165	2073	3412.5	679	1.72084e-11	0.858684	1.15427e-32	7.8047e-10	0.881932	1.05034e-31	0.921333	0.51009	0.0405979	217.50 [136.00-311.00]	16.00 [-71.00-112.00]	-200.00 [-238.00--170.00]	Arctic	Zinc finger, C3HC4 type (RING finger)
PF13932	54.3333	16.96	51.4529	35.3001	17.4574	34.7324	0.442648	0.138171	0.419181	1754	2966.5	2640	7.98524e-06	0.315079	7.65114e-19	3.82361e-05	0.359051	2.13194e-18	0.779556	0.443423	0.157848	22.00 [14.50-38.00]	-8.00 [-16.00-8.50]	-30.00 [-36.00--24.00]	Arctic	tRNA modifying enzyme MnmG/GidA C-terminal helical bundle
PF14259	462.367	210.293	396.493	82.6034	77.129	76.3179	0.432461	0.196691	0.370848	1784	3612	3682	2.9968e-06	0.478815	4.17643e-13	1.61356e-05	0.523617	8.81769e-13	0.792889	0.53991	0.220149	228.50 [109.00-324.50]	27.00 [-71.50-106.01]	-204.00 [-264.00--118.00]	Arctic	RRM_6
PF14295	2091.17	1005.01	2487.47	96.3504	94.2417	97.0397	0.374516	0.179992	0.445492	1665	2141.5	1778	0.000129805	0.0013892	2.001e-24	0.000430819	0.00225231	7.85742e-24	0.74	0.320105	0.106308	716.00 [193.00-1466.10]	-863.00 [-1386.04--130.00]	-1579.00 [-1829.00--1321.93]	Arctic	PAN domain
PF14312	567.067	330.987	756.211	85.1582	83.455	86.9424	0.342791	0.200081	0.457128	1727.5	2136	2447	1.95179e-05	0.0013204	5.05636e-20	8.24162e-05	0.00214358	1.48972e-19	0.767778	0.319283	0.146308	287.50 [159.99-412.00]	-190.00 [-309.00--64.00]	-474.00 [-549.00--377.00]	Arctic	FG-GAP repeat
PF14495	1556.43	683.613	617.942	94.8905	91.2409	84.3877	0.544591	0.239194	0.216216	1735	2206.5	3123	1.2695e-05	0.00249328	4.7139e-16	5.67137e-05	0.0039212	1.14866e-15	0.771111	0.329821	0.186726	93.50 [36.00-435.00]	-475.00 [-563.00--115.00]	-586.00 [-630.00--534.00]	Arctic	Cytochrome c-550 domain
PF14604	51.7667	6.24	98.1211	33.6983	2.71695	48.3779	0.331566	0.0399673	0.628467	2039.5	2265.5	609	1.56303e-11	0.00413687	2.42415e-33	7.51913e-10	0.00632351	2.46006e-32	0.906444	0.33864	0.0364126	29.50 [11.00-70.00]	-36.50 [-57.00-7.00]	-65.00 [-74.00--54.00]	Arctic	Variant SH3 domain
PF14671	34.2333	9.48	14.4215	24.9594	5.83942	12.8143	0.588861	0.163069	0.24807	1709.5	4600	5668.5	2.7414e-05	0.000829825	2.7525e-05	0.000111007	0.00137247	3.91671e-05	0.759778	0.687593	0.338924	20.50 [10.00-38.00]	13.00 [2.50-30.50]	-7.00 [-10.00--5.00]	Arctic	Dual specificity protein phosphatase, N-terminal half
PF14707	16.6667	40.28	6.59193	11.4152	40.1865	6.60989	0.262308	0.633945	0.103747	573.5	3440.5	13066.5	8.47738e-05	0.785934	4.0923e-14	0.000302974	0.816735	9.06703e-14	0.254889	0.514275	0.781256	-18.00 [-28.00--7.00]	0.00 [-2.00-4.00]	18.00 [8.00-28.00]	Arctic	C-terminal region of aryl-sulfatase
PF14737	74.6333	31	38.574	43.1265	32.7453	28.8929	0.517542	0.214968	0.26749	1683	4129.5	4586	7.42666e-05	0.0371772	4.88877e-09	0.000269722	0.0497984	8.3604e-09	0.748	0.617265	0.2742	33.50 [17.00-100.00]	10.00 [-6.00-77.00]	-23.00 [-32.00--17.00]	Arctic	Domain of unknown function (DUF4470)
PF14739	40.9333	17.12	55.4574	28.5077	17.8427	36.4558	0.360612	0.150823	0.488565	1649.5	2403	2055	0.000197826	0.0123428	1.49974e-22	0.000618301	0.0177167	5.39121e-22	0.733111	0.359193	0.12287	28.00 [9.00-37.00]	-13.00 [-32.00--2.00]	-41.00 [-47.00--34.00]	Arctic	Domain of unknown function (DUF4472)
PF14740	74.6333	31	38.574	43.1265	32.7453	28.8929	0.517542	0.214968	0.26749	1683	4129.5	4586	7.42666e-05	0.0371772	4.88877e-09	0.000269722	0.0497984	8.3604e-09	0.748	0.617265	0.2742	33.50 [18.00-99.00]	10.00 [-6.00-78.00]	-23.00 [-32.00--17.00]	Arctic	Domain of unknown function (DUF4471)
PF14744	55.2667	17.2133	62.4484	35.6448	17.9643	38.8078	0.4096	0.127574	0.462826	1755.5	2861.5	2276	7.3358e-06	0.199269	4.12024e-21	3.54707e-05	0.235343	1.31442e-20	0.780222	0.427728	0.136084	32.00 [17.00-59.00]	-13.50 [-31.50-15.00]	-45.00 [-53.00--38.00]	Arctic	WASH complex subunit 7
PF14745	55.2667	17.2133	62.4484	35.6448	17.9643	38.8078	0.4096	0.127574	0.462826	1755.5	2861.5	2276	7.3358e-06	0.199269	4.12024e-21	3.54707e-05	0.235343	1.31442e-20	0.780222	0.427728	0.136084	32.00 [17.00-59.00]	-14.00 [-31.00-15.00]	-46.00 [-54.00--38.00]	Arctic	WASH complex subunit 4, N-terminal
PF14746	55.2667	17.2133	62.4484	35.6448	17.9643	38.8078	0.4096	0.127574	0.462826	1755.5	2861.5	2276	7.3358e-06	0.199269	4.12024e-21	3.54707e-05	0.235343	1.31442e-20	0.780222	0.427728	0.136084	31.00 [17.00-58.50]	-12.50 [-31.50-15.00]	-46.00 [-54.00--38.00]	Arctic	WASH complex subunit 7, C-terminal
PF14826	137.7	40.5733	140.453	59.3066	40.2879	57.3195	0.432032	0.127298	0.440669	1677	2612.5	2023	9.0792e-05	0.0517397	9.22979e-23	0.000320764	0.0675438	3.35209e-22	0.745333	0.390508	0.120957	46.50 [16.50-85.00]	-44.00 [-73.00--4.50]	-91.00 [-109.00--72.00]	Arctic	FACT complex subunit SPT16 N-terminal lobe domain
PF14913	61.5333	26.0933	97.139	38.4834	28.0211	48.2157	0.333034	0.141224	0.525742	1645	2358	2377	0.000227162	0.00874998	1.82997e-20	0.000699352	0.012798	5.53028e-20	0.731111	0.352466	0.142123	31.00 [13.00-63.00]	-28.00 [-48.00-5.00]	-59.00 [-73.00--49.00]	Arctic	DPCD protein family
PF14926	36.0667	6.57333	17.6099	25.8719	3.14274	15.1663	0.598618	0.109101	0.292281	1691.5	4088	4892.5	4.38578e-05	0.0477501	6.45711e-08	0.00016899	0.0629688	1.04689e-07	0.751778	0.611061	0.292526	19.00 [8.50-33.00]	9.50 [-1.00-23.00]	-10.00 [-13.00--6.00]	Arctic	Cilia- and flagella-associated protein 300
PF15275	47.3667	12.3867	29.7668	31.6707	10.4217	24.3309	0.529117	0.138367	0.332515	1675	4118.5	5057.5	8.55221e-05	0.03985	2.97813e-07	0.000305206	0.0531477	4.6987e-07	0.744444	0.61562	0.302392	43.00 [7.50-61.50]	32.00 [-3.00-50.50]	-11.00 [-17.00--5.00]	Arctic	PEHE domain
PF00078	1716.07	138.187	285.534	95.4177	69.262	70.884	0.80198	0.0645796	0.13344	1711.5	4845	7309.5	3.22453e-05	6.74849e-05	0.103002	0.00012846	0.000127224	0.115613	0.760667	0.724215	0.43704	224.00 [18.50-513.50]	226.00 [24.00-497.50]	-13.00 [-32.00-44.00]	CICLOPS	Reverse transcriptase (RNA-dependent DNA polymerase)
PF00082	1298.07	498.893	524.435	93.3496	87.9157	81.5491	0.559175	0.214911	0.225914	1830.5	5633.5	6975.5	5.70488e-07	1.20008e-09	0.0317291	3.8333e-06	3.85445e-09	0.0375811	0.813556	0.842078	0.41707	583.00 [375.00-820.00]	477.00 [327.00-666.00]	-95.00 [-260.00-43.00]	CICLOPS	Subtilase family
PF00091	325.833	4797.53	3132.48	77.3317	98.9051	97.7697	0.039467	0.581107	0.379426	338.5	37	6617.5	2.47049e-08	1.50307e-18	0.0068849	2.82048e-07	3.92938e-17	0.00858784	0.150444	0.00553064	0.395665	-1415.25 [-2837.04--1008.50]	-2535.00 [-2723.00--2337.99]	-1067.00 [-1567.00-285.00]	CICLOPS	Tubulin/FtsZ family, GTPase domain
PF00218	178.933	45.9733	55.852	65.6934	42.7007	36.4964	0.637321	0.163747	0.198932	1845	5348	6214.5	2.98474e-07	1.02633e-07	0.000876428	2.27172e-06	2.6364e-07	0.00115514	0.82	0.799402	0.37157	170.00 [80.00-210.00]	153.00 [65.99-194.00]	-16.00 [-31.00--3.00]	CICLOPS	Indole-3-glycerol phosphate synthase
PF00235	492.5	148.787	154.596	83.4144	70.2758	59.3674	0.618809	0.186945	0.194245	1882.5	5688.5	6790	7.70056e-08	4.77039e-10	0.0148775	7.06941e-07	1.60708e-09	0.0180019	0.836667	0.850299	0.405979	346.00 [231.00-461.00]	302.50 [192.00-415.00]	-48.00 [-99.00-25.00]	CICLOPS	Profilin
PF00290	276.867	46.84	49.5874	74.2092	43.309	34.1444	0.741685	0.125477	0.132837	2044	6084.5	6749	7.11277e-11	3.3537e-13	0.0124559	2.43612e-09	1.8925e-12	0.0151611	0.908444	0.909492	0.403528	198.00 [128.98-261.51]	188.00 [122.49-250.00]	-7.00 [-26.00-5.00]	CICLOPS	Tryptophan synthase alpha chain
PF00294	379.533	185.08	105.081	79.6837	74.4526	50.4866	0.566726	0.276365	0.156909	1717.5	5897.5	8997	2.65596e-05	1.18498e-11	0.326014	0.000108617	5.00369e-11	0.34803	0.763333	0.88154	0.537937	258.00 [110.99-420.00]	267.00 [162.50-419.00]	-1.00 [-32.00-108.00]	CICLOPS	pfkB family carbohydrate kinase
PF00329	0.3	65.1867	38.9103	0.202758	51.5004	29.116	0.00287365	0.624411	0.372715	115	208	10534.5	2.67939e-13	6.62324e-17	0.000766701	2.75308e-11	9.44099e-16	0.00101269	0.0511111	0.0310912	0.629865	-58.00 [-74.00--36.00]	-28.00 [-33.00--25.00]	29.00 [7.00-46.00]	CICLOPS	Respiratory-chain NADH dehydrogenase, 30 Kd subunit
PF00439	797.367	328.987	400.085	89.6594	83.3333	76.5207	0.522371	0.215526	0.262104	1870	5537.5	6594	1.2838e-07	5.70653e-09	0.00616657	1.10308e-06	1.68935e-08	0.00771134	0.831111	0.827728	0.39426	476.00 [269.98-789.00]	354.00 [216.00-640.51]	-120.00 [-230.00-39.00]	CICLOPS	Bromodomain
PF00447	278.233	165.093	85.2735	74.3715	72.2628	45.1744	0.526359	0.312322	0.16132	1635	5870	9354	0.000300386	1.95972e-11	0.124731	0.000888191	7.92243e-11	0.138678	0.726667	0.877429	0.559283	164.50 [68.50-218.00]	179.50 [86.00-222.00]	12.00 [-13.00-62.00]	CICLOPS	HSF-type DNA-binding
PF00459	451.867	155.093	102.677	82.4818	71.1679	49.635	0.636757	0.218553	0.14469	1857	6141	9532.5	2.11447e-07	1.09353e-13	0.0700332	1.68203e-06	6.75254e-13	0.08014	0.825333	0.917937	0.569955	209.50 [139.50-364.00]	237.50 [183.48-394.50]	39.00 [-15.00-65.00]	CICLOPS	Inositol monophosphatase family
PF00480	70.3333	17.96	15.1525	41.7275	18.8159	13.3009	0.679905	0.173617	0.146477	1818.5	5429	6905	8.49644e-07	2.81429e-08	0.0235856	5.36817e-06	7.74558e-08	0.0282889	0.808222	0.81151	0.412855	59.00 [31.00-75.50]	54.00 [26.00-71.50]	-5.00 [-8.00--1.00]	CICLOPS	ROK family
PF00504	103612	43938.8	39537.6	100	100	99.9594	0.553814	0.234855	0.21133	1856	5979	7458	2.19952e-07	2.59041e-12	0.161405	1.73291e-06	1.26494e-11	0.177215	0.824889	0.893722	0.445919	70393.00 [45608.23-98888.00]	60643.50 [47766.50-83922.36]	-10708.00 [-23017.00-10871.00]	CICLOPS	Chlorophyll A-B binding protein
PF00641	2167.17	910.8	792.439	96.472	93.674	87.3479	0.559933	0.235324	0.204743	1662.5	5217.5	8316.5	0.000139465	6.53411e-07	0.943809	0.000456752	1.52442e-06	0.947342	0.738889	0.779895	0.49725	812.00 [185.50-1511.00]	850.00 [223.00-1503.51]	33.00 [-221.00-182.00]	CICLOPS	Zn-finger in Ran binding protein and others
PF00734	163.567	19.16	22.4081	63.5848	20.073	19.0998	0.797362	0.093402	0.109236	1948	5687.5	7600.5	3.82759e-09	3.02941e-10	0.230124	5.89928e-08	1.04629e-09	0.250545	0.865778	0.850149	0.454439	110.50 [39.50-163.00]	105.50 [34.50-160.00]	-4.00 [-9.00-0.00]	CICLOPS	Fungal cellulose binding domain
PF00752	7.66667	39.36	24.4484	2.16951	39.7202	20.9448	0.107263	0.550681	0.342055	602	1136.5	8499	0.000193839	4.3582e-09	0.833081	0.00060738	1.30905e-08	0.843687	0.267556	0.16988	0.508161	-20.00 [-29.00--8.00]	-18.50 [-22.00--12.00]	1.00 [-9.00-10.00]	CICLOPS	XPG N-terminal domain
PF00847	1541.27	369.373	270.036	94.85	84.9554	70.1135	0.706784	0.169385	0.123831	1954	6223.5	9067	4.18109e-09	2.0388e-14	0.275467	6.32551e-08	1.46153e-13	0.297418	0.868444	0.930269	0.542123	772.50 [384.00-1387.00]	828.00 [498.00-1437.00]	56.00 [-51.00-217.00]	CICLOPS	AP2 domain
PF00860	4.4	52.2133	23.3901	0.851582	46.2287	19.9108	0.0549976	0.652638	0.292364	545.5	812	8240	1.97647e-05	1.52238e-11	0.849856	8.30318e-05	6.29896e-11	0.858912	0.242444	0.121375	0.492676	-18.00 [-28.00--5.00]	-17.00 [-20.00--14.00]	0.00 [-13.00-13.00]	CICLOPS	Permease family
PF00861	1386.5	593.827	203.39	93.9578	89.6594	64.8013	0.634927	0.271934	0.0931394	1702	6142	10475	4.31588e-05	1.07319e-13	0.00106905	0.000166999	6.64948e-13	0.00140004	0.756444	0.918087	0.626308	828.50 [196.00-1533.00]	1090.00 [481.00-1764.05]	205.00 [51.00-485.00]	CICLOPS	Ribosomal L18 of archaea, bacteria, mitoch. and chloroplast
PF00867	7.66667	39.36	24.4484	2.16951	39.7202	20.9448	0.107263	0.550681	0.342055	602	1136.5	8499	0.000193839	4.3582e-09	0.833081	0.00060738	1.30905e-08	0.843687	0.267556	0.16988	0.508161	-20.00 [-29.00--8.00]	-19.00 [-22.00--12.00]	1.00 [-8.00-10.00]	CICLOPS	XPG I-region
PF00929	116.267	28.4667	33.2377	55.6772	30.4947	26.3585	0.65329	0.159951	0.186759	1843	5399.5	7074.5	3.53749e-07	4.77964e-08	0.0460568	2.57766e-06	1.27699e-07	0.0535595	0.819111	0.8071	0.42299	65.00 [42.50-110.50]	57.00 [36.00-102.50]	-8.00 [-14.00-0.00]	CICLOPS	Exonuclease
PF01015	179.033	796.933	459.256	65.734	92.6602	78.7916	0.124743	0.555268	0.319989	574.5	1213	9146	9.54188e-05	1.4759e-08	0.225156	0.000333509	4.16428e-08	0.245462	0.255333	0.181315	0.546846	-446.00 [-655.01--236.99]	-319.00 [-407.00--211.50]	125.00 [-68.00-327.00]	CICLOPS	Ribosomal S3Ae family
PF01019	4.53333	26.7467	16.5874	0.892133	28.6699	14.1727	0.094706	0.558765	0.346529	419	1787	9368	4.90488e-07	2.858e-05	0.11805	3.38808e-06	5.57141e-05	0.131487	0.186222	0.267115	0.56012	-12.00 [-16.00--7.00]	-10.00 [-12.00--6.00]	2.00 [-3.00-7.00]	CICLOPS	Gamma-glutamyltranspeptidase
PF01066	174.9	63.6667	86.2152	64.9635	50.8921	45.3366	0.538515	0.196029	0.265456	1817	5041.5	6557.5	9.23276e-07	6.56786e-06	0.00518094	5.76405e-06	1.39865e-05	0.00650188	0.807556	0.753587	0.392078	116.50 [58.50-183.50]	97.00 [44.00-159.00]	-15.00 [-39.00-6.00]	CICLOPS	CDP-alcohol phosphatidyltransferase
PF01073	1488.57	1601.57	318.686	94.485	96.3909	72.5872	0.43668	0.469831	0.0934885	1819	5638.5	6634	8.68104e-07	1.10445e-09	0.00743234	5.44719e-06	3.56021e-09	0.00924263	0.808444	0.842825	0.396652	689.50 [336.00-946.01]	634.50 [287.00-922.00]	-50.00 [-106.00--2.00]	CICLOPS	3-beta hydroxysteroid dehydrogenase/isomerase family
PF01079	343.667	734.76	57.0852	77.9805	91.8897	36.8208	0.302654	0.647074	0.0502727	1761	5416	6276	6.52346e-06	3.74111e-08	0.00123085	3.23029e-05	1.01715e-07	0.00160852	0.782667	0.809567	0.375247	161.50 [67.50-364.00]	129.50 [40.00-333.00]	-32.00 [-39.00--14.00]	CICLOPS	Hint module
PF01113	76.8667	25.3333	14.9776	44.262	27.1492	13.1995	0.655984	0.216196	0.127819	1713.5	5541.5	9637.5	2.86348e-05	3.99064e-09	0.0460664	0.000115381	1.20599e-08	0.0535595	0.761556	0.828326	0.576233	49.00 [11.00-81.50]	56.00 [17.50-87.00]	6.00 [0.00-12.00]	CICLOPS	Dihydrodipicolinate reductase, N-terminus
PF01124	339.267	74.24	53.1749	77.8994	55.1906	35.1784	0.726977	0.159081	0.113943	1898	6112.5	8893	4.10618e-08	1.9225e-13	0.411423	4.27251e-07	1.1261e-12	0.43525	0.843556	0.913677	0.531719	128.00 [71.00-236.00]	137.00 [97.00-236.00]	9.00 [-18.00-48.00]	CICLOPS	MAPEG family
PF01126	385.633	121.293	101.283	79.9676	66.1395	49.2701	0.634047	0.199427	0.166526	1912	5962	8177	2.41201e-08	3.56576e-12	0.774425	2.7925e-07	1.68841e-11	0.790125	0.849778	0.891181	0.488909	225.50 [142.00-376.00]	218.00 [139.00-362.50]	-2.00 [-45.00-28.00]	CICLOPS	Heme oxygenase
PF01137	87.0333	22.6	19.8386	48.0738	23.824	17.2141	0.672218	0.174555	0.153227	1883.5	5683	8317	7.39546e-08	4.74376e-10	0.944269	6.85609e-07	1.60029e-09	0.947342	0.837111	0.849477	0.49728	64.00 [35.00-102.50]	62.50 [35.00-101.50]	-1.00 [-6.00-6.00]	CICLOPS	RNA 3'-terminal phosphate cyclase
PF01138	86.8	36.44	39.0987	47.9724	37.7737	29.1565	0.534685	0.224469	0.240846	1717.5	5020	7049	2.62694e-05	8.56509e-06	0.0419023	0.000107608	1.793e-05	0.0489952	0.763333	0.750374	0.421465	47.00 [24.00-63.50]	41.50 [18.50-58.00]	-6.00 [-14.00-0.00]	CICLOPS	3' exoribonuclease family, domain 1
PF01214	176	79.3333	70.4753	65.2879	56.7721	40.9976	0.540194	0.243497	0.216309	1740.5	5651.5	8118.5	1.2799e-05	8.86658e-10	0.706001	5.70746e-05	2.89219e-09	0.724209	0.773556	0.844768	0.485411	95.00 [61.99-159.01]	92.00 [62.00-153.50]	-3.00 [-22.00-14.00]	CICLOPS	Casein kinase II regulatory subunit
PF01238	61.2	14.4933	12.426	38.4023	13.747	10.8678	0.694513	0.164474	0.141013	1729	5125.5	6678	1.43786e-05	2.1303e-06	0.00878373	6.35442e-05	4.75414e-06	0.0108412	0.768444	0.766143	0.399283	40.00 [16.00-66.00]	34.00 [10.00-59.00]	-6.00 [-9.00--1.00]	CICLOPS	Phosphomannose isomerase type I C-terminal
PF01490	303.1	175.36	143.78	75.953	73.3171	57.8264	0.487111	0.28182	0.231069	1666	5180	7750	0.000126019	1.08697e-06	0.343097	0.000420689	2.48436e-06	0.365634	0.740444	0.77429	0.463378	125.50 [62.00-235.00]	107.00 [65.50-213.04]	-18.00 [-47.00-31.00]	CICLOPS	Transmembrane amino acid transporter protein
PF01564	97.0667	444.6	159.309	51.1354	86.8613	59.9757	0.138474	0.634258	0.227268	527.5	1783	10076.5	2.28619e-05	3.32947e-05	0.00794509	9.47519e-05	6.44464e-05	0.00986535	0.234444	0.266517	0.602481	-92.50 [-138.00--44.00]	-65.00 [-99.00--32.00]	25.00 [-12.00-63.00]	CICLOPS	Spermine/spermidine synthase domain
PF01652	652.433	144.72	91.5785	87.7129	69.9919	47.0803	0.734117	0.162839	0.103044	1839	5977.5	10324.5	4.15012e-07	2.65895e-12	0.00237643	2.91573e-06	1.29329e-11	0.0030443	0.817333	0.893498	0.617309	258.00 [153.50-610.00]	310.00 [212.48-661.00]	52.00 [16.00-91.00]	CICLOPS	Eukaryotic initiation factor 4E
PF01687	46.1333	21.0667	25	31.1638	22.1411	21.3301	0.500362	0.228489	0.27115	1698.5	4820	7779.5	4.65315e-05	8.81072e-05	0.366299	0.000177902	0.000164103	0.389183	0.754889	0.720478	0.465142	30.00 [9.00-44.50]	29.00 [8.00-42.50]	-2.00 [-10.00-5.00]	CICLOPS	Riboflavin kinase
PF01717	256.3	92.3867	28.861	72.4858	59.9959	23.824	0.678855	0.244702	0.0764433	1758.5	6253.5	9766.5	7.02621e-06	1.07852e-14	0.0296542	3.42423e-05	8.08395e-14	0.035276	0.781556	0.934753	0.583946	138.50 [58.00-322.50]	152.00 [80.00-328.50]	15.00 [-2.00-41.00]	CICLOPS	Cobalamin-independent synthase, Catalytic domain
PF01776	56.3333	2854.85	699.749	36.253	98.2968	86.0503	0.0156008	0.790613	0.193786	161	114	10297.5	8.17506e-12	9.09111e-18	0.00272924	4.44569e-10	1.68562e-16	0.0034836	0.0715556	0.0170404	0.615695	-897.50 [-1394.50--669.00]	-554.00 [-604.50--503.99]	343.00 [104.00-846.00]	CICLOPS	Ribosomal L22e protein family
PF01846	51.1333	21.8133	20.6413	33.4144	22.9521	18.1265	0.546367	0.233079	0.220555	1746.5	5225.5	6906.5	9.32539e-06	5.77836e-07	0.0239462	4.38027e-05	1.36098e-06	0.0287075	0.776222	0.781091	0.412945	33.00 [20.50-47.00]	28.00 [16.00-41.00]	-6.00 [-11.00-0.00]	CICLOPS	FF domain
PF01937	101.8	49.4667	30.0942	52.352	44.7689	24.4931	0.561312	0.272753	0.165935	1669.5	5741.5	9605.5	0.00011297	1.90636e-10	0.0541639	0.000383724	6.75443e-10	0.0625319	0.742	0.858221	0.57432	35.50 [22.00-57.00]	51.00 [40.00-65.00]	15.00 [-2.00-26.00]	CICLOPS	Damage-control phosphatase ARMT1-like domain
PF02012	1383.97	150.893	128.789	93.8362	70.6002	55.0284	0.831886	0.0907002	0.0774137	1855	5543	7646.5	2.28096e-07	5.22599e-09	0.267695	1.78194e-06	1.5602e-08	0.289787	0.824444	0.82855	0.45719	439.50 [281.00-649.00]	417.50 [267.00-623.00]	-24.00 [-57.00-15.00]	CICLOPS	BNR/Asp-box repeat
PF02270	49.4667	13.4533	15.8072	32.4006	12.1046	13.9092	0.62833	0.170886	0.200784	1695.5	4923.5	9378.5	4.60242e-05	1.31889e-05	0.103683	0.000176785	2.69014e-05	0.116325	0.753556	0.735949	0.560747	24.00 [10.50-40.00]	32.00 [18.50-47.00]	8.00 [2.00-13.00]	CICLOPS	TFIIF, beta subunit HTH domain
PF02353	581.267	181.667	184.587	85.6448	74.2092	62.5304	0.613461	0.191728	0.194811	2088	6429.5	7934.5	8.60659e-12	2.49247e-16	0.507815	4.44569e-10	3.15202e-15	0.532655	0.928	0.961061	0.47441	361.50 [256.50-506.00]	346.00 [276.50-488.00]	-7.00 [-58.00-61.00]	CICLOPS	Mycolic acid cyclopropane synthetase
PF02535	620.967	199.867	161.475	86.9019	75.9124	60.1379	0.63215	0.203466	0.164383	1874.5	6144.5	8441	1.0756e-07	1.0195e-13	0.903825	9.50695e-07	6.34872e-13	0.910843	0.833111	0.91846	0.504694	266.00 [123.50-446.02]	287.50 [168.00-435.00]	8.00 [-67.00-71.00]	CICLOPS	ZIP Zinc transporter
PF02656	200.1	21.7467	9.7713	67.7616	22.8305	8.96188	0.863923	0.0938902	0.0421871	2036.5	6488.5	10226	9.22804e-11	5.0144e-17	0.00368853	3.03418e-09	7.36042e-16	0.00466936	0.905111	0.96988	0.61142	111.50 [50.00-198.00]	115.50 [58.50-202.00]	5.00 [-1.00-21.00]	CICLOPS	Domain of unknown function (DUF202)
PF02815	169.1	105.413	13.1211	64.2741	62.9359	11.3139	0.587899	0.366484	0.0456172	1937.5	5864.5	6539.5	4.32103e-09	1.28062e-11	0.00394625	6.3869e-08	5.37991e-11	0.00499305	0.861111	0.876607	0.391001	110.50 [76.00-202.50]	105.50 [75.00-197.52]	-5.00 [-7.00--2.00]	CICLOPS	MIR domain
PF02845	210.8	12.32	14.6323	68.6537	10.3001	12.8954	0.886637	0.0518186	0.0615443	2042	6036	8534.5	5.6783e-11	3.09247e-13	0.785837	2.08995e-09	1.76938e-12	0.801106	0.907556	0.902242	0.510284	167.00 [74.50-235.00]	167.00 [75.00-236.00]	1.00 [-4.00-5.00]	CICLOPS	CUE domain
PF03194	37.7	12.9333	18.5291	26.5612	11.5166	16.0178	0.545093	0.186999	0.267908	1713.5	4655.5	6461	2.7394e-05	0.000492897	0.00317695	0.000111007	0.000836534	0.00404458	0.761556	0.695889	0.386308	25.50 [8.00-40.00]	19.50 [3.50-31.50]	-6.00 [-13.00-1.00]	CICLOPS	LUC7 N_terminus
PF03351	64.9333	35.4	21.3498	39.7607	36.7397	18.532	0.533627	0.29092	0.175454	1751.5	5006.5	7028.5	8.55496e-06	9.98873e-06	0.0386127	4.06484e-05	2.06473e-05	0.0453423	0.778444	0.748356	0.420239	42.00 [19.50-77.00]	37.00 [14.50-72.00]	-4.00 [-10.00-1.00]	CICLOPS	DOMON domain
PF03371	69.7667	33.8	34.4753	41.3625	35.4217	27.0479	0.505402	0.244853	0.249745	1664	4693	6546	0.000129132	0.000341672	0.00489101	0.000429164	0.000587562	0.00615684	0.739556	0.701495	0.39139	39.00 [16.00-61.00]	26.50 [5.00-45.00]	-13.00 [-24.00--1.00]	CICLOPS	PRP38 family
PF03638	75.7333	7.46667	13.3274	43.7753	3.75101	11.5572	0.784579	0.0773529	0.138068	2019	5661.5	6260	1.67867e-10	6.6171e-10	0.0010492	4.7041e-09	2.18444e-09	0.00137478	0.897333	0.846263	0.37429	55.00 [26.50-93.50]	52.00 [22.50-89.50]	-4.00 [-7.00--1.00]	CICLOPS	Tesmin/TSO1-like CXC domain, cysteine-rich domain
PF03713	411.7	243.507	125.224	81.2044	79.1363	54.6431	0.527529	0.312016	0.160455	1716.5	5173	6474	2.66838e-05	1.19332e-06	0.00343806	0.000108764	2.7097e-06	0.00436798	0.762889	0.773244	0.387085	181.00 [112.00-415.56]	144.00 [77.00-380.50]	-37.00 [-57.00--15.00]	CICLOPS	Domain of unknown function (DUF305)
PF03741	174.8	68.7733	93.6637	64.923	52.717	47.4047	0.51833	0.203932	0.277738	1697	4797.5	7151	4.96867e-05	0.000113924	0.0606221	0.000189378	0.000207639	0.0696942	0.754222	0.717115	0.427564	89.50 [26.00-156.50]	82.50 [21.00-142.51]	-6.00 [-32.00-14.00]	CICLOPS	Integral membrane protein TerC family
PF03807	146.4	90.2133	44.9507	60.5028	59.4485	32.2384	0.519953	0.320401	0.159646	1647.5	5582	9771	0.000212772	2.78191e-09	0.0291594	0.000659166	8.58598e-09	0.0347545	0.732222	0.83438	0.584215	67.50 [19.50-105.00]	87.50 [39.50-119.50]	18.00 [0.00-36.00]	CICLOPS	NADP oxidoreductase coenzyme F420-dependent
PF03953	133.033	4692.53	2879.61	58.5564	98.824	97.5264	0.0172655	0.609011	0.373724	153	26	6936	5.53375e-12	1.15827e-18	0.027176	3.79062e-10	3.20933e-17	0.032469	0.068	0.0038864	0.414709	-1595.00 [-2856.00--944.96]	-2480.50 [-2666.00--2288.50]	-853.00 [-1382.10-426.00]	CICLOPS	Tubulin C-terminal domain
PF03994	44.4667	17.9467	13.2063	30.1703	18.7753	11.4152	0.588031	0.237328	0.174641	1774.5	5647.5	8446	3.78371e-06	8.9199e-10	0.897376	1.99373e-05	2.90574e-09	0.904713	0.788667	0.84417	0.504993	29.00 [21.50-49.00]	30.00 [24.50-49.00]	1.00 [-6.00-7.00]	CICLOPS	Domain of Unknown Function (DUF350)
PF04117	993.733	416.72	361.287	91.7275	86.3341	75.1419	0.56088	0.235204	0.203916	1896	6007	7985.5	4.61479e-08	1.51859e-12	0.559738	4.66396e-07	7.64252e-12	0.582411	0.842667	0.897907	0.477459	656.00 [427.96-942.00]	626.00 [488.00-897.02]	-43.00 [-148.00-139.00]	CICLOPS	Mpv17 / PMP22 family
PF04277	60.1667	20.32	11.5426	37.9562	21.4112	10.0162	0.653778	0.220799	0.125423	1655	5247	10407	0.00015357	2.11977e-07	0.0011929	0.000497639	5.2695e-07	0.00156057	0.735556	0.784305	0.622242	52.50 [26.00-73.00]	59.00 [32.00-80.00]	7.00 [2.00-12.00]	CICLOPS	Oxaloacetate decarboxylase, gamma chain
PF04511	239.733	84.56	84.2735	71.2895	58.3942	44.8905	0.586766	0.206967	0.206266	1877.5	5764.5	7315.5	9.54377e-08	1.28627e-10	0.104968	8.55815e-07	4.69916e-10	0.117713	0.834444	0.861659	0.437399	150.00 [104.50-234.00]	134.50 [94.00-217.51]	-15.00 [-29.02-14.00]	CICLOPS	Der1-like family
PF04727	92.9333	7.2	24.9686	49.9189	3.48743	21.2895	0.742861	0.0575531	0.199586	1914	5286	7227.5	1.25635e-08	8.15365e-08	0.0661672	1.59698e-07	2.11875e-07	0.075857	0.850667	0.790135	0.432138	83.50 [54.00-106.50]	82.00 [52.00-105.00]	-2.00 [-8.00-4.00]	CICLOPS	ELMO/CED-12 family
PF04755	610.233	357.187	215.408	86.2936	84.6715	65.8962	0.51591	0.301977	0.182113	1673.5	5954	9664.5	0.000101394	4.14985e-12	0.0437846	0.000351786	1.93487e-11	0.0510509	0.743778	0.889985	0.577848	322.00 [166.00-500.02]	393.50 [253.00-556.00]	74.00 [-6.00-164.00]	CICLOPS	PAP_fibrillin
PF04801	127.733	4673.27	2840.22	57.4615	98.7835	97.4453	0.0167164	0.611587	0.371697	161	25	6968.5	8.23082e-12	1.13107e-18	0.0308784	4.44569e-10	3.16958e-17	0.0366793	0.0715556	0.00373692	0.416652	-1573.50 [-2858.50--1157.50]	-2455.50 [-2636.00--2252.50]	-831.00 [-1409.00-445.00]	CICLOPS	RPC5 protein
PF04824	215.333	27.9733	35.0628	69.1606	29.927	27.4331	0.773552	0.10049	0.125958	1841.5	5253	6820	3.4546e-07	3.97959e-07	0.0168628	2.52791e-06	9.59302e-07	0.0203442	0.818444	0.785202	0.407773	111.50 [52.50-183.50]	103.00 [43.50-175.50]	-8.00 [-17.00-6.00]	CICLOPS	Conserved region of Rad21 / Rec8 like protein
PF04825	215.333	27.9733	35.0628	69.1606	29.927	27.4331	0.773552	0.10049	0.125958	1841.5	5253	6820	3.4546e-07	3.97959e-07	0.0168628	2.52791e-06	9.59302e-07	0.0203442	0.818444	0.785202	0.407773	111.50 [51.00-182.50]	103.00 [43.00-174.50]	-8.00 [-17.00-5.00]	CICLOPS	N terminus of Rad21 / Rec8 like protein
PF04832	347.833	69.8	67.2601	78.3861	53.1225	40.146	0.71734	0.143949	0.138711	2090.5	6302	7048	7.47199e-12	3.92843e-15	0.0417814	4.2851e-10	3.39913e-14	0.0489002	0.929111	0.942003	0.421405	254.00 [198.99-363.50]	243.00 [193.00-351.00]	-9.00 [-29.00-11.00]	CICLOPS	SOUL heme-binding protein
PF05158	84.7333	18.16	12.1031	47.2019	19.0187	10.3812	0.736834	0.157918	0.105248	1723	5426	9335	2.10265e-05	2.40692e-08	0.128545	8.75869e-05	6.68407e-08	0.14279	0.765778	0.811061	0.558146	29.00 [15.00-83.00]	31.00 [17.50-85.00]	2.00 [-3.00-7.00]	CICLOPS	RNA polymerase Rpc34 subunit
PF05173	76.8667	25.3333	14.9776	44.262	27.1492	13.1995	0.655984	0.216196	0.127819	1713.5	5541.5	9637.5	2.86348e-05	3.99064e-09	0.0460664	0.000115381	1.20599e-08	0.0535595	0.761556	0.828326	0.576233	49.00 [11.00-81.00]	55.00 [17.50-87.00]	6.00 [0.00-12.00]	CICLOPS	Dihydrodipicolinate reductase, C-terminus
PF05179	24.7667	9	13.9731	17.7818	5.39335	12.3277	0.518785	0.188522	0.292693	1677	4768.5	8199.5	8.42335e-05	0.000135336	0.799132	0.00030148	0.000244676	0.813314	0.745333	0.71278	0.490254	12.00 [5.00-20.00]	12.00 [6.00-19.50]	0.00 [-4.00-6.00]	CICLOPS	RNA pol II accessory factor, Cdc73 family, C-terminal
PF05180	102.133	36.88	22.6637	52.4331	38.159	19.3025	0.631712	0.228109	0.140179	1829	5880	9446	5.87614e-07	1.61169e-11	0.0932607	3.93765e-06	6.63509e-11	0.105206	0.812889	0.878924	0.564783	78.00 [50.00-104.50]	84.00 [60.00-107.00]	5.00 [-4.00-19.00]	CICLOPS	DNL zinc finger
PF05189	87.0333	22.6	19.8386	48.0738	23.824	17.2141	0.672218	0.174555	0.153227	1883.5	5683	8317	7.39546e-08	4.74376e-10	0.944269	6.85609e-07	1.60029e-09	0.947342	0.837111	0.849477	0.49728	63.50 [34.00-102.00]	62.50 [34.00-101.00]	-1.00 [-5.00-6.00]	CICLOPS	RNA 3'-terminal phosphate cyclase (RTC), insert domain
PF05221	2283.4	838.6	448.758	96.9181	93.0657	78.3049	0.639472	0.234852	0.125676	1828	6121	9652.5	6.25865e-07	1.63429e-13	0.0457659	4.16089e-06	9.71122e-13	0.0533107	0.812444	0.914948	0.57713	1695.00 [642.00-2188.07]	1842.50 [847.50-2243.52]	145.00 [-67.00-501.00]	CICLOPS	S-adenosyl-L-homocysteine hydrolase
PF05255	120.433	53.8	65.8296	56.3666	47.0397	39.6999	0.501674	0.224108	0.274218	1662.5	4770	8063.5	0.000134055	0.000149051	0.642843	0.000441952	0.000267122	0.66273	0.738889	0.713004	0.482123	62.50 [25.50-113.01]	69.00 [33.00-118.50]	7.00 [-23.00-29.00]	CICLOPS	Uncharacterised protein family (UPF0220)
PF05348	144.7	41.5867	31.0404	60.0973	40.8759	24.9594	0.665817	0.191355	0.142828	1682	5283.5	9020	7.5139e-05	2.55225e-07	0.308164	0.000270896	6.26252e-07	0.330693	0.747556	0.789761	0.539312	76.00 [28.50-115.50]	79.00 [36.50-117.00]	1.00 [-10.00-32.00]	CICLOPS	Proteasome maturation factor UMP1
PF05529	129.767	46.7733	51.7937	57.9075	43.2482	34.8743	0.56832	0.204846	0.226833	1812.5	5375	7102	1.04096e-06	6.87695e-08	0.0508486	6.3227e-06	1.80795e-07	0.0588471	0.805556	0.803438	0.424634	92.00 [57.00-132.00]	80.00 [46.50-116.50]	-15.00 [-29.00-6.00]	CICLOPS	Bap31/Bap29 transmembrane region
PF05548	233.733	21.12	16.8251	70.8435	22.1817	14.6391	0.860331	0.077739	0.0619302	2032.5	6111	7932.5	1.15743e-10	1.7217e-13	0.504295	3.44252e-09	1.01572e-12	0.529413	0.903333	0.913453	0.47429	123.00 [49.00-229.02]	121.75 [46.50-228.00]	-3.00 [-7.00-2.00]	CICLOPS	Gametolysin peptidase M11
PF05726	402.833	81.92	69.2825	80.8191	57.3398	40.7948	0.727089	0.14786	0.125051	1880.5	5523	6220	8.46016e-08	7.16784e-09	0.000905224	7.67013e-07	2.09928e-08	0.00119119	0.835778	0.825561	0.371898	153.50 [83.00-473.50]	130.50 [62.49-452.50]	-22.00 [-31.00--7.00]	CICLOPS	Pirin C-terminal cupin domain
PF05729	31.5	230.64	149.399	23.2563	78.5077	58.678	0.0765419	0.560433	0.363025	610.5	604	7249	0.00026494	3.2669e-13	0.0846747	0.000800665	1.85199e-12	0.0959153	0.271333	0.090284	0.433423	-62.00 [-126.00--21.50]	-123.50 [-138.50--108.00]	-62.00 [-102.00-1.00]	CICLOPS	NACHT domain
PF05739	309.7	106.213	116.247	76.6423	63.2198	53.0414	0.581968	0.199589	0.218443	1873.5	5795.5	6823	1.09713e-07	7.46664e-11	0.0171122	9.65324e-07	2.7844e-10	0.020625	0.832667	0.866293	0.407952	187.00 [113.00-317.00]	147.50 [84.00-274.00]	-39.00 [-75.00-13.00]	CICLOPS	SNARE domain
PF05970	46.3667	32.88	22.1973	31.3058	34.5702	19.0187	0.457067	0.32412	0.218813	1728	5087.5	7583	1.89931e-05	3.6395e-06	0.227265	8.07532e-05	7.9707e-06	0.247652	0.768	0.760463	0.453393	26.00 [13.00-43.00]	23.00 [11.00-40.00]	-2.00 [-7.00-3.00]	CICLOPS	PIF1-like helicase
PF05978	153.9	83.9333	49.13	61.9221	57.9684	33.9416	0.536305	0.292488	0.171207	1658	5228.5	7761	0.000158231	5.60119e-07	0.351803	0.000511399	1.32304e-06	0.374588	0.736889	0.78154	0.464036	68.50 [28.00-129.50]	58.50 [28.00-120.01]	-12.00 [-21.00-13.00]	CICLOPS	Ion channel regulatory protein UNC-93
PF05990	570.933	210.787	90.9327	85.3609	77.2101	46.8573	0.65425	0.241547	0.104203	1660	5624	9734	0.000148482	1.3936e-09	0.0336183	0.000483056	4.42864e-09	0.0397233	0.737778	0.840658	0.582003	239.00 [78.50-464.00]	256.00 [136.00-471.00]	15.00 [-30.00-102.00]	CICLOPS	Alpha/beta hydrolase of unknown function (DUF900)
PF06079	78.7667	14.8267	9.73991	45.0324	14.2336	8.88078	0.762259	0.143484	0.0942573	1638.5	5115	9281	0.000237515	8.85389e-07	0.137011	0.000728498	2.04244e-06	0.151715	0.728222	0.764574	0.554918	25.00 [3.00-72.00]	27.00 [4.00-73.00]	1.00 [-2.00-5.00]	CICLOPS	Apyrase
PF06858	136.033	48.72	67.1928	59.0227	44.2417	40.1054	0.53993	0.193375	0.266695	1767	4770	6779	5.32917e-06	0.000153254	0.0141906	2.68199e-05	0.000274057	0.017213	0.785333	0.713004	0.405321	95.50 [60.50-134.50]	86.50 [50.50-126.50]	-9.00 [-22.00-3.00]	CICLOPS	Nucleolar GTP-binding protein 1 (NOG1)
PF06985	9.2	29.3467	43.157	3.00081	30.9813	31.2652	0.112602	0.359184	0.528213	570.5	1040	6528.5	8.29178e-05	9.0327e-10	0.00449787	0.000297202	2.93853e-09	0.00567466	0.253556	0.155456	0.390344	-20.00 [-30.00--10.00]	-28.00 [-36.00--21.50]	-8.00 [-20.00-3.00]	CICLOPS	Heterokaryon incompatibility protein (HET)
PF07004	199.767	57.8667	33.8924	67.721	48.2968	26.6829	0.685245	0.198496	0.116259	1802.5	5916	8198.5	1.53123e-06	8.35729e-12	0.800002	8.94787e-06	3.60298e-11	0.813864	0.801111	0.884305	0.490194	155.50 [68.00-216.00]	150.50 [64.50-208.00]	-6.00 [-19.00-22.00]	CICLOPS	Sperm-tail PG-rich repeat
PF07082	97	24.1067	35.296	51.0949	25.7502	27.5345	0.620194	0.154132	0.225674	1904	5207	7191	3.24642e-08	7.07413e-07	0.0688653	3.52673e-07	1.64574e-06	0.0788768	0.846222	0.778326	0.429955	54.00 [31.50-102.00]	45.00 [22.50-93.50]	-10.00 [-18.00-1.00]	CICLOPS	Protein of unknown function (DUF1350)
PF07671	498.4	151.187	160.632	83.6172	70.6407	60.0973	0.615142	0.1866	0.198258	1752	4846	6407.5	8.80692e-06	6.67528e-05	0.00246376	4.17651e-05	0.000126043	0.00315453	0.778667	0.724365	0.383109	188.50 [73.50-526.50]	146.00 [33.99-481.50]	-42.00 [-63.00--12.00]	CICLOPS	Protein of unknown function (DUF1601)
PF07767	53.0667	15.4267	9.32735	34.4079	15.4704	8.43471	0.68191	0.198233	0.119857	1654.5	5342.5	9994.5	0.000161156	4.0038e-08	0.00910793	0.000519491	1.08618e-07	0.0112077	0.735333	0.79858	0.597578	38.00 [8.50-69.50]	42.00 [12.00-73.00]	4.00 [1.00-9.00]	CICLOPS	Nop53 (60S ribosomal biogenesis)
PF08031	567.767	93.4	27.6457	85.2393	60.3812	23.1144	0.824269	0.135596	0.0401354	1632.5	5399.5	9460	0.000319038	4.66429e-08	0.0888777	0.000932167	1.24887e-07	0.100538	0.725556	0.8071	0.56562	109.50 [30.00-375.50]	117.50 [38.00-383.00]	5.00 [-11.00-20.00]	CICLOPS	Berberine and berberine like
PF08149	51.4333	11.5067	13.7578	33.4955	9.00243	12.0438	0.670597	0.150026	0.179377	1894.5	5485	8204.5	4.53925e-08	1.21515e-08	0.806672	4.62553e-07	3.46422e-08	0.820311	0.842	0.81988	0.490553	34.50 [14.00-48.00]	36.00 [17.00-49.00]	2.00 [-3.00-5.00]	CICLOPS	BING4CT (NUC141) domain
PF08238	403.167	246.333	144.444	80.8597	79.3998	57.9481	0.507802	0.310265	0.181932	1799.5	6353	8607.5	1.74307e-06	1.3235e-15	0.704868	9.97314e-06	1.33214e-14	0.723347	0.799778	0.949626	0.514649	232.00 [159.49-280.00]	236.50 [173.00-269.50]	4.00 [-27.00-31.00]	CICLOPS	Sel1 repeat
PF08240	1151.5	605.733	402.287	92.498	89.9432	76.6018	0.53322	0.280494	0.186285	1670	5769.5	10097.5	0.000112304	1.18176e-10	0.00721205	0.000382515	4.3302e-10	0.00898682	0.742222	0.862407	0.603737	374.00 [169.98-851.00]	444.00 [304.00-922.50]	74.00 [-13.00-184.00]	CICLOPS	Alcohol dehydrogenase GroES-like domain
PF08241	780.233	485.24	546.233	89.4566	87.6318	82.5223	0.430662	0.267836	0.301502	1656.5	4958	7720	0.000165477	1.82623e-05	0.319973	0.000531335	3.64654e-05	0.34262	0.736222	0.741106	0.461584	264.00 [110.00-499.00]	267.00 [189.00-393.00]	-3.00 [-198.00-133.00]	CICLOPS	Methyltransferase domain
PF08242	412.1	128.747	153.897	81.2652	67.5182	59.3268	0.593169	0.185315	0.221516	1858.5	5343.5	7030	1.99e-07	1.09839e-07	0.0390718	1.59848e-06	2.80397e-07	0.0458159	0.826	0.798729	0.420329	185.50 [126.00-295.51]	162.25 [108.50-271.50]	-22.00 [-56.00-10.00]	CICLOPS	Methyltransferase domain
PF08507	253.9	112.947	79.6996	72.3844	64.6391	43.674	0.568586	0.252934	0.17848	1793	5882	8769	2.15367e-06	1.57376e-11	0.52936	1.19616e-05	6.48981e-11	0.553137	0.796889	0.879223	0.524305	181.00 [102.50-244.50]	197.00 [141.50-231.00]	10.00 [-29.00-66.00]	CICLOPS	COPI associated protein
PF08541	252.867	45.3333	32.3453	72.283	42.356	25.811	0.764999	0.137147	0.0978543	1902.5	5833.5	8728	3.32079e-08	3.74945e-11	0.57153	3.56047e-07	1.4538e-10	0.593429	0.845556	0.871973	0.521854	177.00 [91.50-326.00]	176.50 [92.50-321.50]	-3.00 [-15.00-21.00]	CICLOPS	3-Oxoacyl-[acyl-carrier-protein (ACP)] synthase III C terminal
PF08545	252.867	45.3333	32.3453	72.283	42.356	25.811	0.764999	0.137147	0.0978543	1902.5	5833.5	8728	3.32079e-08	3.74945e-11	0.57153	3.56047e-07	1.4538e-10	0.593429	0.845556	0.871973	0.521854	177.00 [89.50-324.00]	176.50 [93.50-321.00]	-3.00 [-15.00-23.00]	CICLOPS	3-Oxoacyl-[acyl-carrier-protein (ACP)] synthase III
PF08550	217.2	10.8133	12.13	69.3431	7.86699	10.4623	0.90446	0.0450287	0.0505117	2165.5	6445.5	6933	1.17699e-13	1.42664e-16	0.0259955	1.45122e-11	1.93301e-15	0.0311492	0.962444	0.963453	0.414529	193.50 [133.50-242.00]	190.50 [130.50-239.00]	-3.00 [-7.00--1.00]	CICLOPS	Fungal protein of unknown function (DUF1752)
PF08707	411.7	243.507	125.224	81.2044	79.1363	54.6431	0.527529	0.312016	0.160455	1716.5	5173	6474	2.66838e-05	1.19332e-06	0.00343806	0.000108764	2.7097e-06	0.00436798	0.762889	0.773244	0.387085	181.50 [112.50-414.50]	144.50 [76.00-379.00]	-37.00 [-57.00--15.00]	CICLOPS	Primase C terminal 2 (PriCT-2)
PF08755	271.533	64.88	55.2511	73.6821	51.3788	36.3341	0.693281	0.165652	0.141067	1875	5644	7238.5	1.03238e-07	1.00527e-09	0.0817265	9.21657e-07	3.24476e-09	0.0927462	0.833333	0.843647	0.432795	224.00 [86.00-310.00]	212.50 [74.50-291.00]	-17.00 [-32.00-6.00]	CICLOPS	Hemimethylated DNA-binding protein YccV like
PF08760	0.4	18.9867	13.9865	0.243309	19.8094	12.3682	0.0119857	0.568919	0.419095	390.5	533	7336	6.2623e-08	6.22216e-14	0.11119	5.89421e-07	4.08081e-13	0.124351	0.173556	0.0796712	0.438625	-5.00 [-11.00--3.00]	-11.00 [-13.00--9.00]	-5.00 [-9.00-1.00]	CICLOPS	Domain of unknown function (DUF1793)
PF09055	7.86667	48.48	63.5874	2.23033	44.0389	39.2133	0.0655916	0.404222	0.530186	414	919	7687	3.70282e-07	1.06233e-10	0.295411	2.67776e-06	3.91584e-10	0.318115	0.184	0.137369	0.459611	-40.00 [-50.00--21.00]	-41.00 [-48.00--30.00]	-1.00 [-18.00-13.00]	CICLOPS	Nickel-containing superoxide dismutase
PF09320	613.9	89.88	106.081	86.5369	59.3674	50.6488	0.758032	0.110982	0.130986	2168.5	6396.5	6930.5	1.37523e-13	5.14302e-16	0.0265836	1.61491e-11	5.9824e-15	0.0318075	0.963778	0.956129	0.41438	514.00 [381.50-582.50]	497.00 [365.49-562.00]	-17.00 [-37.00-7.00]	CICLOPS	Domain of unknown function (DUF1977)
PF09353	322.4	120.56	124.668	77.2506	65.9367	54.4607	0.567977	0.212393	0.21963	1847.5	5578	7253	3.01391e-07	2.9759e-09	0.085792	2.28686e-06	9.1732e-09	0.0970918	0.821111	0.833782	0.433662	167.50 [88.00-251.52]	149.00 [82.00-227.00]	-16.00 [-45.00-14.00]	CICLOPS	Domain of unknown function (DUF1995)
PF09429	141.5	16.5067	2.67265	59.8135	16.7883	4.13625	0.880636	0.102731	0.0166334	1932.5	6096.5	9099	1.75084e-09	8.85095e-16	0.193249	3.22206e-08	9.46653e-15	0.211237	0.858889	0.911286	0.544036	77.00 [50.49-151.50]	77.00 [50.50-151.50]	0.00 [0.00-1.00]	CICLOPS	WW domain binding protein 11
PF09802	186.933	94.4267	50.6996	66.4639	60.5434	34.5499	0.562951	0.284367	0.152682	1632	5627.5	10088	0.000318954	1.3049e-09	0.00748532	0.000932167	4.17365e-09	0.00930383	0.725333	0.841181	0.603169	114.50 [45.00-191.50]	147.00 [82.00-221.50]	31.00 [10.00-67.00]	CICLOPS	Preprotein translocase subunit Sec66
PF10188	49.2667	23.6133	10.9731	32.3195	25.0406	9.48905	0.587535	0.281604	0.130861	1702.5	5999	10435.5	4.20057e-05	1.69114e-12	0.00130897	0.000162871	8.442e-12	0.0017097	0.756667	0.896712	0.623946	25.00 [16.00-41.00]	31.00 [23.00-45.50]	6.00 [1.00-12.00]	CICLOPS	Organic solute transport protein 1
PF10211	38.5	11.3733	11.278	27.0479	8.84023	9.85401	0.629585	0.185987	0.184428	1890.5	5688	8890	5.11279e-08	2.18386e-10	0.404285	5.08393e-07	7.66058e-10	0.428435	0.840222	0.850224	0.53154	32.50 [14.50-42.00]	33.50 [16.00-42.00]	1.00 [-3.00-4.00]	CICLOPS	Axonemal dynein light chain
PF10629	146.233	50.6933	36.296	60.4217	45.2555	28.1022	0.627012	0.21736	0.155628	1739.5	5389	6724	1.11838e-05	5.5889e-08	0.0111007	5.11675e-05	1.48515e-07	0.0135449	0.773111	0.805531	0.402033	105.50 [58.00-143.50]	88.00 [45.50-124.50]	-19.00 [-26.00-2.00]	CICLOPS	Protein of unknown function (DUF2475)
PF11016	297.667	107.293	109.399	75.6691	63.5848	51.4599	0.578714	0.208596	0.21269	1764.5	5174	7185	5.64103e-06	1.17525e-06	0.0681623	2.82739e-05	2.67605e-06	0.0781079	0.784222	0.773393	0.429596	243.50 [91.50-337.02]	235.50 [89.00-320.50]	-2.00 [-52.00-22.00]	CICLOPS	Protein of unknown function (DUF2854)
PF11789	186.8	77.5867	173.444	66.4234	56.0827	61.0706	0.426649	0.177207	0.396144	1676.5	4805.5	7046	9.25705e-05	0.000104439	0.0414819	0.000326579	0.000192486	0.0485728	0.745111	0.718311	0.421286	65.00 [34.00-161.00]	60.00 [34.00-154.00]	-4.00 [-28.00-14.00]	CICLOPS	Zinc-finger of the MIZ type in Nse subunit
PF11833	362.067	133.507	54.9731	78.8321	68.4915	36.1719	0.65765	0.242498	0.0998519	1706.5	5898.5	10127.5	3.60163e-05	1.14344e-11	0.00621221	0.000141652	4.83658e-11	0.00776448	0.758444	0.881689	0.605531	223.00 [122.50-335.00]	261.00 [176.50-368.00]	39.00 [5.00-72.00]	CICLOPS	Protein CHAPERONE-LIKE PROTEIN OF POR1-like
PF11947	47.9667	13.4533	14.3587	31.9546	12.1046	12.6926	0.632983	0.177534	0.189482	1656.5	4856	7885	0.000142785	5.32969e-05	0.456234	0.000466368	0.000101022	0.479775	0.736222	0.725859	0.47145	32.50 [11.00-66.00]	30.50 [10.00-64.00]	-2.00 [-6.00-3.00]	CICLOPS	Photosynthesis affected mutant 68
PF12046	107.4	50.4267	32.6502	53.7307	45.1338	26.0746	0.563848	0.264739	0.171413	1636.5	5309.5	9437.5	0.000280656	1.75839e-07	0.0956746	0.00083789	4.39775e-07	0.107781	0.727333	0.793647	0.564275	63.00 [39.00-94.00]	76.00 [56.50-105.50]	13.00 [-2.00-26.00]	CICLOPS	Cofactor assembly of complex C subunit B
PF12352	97.6667	40.8	49.2556	51.2165	40.4704	34.0227	0.520272	0.217342	0.262386	1764.5	4976.5	7251.5	5.76074e-06	1.45669e-05	0.0852834	2.87571e-05	2.9541e-05	0.0965605	0.784222	0.743871	0.433572	48.50 [24.00-78.00]	42.00 [20.50-71.00]	-6.00 [-18.00-10.00]	CICLOPS	Snare region anchored in the vesicle membrane C-terminus
PF12799	1927.77	402.667	388.565	95.9854	85.9286	76.0341	0.708999	0.148094	0.142907	2018.5	6270.5	7693.5	2.38362e-10	7.66017e-15	0.300404	6.05979e-09	6.07395e-14	0.32321	0.897111	0.937294	0.46	853.00 [510.50-1136.00]	839.00 [503.00-1075.00]	-13.00 [-174.00-44.00]	CICLOPS	Leucine Rich repeats (2 copies)
PF12906	2416.33	1168.84	410.466	97.0803	94.9311	76.8856	0.604743	0.292529	0.102729	1899.5	6270	8698.5	4.01436e-08	7.74255e-15	0.603259	4.19467e-07	6.1196e-14	0.624271	0.844222	0.93722	0.52009	1679.50 [990.00-2295.50]	1708.50 [1042.50-2323.00]	26.00 [-58.00-154.00]	CICLOPS	RING-variant domain
PF13167	75.4333	13.92	14.6771	43.3901	12.7534	12.9765	0.725108	0.133807	0.141085	1958	5795	7984	3.18603e-09	7.18346e-11	0.557412	5.30861e-08	2.68808e-10	0.580236	0.870222	0.866218	0.477369	55.00 [34.50-75.00]	55.00 [36.00-74.50]	2.00 [-4.00-6.00]	CICLOPS	GTP-binding GTPase N-terminal
PF13225	46	14.8933	23.6278	31.0624	14.3958	20.0324	0.544243	0.176208	0.279549	1798.5	4938.5	6715	1.70791e-06	2.28078e-05	0.0106548	9.84043e-06	4.49592e-05	0.0130202	0.799333	0.738191	0.401495	32.00 [15.00-48.00]	28.00 [11.00-43.00]	-4.00 [-11.00-2.00]	CICLOPS	Beta-carotene isomerase D27-like, C-terminal
PF13241	256.3	92.3867	28.861	72.4858	59.9959	23.824	0.678855	0.244702	0.0764433	1758.5	6253.5	9766.5	7.02621e-06	1.07852e-14	0.0296542	3.42423e-05	8.08395e-14	0.035276	0.781556	0.934753	0.583946	137.50 [57.99-323.50]	151.50 [79.00-341.50]	15.00 [-2.00-43.00]	CICLOPS	Putative NAD(P)-binding
PF13306	571.3	119.08	53.7085	85.4015	65.7745	35.442	0.767785	0.160035	0.0721803	1813.5	5909	8857	9.94679e-07	8.30837e-12	0.442043	6.15795e-06	3.58817e-11	0.465845	0.806	0.883259	0.529567	238.00 [126.00-709.50]	234.50 [131.00-704.52]	-5.00 [-20.00-23.00]	CICLOPS	BspA type Leucine rich repeat region (6 copies)
PF13374	3559.47	1280.99	630.655	98.2563	95.4582	84.5904	0.650593	0.234137	0.11527	1959	6288	7590.5	3.37424e-09	5.30265e-15	0.23204	5.40317e-08	4.37336e-14	0.252298	0.870667	0.93991	0.453842	2064.50 [976.00-3760.02]	2008.50 [919.99-3776.02]	-54.00 [-143.00-78.00]	CICLOPS	Tetratricopeptide repeat
PF13414	5096.77	3034.75	3469.93	99.1484	98.459	98.013	0.439322	0.261584	0.299095	1828	5484	7133.5	6.2599e-07	1.32425e-08	0.0570355	4.16089e-06	3.75787e-08	0.0657548	0.812444	0.819731	0.426517	1843.00 [1183.46-2766.00]	1637.50 [1081.50-2089.02]	-137.00 [-1015.00-134.02]	CICLOPS	TPR repeat
PF13424	3971.63	1546.96	875.457	98.5401	96.1476	88.605	0.621145	0.241937	0.136917	1875	6033	8494.5	1.05821e-07	9.20708e-13	0.838585	9.38689e-07	4.84108e-12	0.848564	0.833333	0.901794	0.507892	2002.50 [911.50-3856.00]	2016.50 [925.50-3817.00]	15.00 [-117.00-136.00]	CICLOPS	Tetratricopeptide repeat
PF13431	2197.33	815.467	347.587	96.5126	92.7818	74.412	0.653893	0.24267	0.103437	1901.5	6633.5	9135.5	3.70387e-08	2.37919e-18	0.231436	3.93695e-07	5.75204e-17	0.251862	0.845111	0.991555	0.546218	1429.50 [999.00-1710.50]	1506.00 [1190.00-1704.00]	22.00 [-105.00-365.00]	CICLOPS	Tetratricopeptide repeat
PF13432	4759.3	2093.45	1044.35	99.0268	97.4858	90.3487	0.602664	0.265091	0.132245	1923	6658	9582.5	1.54121e-08	1.33502e-18	0.0588781	1.90737e-07	3.57843e-17	0.0678088	0.854667	0.995217	0.572945	2500.00 [1495.96-3955.50]	2718.50 [1861.98-4159.00]	325.00 [-123.02-928.02]	CICLOPS	Tetratricopeptide repeat
PF13504	247.367	121.227	134.135	71.8978	66.0989	56.2044	0.492049	0.241138	0.266813	1742.5	5262.5	6756.5	1.20198e-05	3.4974e-07	0.0128774	5.43174e-05	8.47208e-07	0.0156664	0.774444	0.786622	0.403976	115.00 [50.50-182.50]	79.00 [42.50-130.00]	-37.00 [-77.00-11.00]	CICLOPS	LRR_7
PF13582	271.7	49.3467	27.0807	73.7226	44.6472	22.6683	0.780461	0.141749	0.0777897	1993.5	6278.5	8890.5	6.8985e-10	6.3009e-15	0.413386	1.50546e-08	5.12806e-14	0.43714	0.886	0.93849	0.53157	192.00 [100.00-318.51]	192.00 [102.00-323.00]	1.00 [-9.00-16.00]	CICLOPS	Metallo-peptidase family M12B Reprolysin-like
PF13616	235.367	87.5467	50.2197	70.9246	59.043	34.3877	0.630785	0.234626	0.134589	1793	5748.5	8582	2.11849e-06	1.69934e-10	0.734362	1.17928e-05	6.09096e-10	0.751114	0.796889	0.859268	0.513124	140.00 [66.00-283.00]	139.00 [78.00-285.00]	3.00 [-17.00-25.00]	CICLOPS	PPIC-type PPIASE domain
PF13672	117.4	63.7733	35.8924	56.0016	50.9327	27.8994	0.54085	0.293797	0.165353	1657.5	5518	8739	0.000160386	7.73645e-09	0.560198	0.000517685	2.24448e-08	0.582644	0.736667	0.824813	0.522511	53.00 [21.00-120.00]	54.50 [26.50-117.00]	3.00 [-11.00-13.00]	CICLOPS	Protein phosphatase 2C
PF14670	6.6	45.96	17.8117	1.90592	42.6602	15.4096	0.0937878	0.653104	0.253108	545.5	1182.5	6539	8.99904e-06	4.88489e-09	0.00427705	4.25943e-05	1.46369e-08	0.00540328	0.242444	0.176756	0.390972	-2.00 [-4.00--1.00]	-8.00 [-11.00--7.98]	-7.00 [-10.00--4.00]	CICLOPS	Coagulation Factor Xa inhibitory site
PF14748	123.833	57.32	33.9731	57.0154	48.0941	26.7234	0.575631	0.266448	0.157922	1763	5434	7113.5	6.04264e-06	2.83678e-08	0.0530509	3.01033e-05	7.78141e-08	0.0613331	0.783556	0.812257	0.425321	79.00 [50.00-100.01]	69.00 [42.50-88.50]	-11.00 [-19.00-0.00]	CICLOPS	Pyrroline-5-carboxylate reductase dimerisation
PF14933	22.6	127.867	116.188	16.3017	67.2749	53.0008	0.0847537	0.479521	0.435725	585	504.5	6553	0.000127752	4.43898e-14	0.0050731	0.000425391	3.04694e-13	0.00637303	0.26	0.0754111	0.391809	-42.00 [-73.00--15.00]	-88.50 [-105.00--73.00]	-46.00 [-74.00--13.98]	CICLOPS	CEP19-like protein
PF00001	6.83333	15.3733	8.34529	1.98702	15.369	8.1103	0.223663	0.503187	0.273151	782	3292.5	10362	0.0148152	0.889297	0.00184276	0.0278251	0.909584	0.00238043	0.347556	0.492152	0.619552	-4.00 [-11.00-0.00]	1.50 [-2.50-4.00]	6.00 [2.00-12.00]	N/S	7 transmembrane receptor (rhodopsin family)
PF00038	30.2333	15.6267	14.6861	22.06	15.734	13.017	0.499344	0.258095	0.242561	1198.5	3712	8770	0.599064	0.315923	0.517796	0.662463	0.359846	0.541971	0.532667	0.554858	0.524365	2.50 [-3.50-11.00]	2.50 [-2.50-11.00]	0.00 [-2.00-4.00]	N/S	Intermediate filament protein
PF00059	3654.37	5544.41	3597.09	98.2968	99.1484	98.0941	0.28559	0.433297	0.281113	1121	2675.5	7345	0.980193	0.0754337	0.115162	0.98579	0.0959358	0.12856	0.498222	0.399925	0.439163	227.00 [-2097.00-1725.00]	-838.00 [-1572.51-501.00]	-1069.00 [-1769.00-1171.00]	N/S	Lectin C-type domain
PF00071	2046.1	2043.83	1706.01	96.1882	97.4047	93.9984	0.353023	0.352631	0.294346	1257	4023.5	8514.5	0.350941	0.0715868	0.814453	0.42949	0.091326	0.8272	0.558667	0.60142	0.509088	159.00 [-332.50-782.00]	218.00 [-146.00-705.50]	101.00 [-358.00-422.00]	N/S	Ras family
PF00081	108.667	173.373	82.7578	54.0754	73.2563	44.5458	0.297882	0.475259	0.226859	1022	3822.5	9623.5	0.467073	0.204907	0.0508528	0.538269	0.241309	0.0588471	0.454222	0.571375	0.575396	-11.00 [-70.00-39.50]	18.50 [-16.50-48.00]	28.00 [-12.00-70.00]	N/S	Iron/manganese superoxide dismutases, alpha-hairpin domain
PF00090	63.2667	215.307	68.8475	39.0511	77.3723	40.6326	0.182104	0.619729	0.198168	926	3070.5	9493	0.159055	0.466492	0.080017	0.220353	0.511737	0.0910157	0.411556	0.458969	0.567593	-18.00 [-61.50-8.00]	-6.00 [-24.00-12.00]	12.00 [-8.00-56.00]	N/S	Thrombospondin type 1 domain
PF00098	2434.13	1171.85	1465.3	97.2425	94.9716	93.0251	0.479984	0.231076	0.28894	1528.5	3955	6476.5	0.00425522	0.105296	0.00349154	0.00934176	0.130943	0.00443364	0.679333	0.591181	0.387235	813.00 [74.00-1778.02]	419.50 [-273.05-1396.50]	-372.00 [-700.00--31.00]	N/S	Zinc knuckle
PF00113	668.5	455.84	458.534	88.0981	87.1249	78.6496	0.422333	0.287983	0.289684	1466	4325	7353	0.0157208	0.00924143	0.118044	0.0291705	0.0134769	0.131487	0.651556	0.646487	0.439641	307.00 [-15.50-561.00]	230.00 [-18.50-455.00]	-90.00 [-223.00-170.00]	N/S	Enolase, C-terminal TIM barrel domain
PF00125	1971.2	1985.15	1491.34	96.0665	97.3236	93.1062	0.361842	0.364402	0.273757	1322	4331.5	8218.5	0.163369	0.00878714	0.824086	0.22494	0.0128447	0.835951	0.587556	0.647459	0.49139	684.00 [-9.00-1226.00]	659.00 [67.00-1104.02]	-91.00 [-362.00-287.00]	N/S	Core histone H2A/H2B/H3/H4
PF00144	50.0667	113.547	56.6188	32.9278	64.7202	36.7397	0.227336	0.515577	0.257087	819.5	2532.5	9704.5	0.0304771	0.0309229	0.0376849	0.0517963	0.0420838	0.0443161	0.364222	0.37855	0.580239	-41.50 [-65.50--11.00]	-19.50 [-29.00--3.00]	22.00 [-7.00-44.00]	N/S	Beta-lactamase
PF00175	1289.33	1711.93	1187.64	93.309	96.7559	91.7275	0.307797	0.408683	0.28352	1124	3660.5	8854	0.99717	0.402542	0.446898	0.99879	0.447955	0.470158	0.499556	0.54716	0.529387	-16.50 [-669.42-432.00]	67.50 [-127.00-315.00]	105.00 [-286.00-886.30]	N/S	Oxidoreductase NAD-binding domain
PF00179	1476.63	1853.19	1372.07	94.4444	97.1208	92.7413	0.314051	0.394137	0.291812	1012.5	3877.5	9429	0.426935	0.157433	0.0986738	0.50254	0.189936	0.111059	0.45	0.579596	0.563767	-178.00 [-861.50-391.00]	138.00 [-53.01-233.01]	321.00 [-256.00-970.00]	N/S	Ubiquitin-conjugating enzyme
PF00182	265.833	471.653	331.188	73.1955	87.4696	73.4793	0.24875	0.441344	0.309906	1027	2739.5	8397	0.489163	0.107889	0.957996	0.55823	0.133965	0.959942	0.456444	0.409492	0.502063	-68.00 [-244.00-76.00]	-36.00 [-148.00-54.51]	12.50 [-69.00-160.00]	N/S	Chitinase class I
PF00198	276.133	274.293	244.632	74.0876	80.9408	68.532	0.347312	0.344997	0.307691	1201.5	3861.5	8229.5	0.589781	0.170295	0.837373	0.653957	0.203957	0.847685	0.534	0.577205	0.492048	72.50 [-68.05-168.00]	66.50 [-22.00-145.50]	-9.00 [-63.00-124.00]	N/S	2-oxoacid dehydrogenases acyltransferase (catalytic domain)
PF00211	8.76667	16.3733	16.5964	2.77778	16.6261	14.2336	0.210048	0.392303	0.397648	1222	2609	6716.5	0.486559	0.049765	0.0102932	0.555745	0.0653117	0.0126033	0.543111	0.389985	0.401584	3.00 [-0.50-6.50]	-4.00 [-7.50--0.50]	-7.00 [-10.00--4.00]	N/S	Adenylate and Guanylate cyclase catalytic domain
PF00224	1259.23	605.787	592.915	93.1062	89.9838	83.6983	0.512314	0.246462	0.241225	1282.5	3754.5	7793.5	0.265429	0.277084	0.378506	0.340201	0.318995	0.401806	0.57	0.561211	0.465979	120.50 [-104.00-356.00]	58.00 [-110.00-199.00]	-55.00 [-253.00-77.00]	N/S	Pyruvate kinase, barrel domain
PF00230	104.333	203.147	151.076	53.0414	76.5207	58.8808	0.227526	0.443014	0.329461	1069	2070	6854	0.693794	0.00070662	0.0194883	0.751051	0.00117837	0.0234315	0.475111	0.309417	0.409806	-5.00 [-59.50-37.50]	-46.00 [-72.51--18.00]	-43.00 [-77.00-6.00]	N/S	Major intrinsic protein
PF00232	20.4	11.16	10.7085	14.6391	8.45499	9.28629	0.482629	0.264026	0.253345	1506.5	4286.5	7292	0.00659526	0.0122611	0.0965996	0.0138064	0.0176097	0.108774	0.669556	0.640732	0.435994	8.50 [0.00-19.50]	6.00 [-0.50-16.50]	-3.00 [-6.00-2.00]	N/S	Glycosyl hydrolase family 1
PF00233	25.6	28.72	32.0314	18.2887	30.7178	25.4258	0.296463	0.332595	0.370942	1231.5	2788.5	6707	0.451178	0.139423	0.0103169	0.524814	0.169619	0.012626	0.547333	0.416816	0.401016	4.00 [-10.50-19.00]	-7.50 [-16.50-6.00]	-13.00 [-22.00-0.00]	N/S	3'5'-cyclic nucleotide phosphodiesterase
PF00241	91.3667	469.76	110.695	49.3512	87.3885	51.7032	0.135998	0.699233	0.164769	963.5	2931.5	8735	0.253375	0.272388	0.564425	0.32679	0.314495	0.586793	0.428222	0.438191	0.522272	-28.50 [-103.00-42.00]	-11.00 [-35.50-23.00]	24.00 [-38.00-96.00]	N/S	Cofilin/tropomyosin-type actin-binding protein
PF00246	430.9	328.373	266.143	81.8329	83.2928	69.7486	0.420219	0.320234	0.259547	1221.5	3766.5	9270.5	0.495867	0.263226	0.159781	0.564547	0.305322	0.175588	0.542889	0.563004	0.55429	-54.00 [-137.00-135.50]	5.00 [-52.00-188.50]	64.00 [-4.00-125.00]	N/S	Zinc carboxypeptidase
PF00255	584.267	558.813	326.507	85.7259	88.97	73.0333	0.397572	0.380252	0.222176	1370	4596.5	8372.5	0.0828442	0.000885861	0.988258	0.123889	0.00145927	0.988258	0.608889	0.68707	0.500598	204.50 [-96.00-476.00]	230.50 [26.50-415.00]	13.00 [-130.00-257.00]	N/S	Glutathione peroxidase
PF00262	967.867	1019.89	1121.33	91.5653	94.3228	91.1598	0.311302	0.328036	0.360662	1245	2788.5	6330	0.39663	0.139533	0.00164544	0.474801	0.169668	0.00213336	0.553333	0.416816	0.378475	181.50 [-274.51-636.50]	-163.00 [-548.50-242.50]	-345.00 [-608.02--137.00]	N/S	Calreticulin family
PF00264	27.0333	17.7733	19.8565	19.7486	18.4915	17.2749	0.418064	0.27486	0.307076	1379.5	3887.5	7578.5	0.0705574	0.149107	0.223906	0.108273	0.180332	0.244207	0.613111	0.581091	0.453124	11.00 [-3.50-22.00]	9.00 [-4.00-17.50]	-2.00 [-9.00-3.00]	N/S	Common central domain of tyrosinase
PF00282	80.6	69.2667	46.0583	45.4582	52.7981	32.6845	0.411382	0.353537	0.235081	1111	3386.5	8787.5	0.923647	0.913226	0.510748	0.944325	0.929828	0.535276	0.493778	0.506203	0.525411	-9.50 [-43.00-36.00]	-8.00 [-22.00-37.00]	2.00 [-15.00-30.00]	N/S	Pyridoxal-dependent decarboxylase conserved domain
PF00300	1253.97	963.693	1084.6	93.0657	94.0795	90.7948	0.37973	0.291828	0.328442	1434	4129.5	7170	0.0286489	0.0372115	0.064819	0.0490612	0.0498174	0.0743805	0.637333	0.617265	0.4287	356.50 [-41.00-696.00]	212.00 [-54.00-364.00]	-148.00 [-453.05-164.00]	N/S	Histidine phosphatase superfamily (branch 1)
PF00375	159.033	71.24	57.5695	62.7737	53.8524	37.1046	0.552501	0.247496	0.200003	1154.5	3227.5	8327	0.836942	0.755842	0.956758	0.876391	0.791804	0.959092	0.513111	0.482436	0.497877	-5.00 [-45.00-47.50]	-16.00 [-32.50-30.00]	1.00 [-27.00-28.00]	N/S	Sodium:dicarboxylate symporter family
PF00389	134.533	117.987	79.3857	58.7997	65.4501	43.5929	0.405336	0.355483	0.239181	1357	4602	8491	0.100304	0.000840081	0.842807	0.147007	0.00138816	0.852487	0.603111	0.687892	0.507683	58.00 [12.00-107.00]	56.50 [32.50-97.01]	-5.00 [-26.00-39.00]	N/S	D-isomer specific 2-hydroxyacid dehydrogenase, catalytic domain
PF00420	40.0333	127.573	6.03139	27.8589	67.1938	6.28548	0.230556	0.734708	0.0347354	1215	3650	7767	0.48377	0.390357	0.32295	0.553329	0.435969	0.345357	0.54	0.54559	0.464395	1.00 [0.00-12.50]	0.00 [-3.00-12.00]	-2.00 [-3.00-0.00]	N/S	NADH-ubiquinone/plastoquinone oxidoreductase chain 4L
PF00438	612.267	336.267	327.726	86.4152	83.6983	73.1955	0.479735	0.263478	0.256787	1539.5	4370.5	6972.5	0.00331777	0.00645196	0.0313618	0.00746498	0.00961942	0.037164	0.684222	0.653288	0.416891	254.00 [32.00-533.00]	174.50 [-33.00-439.01]	-78.00 [-167.00-28.00]	N/S	S-adenosylmethionine synthetase, N-terminal domain
PF00450	283.467	378.093	220.74	74.6959	85.1987	66.545	0.321282	0.428532	0.250187	1039	3891	10337.5	0.544193	0.147155	0.00222307	0.61166	0.178147	0.0028508	0.461778	0.581614	0.618087	-20.00 [-173.50-95.50]	70.00 [-29.01-157.00]	89.00 [27.00-191.00]	N/S	Serine carboxypeptidase
PF00467	2528.93	3458.81	2146.24	97.4047	98.6212	96.1071	0.310909	0.42523	0.263861	971	3487	9996	0.276233	0.706898	0.011418	0.351674	0.745918	0.0139183	0.431556	0.521226	0.597668	-410.00 [-1537.00-712.00]	105.00 [-721.02-1078.05]	529.00 [-121.07-1391.00]	N/S	KOW motif
PF00472	26.3	30.0933	23.6457	18.9173	32.056	20.0933	0.32859	0.375983	0.295427	1137	3557.5	8378	0.934678	0.573033	0.981452	0.952693	0.616805	0.98185	0.505333	0.531764	0.500927	2.00 [-12.00-16.00]	3.00 [-6.50-14.50]	2.00 [-10.00-13.00]	N/S	RF-1 domain
PF00483	93.0667	70.7733	82.5426	49.9594	53.6902	44.3633	0.377732	0.28725	0.335018	1123	2906.5	7453.5	0.991508	0.244414	0.159304	0.995545	0.284842	0.175142	0.499111	0.434454	0.44565	-12.00 [-44.50-27.50]	-8.00 [-31.00-15.00]	4.00 [-28.00-27.00]	N/S	Nucleotidyl transferase
PF00485	237.133	446.84	252.103	71.0462	86.983	69.0187	0.253327	0.477354	0.269319	1050.5	3244.5	8833.5	0.599606	0.790435	0.466094	0.662468	0.820031	0.489726	0.466889	0.484978	0.528161	-22.00 [-225.00-112.00]	29.00 [-87.01-100.50]	45.00 [-64.00-215.00]	N/S	Phosphoribulokinase / Uridine kinase family
PF00486	73.4	15.1867	3.86099	42.7818	15.1257	4.98783	0.793963	0.164273	0.041764	1531.5	4469	7625	0.00227529	0.00188084	0.228028	0.00529904	0.0030001	0.248374	0.680667	0.668012	0.455904	4.50 [1.00-34.01]	3.00 [0.00-32.00]	-1.00 [-2.00-0.00]	N/S	Transcriptional regulatory protein, C terminal
PF00533	31.1667	9.74667	9.66816	22.8102	6.16383	8.73885	0.616167	0.192692	0.19114	1462.5	3994.5	6344.5	0.0149748	0.08407	0.00172696	0.0280819	0.106114	0.00223319	0.65	0.597085	0.379342	10.50 [1.50-32.50]	6.00 [-2.00-28.50]	-4.00 [-6.00--2.00]	N/S	BRCA1 C Terminus (BRCT) domain
PF00549	83.4	97.5733	91.2466	46.5734	61.1719	46.9789	0.30637	0.358436	0.335195	1292	3333	6677.5	0.237389	0.975619	0.00906603	0.308919	0.979192	0.0111672	0.574222	0.498206	0.399253	31.00 [-12.00-69.00]	11.00 [-27.00-35.00]	-21.00 [-49.00-2.00]	N/S	CoA-ligase
PF00551	31.4667	11.52	13.7937	23.1752	9.06326	12.1452	0.554182	0.202887	0.242931	1552.5	4399.5	7034	0.00219921	0.00499165	0.0390233	0.00516499	0.00754253	0.0457809	0.69	0.657623	0.420568	21.50 [7.00-33.00]	19.00 [5.00-31.00]	-2.00 [-6.00-1.00]	N/S	Formyl transferase
PF00570	11.8	23.32	16.3049	6.04217	24.5945	14.0308	0.229461	0.453477	0.317063	789	2829	9671	0.0171165	0.170065	0.0425138	0.0313125	0.203781	0.0496633	0.350667	0.42287	0.578236	-4.50 [-14.50-2.50]	-1.50 [-9.00-3.50]	3.00 [-2.00-12.00]	N/S	HRDC domain
PF00587	594.6	842.347	722.426	86.0503	93.1062	86.4558	0.275358	0.390089	0.334554	1006	2596	7946	0.400596	0.0466909	0.519305	0.478156	0.061638	0.54332	0.447111	0.388042	0.475097	-81.00 [-332.50-223.01]	-69.00 [-262.50-15.50]	2.00 [-280.00-164.00]	N/S	tRNA synthetase class II core domain (G, H, P, S and T)
PF00625	69.5	51.0133	35.704	41.322	45.438	27.7575	0.444893	0.326554	0.228554	1330.5	4462	9488.5	0.145716	0.00300234	0.0812002	0.203589	0.00467115	0.0921913	0.591333	0.666966	0.567324	16.00 [-10.50-49.00]	28.00 [6.99-57.50]	13.00 [-3.00-27.00]	N/S	Guanylate kinase
PF00627	4524.87	3455.05	3966.83	98.9457	98.5807	98.459	0.378753	0.289205	0.332042	1411	3681	6661.5	0.0428542	0.372625	0.00843356	0.0696169	0.418059	0.0104299	0.627111	0.550224	0.398296	1306.00 [-207.00-2695.00]	587.00 [-745.01-1168.00]	-715.00 [-2037.57-99.05]	N/S	UBA/TS-N domain
PF00662	40.6	244.92	69.8027	28.3049	79.2782	40.9165	0.114262	0.689289	0.196449	1024	2636.5	6913.5	0.456145	0.0554019	0.0223864	0.529094	0.0719816	0.0268637	0.455111	0.394096	0.413363	-1.00 [-3.00-11.50]	-11.00 [-16.00-1.00]	-11.00 [-15.00--7.00]	N/S	NADH-Ubiquinone oxidoreductase (complex I), chain 5 N-terminus
PF00691	34.9	33.6133	18.9193	25.2636	35.2393	16.3017	0.399165	0.384448	0.216387	1216.5	4206.5	9250	0.51811	0.0220381	0.169123	0.58689	0.0307496	0.185194	0.540667	0.628774	0.553064	9.00 [-8.00-27.00]	12.50 [0.00-28.00]	3.00 [-6.00-14.00]	N/S	OmpA family
PF00703	42.3333	51.3733	50.4081	29.2782	45.7421	34.4282	0.293747	0.356475	0.349777	986.5	2333.5	7228	0.327133	0.007211	0.0789442	0.406813	0.0106417	0.0898368	0.438444	0.348804	0.432167	-7.50 [-27.00-15.00]	-18.00 [-30.00-2.51]	-10.00 [-21.00-6.00]	N/S	Glycosyl hydrolases family 2
PF00719	604.867	626.627	599.776	86.1719	90.4298	83.8605	0.330299	0.342182	0.327519	1183.5	2989	7434.5	0.680769	0.344802	0.150783	0.738573	0.390575	0.166293	0.526	0.446786	0.444514	8.50 [-183.00-216.05]	-62.50 [-197.00-61.02]	-64.00 [-230.00-103.00]	N/S	Inorganic pyrophosphatase
PF00730	31.2333	51.92	39.5561	22.9927	46.0665	29.4809	0.254531	0.423114	0.322356	921	2603.5	8760	0.148698	0.0488931	0.538499	0.20752	0.06427	0.561971	0.409333	0.389163	0.523767	-15.00 [-31.00-3.50]	-8.00 [-16.50-0.50]	7.00 [-10.00-20.00]	N/S	HhH-GPD superfamily base excision DNA repair protein
PF00754	3271.93	3154.41	1829.6	98.0941	98.5401	94.5661	0.396312	0.382078	0.22161	1362	3384.5	7037	0.0934317	0.917455	0.0401184	0.138297	0.932967	0.0469985	0.605333	0.505904	0.420747	629.00 [-418.00-1910.00]	-113.00 [-707.00-1146.10]	-746.00 [-1269.00-7.00]	N/S	F5/8 type C domain
PF00810	175.3	304.333	153.704	65.0852	82.279	59.2457	0.276788	0.480523	0.242689	1035	3630.5	9022	0.525482	0.448817	0.307317	0.593332	0.494983	0.329928	0.46	0.542676	0.539432	-37.00 [-162.00-100.50]	14.50 [-41.00-67.50]	81.00 [-68.00-172.00]	N/S	ER lumen protein retaining receptor
PF00827	384.833	315.2	238.224	79.8865	82.7251	68.1671	0.410157	0.335942	0.253901	1401	4441	8025	0.0505745	0.00359994	0.601636	0.080307	0.00555212	0.622852	0.622667	0.663827	0.479821	109.00 [-2.50-302.00]	82.00 [18.00-282.00]	-26.00 [-107.00-75.00]	N/S	Ribosomal L15
PF00833	640.267	768.253	677.7	87.2263	92.3763	85.7664	0.306903	0.368251	0.324846	1079.5	2763.5	8031	0.749551	0.122594	0.608128	0.799509	0.150332	0.629045	0.479778	0.413079	0.480179	-196.50 [-434.00-194.00]	-163.50 [-309.00-156.00]	38.00 [-262.00-229.00]	N/S	Ribosomal S17
PF00834	241.367	387.12	300.439	71.4923	85.442	72.1411	0.259834	0.416739	0.323427	1099.5	2345	7271.5	0.859237	0.00790409	0.0911632	0.892922	0.0116228	0.102981	0.488667	0.350523	0.434768	17.00 [-106.05-80.51]	-60.00 [-127.00--7.50]	-79.00 [-130.00-2.00]	N/S	Ribulose-phosphate 3 epimerase family
PF00881	155.767	75.96	90.3184	62.3277	55.5556	46.6748	0.48368	0.235868	0.280453	1629	4467	6658	0.000354582	0.00287784	0.00829611	0.00102548	0.00448878	0.0102702	0.724	0.667713	0.398087	82.50 [21.00-126.50]	65.50 [7.00-105.00]	-15.00 [-45.00-10.00]	N/S	Nitroreductase family
PF00883	59.0333	33.88	44.1121	37.429	35.6853	31.7518	0.43082	0.247253	0.321926	1490.5	3930.5	6576.5	0.00943487	0.119922	0.00564833	0.0189466	0.147422	0.00707045	0.662444	0.587519	0.393214	37.50 [7.00-54.00]	26.00 [-2.00-38.00]	-13.00 [-23.00--2.00]	N/S	Cytosol aminopeptidase family, catalytic domain
PF00884	578.433	909.96	602.332	85.5231	93.6334	83.9011	0.276666	0.435237	0.288097	912	3151	9666	0.131724	0.607102	0.0435442	0.186577	0.648101	0.0507947	0.405333	0.471001	0.577937	-222.00 [-507.00-50.06]	-10.50 [-136.00-116.00]	210.00 [-13.00-443.00]	N/S	Sulfatase
PF00887	84.1	71.2	47.3946	47.1006	53.8118	33.2117	0.41491	0.351267	0.233823	1216.5	4474	10114.5	0.518495	0.00270709	0.00665826	0.586908	0.00423585	0.00830934	0.540667	0.668759	0.604753	1.50 [-19.00-29.50]	30.00 [15.00-45.50]	29.00 [5.00-42.00]	N/S	Acyl CoA binding protein
PF00889	190.7	299.92	103.229	66.8289	82.1168	49.9594	0.321126	0.505044	0.17383	1049	4473.5	10365.5	0.592203	0.00272037	0.00192139	0.656053	0.00424854	0.00247811	0.466222	0.668685	0.619761	-3.00 [-154.01-92.00]	94.00 [10.00-136.50]	86.00 [15.00-215.00]	N/S	Elongation factor TS
PF00891	147.533	101.4	111.735	60.7867	62.0843	52.0276	0.409055	0.281144	0.309801	1375.5	3556.5	6653.5	0.0760711	0.574979	0.00812785	0.115228	0.618629	0.0100821	0.611333	0.531614	0.397818	40.00 [1.50-83.00]	11.00 [-22.00-53.00]	-29.00 [-51.00--5.00]	N/S	O-methyltransferase domain
PF00892	1853.73	1980.77	2289.65	95.7826	97.283	96.5937	0.302692	0.323436	0.373872	1177.5	2123.5	6658.5	0.712238	0.00117565	0.00831876	0.76832	0.00191949	0.0102931	0.523333	0.317414	0.398117	2.00 [-872.00-766.00]	-684.00 [-1069.00--105.00]	-676.00 [-1276.00-22.00]	N/S	EamA-like transporter family
PF00900	1750.9	2102.77	1650.9	95.6407	97.5466	93.6537	0.318081	0.382005	0.299914	1141	2990	7304	0.912452	0.346162	0.101229	0.935206	0.391756	0.113779	0.507111	0.446936	0.436712	114.25 [-565.00-778.10]	-195.00 [-728.00-417.50]	-332.00 [-565.00-153.00]	N/S	Ribosomal family S4e
PF00920	101.867	171.76	95.1883	52.3925	72.9116	47.8913	0.2762	0.465708	0.258092	1033	3171.5	8792	0.516128	0.645692	0.506316	0.585326	0.686622	0.531309	0.459111	0.474066	0.52568	-5.00 [-64.50-52.00]	10.50 [-43.51-56.00]	17.00 [-16.00-47.00]	N/S	Dehydratase family
PF00939	12.7667	12.5067	23.5605	7.07624	10.807	19.9919	0.261431	0.256106	0.482463	1239	2926	6683.5	0.416595	0.263529	0.00885422	0.493068	0.30553	0.0109227	0.550667	0.437369	0.399611	3.00 [-4.00-14.00]	-4.00 [-10.50-7.00]	-7.00 [-12.00--1.00]	N/S	Sodium:sulfate symporter transmembrane region
PF00957	240.267	189.747	211.143	71.3301	75.0203	65.5718	0.374739	0.295944	0.329316	1400	3966.5	7087.5	0.0515067	0.0988816	0.0483445	0.0814725	0.123277	0.0561287	0.622222	0.5929	0.423767	70.00 [12.00-140.50]	35.50 [2.00-66.50]	-31.00 [-99.00-9.00]	N/S	Synaptobrevin
PF00970	1153.03	1654.85	1022.96	92.5385	96.6342	90.0649	0.300987	0.431982	0.267031	1067	3771.5	9373	0.683374	0.257605	0.117683	0.741073	0.299224	0.131256	0.474222	0.563752	0.560419	-71.50 [-782.35-338.00]	129.50 [-58.01-322.00]	207.00 [-193.00-804.00]	N/S	Oxidoreductase FAD-binding domain
PF01081	61.9333	83.5067	53.9238	38.6456	57.8264	35.6042	0.310655	0.418866	0.270479	1108.5	3529	8659.5	0.909473	0.625668	0.645827	0.932928	0.667054	0.665432	0.492667	0.527504	0.517758	-2.50 [-27.50-32.00]	0.00 [-12.00-26.00]	3.00 [-20.00-26.00]	N/S	KDPG and KHG aldolase
PF01096	70.4	76.5733	47.6502	41.8086	55.7583	33.3739	0.361724	0.393443	0.244833	1130	4353.5	9633.5	0.974498	0.00738407	0.0490204	0.982902	0.0108841	0.05686	0.502222	0.650747	0.575994	-2.50 [-37.00-39.00]	27.50 [2.00-42.00]	30.00 [-12.00-57.00]	N/S	Transcription factor S-II (TFIIS)
PF01115	92.7667	49.0133	56.7399	49.6756	44.3633	36.7802	0.467291	0.246894	0.285815	1519.5	4301.5	7453	0.00517054	0.0110507	0.15899	0.0111651	0.0159643	0.174875	0.675333	0.642975	0.44562	37.00 [7.00-77.50]	29.50 [6.00-66.00]	-7.00 [-24.00-14.00]	N/S	F-actin capping protein, beta subunit
PF01128	52.7333	30.2933	29.8969	34.1444	32.2384	24.3715	0.466983	0.268264	0.264753	1347	3898.5	7744	0.115272	0.141363	0.338	0.166332	0.171809	0.360358	0.598667	0.582735	0.463019	15.00 [-6.00-39.50]	11.00 [-7.00-33.50]	-3.00 [-15.00-10.00]	N/S	2-C-methyl-D-erythritol 4-phosphate cytidylyltransferase
PF01132	172.433	180.387	147.969	64.7405	74.1079	58.455	0.344324	0.360205	0.295471	1187.5	3456.5	8302	0.659943	0.768007	0.925942	0.7198	0.801823	0.931989	0.527778	0.516667	0.496383	1.00 [-97.00-88.02]	-9.00 [-39.00-67.00]	-9.00 [-61.00-91.02]	N/S	Elongation factor P (EF-P) OB domain
PF01135	22.8667	25.2667	13.8072	16.6261	27.0479	12.206	0.369171	0.407918	0.22291	1422.5	4103.5	8008.5	0.0325321	0.0401074	0.576581	0.0546486	0.0534332	0.597918	0.632222	0.613378	0.478834	13.50 [-1.00-25.50]	13.00 [-1.50-25.00]	0.00 [-4.00-3.00]	N/S	Protein-L-isoaspartate(D-aspartate) O-methyltransferase (PCMT)
PF01151	57.8	167.933	57.9462	36.8613	72.5466	37.3074	0.203751	0.591983	0.204266	829.5	2893.5	10084	0.0363576	0.230676	0.00767263	0.060244	0.269595	0.00953185	0.368667	0.432511	0.60293	-33.00 [-66.00--7.50]	-8.50 [-25.00-11.50]	24.00 [8.00-57.00]	N/S	GNS1/SUR4 family
PF01156	120.633	163.667	90.9327	56.4071	71.8978	46.8573	0.321489	0.436174	0.242337	1156.5	2798	6944	0.825917	0.146402	0.0280425	0.866317	0.177321	0.033488	0.514	0.418236	0.415187	-4.50 [-33.01-49.00]	-37.50 [-49.00-17.00]	-27.00 [-47.00--5.00]	N/S	Inosine-uridine preferring nucleoside hydrolase
PF01161	75.2333	53.3867	46.9013	43.3496	46.8167	33.0089	0.428628	0.304161	0.267212	1351	4363	8692	0.109586	0.00684508	0.610237	0.158965	0.0101381	0.630962	0.600444	0.652167	0.519701	15.00 [-7.00-42.50]	18.50 [4.00-45.00]	3.00 [-9.00-19.00]	N/S	Phosphatidylethanolamine-binding protein
PF01191	53.3333	78.4533	43.9776	34.6513	56.5491	31.6504	0.303437	0.446355	0.250208	933	3554.5	10358	0.173806	0.578518	0.00199501	0.237586	0.620614	0.00256903	0.414667	0.531315	0.619312	-16.50 [-39.00-13.00]	4.00 [-13.00-32.00]	20.00 [6.00-36.00]	N/S	RNA polymerase Rpb5, C-terminal domain
PF01207	44.2333	37.4667	32.2287	29.927	38.5442	25.7097	0.388255	0.328861	0.282885	1237	3953.5	9135	0.428899	0.106097	0.231666	0.504487	0.131873	0.252002	0.549778	0.590957	0.546188	10.50 [-8.00-24.50]	13.00 [-5.00-26.51]	2.00 [-5.00-9.00]	N/S	Dihydrouridine synthase (Dus)
PF01220	15.2667	16.4267	9.41704	10.2393	16.6667	8.55637	0.371358	0.399575	0.229067	1230.5	4344	10051	0.454434	0.00745967	0.00845241	0.527357	0.0109824	0.0104479	0.546889	0.649327	0.600957	5.50 [-4.50-12.00]	11.00 [1.00-15.00]	5.00 [0.00-9.00]	N/S	Dehydroquinase class II
PF01227	11.8333	13.0267	16.7534	6.12328	11.5775	14.558	0.284364	0.31304	0.402596	1191	2837.5	6892.5	0.639486	0.175975	0.0220198	0.702125	0.209843	0.0264366	0.529333	0.424141	0.412108	2.00 [-5.00-8.00]	-5.00 [-9.00-1.00]	-6.00 [-10.00-0.00]	N/S	GTP cyclohydrolase I
PF01230	95.8667	111.307	87.8655	51.0138	64.3958	45.9854	0.324929	0.377261	0.29781	1127.5	3803	9007	0.98868	0.224042	0.318444	0.99311	0.262464	0.341279	0.501111	0.56846	0.538535	-11.50 [-51.00-32.00]	7.50 [-13.00-31.00]	21.00 [-18.00-50.00]	N/S	HIT domain
PF01263	40.5667	65.1333	37.2825	28.2644	51.4599	28.5483	0.283718	0.455534	0.260749	918	3556	10508.5	0.142874	0.575814	0.000887198	0.200187	0.619257	0.00116809	0.408	0.53154	0.628311	-10.00 [-22.00-6.00]	2.00 [-8.00-17.00]	12.00 [5.00-21.00]	N/S	Aldose 1-epimerase
PF01269	123.167	218.24	119.121	56.8735	77.6358	53.3455	0.267447	0.473891	0.258662	1025.5	3572.5	9022	0.482496	0.546337	0.307317	0.552128	0.591425	0.329928	0.455778	0.534006	0.539432	2.00 [-96.50-69.50]	17.00 [-31.50-61.50]	11.00 [-41.00-95.00]	N/S	Fibrillarin
PF01346	688.833	835.52	498.417	88.5239	93.0251	80.2109	0.34054	0.413057	0.246403	1010	4448.5	10022.5	0.41668	0.00337697	0.0101493	0.493068	0.00523419	0.0124332	0.448889	0.664948	0.599253	-171.00 [-485.50-387.00]	270.00 [76.49-473.00]	430.00 [-49.00-689.00]	N/S	Domain amino terminal to FKBP-type peptidyl-prolyl isomerase
PF01364	13.7333	133.84	32.0717	8.35361	68.5523	25.5272	0.076447	0.745025	0.178528	699	2211.5	9107.5	0.00227562	0.00247934	0.246927	0.00529904	0.00390424	0.267893	0.310667	0.330568	0.544544	-8.00 [-15.00--3.00]	-6.00 [-9.50--3.00]	2.00 [-3.00-9.00]	N/S	Peptidase family C25
PF01430	35.7	21.84	24.0762	25.6691	22.9927	20.5393	0.437413	0.267594	0.294993	1465.5	4093	7050.5	0.0151644	0.0468485	0.0418885	0.0283084	0.0618129	0.0489952	0.651333	0.611809	0.421555	16.00 [3.00-39.50]	10.00 [0.00-33.00]	-6.00 [-12.00-2.00]	N/S	Hsp33 protein
PF01436	582.2	250.387	249.09	85.6853	79.6026	68.7753	0.538239	0.23148	0.230281	1519.5	4536.5	7836	0.00519227	0.00155039	0.415171	0.0112022	0.00250214	0.43884	0.675333	0.678102	0.46852	130.00 [20.00-265.00]	111.00 [29.50-230.00]	-18.00 [-76.00-45.00]	N/S	NHL repeat
PF01450	155.133	164.48	140.377	62.2263	71.9992	57.2384	0.337254	0.357573	0.305173	1249.5	3377.5	7196.5	0.378794	0.93223	0.070996	0.456801	0.942936	0.0811288	0.555333	0.504858	0.430284	38.50 [-47.00-127.00]	16.00 [-48.50-98.00]	-31.00 [-66.00-38.00]	N/S	Acetohydroxy acid isomeroreductase, catalytic domain
PF01479	1896.17	2285.15	1752.1	95.9043	97.648	94.2822	0.319574	0.385132	0.295294	1098	3137.5	7888.5	0.850899	0.582259	0.463261	0.888364	0.624011	0.486957	0.488	0.468984	0.471659	9.00 [-609.00-756.55]	-143.00 [-662.00-470.00]	-70.00 [-491.00-145.00]	N/S	S4 domain
PF01509	97.8	80.7067	67.6547	51.2571	57.1371	40.1865	0.3973	0.327861	0.274839	1352	4593.5	8996.5	0.108086	0.000910671	0.326387	0.157158	0.00149814	0.348278	0.600889	0.686622	0.537907	16.50 [-14.01-77.00]	23.50 [3.00-81.00]	9.00 [-15.00-30.00]	N/S	TruB family pseudouridylate synthase (N terminal domain)
PF01546	64.9333	51.7067	59.4439	39.7607	46.026	37.794	0.368764	0.293648	0.337589	1434	3812.5	6689.5	0.0286063	0.214546	0.00956613	0.0490224	0.252299	0.011748	0.637333	0.56988	0.39997	25.00 [2.50-47.00]	13.00 [-3.00-28.00]	-11.00 [-28.00-3.00]	N/S	Peptidase family M20/M25/M40
PF01566	14.6667	25.5467	17.6368	9.28629	27.3723	15.2068	0.253529	0.441601	0.30487	1061.5	2749	7340.5	0.654526	0.113265	0.113339	0.714819	0.140006	0.126583	0.471778	0.410912	0.438894	0.50 [-6.50-6.00]	-1.50 [-7.00-2.00]	-2.00 [-7.00-2.00]	N/S	Natural resistance-associated macrophage protein-like
PF01641	510	385.027	458.135	83.7794	85.3204	78.5483	0.376895	0.284539	0.338566	1393	3125	6208	0.0577524	0.559684	0.000847678	0.0904293	0.603753	0.00111785	0.619111	0.467115	0.371181	37.50 [-81.00-262.00]	-59.00 [-146.00-141.00]	-91.00 [-263.00--18.00]	N/S	SelR domain
PF01676	66.6667	37.9867	39.2601	40.4096	38.747	29.339	0.463241	0.263955	0.272804	1463	4137	7118	0.016281	0.0353994	0.0538631	0.0300291	0.0476924	0.0622138	0.650222	0.618386	0.42559	35.50 [5.50-57.00]	23.50 [-6.50-40.00]	-10.00 [-25.00-0.00]	N/S	Metalloenzyme superfamily
PF01702	13.4	16.2133	16.7085	7.94809	16.4639	14.4363	0.28928	0.350015	0.360705	836	2203.5	8184	0.0400356	0.00241062	0.782622	0.0654694	0.00380332	0.798158	0.371556	0.329372	0.489327	-10.00 [-16.00--2.00]	-7.00 [-12.00--2.00]	3.00 [-4.00-9.00]	N/S	Queuine tRNA-ribosyltransferase
PF01743	37.7	26.6933	28.6278	26.5612	28.6294	23.601	0.405284	0.28696	0.307756	1537.5	3690	6560	0.00344282	0.359677	0.00521247	0.00771117	0.405006	0.00653813	0.683333	0.55157	0.392227	16.00 [4.00-23.00]	7.50 [-4.00-15.50]	-8.00 [-16.00--3.00]	N/S	Poly A polymerase head domain
PF01747	709.1	882.213	824.767	88.8281	93.4509	87.9359	0.293492	0.365142	0.341366	1102.5	2487.5	7144.5	0.875991	0.0227611	0.0592942	0.905742	0.0315952	0.0681994	0.49	0.371824	0.427175	-16.00 [-390.02-288.00]	-163.50 [-414.02-34.50]	-130.00 [-383.00-152.02]	N/S	ATP-sulfurylase
PF01753	23.1667	18.4933	8.52466	16.8289	19.3431	8.1914	0.461628	0.368506	0.169866	1225	4222.5	9899.5	0.478364	0.0186199	0.0163504	0.548928	0.0262532	0.0197648	0.544444	0.631166	0.591898	1.00 [-6.00-22.50]	5.00 [-2.00-26.50]	4.00 [0.00-7.00]	N/S	MYND finger
PF01755	219.767	163.893	228.556	69.5864	71.9384	67.1938	0.358969	0.267705	0.373326	1136.5	2900	6779.5	0.937804	0.237507	0.0142285	0.954841	0.277317	0.0172504	0.505111	0.433483	0.405351	-19.50 [-69.00-85.00]	-91.00 [-140.01-14.50]	-71.00 [-106.00--32.00]	N/S	Glycosyltransferase family 25 (LPS biosynthesis protein)
PF01774	93.4333	62.72	75.722	50.1217	50.6894	42.5791	0.402946	0.27049	0.326563	1423.5	3530	6427	0.033788	0.623671	0.00269065	0.0566041	0.665213	0.00343968	0.632667	0.527653	0.384275	29.00 [3.00-81.50]	8.00 [-20.50-61.50]	-21.00 [-36.00--9.00]	N/S	UreD urease accessory protein
PF01795	16.3	17.2	15.0404	11.2125	17.8832	13.2603	0.335803	0.354344	0.309853	1093.5	3303	8532	0.825713	0.912079	0.79322	0.866317	0.929416	0.807964	0.486	0.493722	0.510135	-1.00 [-8.00-9.50]	0.00 [-6.00-10.00]	1.00 [-4.00-6.00]	N/S	MraW methylase family
PF01849	1884.13	2384.27	2269.74	95.8637	97.7291	96.5531	0.288176	0.364671	0.347153	1142	2503.5	6759	0.906829	0.025424	0.0130219	0.930991	0.0349278	0.0158187	0.507556	0.374215	0.404126	123.00 [-671.00-724.00]	-588.50 [-993.50--81.50]	-716.00 [-1138.00-28.00]	N/S	NAC domain
PF01857	43.7333	25.9333	25.0493	29.6026	27.8994	21.4517	0.461731	0.273801	0.264468	1416	4312.5	8139.5	0.0388972	0.010155	0.730256	0.0638962	0.0147393	0.747225	0.629333	0.644619	0.486667	14.00 [-1.00-33.00]	15.00 [3.00-33.50]	0.00 [-7.00-11.00]	N/S	Retinoblastoma-associated protein B domain
PF01858	43.7333	25.9333	25.0493	29.6026	27.8994	21.4517	0.461731	0.273801	0.264468	1416	4312.5	8139.5	0.0388972	0.010155	0.730256	0.0638962	0.0147393	0.747225	0.629333	0.644619	0.486667	14.00 [-1.00-34.00]	15.00 [3.00-34.00]	1.00 [-7.00-11.00]	N/S	Retinoblastoma-associated protein A domain
PF01883	39.3667	29.8267	41.4395	27.6156	31.5693	30.6975	0.355832	0.269601	0.374568	1299.5	3528.5	7408.5	0.216614	0.626667	0.139564	0.285913	0.667831	0.154473	0.577556	0.527429	0.44296	5.00 [-8.00-24.00]	2.00 [-8.00-22.00]	-2.00 [-10.00-5.00]	N/S	Iron-sulfur cluster assembly protein
PF01894	48.8333	53.0133	32.1525	32.2587	46.5531	25.6691	0.36443	0.395624	0.239945	1200	4204	9341.5	0.596798	0.0224338	0.129318	0.660549	0.0312199	0.143584	0.533333	0.628401	0.558535	17.00 [-10.00-34.00]	24.00 [2.00-36.50]	5.00 [-6.00-21.00]	N/S	Uncharacterised protein family UPF0047
PF01980	24.7667	16.6533	16.9641	17.7818	16.91	14.8013	0.424202	0.285237	0.290561	1154.5	3320	8115	0.836879	0.948045	0.701806	0.876391	0.955796	0.720806	0.513111	0.496263	0.485202	1.50 [-4.00-8.50]	0.00 [-6.00-6.50]	-2.00 [-5.00-1.00]	N/S	tRNA-methyltransferase O
PF01985	26.9333	12.36	22.5605	19.6269	10.3406	19.1606	0.435435	0.199826	0.364739	1509.5	3915.5	7276	0.00430222	0.113397	0.0755649	0.00941463	0.140098	0.0861104	0.670889	0.585277	0.435037	15.50 [2.50-29.00]	12.50 [0.00-26.50]	-3.00 [-7.00-2.00]	N/S	CRS1 / YhbY (CRM) domain
PF01988	129.833	101.12	83.0404	57.9481	61.9627	44.7689	0.41349	0.322045	0.264465	1312.5	4445	9069.5	0.184632	0.00347803	0.273747	0.250174	0.00537396	0.295967	0.583333	0.664425	0.542272	31.50 [-25.00-70.50]	44.00 [7.00-70.00]	6.00 [-14.00-54.00]	N/S	VIT family
PF02065	198.833	138.307	148.978	67.5182	69.3025	58.6375	0.409023	0.284513	0.306464	1352.5	3328.5	6821	0.107344	0.966084	0.0169785	0.156171	0.9716	0.0204738	0.601111	0.497534	0.407833	21.00 [-32.50-110.00]	-15.50 [-53.50-56.00]	-32.00 [-70.00-16.00]	N/S	Melibiase
PF02096	215.2	169.653	192.502	69.0998	72.7088	63.3414	0.372734	0.293845	0.333421	1412.5	3701	6702	0.0416163	0.344795	0.0101228	0.0678742	0.390575	0.012407	0.627778	0.553214	0.400717	91.00 [-16.00-185.50]	45.00 [-50.51-119.50]	-46.00 [-114.00-0.00]	N/S	60Kd inner membrane protein
PF02099	21.4	10.4667	15.4215	15.4501	7.38037	13.4631	0.452544	0.221338	0.326118	1519.5	3918.5	6387.5	0.00466918	0.127003	0.0021372	0.0101896	0.155044	0.00274354	0.675333	0.585725	0.381913	14.50 [3.00-20.50]	9.50 [-1.50-14.00]	-5.00 [-11.00--1.00]	N/S	Josephin
PF02149	33.8667	17.36	24.8251	24.7972	18.2076	21.2084	0.445311	0.228266	0.326424	1432.5	3833.5	6489.5	0.0288423	0.193995	0.00367774	0.0493239	0.229775	0.00465809	0.636667	0.573019	0.388012	20.00 [0.50-42.01]	11.00 [-9.00-32.50]	-10.00 [-16.00--1.00]	N/S	Kinase associated domain 1
PF02163	41.6	30.4667	32.9238	28.8727	32.279	26.2774	0.396227	0.290185	0.313588	1336	3522.5	6991.5	0.133225	0.637992	0.0336171	0.188271	0.679019	0.0397233	0.593778	0.526532	0.418027	12.50 [-4.50-31.00]	2.00 [-11.00-21.00]	-10.00 [-19.00-4.00]	N/S	Peptidase family M50
PF02167	108.433	167.64	156.646	53.9335	72.5061	59.6107	0.250586	0.387411	0.362003	1119.5	2550	6811.5	0.971695	0.0347406	0.0163095	0.981245	0.046917	0.019725	0.497556	0.381166	0.407265	12.50 [-68.00-63.00]	-28.50 [-75.50-14.00]	-42.00 [-78.00-38.00]	N/S	Cytochrome C1 family
PF02170	26.5333	30.9067	30.6009	19.1809	32.6642	24.7567	0.301375	0.351049	0.347576	1017	2458	7286.5	0.445112	0.0184534	0.0956193	0.519227	0.0260481	0.107768	0.452	0.367414	0.435665	-2.00 [-17.50-11.00]	-9.50 [-19.00-2.00]	-7.00 [-15.00-7.00]	N/S	PAZ domain
PF02171	26.5333	30.9067	30.6009	19.1809	32.6642	24.7567	0.301375	0.351049	0.347576	1017	2458	7286.5	0.445112	0.0184534	0.0956193	0.519227	0.0260481	0.107768	0.452	0.367414	0.435665	-2.00 [-17.00-11.00]	-9.50 [-19.00-2.00]	-7.00 [-15.00-7.00]	N/S	Piwi domain
PF02213	76.7667	32.7333	46.4036	44.0795	34.4688	32.8873	0.492398	0.209959	0.297643	1570	4098	6312	0.00158406	0.0455037	0.00149116	0.00385617	0.0601674	0.00193946	0.697778	0.612556	0.377399	38.50 [3.00-70.00]	30.50 [-4.00-58.00]	-11.00 [-25.00-4.00]	N/S	GYF domain
PF02301	490.733	654	339.193	83.3333	90.7543	74.0876	0.330699	0.440723	0.228578	1518	4370.5	7208	0.00536656	0.00645178	0.073832	0.0115495	0.00961942	0.0842916	0.674667	0.653288	0.430972	128.50 [46.50-364.50]	75.50 [21.00-313.01]	-51.00 [-97.00-17.00]	N/S	HORMA domain
PF02319	45.8667	48.5733	39.3363	30.9408	44.12	29.3998	0.342861	0.363094	0.294045	1213.5	3931	8268	0.53158	0.11966	0.884202	0.599121	0.147246	0.892162	0.539333	0.587593	0.49435	10.00 [-10.00-32.50]	13.00 [-3.00-26.00]	2.00 [-17.00-16.00]	N/S	E2F/DP family winged-helix DNA-binding domain
PF02325	112.033	20.3333	7.36323	54.9878	21.472	7.17762	0.801785	0.145519	0.0526962	1349	4017	7891.5	0.0953896	0.0614801	0.444009	0.140604	0.0790046	0.467717	0.599556	0.600448	0.471839	6.00 [-2.00-43.00]	4.00 [-4.00-41.00]	-2.00 [-4.00-1.00]	N/S	YGGT family
PF02348	13.3333	15.0267	7.33184	7.78589	14.8013	7.13706	0.373568	0.421011	0.205421	1154	4296.5	10075.5	0.838533	0.0106627	0.0073966	0.877684	0.0154399	0.00920283	0.512889	0.642227	0.602422	2.50 [-6.00-12.00]	7.00 [2.00-14.00]	5.00 [-1.00-11.00]	N/S	Cytidylyltransferase
PF02375	14.7	8.84	12.1166	9.34712	5.12976	10.4217	0.412266	0.24792	0.339814	1395.5	4059.5	8648.5	0.0548098	0.0556741	0.656155	0.0861447	0.0722591	0.675324	0.620222	0.606801	0.5171	3.00 [-2.00-9.00]	5.00 [2.00-10.00]	2.00 [-1.00-7.00]	N/S	jmjN domain
PF02401	142.767	85.6133	108.955	59.9351	58.5969	51.2976	0.423219	0.253793	0.322988	1459.5	3681.5	6306.5	0.0176594	0.371889	0.00144913	0.03221	0.417423	0.00188738	0.648667	0.550299	0.37707	57.50 [9.49-121.00]	10.00 [-28.00-75.00]	-47.00 [-67.00--13.00]	N/S	LytB protein
PF02410	45.7667	32.88	15.6009	30.88	34.5702	13.747	0.485601	0.348868	0.165531	1306	4624.5	10210	0.19966	0.000645718	0.00410314	0.266718	0.00108323	0.00518624	0.580444	0.691256	0.610463	19.00 [-6.50-39.50]	27.50 [3.50-47.50]	9.00 [0.00-15.00]	N/S	Ribosomal silencing factor during starvation
PF02415	60.1667	14.96	14.1614	37.9562	14.6391	12.5304	0.673849	0.167548	0.158604	1377.5	3941	8062.5	0.0726156	0.112622	0.641471	0.110879	0.13936	0.661592	0.612222	0.589088	0.482063	3.50 [-4.50-14.50]	3.00 [-3.00-12.50]	0.00 [-7.00-5.00]	N/S	Chlamydia polymorphic membrane protein (Chlamydia_PMP) repeat
PF02463	148.6	112.867	111.628	60.9084	64.5985	51.987	0.398291	0.302515	0.299194	1284	3256	6970	0.260851	0.814059	0.0310532	0.335205	0.839601	0.0368514	0.570667	0.486697	0.416741	14.50 [-26.50-60.00]	-5.50 [-40.00-39.00]	-21.00 [-38.00-5.00]	N/S	RecF/RecN/SMC N terminal domain
PF02536	48.7667	26.76	19.9596	32.1573	28.7105	17.4371	0.510719	0.28025	0.209031	1458	4603.5	9038	0.0178035	0.000810868	0.294429	0.032425	0.00134292	0.317196	0.648	0.688117	0.540389	24.50 [6.49-35.50]	28.50 [14.00-37.00]	4.00 [-3.02-13.00]	N/S	mTERF
PF02559	18.1333	27.4267	25.5112	12.794	29.3593	21.6951	0.255143	0.385904	0.358953	987.5	2624	7961	0.329368	0.055453	0.53429	0.408945	0.07201	0.558051	0.438889	0.392227	0.475994	-5.00 [-16.00-6.50]	-7.00 [-13.50-3.50]	-2.00 [-7.00-8.00]	N/S	CarD-like/TRCF RID domain
PF02567	14.4	7.32	7.62332	9.02271	3.52798	7.42092	0.490742	0.249461	0.259797	978	3381	9585	0.286635	0.918557	0.0460283	0.36341	0.933702	0.0535595	0.434667	0.505381	0.573094	-3.00 [-5.00-5.00]	0.00 [-2.00-8.00]	3.00 [1.00-5.00]	N/S	Phenazine biosynthesis-like protein
PF02602	14.0667	6.92	12.0314	8.75912	3.32522	10.3204	0.42603	0.209582	0.364388	1339	3405	6450	0.125031	0.873392	0.0028066	0.17874	0.895404	0.00358048	0.595111	0.508969	0.38565	3.50 [-2.00-14.00]	-1.00 [-7.00-10.00]	-5.00 [-7.00--2.00]	N/S	Uroporphyrinogen-III synthase HemD
PF02629	83.4	97.5733	91.2466	46.5734	61.1719	46.9789	0.30637	0.358436	0.335195	1292	3333	6677.5	0.237389	0.975619	0.00906603	0.308919	0.979192	0.0111672	0.574222	0.498206	0.399253	31.00 [-12.00-69.00]	11.00 [-26.00-35.00]	-21.00 [-49.00-1.00]	N/S	CoA binding domain
PF02630	33.0333	23.68	28.3991	24.4526	25.223	23.4388	0.388114	0.27822	0.333666	1408.5	4185.5	7813	0.0437027	0.0253909	0.393891	0.0707075	0.0349018	0.417599	0.626	0.625635	0.467145	16.00 [2.00-28.51]	12.00 [3.00-23.00]	-4.00 [-12.00-9.00]	N/S	SCO1/SenC
PF02698	12.4667	15.8267	14	6.81265	15.957	12.4088	0.294767	0.374212	0.331021	1073	2922.5	7733	0.70563	0.252466	0.319249	0.762192	0.293532	0.341993	0.476889	0.436846	0.462362	-1.50 [-4.00-4.50]	-3.00 [-6.00-2.00]	-2.00 [-5.00-1.00]	N/S	DUF218 domain
PF02772	612.267	336.267	327.726	86.4152	83.6983	73.1955	0.479735	0.263478	0.256787	1539.5	4370.5	6972.5	0.00331777	0.00645196	0.0313618	0.00746498	0.00961942	0.037164	0.684222	0.653288	0.416891	249.00 [33.00-517.00]	177.50 [-32.50-445.01]	-77.00 [-164.00-29.00]	N/S	S-adenosylmethionine synthetase, central domain
PF02773	612.267	336.267	327.726	86.4152	83.6983	73.1955	0.479735	0.263478	0.256787	1539.5	4370.5	6972.5	0.00331777	0.00645196	0.0313618	0.00746498	0.00961942	0.037164	0.684222	0.653288	0.416891	253.00 [31.98-530.51]	176.25 [-32.00-435.00]	-76.50 [-165.00-25.00]	N/S	S-adenosylmethionine synthetase, C-terminal domain
PF02777	108.667	173.373	82.7578	54.0754	73.2563	44.5458	0.297882	0.475259	0.226859	1022	3822.5	9623.5	0.467073	0.204907	0.0508528	0.538269	0.241309	0.0588471	0.454222	0.571375	0.575396	-11.00 [-69.00-39.50]	18.50 [-15.00-48.00]	28.00 [-11.00-71.00]	N/S	Iron/manganese superoxide dismutases, C-terminal domain
PF02826	143.1	130.133	94.7309	59.9757	67.8427	47.7697	0.388896	0.353658	0.257446	1338	4548	8659.5	0.131657	0.001395	0.646003	0.186577	0.00226023	0.665432	0.594667	0.679821	0.517758	43.50 [-1.00-99.00]	47.50 [26.00-93.00]	4.00 [-27.00-39.00]	N/S	D-isomer specific 2-hydroxyacid dehydrogenase, NAD binding domain
PF02836	70.6333	99	66.6951	41.8897	61.4761	39.9027	0.298878	0.418909	0.282214	992.5	3256	9315.5	0.349039	0.814046	0.140047	0.427881	0.839601	0.154937	0.441111	0.486697	0.556981	-15.50 [-42.00-8.50]	-1.00 [-11.00-15.50]	15.00 [-5.00-40.00]	N/S	Glycosyl hydrolases family 2, TIM barrel domain
PF02837	47.3333	67.44	24.7489	31.6302	52.352	21.1273	0.339253	0.483364	0.177383	1081.5	4087.5	10029	0.760269	0.048563	0.00983995	0.807765	0.0639383	0.0120723	0.480667	0.610987	0.599641	-1.00 [-20.00-16.50]	12.00 [-1.50-20.00]	12.00 [-2.00-29.00]	N/S	Glycosyl hydrolases family 2, sugar binding domain
PF02887	1130.4	520.36	498.682	92.3358	88.3212	80.2514	0.525904	0.242091	0.232005	1216.5	3340.5	7805	0.518602	0.991519	0.388225	0.586908	0.992727	0.411769	0.540667	0.499327	0.466667	18.00 [-121.02-211.54]	-41.00 [-104.00-110.00]	-49.00 [-196.00-76.00]	N/S	Pyruvate kinase, alpha/beta domain
PF02911	31.4667	11.52	13.7937	23.1752	9.06326	12.1452	0.554182	0.202887	0.242931	1552.5	4399.5	7034	0.00219921	0.00499165	0.0390233	0.00516499	0.00754253	0.0457809	0.69	0.657623	0.420568	21.50 [7.00-33.00]	19.00 [5.00-31.00]	-2.00 [-6.00-1.00]	N/S	Formyl transferase, C-terminal domain
PF02931	192.033	70.3067	76.5067	66.9303	53.3861	42.6805	0.566726	0.207488	0.225786	1505.5	4147	7446	0.00694343	0.0330522	0.155434	0.0144738	0.0447347	0.171116	0.669111	0.61988	0.445202	50.00 [-3.50-148.51]	33.00 [-17.51-128.00]	-20.00 [-38.00-9.00]	N/S	Neurotransmitter-gated ion-channel ligand binding domain
PF02932	192.033	70.3067	76.5067	66.9303	53.3861	42.6805	0.566726	0.207488	0.225786	1505.5	4147	7446	0.00694343	0.0330522	0.155434	0.0144738	0.0447347	0.171116	0.669111	0.61988	0.445202	50.00 [-2.50-149.00]	32.00 [-18.00-128.00]	-20.00 [-39.00-10.00]	N/S	Neurotransmitter-gated ion-channel transmembrane region
PF02978	329.867	227.027	220.215	77.5345	78.1427	66.5045	0.42448	0.292143	0.283378	1334	4034.5	8503.5	0.139122	0.0670983	0.827702	0.195261	0.0859109	0.838929	0.592889	0.603064	0.50843	45.00 [-57.00-172.00]	55.50 [-20.01-165.50]	24.00 [-38.00-77.00]	N/S	Signal peptide binding domain
PF02996	20.7	32.32	32.8655	14.9635	34.0024	26.1963	0.241019	0.376315	0.382666	864	2377.5	8075.5	0.0641981	0.0101457	0.657074	0.099505	0.0147393	0.675989	0.384	0.355381	0.48284	-12.00 [-23.00-2.51]	-11.00 [-21.00-1.50]	2.00 [-8.00-9.00]	N/S	Prefoldin subunit
PF03102	112.667	104.267	80.0762	55.0284	62.6521	43.7551	0.379337	0.351055	0.269608	1307.5	3913	8050.5	0.196022	0.131506	0.629354	0.262285	0.160383	0.649639	0.581111	0.584903	0.481345	33.50 [-36.00-86.00]	13.00 [-18.00-66.50]	-24.00 [-44.00-34.00]	N/S	NeuB family
PF03129	648.7	829.173	716.139	87.6723	92.944	86.3341	0.295668	0.377926	0.326406	1064	3043	7854	0.667811	0.423004	0.43132	0.727395	0.46861	0.455129	0.472889	0.454858	0.469596	18.00 [-186.50-262.52]	-29.00 [-130.00-56.00]	-39.00 [-280.00-121.00]	N/S	Anticodon binding domain
PF03151	2912.67	2445.01	2814.48	97.6886	97.9724	97.4047	0.356413	0.299188	0.344399	1282.5	2574	6668.5	0.265426	0.0406043	0.00870674	0.340201	0.054066	0.0107515	0.57	0.384753	0.398714	-57.50 [-811.00-1354.00]	-583.00 [-1105.00-31.04]	-441.00 [-1760.15-58.00]	N/S	Triose-phosphate Transporter family
PF03198	23.3	31.56	41.9462	16.91	33.3333	30.9002	0.240687	0.326012	0.433301	1141.5	2511.5	6707.5	0.909269	0.0268191	0.0103281	0.932928	0.0368035	0.0126334	0.507333	0.375411	0.401046	-2.00 [-15.00-13.50]	-11.00 [-19.00-3.50]	-9.00 [-19.00-3.00]	N/S	Glucanosyltransferase
PF03222	16	22.56	28.2511	10.8273	23.6618	23.3982	0.239481	0.337668	0.422851	1016	2496.5	7140	0.440239	0.024017	0.0579967	0.51496	0.0331242	0.0668317	0.451556	0.373169	0.426906	-3.50 [-9.50-3.50]	-8.00 [-13.00--3.00]	-5.00 [-11.00-2.00]	N/S	Tryptophan/tyrosine permease family
PF03226	20.5	12.48	6.12108	14.7405	10.7056	6.32603	0.524282	0.319173	0.156545	1324.5	4147.5	7645.5	0.143459	0.031847	0.262171	0.200892	0.0432936	0.283933	0.588667	0.619955	0.45713	9.00 [-2.00-18.50]	6.50 [-4.00-15.50]	-3.00 [-5.00-1.00]	N/S	Yippee zinc-binding/DNA-binding /Mis18, centromere assembly
PF03234	66	39.9333	39.8206	40.0446	40.1054	29.562	0.452818	0.273978	0.273204	1451	4431	7416	0.0208432	0.00391097	0.142726	0.037058	0.0059978	0.157662	0.644889	0.662332	0.443408	28.00 [5.50-50.00]	23.00 [5.00-40.50]	-4.00 [-17.00-7.00]	N/S	Cdc37 N terminal kinase binding
PF03256	43.3	17.8933	23.0583	29.4404	18.6942	19.708	0.513937	0.21238	0.273684	1078	2711.5	6972	0.740314	0.0917866	0.0309783	0.792023	0.115013	0.0367802	0.479111	0.405306	0.416861	-2.00 [-10.50-9.00]	-7.00 [-14.50-4.00]	-5.00 [-10.00--1.00]	N/S	Anaphase-promoting complex, subunit 10 (APC10)
PF03332	55.5	107.44	74.0942	35.9489	63.6253	42.133	0.234143	0.453268	0.312589	941.5	2610.5	8153.5	0.193978	0.0510921	0.746692	0.260114	0.0669112	0.763409	0.418444	0.390209	0.487504	-14.00 [-42.00-16.00]	-19.00 [-32.00-7.00]	-6.00 [-20.00-20.00]	N/S	Eukaryotic phosphomannomutase
PF03343	16.7	14.2933	16.5336	11.4761	13.2603	14.1119	0.351379	0.300742	0.347879	1253.5	3489	7082	0.361767	0.702776	0.0472014	0.440552	0.742522	0.0548532	0.557111	0.521525	0.423438	11.00 [-4.00-17.50]	7.00 [-5.00-11.00]	-5.00 [-10.00-5.00]	N/S	SART-1 family
PF03366	25.5667	23.0667	14.9103	18.2482	24.412	13.1387	0.402348	0.363005	0.234647	1259.5	4301.5	9423	0.340067	0.0108205	0.099307	0.420353	0.01565	0.11172	0.559778	0.642975	0.563408	5.50 [-10.50-23.00]	11.50 [0.00-24.00]	6.00 [-6.00-15.00]	N/S	YEATS family
PF03367	17.3	16.88	31.3049	12.0032	17.2344	25.0608	0.264183	0.257769	0.478048	1156.5	2658	6452.5	0.825458	0.0675572	0.00304173	0.866317	0.0864087	0.00387844	0.514	0.397309	0.3858	0.50 [-7.00-10.00]	-7.00 [-14.00-2.00]	-7.00 [-14.00--2.00]	N/S	ZPR1 zinc-finger domain
PF03382	4393.9	6700.11	2442.68	98.9051	99.2701	96.9586	0.324592	0.494959	0.180449	1225	3547	7963.5	0.480325	0.592324	0.537033	0.550665	0.633697	0.560679	0.544444	0.530194	0.476143	239.50 [-1182.00-3158.16]	-36.00 [-672.50-2885.99]	-313.00 [-899.00-901.00]	N/S	Mycoplasma protein of unknown function, DUF285
PF03388	87.1333	82.9333	93.4529	48.1346	57.6845	47.3642	0.330652	0.314714	0.354634	1169.5	3039.5	7164	0.754925	0.417617	0.0634696	0.803473	0.463485	0.0728659	0.519778	0.454335	0.428341	1.50 [-37.00-41.50]	0.00 [-30.50-20.50]	-2.00 [-37.00-24.00]	N/S	Legume-like lectin family
PF03403	442.2	253.773	74.8879	82.1979	80.0081	42.3763	0.573644	0.329208	0.0971483	1588	4628.5	6596	0.00103392	0.000650409	0.0062222	0.00263394	0.00109035	0.00776909	0.705778	0.691854	0.39438	124.00 [29.49-449.50]	101.50 [6.50-429.50]	-24.00 [-36.00--11.00]	N/S	Platelet-activating factor acetylhydrolase, isoform II
PF03405	308.933	246.12	203.605	76.5612	79.3593	64.8824	0.40721	0.324415	0.268375	1251	4002	8566.5	0.373304	0.0810481	0.752576	0.451923	0.1026	0.768787	0.556	0.598206	0.512197	67.00 [-74.51-181.00]	80.00 [-27.00-148.00]	13.00 [-61.00-112.00]	N/S	Fatty acid desaturase
PF03462	26.3	30.0933	23.6457	18.9173	32.056	20.0933	0.32859	0.375983	0.295427	1137	3557.5	8378	0.934678	0.573033	0.981452	0.952693	0.616805	0.98185	0.505333	0.531764	0.500927	2.50 [-12.00-16.50]	3.00 [-6.00-14.50]	2.00 [-10.00-13.00]	N/S	PCRF domain
PF03465	291.333	190.053	218.7	75.2433	75.0608	66.3017	0.416139	0.271471	0.312389	1439	3702.5	6325.5	0.0261586	0.342763	0.00160646	0.0452364	0.388801	0.00208501	0.639556	0.553438	0.378206	116.00 [-6.00-229.00]	42.50 [-54.00-138.00]	-74.00 [-128.00-12.00]	N/S	eRF1 domain 3
PF03471	29.7	19.6133	25.7578	21.5734	20.6813	21.9789	0.395625	0.261263	0.343112	1357.5	3644	7241.5	0.0985899	0.427129	0.0820303	0.144716	0.472968	0.0930481	0.603333	0.544694	0.432975	9.50 [-3.00-18.50]	5.00 [-5.50-14.00]	-4.00 [-10.00-6.00]	N/S	Transporter associated domain
PF03501	117.8	232.347	200.713	56.2449	78.5888	64.4769	0.213848	0.421789	0.364363	994.5	2553	7769.5	0.356087	0.0354306	0.358694	0.434708	0.0476924	0.381431	0.442	0.381614	0.464544	-41.00 [-104.50-45.00]	-27.50 [-71.00-17.00]	13.00 [-60.00-54.00]	N/S	Plectin/S10 domain
PF03517	13.2333	10.3867	6.86099	7.62368	7.15734	6.8532	0.43415	0.340759	0.225091	1283	4505	10352.5	0.259123	0.00107322	0.00122563	0.333417	0.00175968	0.00160254	0.570222	0.673393	0.618984	6.00 [-2.00-12.50]	12.00 [4.00-17.00]	6.00 [1.00-10.00]	N/S	Regulator of volume decrease after cellular swelling
PF03540	19	16.1867	7.0583	13.5036	16.3625	6.97486	0.449758	0.383162	0.16708	1202	4479.5	10338.5	0.582423	0.00199965	0.001694	0.646379	0.00318344	0.00219517	0.534222	0.669581	0.618146	3.00 [-7.00-11.00]	8.00 [1.00-15.00]	4.00 [1.00-13.00]	N/S	Transcription initiation factor TFIID 23-30kDa subunit
PF03567	1139.13	1053.36	1012.71	92.4169	94.4444	89.9432	0.355401	0.32864	0.315959	1239.5	3399	7687	0.418723	0.886944	0.295733	0.494289	0.907553	0.318323	0.550889	0.508072	0.459611	15.50 [-389.04-630.00]	-54.00 [-365.00-532.00]	-58.00 [-363.00-236.00]	N/S	Sulfotransferase family
PF03587	11.9667	15.16	20.4036	6.22466	15.0041	17.8427	0.251769	0.318955	0.429276	970.5	2174	6696	0.269922	0.00182158	0.00965928	0.344885	0.00290746	0.0118565	0.431333	0.324963	0.400359	-2.50 [-9.50-3.00]	-10.00 [-15.00--5.00]	-7.00 [-13.00--1.00]	N/S	EMG1/NEP1 methyltransferase
PF03645	110.867	114.92	124.206	54.8256	64.8418	54.339	0.316768	0.328349	0.354882	1273.5	3027	6289.5	0.29322	0.398801	0.00132442	0.371	0.444193	0.00172805	0.566	0.452466	0.376054	35.50 [-18.00-90.50]	-13.50 [-53.00-41.51]	-49.00 [-75.00--12.00]	N/S	Tctex-1 family
PF03781	75.6667	120.613	99.843	43.6334	65.9773	49.1079	0.255524	0.407308	0.337167	904.5	2200.5	8005	0.118598	0.00236386	0.580236	0.170532	0.00373193	0.601455	0.402	0.328924	0.478625	-20.00 [-52.50-10.00]	-29.50 [-52.00--5.00]	-9.00 [-33.00-17.00]	N/S	Sulfatase-modifying factor enzyme 1
PF03820	63.4333	43.3333	48.7265	39.1322	41.7275	33.9011	0.407949	0.278683	0.313367	1372	3627.5	6978.5	0.0801744	0.453548	0.0320737	0.120776	0.499601	0.0379711	0.609778	0.542227	0.41725	15.00 [-9.00-41.00]	3.50 [-14.00-28.00]	-8.00 [-24.00-4.00]	N/S	Sideroflexins
PF03871	53.3333	78.4533	43.9776	34.6513	56.5491	31.6504	0.303437	0.446355	0.250208	933	3554.5	10358	0.173806	0.578518	0.00199501	0.237586	0.620614	0.00256903	0.414667	0.531315	0.619312	-17.00 [-40.00-13.00]	4.00 [-13.00-31.00]	21.00 [6.00-36.00]	N/S	RNA polymerase Rpb5, N-terminal domain
PF03952	668.5	455.84	458.534	88.0981	87.1249	78.6496	0.422333	0.287983	0.289684	1466	4325	7353	0.0157208	0.00924143	0.118044	0.0291705	0.0134769	0.131487	0.651556	0.646487	0.439641	307.50 [9.50-571.50]	230.50 [-35.50-453.50]	-90.00 [-218.00-170.00]	N/S	Enolase, N-terminal domain
PF03969	16.8333	17.0533	10.2287	11.5775	17.6805	9.08354	0.381575	0.386562	0.231863	1125	4287	10066.5	1	0.0121484	0.00815451	1	0.0174783	0.0101101	0.5	0.640807	0.601883	0.00 [-9.00-8.00]	7.00 [-1.00-11.00]	5.00 [0.00-13.00]	N/S	AFG1-like ATPase
PF03992	79	42.3733	38.6592	45.1744	41.2409	28.9943	0.49365	0.26478	0.241571	1487.5	4506	8024	0.010168	0.00203949	0.600498	0.0201972	0.00324058	0.621935	0.661111	0.673543	0.479761	38.00 [-3.50-67.00]	40.50 [1.00-62.00]	1.00 [-16.00-13.00]	N/S	Antibiotic biosynthesis monooxygenase
PF04000	15.3667	21.92	29.1256	10.5028	23.0535	23.9862	0.231383	0.33006	0.438557	1109.5	2197	6245	0.914975	0.00228562	0.00103425	0.936918	0.00361535	0.00135663	0.493111	0.328401	0.373393	1.50 [-8.00-7.00]	-9.50 [-15.00--5.00]	-11.00 [-17.00--1.00]	N/S	Sas10/Utp3/C1D family
PF04003	44.6667	20.7333	34.6233	30.3325	21.7762	27.1695	0.446563	0.207285	0.346152	1549	3933.5	6678.5	0.0026258	0.118031	0.00907938	0.00604031	0.14546	0.0111781	0.688444	0.587967	0.399312	17.00 [1.00-32.50]	12.00 [-1.50-27.00]	-5.00 [-12.00-3.00]	N/S	Dip2/Utp12 Family
PF04042	10.3	15	16.7354	3.95377	14.6999	14.5174	0.245031	0.356842	0.398127	1009.5	2851.5	7995.5	0.411264	0.188399	0.568667	0.488289	0.223361	0.590953	0.448667	0.426233	0.478057	-1.00 [-7.00-4.00]	-2.00 [-7.00-2.00]	0.00 [-5.00-3.00]	N/S	DNA polymerase alpha/epsilon subunit B
PF04051	29.1	51.16	34.6996	21.026	45.5799	27.2101	0.253133	0.445026	0.301841	780.5	3084.5	10367.5	0.0146014	0.48923	0.00188436	0.0274863	0.534296	0.00243162	0.346889	0.461061	0.61988	-27.00 [-41.50--9.50]	-5.50 [-12.50-7.00]	22.00 [6.00-35.00]	N/S	Transport protein particle (TRAPP) component
PF04062	28.9333	32.5867	19.6143	20.9246	34.266	17.0316	0.35661	0.401638	0.241751	1184.5	4159	9502	0.672908	0.0290042	0.0741898	0.731654	0.0396696	0.0846609	0.526444	0.621674	0.568132	7.00 [-10.50-21.00]	15.00 [3.00-23.00]	6.00 [-3.00-21.00]	N/S	ARP2/3 complex ARPC3 (21 kDa) subunit
PF04101	33	34.0533	30.3498	24.3917	35.8273	24.6756	0.338798	0.349612	0.311589	1146	3383	8034	0.883589	0.920583	0.611147	0.911687	0.934991	0.631373	0.509333	0.50568	0.480359	6.50 [-17.50-30.00]	3.00 [-15.50-27.00]	-2.00 [-12.00-14.00]	N/S	Glycosyltransferase family 28 C-terminal domain
PF04172	18.4333	10.0133	13.7892	12.9359	6.691	12.0843	0.436438	0.237081	0.326481	1429.5	3988	7631	0.0294243	0.0861606	0.254319	0.0502148	0.10857	0.27567	0.635333	0.596114	0.456263	8.00 [0.00-18.00]	6.50 [0.00-16.00]	-1.00 [-5.00-3.00]	N/S	LrgB-like family
PF04321	84.1	108.147	89.4215	47.1006	63.7875	46.4315	0.298578	0.383951	0.317471	1089.5	3374.5	8384	0.803881	0.938568	0.974047	0.847891	0.948569	0.975629	0.484222	0.50441	0.501286	2.00 [-35.00-38.00]	3.00 [-15.50-25.00]	1.00 [-32.00-34.00]	N/S	RmlD substrate binding domain
PF04410	123.167	218.24	119.121	56.8735	77.6358	53.3455	0.267447	0.473891	0.258662	1025.5	3572.5	9022	0.482496	0.546337	0.307317	0.552128	0.591425	0.329928	0.455778	0.534006	0.539432	2.00 [-98.00-70.00]	16.00 [-32.00-61.50]	11.00 [-42.00-100.00]	N/S	Gar1/Naf1 RNA binding region
PF04427	138.267	95.12	83.9327	59.5093	60.7461	44.8094	0.435733	0.299761	0.264506	1453	4291.5	7967.5	0.020155	0.011936	0.541104	0.0361471	0.0171929	0.564451	0.645778	0.64148	0.476383	49.00 [13.50-107.01]	50.00 [15.00-106.50]	0.00 [-20.00-15.02]	N/S	Brix domain
PF04536	47.9333	62.0133	25.6547	31.914	50.2839	21.8775	0.353487	0.457321	0.189192	1169.5	4542.5	9906	0.754584	0.00145367	0.0166735	0.803473	0.00234911	0.0201454	0.519778	0.678999	0.592287	6.50 [-21.00-29.50]	16.00 [6.50-32.51]	9.00 [-5.00-38.00]	N/S	TPM domain
PF04699	56.9	36.5733	21.9193	36.5775	37.9157	18.8159	0.493099	0.316947	0.189954	1348.5	4615	9025	0.111232	0.000731544	0.304367	0.161162	0.00121891	0.327188	0.599333	0.689836	0.539611	28.00 [1.00-57.50]	32.50 [11.00-61.00]	3.00 [-8.00-20.00]	N/S	ARP2/3 complex 16 kDa subunit (p16-Arc)
PF04889	35.1333	29.2933	23.8206	25.3447	30.8597	20.2758	0.398124	0.331946	0.26993	1229.5	4151	9855	0.459461	0.0322264	0.0207646	0.532189	0.0437612	0.0249539	0.546444	0.620478	0.589238	5.00 [-14.00-30.50]	18.00 [4.00-43.00]	13.00 [3.00-26.00]	N/S	Cwf15/Cwc15 cell cycle control protein
PF04893	76.5	72.08	67.9507	44.0389	54.2174	40.3893	0.353299	0.332886	0.313815	1177.5	3665.5	8314.5	0.712095	0.395073	0.941339	0.76832	0.44024	0.945556	0.523333	0.547907	0.49713	5.75 [-34.00-49.00]	12.00 [-17.50-38.00]	7.00 [-31.00-33.00]	N/S	Yip1 domain
PF04909	109.433	92.1333	99.5471	54.2985	59.9351	48.9862	0.363429	0.305975	0.330596	1361.5	3730	7208	0.0940951	0.306851	0.0738198	0.139046	0.350671	0.0842916	0.605111	0.557549	0.430972	21.00 [-13.50-52.00]	10.75 [-4.50-34.50]	-12.00 [-33.00-20.00]	N/S	Amidohydrolase
PF04982	55.5	68.76	41.5919	35.9489	52.6764	30.7786	0.334636	0.414587	0.250777	1113	3920.5	9362.5	0.934922	0.126417	0.121383	0.952693	0.154405	0.135138	0.494667	0.586024	0.559791	-7.50 [-33.00-24.00]	7.50 [-3.00-27.50]	16.00 [-14.00-40.00]	N/S	HPP family
PF05022	46.1667	24.92	24.2377	31.2247	26.6829	20.7218	0.484311	0.261423	0.254265	1365	4182.5	8753	0.0887024	0.0249672	0.543176	0.131692	0.0343769	0.565894	0.606667	0.625187	0.523348	19.50 [-5.00-39.00]	19.50 [-5.50-38.00]	-1.00 [-7.00-6.00]	N/S	SRP40, C-terminal domain
PF05191	295.967	231.347	226.78	75.6285	78.5483	67.0722	0.39248	0.306788	0.300732	1335	3892.5	7831	0.137246	0.146047	0.41075	0.193179	0.176978	0.434726	0.593333	0.581839	0.468221	71.00 [-47.50-199.00]	77.00 [-42.01-197.00]	6.00 [-58.00-40.00]	N/S	Adenylate kinase, active site lid
PF05419	220.6	133.387	103.897	69.708	68.4509	50.0811	0.481782	0.291311	0.226907	1452	4483.5	8273	0.0202413	0.00249086	0.890305	0.0362491	0.00391989	0.897952	0.645333	0.670179	0.494649	69.00 [0.50-211.00]	67.50 [6.00-205.00]	1.00 [-47.00-47.00]	N/S	GUN4-like
PF05615	28.0667	27.2933	21.5919	20.3569	29.2376	18.6537	0.36473	0.35468	0.28059	1210.5	4471	10058	0.545974	0.00270031	0.00846842	0.613102	0.00422791	0.0104625	0.538	0.668311	0.601375	5.50 [-7.50-17.00]	17.00 [7.00-23.50]	12.00 [3.00-22.00]	N/S	Tho complex subunit 7
PF05670	17.6	10.5467	7.99103	12.3885	7.48175	7.80616	0.487026	0.291847	0.221127	1322	4130.5	9055.5	0.160142	0.0328455	0.273883	0.221239	0.0445528	0.295967	0.587556	0.617414	0.541435	3.00 [-1.50-10.00]	4.00 [-0.50-11.00]	1.00 [-1.00-4.00]	N/S	NFACT protein RNA binding domain
PF05697	56.9333	46.4	61.8206	36.6383	43.0657	38.5645	0.344729	0.28095	0.374321	1377.5	3505.5	6618.5	0.0731015	0.670672	0.00690316	0.111483	0.711039	0.00860626	0.612222	0.523991	0.395725	18.00 [-5.00-38.50]	3.00 [-10.00-18.50]	-13.00 [-29.00-6.00]	N/S	Bacterial trigger factor protein (TF)
PF05698	94.0667	60.76	69.4484	50.365	49.6756	40.8354	0.419425	0.270917	0.309657	1431.5	4055	7306.5	0.0296689	0.0593531	0.101978	0.0505971	0.0764306	0.114516	0.636222	0.606129	0.436861	37.50 [-2.00-66.00]	31.00 [-2.00-56.00]	-8.00 [-24.00-23.00]	N/S	Bacterial trigger factor protein (TF) C-terminus
PF05704	18.0667	11.24	11.426	12.6926	8.67802	9.93512	0.443542	0.275946	0.280512	1205.5	3417	7937	0.559173	0.845033	0.497934	0.624228	0.869721	0.522958	0.535778	0.510762	0.474559	1.50 [-3.50-10.00]	-1.00 [-5.00-8.00]	-2.00 [-5.00-1.00]	N/S	Capsular polysaccharide synthesis protein
PF05712	23.5333	45.2	41.4888	17.0722	42.2547	30.738	0.213508	0.410081	0.376411	774	2397	9159	0.0128799	0.0117853	0.217467	0.0247751	0.0169857	0.237289	0.344	0.358296	0.547623	-17.00 [-30.50--4.50]	-10.00 [-18.50-1.00]	7.00 [-1.00-18.00]	N/S	MRG
PF05757	562.433	631.72	344.112	85.077	90.5109	74.2092	0.365628	0.41067	0.223701	1189.5	4249	9256	0.649707	0.0163499	0.166546	0.711131	0.0232788	0.182534	0.528667	0.635127	0.553423	116.00 [-194.00-332.00]	170.50 [-31.50-364.02]	54.00 [-57.00-341.00]	N/S	Oxygen evolving enhancer protein 3 (PsbQ)
PF05773	17.6	10.5467	7.99103	12.3885	7.48175	7.80616	0.487026	0.291847	0.221127	1322	4130.5	9055.5	0.160142	0.0328455	0.273883	0.221239	0.0445528	0.295967	0.587556	0.617414	0.541435	3.00 [-2.00-10.00]	4.00 [-0.50-11.00]	1.00 [-1.00-4.00]	N/S	RWD domain
PF05853	9.63333	12.4	16.6099	3.4266	10.4623	14.3552	0.249289	0.320884	0.429826	1066	2577	7031	0.672247	0.0397641	0.0375504	0.731258	0.0530619	0.0441791	0.473778	0.385202	0.420389	0.50 [-5.00-5.50]	-4.50 [-9.00-0.00]	-5.00 [-8.00--1.00]	N/S	beta-keto acid cleavage enzyme
PF05856	53.6	49.1867	40.9193	34.8743	44.5458	30.3325	0.372984	0.342273	0.284743	1235.5	3859	8420	0.433845	0.172304	0.929617	0.509216	0.205964	0.934924	0.549111	0.576831	0.503438	13.00 [-25.00-50.00]	18.00 [-10.00-42.50]	7.00 [-20.00-26.00]	N/S	ARP2/3 complex 20 kDa subunit (ARPC4)
PF05879	345.033	186.52	212.39	78.0616	74.6553	65.6529	0.46379	0.250718	0.285492	1520.5	4059.5	6721	0.00505503	0.0577712	0.0110168	0.0109435	0.0745884	0.0134558	0.675778	0.606801	0.401854	184.00 [11.00-297.00]	124.50 [-31.00-216.00]	-56.00 [-117.00-2.00]	N/S	Root hair defective 3 GTP-binding protein (RHD3) GTPase domain
PF05914	26.8667	15.2667	12.5022	19.5255	15.2474	10.9084	0.491743	0.279427	0.22883	1472	4464	7770	0.0133878	0.00280799	0.356283	0.0254741	0.0043826	0.379031	0.654222	0.667265	0.464574	16.00 [5.50-30.00]	14.00 [4.00-28.00]	-2.00 [-5.00-1.00]	N/S	RIB43A
PF05991	8.3	12.4133	25.7085	2.55474	10.5231	21.9384	0.178795	0.267403	0.553802	875	2554.5	7681	0.0745979	0.0328797	0.285743	0.113415	0.0445747	0.308242	0.388889	0.381839	0.459253	-6.00 [-10.00-0.00]	-6.50 [-12.00--0.50]	-1.00 [-6.00-3.00]	N/S	YacP-like NYN domain
PF06155	29.8	17.08	18.7265	21.6342	17.7413	16.0787	0.454224	0.26034	0.285436	1476	4004	6759	0.0126788	0.0799129	0.0129408	0.0244647	0.101267	0.015728	0.656	0.598505	0.404126	9.00 [3.00-21.50]	4.50 [-0.50-16.50]	-5.00 [-8.00-0.00]	N/S	Gamma-butyrobetaine hydroxylase-like, N-terminal
PF06294	61.9667	67.1867	32.4529	38.6861	52.2709	25.9124	0.383442	0.415743	0.200815	1308.5	4374.5	8943.5	0.193885	0.00623751	0.368417	0.260114	0.00933355	0.391264	0.581556	0.653886	0.534738	12.00 [-5.00-44.00]	15.00 [4.00-46.50]	5.00 [-5.00-15.00]	N/S	CH-like domain in sperm protein
PF06415	66.6667	37.9867	39.2601	40.4096	38.747	29.339	0.463241	0.263955	0.272804	1463	4137	7118	0.016281	0.0353994	0.0538631	0.0300291	0.0476924	0.0622138	0.650222	0.618386	0.42559	35.50 [4.50-56.00]	23.50 [-4.50-40.00]	-11.00 [-25.00-0.00]	N/S	BPG-independent PGAM N-terminus (iPGM_N)
PF06470	89.6333	75.5333	60.0269	48.8646	55.4339	37.9157	0.398028	0.335415	0.266557	1180.5	3463.5	8512	0.696351	0.753821	0.817445	0.753158	0.790022	0.829571	0.524667	0.517713	0.508939	-2.00 [-26.50-31.00]	-1.00 [-13.00-31.00]	2.00 [-14.00-23.00]	N/S	SMC proteins Flexible Hinge Domain
PF06476	45.9333	35.6533	59.3767	31.0016	36.9221	37.6723	0.325853	0.252926	0.421221	1292	3037	6465.5	0.236965	0.413648	0.00328819	0.308857	0.459485	0.00418404	0.574222	0.453961	0.386577	10.00 [-16.00-42.00]	-8.00 [-25.00-24.50]	-17.00 [-32.00-5.00]	N/S	Protein of unknown function (DUF1090)
PF06514	612.167	789.84	475.538	86.3341	92.5791	79.562	0.326046	0.420677	0.253277	1131.5	3845	9097	0.966049	0.184379	0.255521	0.976343	0.219122	0.276852	0.502889	0.574738	0.543916	6.00 [-525.00-285.00]	27.00 [-85.50-220.01]	41.00 [-171.00-548.00]	N/S	Photosystem II 12 kDa extrinsic protein (PsbU)
PF06703	28.7333	47	24.426	20.7624	43.3901	20.884	0.286876	0.469252	0.243871	986.5	3617.5	9388	0.323469	0.469581	0.112056	0.402662	0.514889	0.125263	0.438444	0.540732	0.561315	-3.00 [-30.00-16.00]	6.00 [-4.00-18.00]	9.00 [-6.00-33.00]	N/S	Microsomal signal peptidase 25 kDa subunit (SPC25)
PF06732	31.1667	9.74667	9.66816	22.8102	6.16383	8.73885	0.616167	0.192692	0.19114	1462.5	3994.5	6344.5	0.0149748	0.08407	0.00172696	0.0280819	0.106114	0.00223319	0.65	0.597085	0.379342	10.00 [1.50-32.50]	6.00 [-2.00-28.50]	-4.00 [-6.00--2.00]	N/S	Pescadillo N-terminus
PF06800	21.2667	30.2	23.8565	15.369	32.1371	20.3366	0.282339	0.400939	0.316722	1131.5	3084	7871.5	0.966001	0.488252	0.446873	0.976343	0.533465	0.470158	0.502889	0.460987	0.470643	4.00 [-6.00-11.00]	0.00 [-10.50-7.00]	-4.00 [-9.00-1.00]	N/S	Sugar transport protein
PF06925	33	34.0533	30.3498	24.3917	35.8273	24.6756	0.338798	0.349612	0.311589	1146	3383	8034	0.883589	0.920583	0.611147	0.911687	0.934991	0.631373	0.509333	0.50568	0.480359	6.00 [-17.50-30.50]	3.50 [-15.50-27.00]	-2.00 [-12.00-14.00]	N/S	Monogalactosyldiacylglycerol (MGDG) synthase
PF06968	20.7	88.4267	39.9013	14.9635	59.2052	29.7242	0.1389	0.593356	0.267744	846.5	2408.5	9195	0.0477004	0.0128293	0.196997	0.0762835	0.018383	0.215143	0.376222	0.360015	0.549776	-24.50 [-55.50--4.00]	-10.00 [-20.00--3.00]	14.00 [-6.00-43.00]	N/S	Biotin and Thiamin Synthesis associated domain
PF06991	15.5333	8.58667	10.0538	10.5839	4.90673	9.00243	0.454539	0.251265	0.294196	954	2446.5	7352	0.217583	0.0165424	0.11636	0.28693	0.0235122	0.129838	0.424	0.365695	0.439581	-4.00 [-9.00-2.50]	-7.00 [-9.00--1.00]	-3.00 [-6.00-2.00]	N/S	Microfibril-associated/Pre-mRNA processing
PF07109	108.833	87.9067	111.404	54.1363	59.0835	51.9465	0.35319	0.285278	0.361531	1164	3127	7264.5	0.784469	0.563113	0.0890164	0.829546	0.606921	0.100649	0.517333	0.467414	0.43435	7.00 [-38.00-81.50]	-17.00 [-53.00-55.00]	-24.00 [-54.00-6.00]	N/S	Magnesium-protoporphyrin IX methyltransferase C-terminus
PF07465	60.6667	149.72	25.8655	38.3212	70.4785	22.0195	0.256788	0.63373	0.109482	1232.5	3168.5	6447	0.391296	0.628136	0.00186215	0.469784	0.669108	0.00240422	0.547778	0.473617	0.385471	0.00 [0.00-29.50]	-12.00 [-19.00-17.50]	-14.00 [-20.00--9.00]	N/S	Photosystem I protein M (PsaM)
PF07648	313	323.427	128.547	76.9667	82.9278	54.9878	0.409164	0.422794	0.168041	1035.5	3719.5	10346	0.527828	0.320262	0.0021269	0.595436	0.36462	0.00273174	0.460222	0.555979	0.618595	-13.00 [-157.50-96.00]	57.00 [-48.50-129.50]	50.00 [4.00-178.00]	N/S	Kazal-type serine protease inhibitor domain
PF07669	10.9333	8.38667	22.7713	4.58232	4.58232	19.5053	0.259753	0.199249	0.540998	1309.5	3487.5	7127.5	0.11626	0.673763	0.029483	0.167561	0.714009	0.0351233	0.582	0.5213	0.426158	0.00 [0.00-5.50]	0.00 [0.00-5.50]	0.00 [0.00-0.00]	N/S	Eco57I restriction-modification methylase
PF07676	62.3667	229.707	31.0404	38.8078	78.3455	24.9594	0.193018	0.710916	0.0960664	1467	4074	6701.5	0.0152487	0.0528198	0.0100808	0.0284443	0.0688081	0.0123616	0.652	0.608969	0.400688	19.00 [5.50-42.50]	7.50 [-1.00-31.00]	-11.00 [-18.00-0.00]	N/S	WD40-like Beta Propeller Repeat
PF07681	137.9	795.973	228.673	59.4079	92.6196	67.2749	0.118619	0.684681	0.1967	1160	2685	7032	0.806628	0.0796698	0.0393697	0.849698	0.101063	0.0461434	0.515556	0.401345	0.420448	37.00 [-36.00-90.00]	-16.50 [-73.00-32.00]	-53.00 [-98.00--4.00]	N/S	DoxX
PF07687	41.1	33.7467	23.1883	28.6091	35.3204	19.8297	0.419238	0.344231	0.236531	1410.5	4449.5	8784.5	0.043114	0.00333526	0.513601	0.0699468	0.0051728	0.538037	0.626889	0.665097	0.525232	18.00 [-2.00-30.00]	19.00 [0.00-31.00]	2.00 [-4.00-7.00]	N/S	Peptidase dimerisation domain
PF07712	9.43333	16.3333	13.4305	3.24412	16.5653	11.6788	0.240664	0.416697	0.342639	1118	3495	8721.5	0.962889	0.688043	0.574227	0.974581	0.728203	0.595978	0.496889	0.522422	0.521465	2.00 [-4.50-8.00]	3.00 [-2.00-7.00]	1.00 [-3.00-6.00]	N/S	Stress up-regulated Nod 19
PF07721	32.7333	20.36	95.4843	24.1281	21.5734	47.9319	0.220311	0.137033	0.642656	1345.5	3394	7046.5	0.114163	0.895914	0.0383794	0.16502	0.915592	0.0450898	0.598	0.507324	0.421315	6.00 [-3.00-27.50]	0.00 [-9.00-23.00]	-6.00 [-13.00-0.00]	N/S	Tetratricopeptide repeat
PF07856	63.0667	59.6267	55.8565	39.0105	49.2295	36.5369	0.353216	0.33395	0.312834	1238.5	3823.5	7935.5	0.42223	0.203949	0.508729	0.497827	0.240525	0.533387	0.550444	0.571525	0.474469	32.00 [-14.50-53.50]	25.50 [-6.00-36.00]	-10.00 [-27.00-32.00]	N/S	Mediator of CRAC channel activity
PF07857	21.2667	30.2	23.8565	15.369	32.1371	20.3366	0.282339	0.400939	0.316722	1131.5	3084	7871.5	0.966001	0.488252	0.446873	0.976343	0.533465	0.470158	0.502889	0.460987	0.470643	4.00 [-6.50-11.00]	0.00 [-10.50-6.50]	-4.00 [-9.00-1.00]	N/S	Transmembrane family, TMEM144 of transporters
PF07876	25.6333	27.5333	21.2825	18.3901	29.4809	18.4307	0.344306	0.369827	0.285866	1201	3805.5	8552	0.591658	0.221189	0.769493	0.655743	0.259462	0.785611	0.533778	0.568834	0.51133	4.50 [-8.50-21.00]	7.00 [-4.50-21.00]	2.00 [-8.00-9.00]	N/S	Stress responsive A/B Barrel Domain
PF07884	26.2333	33.5867	23.1076	18.8564	35.1987	19.7891	0.31634	0.405012	0.278648	1038.5	3444	9327	0.540763	0.793281	0.134856	0.608359	0.821946	0.149597	0.461556	0.514798	0.557668	-7.00 [-21.50-16.00]	-1.00 [-8.00-22.00]	6.00 [-6.00-19.00]	N/S	Vitamin K epoxide reductase family
PF07885	776.467	654.587	573.108	89.3755	90.7948	83.09	0.387427	0.326614	0.285959	1210	3256	7421	0.548916	0.814066	0.144927	0.615284	0.839601	0.159977	0.537778	0.486697	0.443707	70.00 [-264.02-463.01]	-95.00 [-265.51-289.00]	-167.00 [-267.00-95.00]	N/S	Ion channel
PF07912	247.6	297.88	134.722	71.9384	82.0357	56.2855	0.36401	0.437929	0.198062	1160.5	4570.5	9893	0.803811	0.00113214	0.0177772	0.847891	0.00185136	0.021416	0.515778	0.683184	0.59151	37.00 [-84.00-153.50]	105.00 [14.50-193.51]	62.00 [-13.00-144.00]	N/S	ERp29, N-terminal domain
PF07928	16.1	24.16	28.7982	10.9489	25.8719	23.7429	0.233137	0.34985	0.417014	1037	2332	6930.5	0.532789	0.00709744	0.026413	0.599935	0.0104804	0.0316186	0.460889	0.34858	0.41438	-0.50 [-12.00-7.00]	-9.00 [-15.00--2.00]	-7.00 [-15.00-4.00]	N/S	Vps54-like protein
PF07934	10	23.3867	8.68161	3.58881	24.777	8.27251	0.237709	0.555922	0.20637	928	3473.5	10164.5	0.162139	0.732677	0.00511533	0.223693	0.770483	0.00642281	0.412444	0.519208	0.607743	-3.00 [-7.00-2.00]	0.50 [-2.00-5.00]	4.00 [0.00-7.00]	N/S	8-oxoguanine DNA glycosylase, N-terminal domain
PF07944	312.467	100.4	97.9686	76.8856	61.8816	48.3374	0.611678	0.196541	0.191781	1310	3657	7321	0.190582	0.407767	0.106819	0.256816	0.45318	0.119571	0.582222	0.546637	0.437728	40.50 [-34.01-133.00]	18.50 [-42.00-98.00]	-11.00 [-61.00-17.00]	N/S	Beta-L-arabinofuranosidase, GH127 catalytic domain
PF07991	155.133	164.48	140.377	62.2263	71.9992	57.2384	0.337254	0.357573	0.305173	1249.5	3377.5	7196.5	0.378794	0.93223	0.070996	0.456801	0.942936	0.0811288	0.555333	0.504858	0.430284	38.50 [-44.00-128.50]	18.00 [-48.50-96.00]	-31.00 [-66.00-35.00]	N/S	Acetohydroxy acid isomeroreductase, NADPH-binding domain
PF08071	1750.9	2102.77	1650.9	95.6407	97.5466	93.6537	0.318081	0.382005	0.299914	1141	2990	7304	0.912452	0.346162	0.101229	0.935206	0.391756	0.113779	0.507111	0.446936	0.436712	114.00 [-570.00-776.50]	-203.00 [-713.56-401.00]	-332.00 [-564.00-153.05]	N/S	RS4NT (NUC023) domain
PF08126	13.7333	133.84	32.0717	8.35361	68.5523	25.5272	0.076447	0.745025	0.178528	699	2211.5	9107.5	0.00227562	0.00247934	0.246927	0.00529904	0.00390424	0.267893	0.310667	0.330568	0.544544	-8.00 [-15.00--3.00]	-6.00 [-10.00--3.00]	2.00 [-4.00-9.00]	N/S	Propeptide_C25
PF08153	13.5	9.97333	5.89238	8.1103	6.56934	6.20438	0.45972	0.339625	0.200655	1286	4174	9006.5	0.248456	0.0244004	0.308355	0.321792	0.0336341	0.330754	0.571556	0.623916	0.538505	2.50 [-1.00-14.00]	3.00 [0.00-14.00]	0.00 [-2.00-3.00]	N/S	NGP1NT (NUC091) domain
PF08207	172.433	180.387	147.969	64.7405	74.1079	58.455	0.344324	0.360205	0.295471	1187.5	3456.5	8302	0.659943	0.768007	0.925942	0.7198	0.801823	0.931989	0.527778	0.516667	0.496383	2.00 [-100.00-92.00]	-10.00 [-38.00-66.00]	-8.00 [-60.00-96.00]	N/S	Elongation factor P (EF-P) KOW-like domain
PF08231	34.2667	23.2	13.3139	25.0203	24.4526	11.4964	0.484125	0.327774	0.188101	1185.5	4267.5	10310.5	0.667023	0.012477	0.00217102	0.726857	0.0178989	0.0027855	0.526889	0.637892	0.616472	11.00 [-12.00-22.50]	20.00 [-3.50-29.00]	7.00 [2.00-16.00]	N/S	SYF2 splicing factor
PF08276	372.3	474.947	255.17	79.3998	87.5304	69.0998	0.337712	0.430823	0.231464	1464	4173	6573.5	0.0163282	0.0278731	0.00559568	0.0300713	0.0381862	0.00701165	0.650667	0.623767	0.393034	222.00 [18.50-482.00]	175.00 [-31.00-416.00]	-60.00 [-89.02--2.00]	N/S	PAN-like domain
PF08321	558.7	817.147	669.395	84.9554	92.9035	85.4015	0.273171	0.399536	0.327294	891.5	2640.5	8999.5	0.0983837	0.0613675	0.324138	0.144499	0.0789423	0.346178	0.396222	0.394694	0.538087	-141.00 [-387.02-16.00]	-65.00 [-290.00-56.00]	53.00 [-23.00-193.00]	N/S	PPP5 TPR repeat region
PF08449	2257.93	1676.6	1808.34	96.7559	96.6748	94.485	0.393171	0.291944	0.314884	1317	3073.5	7376	0.174345	0.471425	0.126664	0.238191	0.516223	0.140764	0.585333	0.459417	0.441016	16.00 [-777.00-1126.50]	-134.00 [-511.00-413.50]	-99.00 [-1005.00-455.00]	N/S	UAA transporter family
PF08496	104.367	54.5467	45.3453	53.1022	47.2019	32.4412	0.510954	0.267047	0.221999	1530	4630	7863	0.00410007	0.000640154	0.43945	0.00905172	0.00107682	0.463311	0.68	0.692078	0.470135	51.50 [8.50-120.00]	45.50 [6.00-110.00]	-5.00 [-15.02-7.00]	N/S	Peptidase family S49 N-terminal
PF08534	243.1	434.133	216.713	71.5734	86.5369	66.0178	0.27194	0.485637	0.242423	870	3579.5	10433.5	0.0710237	0.534042	0.00133939	0.108853	0.579897	0.00174574	0.386667	0.535052	0.623827	-112.50 [-331.50-53.50]	37.00 [-50.50-119.50]	129.00 [14.00-347.00]	N/S	Redoxin
PF08547	670.933	594.453	543.776	88.2806	89.6999	82.3601	0.370853	0.328579	0.300568	1323	3974	8016	0.16123	0.0948788	0.591971	0.222617	0.118649	0.613361	0.588	0.594021	0.479283	94.50 [-72.50-253.00]	77.50 [-43.00-185.00]	-17.00 [-114.05-127.02]	N/S	Complex I intermediate-associated protein 30 (CIA30)
PF08564	66	39.9333	39.8206	40.0446	40.1054	29.562	0.452818	0.273978	0.273204	1451	4431	7416	0.0208432	0.00391097	0.142726	0.037058	0.0059978	0.157662	0.644889	0.662332	0.443408	28.00 [5.50-49.50]	23.25 [5.50-41.00]	-4.00 [-17.00-7.00]	N/S	Cdc37 C terminal domain
PF08565	66	39.9333	39.8206	40.0446	40.1054	29.562	0.452818	0.273978	0.273204	1451	4431	7416	0.0208432	0.00391097	0.142726	0.037058	0.0059978	0.157662	0.644889	0.662332	0.443408	28.00 [6.00-49.50]	23.50 [5.00-41.00]	-4.00 [-17.00-7.00]	N/S	Cdc37 Hsp90 binding domain
PF08597	22.4333	13.1867	12.2197	16.0381	11.8005	10.7056	0.468927	0.275643	0.255431	1294	4070	9308.5	0.226402	0.0503428	0.136964	0.296814	0.0660348	0.151715	0.575111	0.608371	0.556562	7.50 [-9.00-19.00]	10.50 [-6.00-20.00]	2.00 [-1.00-9.00]	N/S	Translation initiation factor eIF3 subunit
PF08642	48.1667	23.9333	28.6457	32.056	25.4663	23.6415	0.478101	0.237562	0.284337	1419	3969	7272	0.0370427	0.0974439	0.0912291	0.0612248	0.121608	0.103009	0.630667	0.593274	0.434798	13.00 [-3.50-46.00]	11.00 [-4.50-42.00]	0.00 [-11.02-8.00]	N/S	Histone deacetylation protein Rxt3
PF08645	14.3333	10.4533	11.6099	8.94161	7.33982	10.0973	0.39381	0.287207	0.318983	1176	3387	8098	0.718922	0.911428	0.680385	0.774175	0.929136	0.699387	0.522667	0.506278	0.484185	2.00 [-4.00-7.00]	0.00 [-5.00-6.00]	-1.00 [-4.00-2.00]	N/S	Polynucleotide kinase 3 phosphatase
PF08694	36.9667	29.3733	19.9507	26.3179	31.0219	17.3966	0.428397	0.3404	0.231203	1191	3853	9261.5	0.640184	0.176765	0.163253	0.702578	0.210683	0.179164	0.529333	0.575934	0.553752	0.50 [-18.00-27.00]	8.00 [-8.00-32.51]	7.00 [-5.00-18.00]	N/S	Ubiquitin-fold modifier-conjugating enzyme 1
PF08718	141	129.027	119.843	59.6918	67.5994	53.4874	0.361659	0.330948	0.307393	1259.5	3921	7968	0.341571	0.126163	0.541617	0.422001	0.154248	0.564747	0.559778	0.586099	0.476413	39.00 [-40.50-87.01]	24.00 [0.00-69.00]	-14.00 [-43.00-56.00]	N/S	Glycolipid transfer protein (GLTP)
PF08743	16.8667	11.0667	10.6906	11.6383	8.35361	9.24574	0.43669	0.286524	0.276787	1280	4006	9062	0.271196	0.0755188	0.274202	0.346333	0.0959945	0.296181	0.568889	0.598804	0.541824	4.50 [-4.00-12.00]	7.00 [-0.50-12.00]	2.00 [-2.00-8.00]	N/S	Nse4 C-terminal
PF08771	153.433	217.213	202.74	61.8005	77.575	64.6796	0.267591	0.378825	0.353583	974	2286	7474	0.285651	0.00490897	0.168945	0.362353	0.00742671	0.185081	0.432889	0.341704	0.446876	-6.00 [-93.00-61.00]	-45.00 [-102.50-7.51]	-40.00 [-87.00-30.00]	N/S	FKBP12-rapamycin binding domain
PF08781	29.9333	27.0533	26.8789	21.8775	28.9943	22.5466	0.35692	0.32258	0.3205	1302.5	3776.5	7004.5	0.207634	0.251909	0.0354025	0.276621	0.293023	0.0417716	0.578889	0.564499	0.418804	16.50 [0.00-28.50]	9.00 [-5.00-17.00]	-8.00 [-17.00-2.00]	N/S	Transcription factor DP
PF08939	30.2	11.2	13.0179	22.0195	8.59692	11.2328	0.554964	0.205814	0.239221	1443	4058	7052	0.0230701	0.0578291	0.0419297	0.0404808	0.0746241	0.0490041	0.641333	0.606577	0.421644	15.00 [-2.00-28.00]	11.00 [-5.50-24.00]	-4.00 [-8.00-1.00]	N/S	Basophilic leukemia-expressed protein Bles03
PF08996	31.9333	37.1333	44.7309	23.6212	38.3414	32.1371	0.280615	0.32631	0.393075	1256.5	3014.5	6551.5	0.352411	0.380436	0.00502995	0.430861	0.426047	0.00632205	0.558444	0.450598	0.391719	12.00 [-2.00-27.00]	-1.00 [-13.00-12.00]	-13.00 [-22.00--3.00]	N/S	DNA Polymerase alpha zinc finger
PF09296	11.1	20.9067	12.148	4.78508	21.8775	10.5231	0.251389	0.473487	0.275124	1123.5	3625.5	9046	0.994322	0.454721	0.288049	0.997559	0.500376	0.310459	0.499333	0.541928	0.540867	1.00 [-4.00-7.00]	3.00 [-1.50-8.00]	2.00 [-1.00-5.00]	N/S	NADH pyrophosphatase-like rudimentary NUDIX domain
PF09297	11.1	20.9067	12.148	4.78508	21.8775	10.5231	0.251389	0.473487	0.275124	1123.5	3625.5	9046	0.994322	0.454721	0.288049	0.997559	0.500376	0.310459	0.499333	0.541928	0.540867	1.00 [-4.00-7.00]	3.00 [-1.50-8.00]	2.00 [-1.00-5.00]	N/S	NADH pyrophosphatase zinc ribbon domain
PF09368	15.3667	21.92	29.1256	10.5028	23.0535	23.9862	0.231383	0.33006	0.438557	1109.5	2197	6245	0.914975	0.00228562	0.00103425	0.936918	0.00361535	0.00135663	0.493111	0.328401	0.373393	2.00 [-8.00-7.00]	-9.00 [-15.00--5.00]	-11.00 [-17.00--1.00]	N/S	Sas10 C-terminal domain
PF09446	32.0667	33.48	47.9193	23.7632	35.1176	33.5361	0.28261	0.295066	0.422323	1024	2752.5	7858.5	0.473831	0.115577	0.435221	0.544486	0.142649	0.459048	0.455111	0.411435	0.469865	-9.50 [-30.00-14.00]	-6.00 [-22.00-11.50]	3.50 [-15.00-16.00]	N/S	VMA21-like domain
PF09799	77.3	71.6933	63.1614	44.4444	54.0552	39.0105	0.364357	0.337929	0.297714	1478	4005.5	6656.5	0.0122716	0.0794124	0.00822793	0.0237348	0.100788	0.010196	0.656889	0.598729	0.397997	45.00 [11.49-72.50]	29.00 [-3.50-56.00]	-15.00 [-29.00--4.00]	N/S	Predicted membrane protein
PF10152	35.8667	24.8133	30.6682	25.7502	26.5207	24.8581	0.392637	0.271635	0.335728	1224	3229.5	7241	0.484113	0.759612	0.0821397	0.553422	0.795077	0.0931294	0.544	0.482735	0.432945	11.00 [-6.00-18.50]	2.50 [-14.00-9.00]	-9.00 [-15.00--1.00]	N/S	Subunit CCDC53 of WASH complex
PF10185	14.1667	41.2	14.1749	8.84023	40.5921	12.571	0.203715	0.592452	0.203833	831.5	2782.5	9777	0.0365051	0.134915	0.0283345	0.0604171	0.164378	0.033804	0.369556	0.415919	0.584574	-11.00 [-24.00--0.50]	-3.00 [-9.50-2.50]	7.00 [-1.00-17.00]	N/S	Chaperone for wingless signalling and trafficking of LDL receptor
PF10236	13.3	12.56	16.435	7.72506	10.9692	14.0714	0.314458	0.296962	0.38858	1110.5	3029.5	7798	0.92057	0.401479	0.381441	0.94157	0.446974	0.404748	0.493556	0.45284	0.466248	1.50 [-9.00-6.00]	1.50 [-9.00-6.00]	0.00 [-4.00-2.00]	N/S	Mitochondrial ribosomal death-associated protein 3
PF10357	10.7	14.1333	14.3767	4.29846	13.0981	12.7332	0.272889	0.360452	0.366658	816	2252	8299	0.0279526	0.00365366	0.922183	0.0479688	0.0056312	0.928964	0.362667	0.336622	0.496203	-7.00 [-13.00-0.00]	-5.00 [-10.50--1.00]	2.00 [-5.00-6.00]	N/S	Domain of Kin17 curved DNA-binding protein
PF10419	10.2667	9.05333	12.6592	3.85239	5.4339	11.03	0.321042	0.283101	0.395857	1138.5	3319.5	8128.5	0.926174	0.946777	0.716174	0.946079	0.955165	0.733729	0.506	0.496188	0.486009	0.00 [-4.00-4.00]	0.50 [-3.50-4.00]	1.00 [-3.00-4.00]	N/S	TFIIIC subunit triple barrel domain
PF10475	16.1	24.16	28.7982	10.9489	25.8719	23.7429	0.233137	0.34985	0.417014	1037	2332	6930.5	0.532789	0.00709744	0.026413	0.599935	0.0104804	0.0316186	0.460889	0.34858	0.41438	-0.50 [-12.00-7.00]	-9.00 [-15.00--2.00]	-7.00 [-15.00-4.00]	N/S	Vacuolar-sorting protein 54, of GARP complex
PF10507	36.5	31.7733	36.87	26.176	33.4955	28.3861	0.347145	0.302191	0.350664	1208.5	3390.5	7715.5	0.555762	0.904792	0.316461	0.621265	0.923135	0.339301	0.537111	0.506801	0.461315	-0.50 [-11.00-18.00]	-1.00 [-12.00-17.50]	0.00 [-9.00-7.00]	N/S	Transmembrane protein 65
PF10516	12.8667	11.8667	8.30045	7.23844	9.77291	8.06975	0.3895	0.359228	0.251272	1118	4056.5	10124.5	0.962771	0.0479771	0.00460863	0.974581	0.0632344	0.00581027	0.496889	0.606353	0.605351	0.00 [-6.00-6.50]	5.00 [0.00-9.50]	5.00 [0.00-11.00]	N/S	SHNi-TPR
PF10563	328.967	243.387	355.439	77.4534	79.0349	74.8175	0.354569	0.262329	0.383102	1387.5	3358	6291	0.0630435	0.973501	0.0013356	0.0978384	0.977863	0.00174172	0.616667	0.501943	0.376143	93.50 [-14.50-198.50]	13.00 [-82.51-109.00]	-79.00 [-146.00--2.00]	N/S	Delta carbonic anhydrase
PF10584	842.267	741.253	993.543	90.1865	92.0925	89.6594	0.326832	0.287635	0.385533	1234	2417	6200	0.441522	0.0137102	0.000810723	0.516016	0.0195882	0.00107026	0.548444	0.361286	0.370703	-83.00 [-323.01-376.01]	-302.50 [-467.50--100.00]	-211.00 [-645.00-15.05]	N/S	Proteasome subunit A N-terminal signature
PF10604	19.1	45.6933	21.1704	13.5848	42.498	18.3293	0.222187	0.531542	0.246271	845.5	3234.5	10514.5	0.0473872	0.76956	0.000831498	0.0758318	0.803104	0.0010971	0.375778	0.483483	0.62867	-20.50 [-36.00-3.50]	0.50 [-8.00-6.00]	21.00 [-1.00-34.00]	N/S	Polyketide cyclase / dehydrase and lipid transport
PF10693	17.4667	19.7867	26	12.2466	20.7624	22.1006	0.276138	0.312816	0.411046	1058	2456.5	6392.5	0.635835	0.0181843	0.0022629	0.698739	0.0257272	0.00290037	0.470222	0.36719	0.382212	-4.00 [-12.00-15.00]	-12.50 [-19.00-6.50]	-8.00 [-16.00--2.00]	N/S	Protein of unknown function (DUF2499)
PF10998	16.5667	16.3333	12.7399	11.3544	16.5653	11.0706	0.362986	0.357874	0.27914	971	2995	8879.5	0.274014	0.351579	0.422358	0.34975	0.397157	0.446054	0.431556	0.447683	0.530912	-4.00 [-9.50-4.00]	-2.50 [-6.50-5.00]	2.00 [-3.00-5.00]	N/S	Protein of unknown function (DUF2838)
PF11255	29.8	17.08	18.7265	21.6342	17.7413	16.0787	0.454224	0.26034	0.285436	1476	4004	6759	0.0126788	0.0799129	0.0129408	0.0244647	0.101267	0.015728	0.656	0.598505	0.404126	9.00 [2.50-21.50]	4.50 [-0.50-16.50]	-5.00 [-8.00-0.00]	N/S	Protein of unknown function (DUF3054)
PF11317	36.5	58.3067	26.8161	26.176	48.5401	22.5061	0.300108	0.479406	0.220486	979	3551.5	9718.5	0.300779	0.583899	0.0356179	0.379009	0.625226	0.0419855	0.435111	0.530867	0.581076	-5.00 [-38.50-19.00]	5.00 [-14.00-21.00]	8.00 [-5.00-33.02]	N/S	Protein of unknown function (DUF3119)
PF11523	41.1	23.72	19.009	28.6091	25.2636	16.5045	0.490284	0.282957	0.226759	1336	4197	8603.5	0.134147	0.0235763	0.709344	0.189357	0.0325892	0.727336	0.593778	0.627354	0.51441	14.00 [-1.00-34.50]	17.50 [4.50-37.50]	4.00 [-6.00-10.00]	N/S	Protein of unknown function (DUF3223)
PF11527	38.8667	29.8533	27.7309	27.3317	31.6302	23.1955	0.402968	0.309518	0.287513	1450.5	4134	6951	0.0206829	0.0360495	0.0287224	0.036906	0.0484194	0.0342503	0.644667	0.617937	0.415605	20.00 [6.00-32.00]	10.50 [1.50-21.00]	-9.00 [-18.00-1.00]	N/S	The ARF-like 2 binding protein BART
PF11539	35.4	15.0933	20.8161	25.5474	14.923	18.2482	0.496428	0.21166	0.291913	1295.5	3272	6541	0.226621	0.847024	0.0047372	0.296943	0.871406	0.00596931	0.575778	0.489088	0.391091	4.50 [-7.00-18.50]	-2.00 [-11.00-11.50]	-6.00 [-13.00-0.00]	N/S	Protein of unknown function (DUF3228)
PF11717	152.233	121.853	159.283	61.5775	66.2612	59.9351	0.351279	0.281177	0.367545	1256	2623	6234	0.354579	0.0551856	0.000978933	0.433082	0.0717384	0.00128544	0.558222	0.392078	0.372735	9.00 [-19.00-46.00]	-18.50 [-42.50--1.50]	-27.00 [-65.00--7.00]	N/S	RNA binding activity-knot of a chromodomain
PF11934	43.7333	25.9333	25.0493	29.6026	27.8994	21.4517	0.461731	0.273801	0.264468	1416	4312.5	8139.5	0.0388972	0.010155	0.730256	0.0638962	0.0147393	0.747225	0.629333	0.644619	0.486667	14.00 [-1.00-35.50]	15.00 [3.00-34.00]	0.00 [-8.00-11.00]	N/S	Domain of unknown function (DUF3452)
PF12159	590.867	660.76	417.399	85.9692	90.8759	77.0884	0.354019	0.395896	0.250085	1194.5	3958	8772.5	0.624421	0.103592	0.525847	0.687841	0.128888	0.549699	0.530889	0.591629	0.524514	114.00 [-193.00-337.51]	122.00 [-40.00-315.01]	6.00 [-109.00-280.00]	N/S	Protein of unknown function (DUF3593)
PF12254	31.9333	37.1333	44.7309	23.6212	38.3414	32.1371	0.280615	0.32631	0.393075	1256.5	3014.5	6551.5	0.352411	0.380436	0.00502995	0.430861	0.426047	0.00632205	0.558444	0.450598	0.391719	12.00 [-2.00-26.50]	-1.00 [-13.00-12.00]	-13.00 [-22.00--3.00]	N/S	DNA polymerase alpha subunit p180 N terminal
PF12341	20.5333	26.2133	31.1121	14.8216	28.2036	25.0203	0.263725	0.336678	0.399597	1190	2620.5	6365.5	0.64691	0.0543025	0.00197773	0.708699	0.0706277	0.00254945	0.528889	0.391704	0.380598	5.00 [-6.00-13.00]	-3.00 [-12.50-3.00]	-8.00 [-16.00--1.00]	N/S	Minichromosome loss protein, Mcl1, middle region
PF12521	369.4	403.6	214.807	79.2782	85.9692	65.8556	0.37396	0.408582	0.217459	1299	4210	8552	0.218288	0.0215964	0.769682	0.287706	0.0301775	0.785611	0.577333	0.629297	0.51133	133.00 [-91.00-303.50]	144.50 [-22.00-270.00]	1.00 [-73.00-165.00]	N/S	Protein of unknown function (DUF3724)
PF12589	17.9	15.48	11.0224	12.571	15.5515	9.69181	0.403131	0.34863	0.248239	1239.5	4594	10265	0.417348	0.000855098	0.00307627	0.493612	0.00141048	0.00392045	0.550889	0.686697	0.613752	2.00 [-3.00-10.50]	8.50 [4.00-15.50]	7.00 [1.00-10.00]	N/S	Methyltransferase involved in Williams-Beuren syndrome
PF12689	11.6333	4.14667	11.009	5.79886	1.17599	9.5296	0.434258	0.15479	0.410952	1255.5	3017	6206	0.345216	0.380787	0.000757913	0.425651	0.426247	0.00100162	0.558	0.450972	0.371061	1.00 [-3.00-6.50]	-2.00 [-5.50-4.00]	-2.00 [-5.00-0.00]	N/S	Acid Phosphatase
PF12701	30.4667	19.4133	20.3004	22.2222	20.4177	17.6805	0.434119	0.27662	0.289261	1317	3821.5	8256	0.169727	0.204435	0.86909	0.232656	0.240983	0.877991	0.585333	0.571226	0.493632	14.50 [-11.50-31.00]	14.50 [-8.50-29.50]	-1.00 [-7.00-12.00]	N/S	Scd6-like Sm domain
PF12763	41.3667	65.2	62.3632	28.7916	51.541	38.7267	0.244875	0.385959	0.369166	972	2116	7120.5	0.27876	0.00109479	0.0544308	0.354707	0.00179267	0.0628106	0.432	0.316293	0.42574	-13.00 [-36.50-10.00]	-22.50 [-37.00--12.00]	-10.00 [-31.00-10.00]	N/S	Cytoskeletal-regulatory complex EF hand
PF12847	1127.1	312.6	273.915	92.2952	82.5223	70.3974	0.657732	0.182421	0.159846	1388.5	4404.5	8880	0.0621011	0.0048892	0.423202	0.0966191	0.00740134	0.446753	0.617111	0.658371	0.530942	116.50 [-45.50-318.54]	147.00 [14.00-339.50]	28.00 [-41.00-161.00]	N/S	Methyltransferase domain
PF12867	12.0667	70.5067	7.54709	6.28548	53.4469	7.38037	0.133895	0.782361	0.0837445	827.5	3346.5	10494	0.0336611	0.99787	0.000915077	0.0564682	0.99787	0.00120287	0.367778	0.500224	0.627444	-7.00 [-43.00-2.50]	-1.00 [-4.00-6.00]	7.00 [0.00-42.00]	N/S	DinB superfamily
PF13015	37.4333	31.0933	39.5247	26.4801	32.8873	29.4404	0.34644	0.287764	0.365795	1291.5	3226.5	6477.5	0.238728	0.753803	0.00350385	0.310497	0.790022	0.00444699	0.574	0.482287	0.387294	18.00 [-5.50-35.50]	3.00 [-18.00-19.50]	-14.00 [-23.00--3.00]	N/S	Glucosidase II beta subunit-like protein
PF13291	54.1667	36.4	39.8879	35.2393	37.6723	29.6837	0.415215	0.279024	0.305761	1458.5	3868	6471.5	0.0179857	0.164917	0.00339849	0.0327326	0.198093	0.00432216	0.648222	0.578176	0.386936	24.00 [3.00-44.00]	8.50 [-4.00-25.00]	-13.00 [-27.00-0.00]	N/S	ACT domain
PF13301	30.8333	20.64	40.6099	22.5466	21.6951	30.1703	0.334842	0.224145	0.441013	1234	3060.5	6753.5	0.435403	0.445311	0.0117925	0.510558	0.491776	0.0143678	0.548444	0.457474	0.403797	5.50 [-6.00-26.50]	-3.00 [-15.00-17.50]	-8.00 [-14.00--3.00]	N/S	Protein of unknown function (DUF4079)
PF13385	4758.43	3889.23	4238.12	98.9862	98.6618	98.6212	0.369278	0.301823	0.328899	1450.5	3797	6367.5	0.0211484	0.230206	0.00200406	0.0374386	0.269174	0.00257934	0.644667	0.567564	0.380717	1729.50 [566.50-2674.00]	357.00 [-418.50-953.50]	-1404.00 [-2194.00--466.98]	N/S	Concanavalin A-like lectin/glucanases superfamily
PF13442	363.567	313.12	169.013	78.9132	82.5629	60.8273	0.4299	0.370249	0.19985	1250.5	3543	7242	0.374048	0.599681	0.0827223	0.452601	0.641011	0.0937469	0.555778	0.529596	0.433004	66.00 [-56.00-156.02]	43.00 [-36.50-120.00]	-32.00 [-73.00-38.00]	N/S	Cytochrome C oxidase, cbb3-type, subunit III
PF13459	79.1667	93.8667	57.1704	45.2149	60.4217	36.8613	0.343898	0.407755	0.248347	1162	4297	9632	0.79558	0.0114464	0.049293	0.839986	0.016507	0.0571493	0.516444	0.642302	0.575904	4.00 [-37.50-33.51]	17.00 [0.00-37.00]	18.00 [-7.00-52.00]	N/S	4Fe-4S single cluster domain
PF13465	16.2	21.2267	22.5785	11.1111	22.5466	19.2214	0.269977	0.353747	0.376276	1199	2952	7214	0.601213	0.296436	0.0749037	0.663946	0.339531	0.085436	0.532889	0.441256	0.43133	2.00 [-7.00-13.00]	-2.50 [-8.00-7.00]	-4.00 [-11.00-4.00]	N/S	Zinc-finger double domain
PF13500	59.9667	28.3733	34.0493	37.8143	30.3731	26.8045	0.489966	0.231828	0.278205	1618	4556	7054.5	0.000455166	0.00129162	0.0426863	0.00127841	0.00209963	0.0498411	0.719111	0.681016	0.421794	35.00 [12.50-50.00]	30.00 [8.49-41.50]	-5.00 [-16.00-5.00]	N/S	AAA domain
PF13528	47.4	28.56	35.9955	31.7113	30.6164	27.94	0.423382	0.255101	0.321516	1479	3803	6543.5	0.0119244	0.223968	0.00482872	0.0231539	0.262464	0.00608153	0.657333	0.56846	0.391241	15.00 [-0.50-43.00]	6.00 [-6.00-34.50]	-9.00 [-20.00-1.00]	N/S	Glycosyl transferase family 1
PF13536	57.2667	28	48.0538	36.7802	30.0081	33.6172	0.429541	0.21002	0.360438	1580	4058.5	6289	0.00124209	0.0580693	0.0013145	0.00309082	0.0748948	0.00171601	0.702222	0.606652	0.376024	35.00 [12.00-59.50]	25.50 [3.00-50.00]	-10.00 [-18.00--2.00]	N/S	Putative multidrug resistance efflux transporter
PF13576	138.633	107.213	72.2063	59.5702	63.5442	41.6869	0.435881	0.337093	0.227026	1335.5	4342.5	9002.5	0.135477	0.00805336	0.321662	0.191016	0.0118353	0.344279	0.593556	0.649103	0.538266	24.00 [-19.50-128.01]	46.00 [11.00-142.00]	22.00 [-12.00-50.00]	N/S	Pentapeptide repeats (9 copies)
PF13602	289.033	289.08	233.027	75.0608	81.5491	67.8021	0.35633	0.356387	0.287283	1147.5	3568	8489	0.875989	0.554327	0.845247	0.905742	0.599286	0.854604	0.51	0.533333	0.507564	23.00 [-87.00-108.50]	51.00 [-53.00-103.50]	25.00 [-45.00-71.00]	N/S	Zinc-binding dehydrogenase
PF13603	95.5667	55.8133	63.1211	50.8921	47.6886	38.97	0.44553	0.260201	0.294269	1459.5	4144	7399.5	0.0177556	0.0338281	0.135926	0.0323616	0.0457096	0.150717	0.648667	0.619432	0.442422	43.00 [2.00-82.50]	35.00 [-5.00-71.50]	-8.00 [-23.00-9.00]	N/S	Leucyl-tRNA synthetase, editing domain
PF13661	51.7667	37.5333	38.722	33.6983	38.6456	29.0349	0.404358	0.293179	0.302463	1515.5	4030.5	6569	0.0056181	0.0686633	0.00546575	0.0119846	0.0876416	0.00685234	0.673556	0.602466	0.392765	26.50 [3.00-49.00]	14.00 [-8.00-36.00]	-12.00 [-21.00--1.00]	N/S	2OG-Fe(II) oxygenase superfamily
PF13714	15.3	11.16	13.3139	10.3406	8.45499	11.4964	0.384674	0.280586	0.33474	1324	3550.5	7196.5	0.157732	0.585502	0.070617	0.218889	0.62667	0.0807707	0.588444	0.530717	0.430284	3.00 [-2.00-11.00]	0.50 [-3.50-8.00]	-2.00 [-6.00-1.00]	N/S	Phosphoenolpyruvate phosphomutase
PF13740	20.8333	12.6933	11.3857	15.1257	11.1111	9.89457	0.463867	0.282625	0.253508	1392.5	4229	8222	0.0546498	0.0183907	0.82726	0.085948	0.0260043	0.838825	0.618889	0.632138	0.491599	11.00 [1.00-18.00]	11.50 [2.00-17.50]	0.00 [-4.00-4.00]	N/S	ACT domain
PF13774	171.167	176.307	133.063	64.4363	73.6415	56.0827	0.356199	0.366896	0.276905	1167.5	4279	9501	0.765747	0.0131089	0.0779164	0.813236	0.0187508	0.0887081	0.518889	0.639611	0.568072	3.50 [-47.00-70.00]	45.50 [-0.50-70.00]	42.00 [-22.00-72.00]	N/S	Regulated-SNARE-like domain
PF13806	992.933	1565.44	626.798	91.6869	96.1882	84.4688	0.311736	0.491477	0.196786	1074	4064.5	9906.5	0.720102	0.0560423	0.0167994	0.774817	0.0726987	0.0202876	0.477333	0.607549	0.592317	-187.00 [-780.02-259.00]	173.00 [40.00-438.50]	371.00 [33.00-936.00]	N/S	Rieske-like [2Fe-2S] domain
PF13813	19.1333	10.2667	11.1704	13.6253	6.93431	9.81346	0.471608	0.253058	0.275334	1435.5	4151	8210.5	0.0265648	0.0289299	0.810858	0.0458745	0.03959	0.824228	0.638	0.620478	0.490912	9.00 [0.00-15.00]	8.00 [-1.00-13.50]	-1.00 [-4.00-2.00]	N/S	Membrane bound O-acyl transferase family
PF13839	16.4667	10.3867	15.6816	11.3139	7.15734	13.8281	0.387133	0.244191	0.368676	1482	3581	6339	0.0111958	0.531083	0.00170374	0.0218945	0.577193	0.00220547	0.658667	0.535277	0.379013	6.50 [0.50-14.00]	2.00 [-2.50-9.50]	-4.00 [-8.00-0.00]	N/S	GDSL/SGNH-like Acyl-Esterase family found in Pmr5 and Cas1p
PF13847	289.633	258.787	297.404	75.1419	80.2109	71.8573	0.342428	0.305958	0.351614	1311	3352	6774.5	0.188234	0.986218	0.0139254	0.254208	0.988624	0.0168997	0.582667	0.501046	0.405052	64.00 [-39.00-160.00]	18.00 [-53.50-96.50]	-46.00 [-122.00-46.02]	N/S	Methyltransferase domain
PF13848	910.233	1460.12	1072.27	90.957	95.9854	90.6732	0.264401	0.42413	0.31147	1029.5	2337.5	7764.5	0.500384	0.00744998	0.354667	0.568378	0.0109747	0.377475	0.457556	0.349402	0.464245	-238.00 [-659.00-185.51]	-400.00 [-566.02--127.00]	-141.00 [-520.00-265.00]	N/S	Thioredoxin-like domain
PF13879	21.2	12.4533	10.7444	15.2676	10.6245	9.3674	0.477502	0.280495	0.242003	1445.5	4092.5	6795	0.0214272	0.0466434	0.0148529	0.0379049	0.0616083	0.017981	0.642444	0.611734	0.406278	11.50 [1.50-28.50]	7.50 [-2.00-23.50]	-4.00 [-7.00--1.00]	N/S	Hemingway/CFA97
PF14023	22.1333	21.1733	17.8969	15.8759	22.425	15.4501	0.361635	0.34595	0.292416	1152.5	3459.5	8322	0.847686	0.761693	0.950523	0.886136	0.796918	0.953228	0.512222	0.517115	0.497578	-0.50 [-9.01-15.50]	-1.00 [-8.00-15.00]	0.00 [-5.00-6.00]	N/S	Protein of unknown function (DUF4239)
PF14108	35.3333	24.0133	29.0045	25.4663	25.7097	23.9254	0.399919	0.271794	0.328286	1495.5	4607.5	9654	0.00856337	0.000668138	0.043085	0.0174235	0.00111779	0.0502828	0.664667	0.688714	0.57722	14.50 [3.50-26.00]	22.50 [13.00-34.00]	8.00 [2.00-14.00]	N/S	ABA DEFICIENT 4-like
PF14215	103.9	132.373	122.852	52.8994	68.3496	53.9335	0.289314	0.368599	0.342087	1126	2976	7694.5	0.997169	0.327433	0.301102	0.99879	0.372269	0.32382	0.500444	0.444843	0.46006	9.00 [-47.50-57.50]	-7.00 [-52.50-31.00]	-20.00 [-50.00-28.00]	N/S	bHLH-MYC and R2R3-MYB transcription factors N-terminal
PF14306	709.1	882.213	824.767	88.8281	93.4509	87.9359	0.293492	0.365142	0.341366	1102.5	2487.5	7144.5	0.875991	0.0227611	0.0592942	0.905742	0.0315952	0.0681994	0.49	0.371824	0.427175	-12.50 [-388.00-289.00]	-163.50 [-409.00-38.51]	-143.00 [-380.05-153.00]	N/S	PUA-like domain
PF14561	20	16.2933	14.3946	14.3552	16.5045	12.7737	0.394571	0.321444	0.283985	1360	4033	8193.5	0.0947937	0.0670976	0.79358	0.139887	0.0859109	0.807997	0.604444	0.60284	0.489895	9.50 [-3.00-20.00]	10.00 [-2.00-18.00]	-1.00 [-5.00-6.00]	N/S	Tetratricopeptide repeat
PF14580	275.667	210.56	218.758	74.0065	77.1695	66.3423	0.391025	0.298673	0.310302	1439	4490.5	7663	0.0261555	0.00234366	0.278886	0.0452364	0.00370242	0.300977	0.639556	0.671226	0.458176	66.00 [-10.00-169.00]	53.00 [5.00-131.00]	-12.00 [-97.00-47.00]	N/S	Leucine-rich repeat
PF14602	40.2667	31.24	28.8879	28.1022	32.9684	23.8848	0.401084	0.311172	0.287744	1323.5	4022	8780.5	0.159224	0.0717702	0.516933	0.220464	0.0915125	0.541298	0.588222	0.601196	0.524993	10.00 [-9.50-28.00]	15.00 [-2.00-32.00]	4.00 [-2.00-16.00]	N/S	Hexapeptide repeat of succinyl-transferase
PF14681	21.2667	15.7067	21.7982	15.369	15.8354	18.7753	0.361853	0.26725	0.370897	1245	3103.5	6309.5	0.394234	0.521127	0.00144959	0.472621	0.566622	0.00188738	0.553333	0.463901	0.37725	9.00 [-4.00-21.00]	0.00 [-12.50-12.00]	-9.00 [-13.00--4.00]	N/S	Uracil phosphoribosyltransferase
PF14771	19.2333	8.84	9.46188	13.6659	5.12976	8.61719	0.512408	0.235512	0.25208	1402	3918	7108.5	0.0448011	0.126289	0.0504431	0.0721146	0.154326	0.0584552	0.623111	0.58565	0.425022	8.50 [0.00-20.00]	6.00 [-2.50-17.00]	-3.00 [-5.00-0.00]	N/S	Domain of unknown function (DUF4476)
PF14833	38.1	17.64	18.2242	26.7234	18.4307	15.7745	0.515114	0.238494	0.246392	1457	4317	8123	0.0184966	0.00976839	0.710933	0.0335386	0.0142201	0.728662	0.647556	0.645291	0.48568	9.50 [-1.00-26.50]	9.00 [0.00-24.50]	-1.00 [-8.00-6.00]	N/S	NAD-binding of NADP-dependent 3-hydroxyisobutyrate dehydrogenase
PF14870	351.467	207.907	269.61	78.4672	76.8856	70.0324	0.423973	0.250797	0.32523	1571	4164	6630	0.0015732	0.0296203	0.00729497	0.00383731	0.0404227	0.00908097	0.698222	0.622422	0.396413	181.00 [55.00-288.00]	115.50 [-9.01-214.00]	-71.00 [-128.00--2.00]	N/S	Photosynthesis system II assembly factor YCF48
PF14974	467.433	615.053	397.058	82.644	90.2271	76.3585	0.31593	0.415704	0.268365	999.5	3793.5	9724	0.37525	0.233835	0.0350046	0.453625	0.273158	0.0413218	0.444222	0.56704	0.581405	-83.50 [-431.00-212.00]	68.50 [-66.50-258.00]	138.00 [-45.00-446.02]	N/S	Protein C10
PF15305	30.6333	29.4533	18.7578	22.3236	31.2044	16.1395	0.388528	0.373562	0.237909	1267.5	4199.5	8945.5	0.31206	0.0227675	0.364911	0.390271	0.0315952	0.387875	0.563333	0.627728	0.534858	8.00 [-3.50-24.50]	9.50 [1.00-23.50]	2.00 [-7.00-12.00]	N/S	Intraflagellar transport protein 43
PF00006	2770.93	2393.65	5384.86	97.5466	97.8305	99.0876	0.262661	0.226898	0.51044	1566.5	745	2110.5	0.00175917	4.91607e-12	3.52507e-22	0.00421584	2.27023e-11	1.23302e-21	0.696222	0.11136	0.126188	1015.00 [207.00-1792.51]	-2912.50 [-3626.51--2170.50]	-3935.00 [-4390.05--3324.00]	NCOG	ATP synthase alpha/beta family, nucleotide-binding domain
PF00008	46.1333	77.04	799.193	31.1638	55.9205	87.5101	0.0500163	0.0835243	0.866459	1099.5	29.5	294	0.859192	1.2581e-18	7.64646e-36	0.892922	3.4472e-17	1.54559e-34	0.488667	0.00440957	0.0175785	-1.50 [-16.00-15.50]	-729.25 [-777.00--681.00]	-727.00 [-778.00--679.00]	NCOG	EGF-like domain
PF00011	4985.7	8762.85	1696.13	99.1079	99.5945	93.7956	0.32281	0.56737	0.10982	1010	5161	13144	0.416689	1.40311e-06	1.30039e-13	0.493068	3.16566e-06	2.81789e-13	0.448889	0.77145	0.785889	62.50 [-2108.67-1354.04]	2636.50 [719.45-3619.50]	2467.00 [1715.00-3796.07]	NCOG	Hsp20/alpha crystallin family
PF00024	1316.33	1283.69	1899.73	93.4307	95.4988	94.9716	0.292534	0.285281	0.422185	1237	1752.5	4776.5	0.428998	2.33042e-05	2.78866e-08	0.504487	4.5901e-05	4.60297e-08	0.549778	0.261958	0.28559	221.50 [-149.00-495.00]	-532.50 [-781.01--289.50]	-766.00 [-947.00--451.93]	NCOG	PAN domain
[truncated: 1,290 more rows]

## Sheet: ANCOM-BC2
Supplementary Data 6: Phaeocystales adaptations in temperate and polar biotopes, continued. Sheet "ANCOM-BC2" lists clusters testing differentially abundant in pairs of biotopes (q-statistic; pairwise comparison) and their corresponding Pfam annotations. A, Arctic; S, Southern Ocean; T, temperate. Clusters are sorted according to significance groups (column "sig"), where All marks Pfams significa…
[truncated: 13,452 more rows]

[truncated: 1 more sheets: Fe correlation]
