# Supplementary material for: Genome-resolved biogeography of Phaeocystales, cosmopolitan bloom-forming algae
Source: Nat Commun. 2025 Sep 29;16:8559. doi: 10.1038/s41467-025-63565-1 (PMC12480563; doi:10.1038/s41467-025-63565-1)
Supplement: Supplementary file 9 — Supplementary Dataset 7 [file 41467_2025_63565_MOESM9_ESM.xlsx]

## Sheet: Supplementary Data 7
Supplementary Data 7: Transporters in Phaeocystis and other haptophytes. Data hows the A) counts and B) total gene model normalized counts of transporter genes assigned to families (i.e., per 100k genes). Phacord1 shows a higher normalized count of transporter genes than other Phaeocystis. Gene families and substrate classes explained on the third sheet. Significant difference between phaeocystis…
substrate class:	genome \ family:	A)	Phaant1	Phaglo1	Phacord1	Chrpa1	Chrsp1	Emihu1	Dialut1	Pavlov2436_1		B)	Phaant1	Phaglo1	Phacord1	Chrpa1	Chrsp1	Emihu1	Dialut1	Pavlov2436_1		t-test(phaeocystis,other)	p-adj		ordered	rank	B/H formula	cap at 1
	total genes		37567	29900	35483	28185	16770	33340	13777	26034													0
I	CCC		4	3	5	4	3	5	0	0			10.6476	10.0334	14.0913	14.1919	17.8891	14.997	0	0		0.309412	0.434849		0.0081623	1	0.42444	0.42444
	LIC		28	30	29	17	17	31	8	2			74.5335	100.334	81.7293	60.3158	101.371	92.9814	58.0678	7.68226		0.144127	0.576509		0.0115866	2	0.301253	0.301253
IA	MscL		0	0	0	0	0	1	0	0			0	0	0	0	0	2.9994	0	0					0.0142168	3	0.246425	0.246425
	MscS		2	2	2	2	2	5	3	2			5.32382	6.68896	5.6365	7.09597	11.9261	14.997	21.7754	7.68226					0.0167424	4	0.217651	0.217651
IC	ABC		16	12	13	5	3	15	11	8			42.5906	40.1338	36.6373	17.7399	17.8891	44.991	79.8432	30.729		0.450314	0.477884		0.0187351	5	0.194845	0.194845
	ACR3		0	0	0	1	0	0	0	0			0	0	0	3.54799	0	0	0	0					0.03206	6	0.277854	0.277854
	AEC		3	1	0	1	0	0	0	0			7.98573	3.34448	0	3.54799	0	0	0	0		0.157498	0.545993		0.0551159	7	0.409432	0.409432
	Amt		8	19	14	8	5	26	11	9			21.2953	63.5452	39.4555	28.3839	29.8151	77.9844	79.8432	34.5702					0.0691814	8	0.449679	0.449679
	BASS		3	3	4	1	1	8	6	8			7.98573	10.0334	11.273	3.54799	5.96303	23.9952	43.5508	30.729					0.0760774	9	0.439558	0.439558
	CDF		13	10	13	11	6	16	11	9			34.6048	33.4448	36.6373	39.0279	35.7782	47.9904	79.8432	34.5702					0.0919177	10	0.477972	0.477972
	CPA1		12	6	19	10	7	11	10	11			31.9429	20.0669	53.5468	35.4799	41.7412	32.9934	72.5847	42.2524					0.093232	11	0.440733	0.440733
	CPA2		7	4	7	7	5	8	3	3			18.6334	13.3779	19.7278	24.8359	29.8151	23.9952	21.7754	11.5234					0.102708	12	0.445067	0.445067
	CaCA		23	16	29	24	23	22	20	28			61.2239	53.5117	81.7293	85.1517	137.15	65.9868	145.169	107.552					0.144127	13	0.576509	0.576509
	Ctr		0	2	1	1	0	1	0	3			0	6.68896	2.81825	3.54799	0	2.9994	0	11.5234					0.148501	14	0.551573	0.551573
	ENaC		1	2	1	0	0	1	1	0			2.66191	6.68896	2.81825	0	0	2.9994	7.25847	0		0.172094	0.526407		0.157498	15	0.545993	0.545993
	F-ATPase		36	30	26	34	23	34	24	29			95.8288	100.334	73.2745	120.632	137.15	101.98	174.203	111.393					0.170237	16	0.55327	0.55327
	FeoB		7	6	7	7	4	4	5	4			18.6334	20.0669	19.7278	24.8359	23.8521	11.9976	36.2924	15.3645					0.172094	17	0.526407	0.526407
	GIC		10	6	14	1	0	5	0	0			26.6191	20.0669	39.4555	3.54799	0	14.997	0	0		0.0142168	0.246425		0.186296	18	0.538188	0.538188
	H+-PPase		3	3	4	2	1	6	1	3			7.98573	10.0334	11.273	7.09597	5.96303	17.9964	7.25847	11.5234					0.18669	19	0.51094	0.51094
	ILT		0	2	0	0	0	0	3	5			0	6.68896	0	0	0	0	21.7754	19.2057					0.190267	20	0.494693	0.494693
	IRK-C		1	0	2	2	1	2	0	1			2.66191	0	5.6365	7.09597	5.96303	5.9988	0	3.84113					0.197645	21	0.489405	0.489405
	KUP		0	0	0	0	0	3	1	3			0	0	0	0	0	8.9982	7.25847	11.5234					0.211325	22	0.499495	0.499495
	MFS		1	1	4	3	0	10	0	0			2.66191	3.34448	11.273	10.644	0	29.994	0	0					0.211325	23	0.477778	0.477778
	MIT		4	1	3	4	5	2	5	3			10.6476	3.34448	8.45475	14.1919	29.8151	5.9988	36.2924	11.5234					0.211325	24	0.457871	0.457871
	MerTP		9	7	8	8	9	9	6	6			23.9572	23.4114	22.546	28.3839	53.6673	26.9946	43.5508	23.0468					0.211325	25	0.439556	0.439556
	MgtE		9	6	7	4	3	10	2	1			23.9572	20.0669	19.7278	14.1919	17.8891	29.994	14.5169	3.84113		0.148501	0.551573		0.211325	26	0.42265	0.42265
	NSCC2		1	2	1	1	0	0	1	0			2.66191	6.68896	2.81825	3.54799	0	0	7.25847	0		0.186296	0.538188		0.211325	27	0.406996	0.406996
	NhaA		1	0	1	1	0	3	1	1			2.66191	0	2.81825	3.54799	0	8.9982	7.25847	3.84113					0.211325	28	0.39246	0.39246
	NhaC		2	0	2	2	0	3	1	1			5.32382	0	5.6365	7.09597	0	8.9982	7.25847	3.84113					0.211325	29	0.378927	0.378927
	NhaD		0	0	0	0	0	0	1	1			0	0	0	0	0	0	7.25847	3.84113					0.211325	30	0.366296	0.366296
	NiCoT		2	1	1	0	0	4	2	1			5.32382	3.34448	2.81825	0	0	11.9976	14.5169	3.84113					0.211359	31	0.354538	0.354538
	Nramp		7	4	4	4	4	4	1	1			18.6334	13.3779	11.273	14.1919	23.8521	11.9976	7.25847	3.84113		0.303857	0.438905		0.224004	32	0.364007	0.364007
	P-ATPase		17	8	22	20	17	33	9	17			45.2525	26.7559	62.0015	70.9597	101.371	98.9802	65.3263	65.2992					0.238536	33	0.375874	0.375874
	PCC		2	1	2	0	1	0	1	1			5.32382	3.34448	5.6365	0	5.96303	0	7.25847	3.84113		0.224004	0.364007		0.252828	34	0.386678	0.386678
	PPI2		0	0	0	1	1	0	0	0			0	0	0	3.54799	5.96303	0	0	0					0.300977	35	0.447165	0.447165
	Presenilin		1	0	2	1	1	0	0	0			2.66191	0	5.6365	3.54799	5.96303	0	0	0		0.346141	0.461522		0.303857	36	0.438905	0.438905
	RIR-CaC		1	1	2	0	0	0	1	0			2.66191	3.34448	5.6365	0	0	0	7.25847	0		0.102708	0.445067		0.309412	37	0.434849	0.434849
	TRP-CC		31	18	49	27	18	6	11	5			82.5192	60.2007	138.094	95.7956	107.335	17.9964	79.8432	19.2057		0.18669	0.51094		0.324851	38	0.444533	0.444533
	Trk		0	0	0	2	2	1	0	0			0	0	0	7.09597	11.9261	2.9994	0	0					0.346141	39	0.461522	0.461522
	UBS1		0	0	4	1	1	3	1	3			0	0	11.273	3.54799	5.96303	8.9982	7.25847	11.5234					0.351487	40	0.456933	0.456933
	VIC		120	96	164	171	141	43	46	32			319.429	321.07	462.193	606.706	840.787	128.974	333.89	122.916					0.352729	41	0.447364	0.447364
	VIT		7	1	3	3	1	0	3	3			18.6334	3.34448	8.45475	10.644	5.96303	0	21.7754	11.5234		0.489304	0.508876		0.402381	42	0.498186	0.498186
	ZIP		15	10	16	18	7	24	7	10			39.9287	33.4448	45.092	63.8638	41.7412	71.9856	50.8093	38.4113					0.408676	43	0.494213	0.494213
ID	ABC		8	6	7	5	6	5	6	3			21.2953	20.0669	19.7278	17.7399	35.7782	14.997	43.5508	11.5234					0.413709	44	0.488928	0.488928
	AE		7	4	6	2	2	13	6	7			18.6334	13.3779	16.9095	7.09597	11.9261	38.9922	43.5508	26.8879					0.422343	45	0.488041	0.488041
	ArsAB		1	1	1	2	0	3	1	0			2.66191	3.34448	2.81825	7.09597	0	8.9982	7.25847	0					0.427112	46	0.482822	0.482822
	ArsB		0	0	1	2	0	3	1	2			0	0	2.81825	7.09597	0	8.9982	7.25847	7.68226					0.427112	47	0.47255	0.47255
	Bestrophin		45	42	55	28	18	29	16	21			119.786	140.468	155.004	99.3436	107.335	86.9826	116.136	80.6637		0.0167424	0.217651		0.446922	48	0.484166	0.484166
	CHR		1	1	1	3	1	3	2	1			2.66191	3.34448	2.81825	10.644	5.96303	8.9982	14.5169	3.84113					0.450314	49	0.477884	0.477884
	ClC		16	10	16	5	4	13	9	5			42.5906	33.4448	45.092	17.7399	23.8521	38.9922	65.3263	19.2057		0.238536	0.375874		0.489304	50	0.508876	0.508876
	DASS		1	0	0	3	1	0	0	0			2.66191	0	0	10.644	5.96303	0	0	0					0.492241	51	0.501893	0.501893
	MFS		19	16	19	16	11	21	12	16			50.5763	53.5117	53.5468	56.7678	65.5933	62.9874	87.1017	61.4581					0.496396	52	0.496396	0.496396
	PNaS		3	2	1	0	0	0	0	0			7.98573	6.68896	2.81825	0	0	0	0	0		0.03206	0.277854
	PiT		1	1	3	4	5	12	7	5			2.66191	3.34448	8.45475	14.1919	29.8151	35.9928	50.8093	19.2057
	SulP		12	7	18	14	8	15	14	15			31.9429	23.4114	50.7285	49.6718	47.7042	44.991	101.619	57.617
	TDT		2	0	2	4	0	0	0	0			5.32382	0	5.6365	14.1919	0	0	0	0		0.408676	0.494213
II	ABC		0	1	2	0	0	4	0	0			0	3.34448	5.6365	0	0	11.9976	0	0		0.422343	0.488041
	BenE		1	0	0	0	0	0	0	0			2.66191	0	0	0	0	0	0	0		0.211325	0.499495
	Bestrophin		0	0	0	0	0	1	0	0			0	0	0	0	0	2.9994	0	0
	DASS		6	5	4	2	6	12	3	3			15.9715	16.7224	11.273	7.09597	35.7782	35.9928	21.7754	11.5234
	DMT		91	76	95	59	40	76	32	26			242.234	254.181	267.734	209.331	238.521	227.954	232.271	99.8694		0.0551159	0.409432
	FBT		2	1	1	2	2	0	0	0			5.32382	3.34448	2.81825	7.09597	11.9261	0	0	0		0.496396	0.496396
	FNT		2	1	3	9	7	4	0	7			5.32382	3.34448	8.45475	31.9319	41.7412	11.9976	0	26.8879
	GPH		4	3	7	0	1	10	0	0			10.6476	10.0334	19.7278	0	5.96303	29.994	0	0		0.190267	0.494693
	GPTS		0	1	0	0	0	0	0	0			0	3.34448	0	0	0	0	0	0		0.211325	0.499495
	GUP		1	0	0	0	0	0	0	0			2.66191	0	0	0	0	0	0	0		0.211325	0.499495
	LctP		0	0	0	0	0	0	1	0			0	0	0	0	0	0	7.25847	0
	MFS		28	24	34	19	10	24	12	15			74.5335	80.2676	95.8205	67.4117	59.6303	71.9856	87.1017	57.617		0.0691814	0.449679
	MIP		10	8	7	9	5	12	2	3			26.6191	26.7559	19.7278	31.9319	29.8151	35.9928	14.5169	11.5234
	MTC		4	5	6	3	1	4	3	2			10.6476	16.7224	16.9095	10.644	5.96303	11.9976	21.7754	7.68226		0.197645	0.489405
	NSS		2	2	2	0	0	4	0	3			5.32382	6.68896	5.6365	0	0	11.9976	0	11.5234		0.352729	0.447364
	SSPTS		1	0	0	0	0	2	0	0			2.66191	0	0	0	0	5.9988	0	0
III	AAAP		30	31	45	39	24	78	18	15			79.8573	103.679	126.821	138.371	143.113	233.953	130.653	57.617
	AAE		0	0	0	0	1	0	0	0			0	0	0	0	5.96303	0	0	0
	ABC		15	18	18	6	3	14	3	1			39.9287	60.2007	50.7285	21.2879	17.8891	41.9916	21.7754	3.84113		0.0081623	0.42444
	APC		5	7	8	15	13	9	5	4			13.3096	23.4114	22.546	53.2198	77.5194	26.9946	36.2924	15.3645
	AbgT		0	0	0	0	0	0	0	1			0	0	0	0	0	0	0	3.84113
	BCCT		2	1	1	0	0	0	0	0			5.32382	3.34448	2.81825	0	0	0	0	0		0.0187351	0.194845
	Bestrophin		0	1	1	0	0	0	0	0			0	3.34448	2.81825	0	0	0	0	0		0.093232	0.440733
	DAACS		0	1	0	0	0	5	2	2			0	3.34448	0	0	0	14.997	14.5169	7.68226
	ESS		0	0	1	1	0	0	0	0			0	0	2.81825	3.54799	0	0	0	0		0.427112	0.482822
	HAAAP		3	5	7	5	2	8	1	2			7.98573	16.7224	19.7278	17.7399	11.9261	23.9952	7.25847	7.68226		0.413709	0.488928
	LIVCS		0	0	0	1	0	0	0	0			0	0	0	3.54799	0	0	0	0
	MFS		13	6	14	6	4	16	4	3			34.6048	20.0669	39.4555	21.2879	23.8521	47.9904	29.0339	11.5234		0.300977	0.447165
	OPT		1	1	2	1	1	8	0	0			2.66191	3.34448	5.6365	3.54799	5.96303	23.9952	0	0
	POT		2	0	2	3	2	3	0	0			5.32382	0	5.6365	10.644	11.9261	8.9982	0	0
	PUP		0	1	4	4	4	1	0	0			0	3.34448	11.273	14.1919	23.8521	2.9994	0	0
	SSS		10	7	6	10	4	14	7	13			26.6191	23.4114	16.9095	35.4799	23.8521	41.9916	50.8093	49.9347
	UT		6	2	1	1	1	2	1	0			15.9715	6.68896	2.81825	3.54799	5.96303	5.9988	7.25847	0		0.211359	0.354538
	YhaG		1	0	1	2	1	2	1	0			2.66191	0	2.81825	7.09597	5.96303	5.9988	7.25847	0
IV	AAA		4	3	5	4	3	10	4	5			10.6476	10.0334	14.0913	14.1919	17.8891	29.994	29.0339	19.2057
	CNT		0	0	2	1	1	2	0	0			0	0	5.6365	3.54799	5.96303	5.9988	0	0
	DMT		43	36	42	30	22	39	15	13			114.462	120.401	118.367	106.44	131.187	116.977	108.877	49.9347		0.170237	0.55327
	ENT		4	1	3	1	2	6	2	2			10.6476	3.34448	8.45475	3.54799	11.9261	17.9964	14.5169	7.68226
	ICln		1	1	1	0	0	2	1	1			2.66191	3.34448	2.81825	0	0	5.9988	7.25847	3.84113
	NCS2		3	0	2	1	1	10	1	3			7.98573	0	5.6365	3.54799	5.96303	29.994	7.25847	11.5234
V	ABC		10	10	9	5	3	13	7	10			26.6191	33.4448	25.3643	17.7399	17.8891	38.9922	50.8093	38.4113
	BUT		0	0	0	0	0	2	0	0			0	0	0	0	0	5.9988	0	0
	DMT		1	0	0	1	1	0	2	2			2.66191	0	0	3.54799	5.96303	0	14.5169	7.68226
	FBT		4	5	8	7	6	4	5	3			10.6476	16.7224	22.546	24.8359	35.7782	11.9976	36.2924	11.5234
	MFS		3	1	3	2	2	4	1	1			7.98573	3.34448	8.45475	7.09597	11.9261	11.9976	7.25847	3.84113
	NCS1		0	0	1	0	0	0	0	0			0	0	2.81825	0	0	0	0	0		0.211325	0.499495
VI	ABC		86	73	80	64	53	131	47	64			228.924	244.147	225.46	227.071	316.041	392.921	341.148	245.832
	AEC		0	0	0	0	0	1	0	0			0	0	0	0	0	2.9994	0	0
	AI-2E		10	8	3	7	6	9	3	2			26.6191	26.7559	8.45475	24.8359	35.7782	26.9946	21.7754	7.68226
	APC		0	0	2	0	0	0	0	0			0	0	5.6365	0	0	0	0	0		0.211325	0.499495
	ArAE		1	1	0	0	0	2	1	4			2.66191	3.34448	0	0	0	5.9988	7.25847	15.3645
	BASS		0	1	0	0	0	0	1	0			0	3.34448	0	0	0	0	7.25847	0
	DMT		78	64	81	59	23	101	36	33			207.629	214.047	228.278	209.331	137.15	302.939	261.305	126.757		0.402381	0.498186
	FBT		0	0	0	1	0	0	1	0			0	0	0	3.54799	0	0	7.25847	0
	GPH		4	3	3	1	0	6	2	1			10.6476	10.0334	8.45475	3.54799	0	17.9964	14.5169	3.84113		0.324851	0.444533
	HCC		4	5	6	4	2	4	5	1			10.6476	16.7224	16.9095	14.1919	11.9261	11.9976	36.2924	3.84113
	LIV-E		0	0	2	0	0	0	0	0			0	0	5.6365	0	0	0	0	0		0.211325	0.499495
	MFS		119	82	137	90	58	168	70	62			316.767	274.247	386.1	319.319	345.856	503.899	508.093	238.15
	MOP		22	21	31	20	17	39	14	12			58.562	70.2341	87.3658	70.9597	101.371	116.977	101.619	46.0936
	MPT		10	10	7	6	5	10	8	9			26.6191	33.4448	19.7278	21.2879	29.8151	29.994	58.0678	34.5702
	MgtE		0	0	0	0	0	0	0	1			0	0	0	0	0	0	0	3.84113
	OAT		0	0	0	1	1	0	0	0			0	0	0	3.54799	5.96303	0	0	0
	Oxa1		2	2	5	5	5	7	4	7			5.32382	6.68896	14.0913	17.7399	29.8151	20.9958	29.0339	26.8879
	P-ATPase		3	4	5	6	6	6	10	17			7.98573	13.3779	14.0913	21.2879	35.7782	17.9964	72.5847	65.2992
	PCC		1	0	1	0	0	0	0	0			2.66191	0	2.81825	0	0	0	0	0		0.0919177	0.477972
	POT		1	0	0	0	0	0	0	0			2.66191	0	0	0	0	0	0	0		0.211325	0.499495
	RFC		1	0	0	0	0	0	0	0			2.66191	0	0	0	0	0	0	0		0.211325	0.499495
	RND		7	6	8	8	7	12	0	1			18.6334	20.0669	22.546	28.3839	41.7412	35.9928	0	3.84113
	Tat		4	1	4	2	0	3	1	2			10.6476	3.34448	11.273	7.09597	0	8.9982	7.25847	7.68226		0.252828	0.386678
	TerC		8	5	7	4	2	6	5	4			21.2953	16.7224	19.7278	14.1919	11.9261	17.9964	36.2924	15.3645		0.492241	0.501893
VIII	ABC		14	9	13	14	8	12	4	15			37.2668	30.1003	36.6373	49.6718	47.7042	35.9928	29.0339	57.617
	YggT		1	0	0	2	0	1	1	1			2.66191	0	0	7.09597	0	2.9994	7.25847	3.84113
other	2B Viroporin		1	0	1	1	1	1	1	0			2.66191	0	2.81825	3.54799	5.96303	2.9994	7.25847	0
	ABC		3	5	1	0	0	0	0	0			7.98573	16.7224	2.81825	0	0	0	0	0		0.0760774	0.439558
	ACC		5	4	6	3	2	2	1	0			13.3096	13.3779	16.9095	10.644	11.9261	5.9988	7.25847	0		0.0115866	0.301253
	AEC		4	4	9	7	2	12	7	7			10.6476	13.3779	25.3643	24.8359	11.9261	35.9928	50.8093	26.8879
	Annexin		4	3	1	4	3	0	0	2			10.6476	10.0334	2.81825	14.1919	17.8891	0	0	7.68226
	CEPT		0	2	2	2	0	1	1	3			0	6.68896	5.6365	7.09597	0	2.9994	7.25847	11.5234
	CRAC-C		0	0	0	0	0	0	1	1			0	0	0	0	0	0	7.25847	3.84113
	CTL		11	6	10	9	9	4	5	1			29.281	20.0669	28.1825	31.9319	53.6673	11.9976	36.2924	3.84113
	DMT		0	0	0	0	1	0	0	0			0	0	0	0	5.96303	0	0	0
	DNA-T		0	0	0	1	0	0	0	0			0	0	0	3.54799	0	0	0	0
	IVSP		1	1	3	13	13	1	0	0			2.66191	3.34448	8.45475	46.1238	77.5194	2.9994	0	0
	LCT		5	7	4	5	2	8	5	3			13.3096	23.4114	11.273	17.7399	11.9261	23.9952	36.2924	11.5234
	MC		90	69	94	71	45	119	63	59			239.572	230.769	264.916	251.907	268.336	356.929	457.284	226.627
	MMgT		0	0	1	0	0	0	0	1			0	0	2.81825	0	0	0	0	3.84113		0.446922	0.484166
	MPP		1	0	0	1	1	1	1	1			2.66191	0	0	3.54799	5.96303	2.9994	7.25847	3.84113
	Mot/Exb		0	0	0	1	0	0	1	1			0	0	0	3.54799	0	0	7.25847	3.84113
	P-ATPase		0	1	0	0	1	0	0	1			0	3.34448	0	0	5.96303	0	0	3.84113
	PCC		18	16	31	21	18	1	9	5			47.9144	53.5117	87.3658	74.5077	107.335	2.9994	65.3263	19.2057		0.351487	0.456933
	Pho1		6	1	5	4	3	5	3	2			15.9715	3.34448	14.0913	14.1919	17.8891	14.997	21.7754	7.68226
	Presenilin		1	2	4	4	2	3	2	3			2.66191	6.68896	11.273	14.1919	11.9261	8.9982	14.5169	11.5234
	Pyocin R2		0	0	1	1	0	0	0	0			0	0	2.81825	3.54799	0	0	0	0		0.427112	0.482822
	RFC		1	1	2	1	0	3	1	0			2.66191	3.34448	5.6365	3.54799	0	8.9982	7.25847	0
	RND		20	5	18	4	4	13	25	17			53.2382	16.7224	50.7285	14.1919	23.8521	38.9922	181.462	65.2992
	TRIC		1	1	2	0	0	4	1	1			2.66191	3.34448	5.6365	0	0	11.9976	7.25847	3.84113
	ThrE		0	0	0	0	1	1	0	0			0	0	0	0	5.96303	2.9994	0	0
	UBS1		0	0	1	3	2	0	5	2			0	0	2.81825	10.644	11.9261	0	36.2924	7.68226
	VIT		1	0	0	0	0	0	0	0			2.66191	0	0	0	0	0	0	0		0.211325	0.499495
	total		1385	1092	1554	1196	844	1578	769	775			3686.75	3652.17	4379.56	4243.39	5032.8	4733.05	5581.77	2976.88
	Heterotrophy-idx		-26.3975	-21.4931	-15.9138	-9.84402	-9.87119	-19.1357	-38.3192	-41.7419			-26.3975	-21.4931	-15.9138	-9.84402	-9.87119	-19.1357	-38.3192	-41.7419

## Sheet: Phaant1
Supplementary Data 7, continued. Transporters identified in Phaant1 with annotations and mean metaT expression (reads per million).
gene	substclass	family	subfamily	definition	mean_RPM
Phaant1_21681|Phant.0032s0328.1	I	CCC		potassium ion:chloride ion symporter	0.02
Phaant1_3490|Phant.0011s0096.1	I	CCC		potassium ion:chloride ion symporter	0
Phaant1_21681|Phant.0032s0328.1	I	CCC		potassium ion:chloride ion symporter	0.02
Phaant1_9039|Phant.0156s0015.1	I	CCC		potassium ion:chloride ion symporter	0.03
Phaant1_1752|Phant.0010s0279.1	I	LIC			0.01
Phaant1_17595|Phant.0026s0259.1	I	LIC			0.01
Phaant1_19998|Phant.0003s0429.1	I	LIC			0.01
Phaant1_10795|Phant.0017s0443.1	I	LIC			0
Phaant1_2370|Phant.0100s0122.1	I	LIC			0
Phaant1_27493|Phant.0046s0048.1	I	LIC			0
Phaant1_27501|Phant.0046s0054.1	I	LIC			0
Phaant1_29002|Phant.0005s0510.1	I	LIC			0
Phaant1_31334|Phant.0057s0137.1	I	LIC			0
Phaant1_31710|Phant.0058s0166.1	I	LIC			0.01
Phaant1_32216|Phant.0006s0262.1	I	LIC			0
Phaant1_32681|Phant.0061s0170.1	I	LIC			0
Phaant1_32851|Phant.0062s0008.1	I	LIC			0.23
Phaant1_34178|Phant.0067s0275.1	I	LIC			0.01
Phaant1_3468|Phant.0011s0075.1	I	LIC			0.02
Phaant1_37143|Phant.0008s0073.1	I	LIC			0.01
Phaant1_38152|Phant.0082s0072.1	I	LIC			0.01
Phaant1_38809|Phant.0086s0075.1	I	LIC			0.01
Phaant1_39242|Phant.0089s0102.1	I	LIC	membrane	multidrug	0
Phaant1_39903|Phant.0090s0106.1	I	LIC			0
Phaant1_12953|Phant.0002s0280.1	I	LIC			0.39
Phaant1_6157|Phant.0013s0183.1	I	LIC			0
Phaant1_6407|Phant.0130s0006.1	I	LIC			0.05
Phaant1_6749|Phant.0133s0101.1	I	LIC			0.01
Phaant1_8643|Phant.0151s0001.1	I	LIC			0.03
Phaant1_9387|Phant.0016s0077.1	I	LIC			0
Phaant1_14805|Phant.0022s0033.1	I	LIC			0
Phaant1_15014|Phant.0022s0207.1	I	LIC			0.01
Phaant1_37751|Phant.0080s0085.1	IA	MscS		small-conductance mechanosensitive ion channel	0.01
Phaant1_6349|Phant.0013s0353.1	IA	MscS		small-conductance mechanosensitive ion channel	0.07
Phaant1_16107|Phant.0024s0116.1	IC	ABC	binding	nickel	0.01
Phaant1_18953|Phant.0280s0014.1	IC	ABC	binding	nickel	0.01
Phaant1_19073|Phant.0029s0034.1	IC	ABC	binding	cobalt	0.03
Phaant1_22544|Phant.0034s0302.1	IC	ABC	binding	cobalt	0.04
Phaant1_22791|Phant.0035s0013.1	IC	ABC	binding	cobalt	0
Phaant1_24317|Phant.0039s0112.1	IC	ABC	binding	cobalt	0.02
Phaant1_24572|Phant.0004s0052.1	IC	ABC	binding	nickel	0.01
Phaant1_27367|Phant.0045s0164.1	IC	ABC	binding	cobalt	0.01
Phaant1_28961|Phant.0005s0470.1	IC	ABC	binding	cobalt	0.01
Phaant1_29423|Phant.0005s0899.1	IC	ABC	binding	cobalt	0
Phaant1_29445|Phant.0005s0921.1	IC	ABC	binding	cobalt	0.05
Phaant1_4178|Phant.0110s0073.1	IC	ABC	binding	iron-hydroxamate	0.01
Phaant1_4537|Phant.0114s0103.1	IC	ABC	binding	cobalt	0.02
Phaant1_6302|Phant.0013s0311.1	IC	ABC	binding	cobalt	0.01
Phaant1_13994|Phant.0202s0049.1	IC	ABC	binding	cobalt	0.02
Phaant1_15002|Phant.0022s0195.1	IC	ABC	binding	cobalt	0.06
Phaant1_16562|Phant.0246s0009.1	IC	AEC		sodium ion/?	0.02
Phaant1_5120|Phant.0012s0239.1	IC	AEC		sodium ion/?	0.03
Phaant1_7542|Phant.0143s0002.1	IC	AEC		sodium ion/?	0.1
Phaant1_18016|Phant.0027s0212.1	IC	Amt		ammonium	0.01
Phaant1_10551|Phant.0017s0211.1	IC	Amt		ammonium	0.17
Phaant1_10688|Phant.0017s0342.1	IC	Amt		ammonium	0.13
Phaant1_1089|Phant.0001s1023.1	IC	Amt		ammonium	0.04
Phaant1_2804|Phant.0103s0143.1	IC	Amt		ammonium	0.01
Phaant1_30435|Phant.0053s0198.1	IC	Amt		ammonium	0.05
Phaant1_33704|Phant.0065s0090.1	IC	Amt		ammonium	0
Phaant1_5318|Phant.0120s0029.1	IC	Amt		ammonium	0.02
Phaant1_28308|Phant.0049s0156.1	IC	BASS		sodium ion/?	0.01
Phaant1_4256|Phant.0111s0048.1	IC	BASS		sodium ion/?	0
Phaant1_8107|Phant.0015s0012.1	IC	BASS		sodium ion/?	0.01
Phaant1_17880|Phant.0027s0084.1	IC	CaCA		sodium ion:calcium ion+potassium ion antiporter	0.01
Phaant1_17904|Phant.0027s0107.1	IC	CaCA		sodium ion:calcium ion+potassium ion antiporter	0.01
Phaant1_18413|Phant.0027s0580.1	IC	CaCA		sodium ion:calcium ion antiporter	0.07
Phaant1_19054|Phant.0029s0015.1	IC	CaCA		sodium ion:calcium ion antiporter	0.01
Phaant1_1919|Phant.0010s0439.1	IC	CaCA		sodium ion:calcium ion+potassium ion antiporter	0
Phaant1_25005|Phant.0004s0462.1	IC	CaCA		proton:calcium ion antiporter	0.08
Phaant1_25867|Phant.0041s0056.1	IC	CaCA		sodium ion:calcium ion+potassium ion antiporter	0.06
Phaant1_286|Phant.0001s0261.1	IC	CaCA		proton:calcium ion antiporter	0.05
Phaant1_37074|Phant.0008s0019.1	IC	CaCA		sodium ion:calcium ion antiporter	0.01
Phaant1_38116|Phant.0082s0041.1	IC	CaCA		sodium ion:calcium ion antiporter	0.06
Phaant1_38396|Phant.0083s0171.1	IC	CaCA		sodium ion:calcium ion antiporter	0.13
Phaant1_3853|Phant.0011s0436.1	IC	CaCA		sodium ion:calcium ion+potassium ion antiporter	0.49
Phaant1_38718|Phant.0086s0002.1	IC	CaCA		sodium ion:calcium ion antiporter	0.04
Phaant1_39234|Phant.0089s0099.1	IC	CaCA		sodium ion:calcium ion+potassium ion antiporter	0.03
Phaant1_39384|Phant.0009s0099.1	IC	CaCA		proton:calcium ion antiporter	0.01
Phaant1_3|Phant.0001s0003.1	IC	CaCA		proton:calcium ion antiporter	0.02
Phaant1_5409|Phant.0120s0116.1	IC	CaCA		sodium ion:calcium ion+potassium ion antiporter	0.11
Phaant1_6994|Phant.0138s0009.1	IC	CaCA		sodium ion:calcium ion+potassium ion antiporter	0.27
Phaant1_6|Phant.0001s0006.1	IC	CaCA		sodium ion:calcium ion+potassium ion antiporter	0.05
Phaant1_7099|Phant.0014s0031.1	IC	CaCA		sodium ion:calcium ion+potassium ion antiporter	0.23
Phaant1_8218|Phant.0015s0113.1	IC	CaCA		sodium ion:calcium ion antiporter	0.03
Phaant1_9217|Phant.0158s0096.1	IC	CaCA		sodium ion:calcium ion antiporter	0.07
Phaant1_14721|Phant.0217s0009.1	IC	CaCA		sodium ion:calcium ion+potassium ion antiporter	0.19
Phaant1_16275|Phant.0024s0277.1	IC	CDF		cation efflux	0
Phaant1_17347|Phant.0026s0044.1	IC	CDF		cation efflux	0.01
Phaant1_17350|Phant.0026s0045.1	IC	CDF		cation efflux	0.01
Phaant1_19534|Phant.0003s0012.1	IC	CDF		cation efflux	0.06
Phaant1_2008|Phant.0010s0527.1	IC	CDF		cation efflux	0.1
Phaant1_24952|Phant.0004s0411.1	IC	CDF		cation efflux	0.04
Phaant1_1122|Phant.0001s1056.1	IC	CDF		cation efflux	0.02
Phaant1_27928|Phant.0048s0028.1	IC	CDF		cation efflux	0.05
Phaant1_30362|Phant.0053s0136.1	IC	CDF		cation efflux	0
Phaant1_31178|Phant.0056s0166.1	IC	CDF		cation efflux	0.01
Phaant1_35928|Phant.0072s0109.1	IC	CDF		cation efflux	0.01
Phaant1_9269|Phant.0159s0041.1	IC	CDF		cation efflux	0.02
Phaant1_9803|Phant.0016s0444.1	IC	CDF		cation efflux	0.05
Phaant1_22810|Phant.0035s0031.1	IC	CPA1		sodium ion:proton antiporter	0.04
Phaant1_24592|Phant.0004s0071.1	IC	CPA1		sodium ion:proton antiporter	0.05
Phaant1_11437|Phant.0018s0144.1	IC	CPA1		sodium ion:proton antiporter	0.04
Phaant1_27452|Phant.0046s0010.1	IC	CPA1		sodium ion:proton antiporter	0.22
Phaant1_33616|Phant.0065s0007.1	IC	CPA1		sodium ion:proton antiporter	0.21
Phaant1_35549|Phant.0070s0167.1	IC	CPA1		sodium ion:proton antiporter	0.01
Phaant1_36757|Phant.0077s0072.1	IC	CPA1		sodium ion:proton antiporter	0
Phaant1_40648|Phant.0095s0125.1	IC	CPA1		sodium ion:proton antiporter	0
Phaant1_4546|Phant.0114s0110.1	IC	CPA1		sodium ion:proton antiporter	0.01
Phaant1_4933|Phant.0012s0067.1	IC	CPA1		sodium ion:proton antiporter	0
Phaant1_9999|Phant.0161s0061.1	IC	CPA1		sodium ion:proton antiporter	0
Phaant1_14927|Phant.0022s0135.1	IC	CPA1		sodium ion:proton antiporter	0.02
Phaant1_16733|Phant.0025s0086.1	IC	CPA2		potassium/sodium ion:proton antiporter	0.03
Phaant1_22392|Phant.0034s0158.1	IC	CPA2		potassium/sodium ion:proton antiporter	0.01
Phaant1_30886|Phant.0055s0143.1	IC	CPA2		potassium/sodium ion:proton antiporter	0.04
Phaant1_37562|Phant.0008s0463.1	IC	CPA2		potassium/sodium ion:proton antiporter	0.1
Phaant1_38668|Phant.0085s0082.1	IC	CPA2		potassium/sodium ion:proton antiporter	0.06
Phaant1_6900|Phant.0136s0070.1	IC	CPA2		potassium/sodium ion:proton antiporter	0.06
Phaant1_9783|Phant.0016s0434.1	IC	CPA2		potassium/sodium ion:proton antiporter	0
Phaant1_538|Phant.0001s0491.1	IC	ENaC		sodium ion channel	0.04
Phaant1_16127|Phant.0024s0136.1	IC	F-ATPase		protons	1.88
Phaant1_17015|Phant.0025s0351.1	IC	F-ATPase		protons	1.89
Phaant1_17677|Phant.0262s0018.1	IC	F-ATPase		protons	0.07
Phaant1_19943|Phant.0003s0376.1	IC	F-ATPase		protons	0.12
Phaant1_21128|Phant.0031s0259.1	IC	F-ATPase		protons	0.49
Phaant1_10418|Phant.0017s0083.1	IC	F-ATPase		protons	0.01
Phaant1_22473|Phant.0034s0235.1	IC	F-ATPase		protons	0.08
Phaant1_24188|Phant.0388s0002.1	IC	F-ATPase		protons	0
Phaant1_24189|Phant.0388s0003.1	IC	F-ATPase		protons	0.01
Phaant1_24190|Phant.0388s0004.1	IC	F-ATPase		protons	0.01
Phaant1_24192|Phant.0388s0006.1	IC	F-ATPase		protons	0.01
Phaant1_24940|Phant.0004s0401.1	IC	F-ATPase		protons	0.22
Phaant1_26156|Phant.0041s0329.1	IC	F-ATPase		protons	0.07
Phaant1_32246|Phant.0006s0289.1	IC	F-ATPase		protons	0.01
Phaant1_27951|Phant.0048s0051.1	IC	F-ATPase		protons	0.13
Phaant1_31442|Phant.0057s0241.1	IC	F-ATPase		protons	0.08
Phaant1_32521|Phant.0061s0014.1	IC	F-ATPase		protons	0.05
Phaant1_32771|Phant.0061s0258.1	IC	F-ATPase		protons	0.04
Phaant1_32812|Phant.0061s0298.1	IC	F-ATPase		protons	0.08
Phaant1_34262|Phant.0068s0061.1	IC	F-ATPase		protons	0.58
Phaant1_35675|Phant.0071s0062.1	IC	F-ATPase		protons	0.07
Phaant1_36691|Phant.0077s0013.1	IC	F-ATPase		protons	0.45
Phaant1_36770|Phant.0077s0083.1	IC	F-ATPase		protons	0.04
Phaant1_12499|Phant.0193s0038.1	IC	F-ATPase		protons	0.01
Phaant1_37112|Phant.0008s0048.1	IC	F-ATPase		protons	0.34
Phaant1_40985|Phant.0099s0011.1	IC	F-ATPase		protons	2.2
Phaant1_6314|Phant.0013s0322.1	IC	F-ATPase		protons	0.07
Phaant1_6682|Phant.0133s0043.1	IC	F-ATPase		protons	0.03
Phaant1_6887|Phant.0136s0058.1	IC	F-ATPase		protons	0.5
Phaant1_7177|Phant.0014s0099.1	IC	F-ATPase		protons	3.58
Phaant1_9585|Phant.0016s0253.1	IC	F-ATPase		protons	0.03
Phaant1_9588|Phant.0016s0256.1	IC	F-ATPase		protons	0.06
Phaant1_9591|Phant.0016s0259.1	IC	F-ATPase		protons	0.48
Phaant1_9685|Phant.0016s0344.1	IC	F-ATPase		protons	0
Phaant1_13739|Phant.0020s0204.1	IC	F-ATPase		protons	0.49
Phaant1_24538|Phant.0004s0022.1	IC	F-ATPase		protons	0.01
Phaant1_19414|Phant.0291s0003.1	IC	FeoB		ferrous ion	0.01
Phaant1_27281|Phant.0045s0102.1	IC	FeoB		ferrous ion	0.23
Phaant1_29778|Phant.0051s0066.1	IC	FeoB		ferrous ion	0.33
Phaant1_36493|Phant.0075s0117.1	IC	FeoB		ferrous ion	0.04
Phaant1_37347|Phant.0008s0264.1	IC	FeoB		ferrous ion	0.04
Phaant1_39945|Phant.0090s0142.1	IC	FeoB		ferrous ion	0.12
Phaant1_905|Phant.0001s0845.1	IC	FeoB		ferrous ion	0
Phaant1_18069|Phant.0027s0258.1	IC	GIC		glutamate gated ion channel	0
Phaant1_10844|Phant.0017s0489.1	IC	GIC		glutamate gated ion channel	0.01
Phaant1_21678|Phant.0032s0325.1	IC	GIC		glutamate gated ion channel	0
Phaant1_21766|Phant.0325s0007.1	IC	GIC		glutamate gated ion channel	0
Phaant1_29714|Phant.0051s0009.1	IC	GIC		glutamate gated ion channel	0.01
Phaant1_3643|Phant.0011s0240.1	IC	GIC		glutamate gated ion channel	0
Phaant1_39221|Phant.0089s0087.1	IC	GIC		glutamate gated ion channel	0.03
Phaant1_4260|Phant.0111s0051.1	IC	GIC		glutamate gated ion channel	0.01
Phaant1_8110|Phant.0015s0014.1	IC	GIC		glutamate gated ion channel	0
Phaant1_14718|Phant.0217s0006.1	IC	GIC		glutamate gated ion channel	nan
Phaant1_19016|Phant.0288s0002.1	IC	H+-PPase		proton (vacuolar)	0.05
Phaant1_11482|Phant.0018s0185.1	IC	H+-PPase		proton (vacuolar)	0.15
Phaant1_30608|Phant.0054s0112.1	IC	H+-PPase		proton (vacuolar)	4.28
Phaant1_7612|Phant.0143s0069.1	IC	IRK-C		ATP-sensitive inward rectifier potassium ion channel	0.01
Phaant1_15806|Phant.0231s0017.1	IC	MerTP		mercuric ion	0.15
Phaant1_10922|Phant.0017s0562.1	IC	MerTP		mercuric ion	0.22
Phaant1_32009|Phant.0006s0070.1	IC	MerTP		mercuric ion	0.42
Phaant1_34570|Phant.0007s0004.1	IC	MerTP		mercuric ion	0.2
Phaant1_3701|Phant.0011s0295.1	IC	MerTP		mercuric ion	1.81
Phaant1_38498|Phant.0084s0064.1	IC	MerTP		mercuric ion	0.15
Phaant1_4971|Phant.0012s0102.1	IC	MerTP		mercuric ion	0.26
Phaant1_6116|Phant.0013s0145.1	IC	MerTP		mercuric ion	0.25
Phaant1_15389|Phant.0023s0117.1	IC	MerTP		mercuric ion	0.03
Phaant1_17359|Phant.0026s0054.1	IC	MFS		D-galactonate	0.06
Phaant1_15584|Phant.0023s0305.1	IC	MgtE		magnesium ion	0.07
Phaant1_15727|Phant.0023s0435.1	IC	MgtE		magnesium ion	0.01
Phaant1_23234|Phant.0036s0026.1	IC	MgtE		magnesium ion	0.01
Phaant1_23671|Phant.0037s0156.1	IC	MgtE		magnesium ion	0.01
Phaant1_11519|Phant.0018s0217.1	IC	MgtE		magnesium ion	0.01
Phaant1_28546|Phant.0005s0075.1	IC	MgtE		magnesium ion	0.01
Phaant1_122|Phant.0001s0108.1	IC	MgtE		magnesium ion	0.04
Phaant1_9348|Phant.0016s0041.1	IC	MgtE		magnesium ion	0.06
Phaant1_9576|Phant.0016s0248.1	IC	MgtE		magnesium ion	0.01
Phaant1_16170|Phant.0024s0175.1	IC	MIT		magnesium/cobalt ion	0
Phaant1_30508|Phant.0054s0019.1	IC	MIT		magnesium/cobalt ion	0.02
Phaant1_39135|Phant.0089s0004.1	IC	MIT		magnesium/cobalt ion	0.04
Phaant1_9901|Phant.0160s0047.1	IC	MIT		magnesium/cobalt ion	0
Phaant1_22145|Phant.0033s0288.1	IC	NhaA		sodium ion:proton antiporter	0.03
Phaant1_10945|Phant.0017s0584.1	IC	NhaC		sodium ion:proton antiporter	0.01
Phaant1_4166|Phant.0110s0062.1	IC	NhaC		sodium ion:proton antiporter	0
Phaant1_1007|Phant.0001s0943.1	IC	NiCoT		nickel ion	0.01
Phaant1_27987|Phant.0048s0084.1	IC	NiCoT		nickel ion	0
Phaant1_21885|Phant.0033s0054.1	IC	Nramp		manganese/iron ion	0
Phaant1_26582|Phant.0043s0053.1	IC	Nramp		manganese/iron ion	0.01
Phaant1_29817|Phant.0051s0091.1	IC	Nramp		manganese/iron ion	0
Phaant1_34704|Phant.0007s0134.1	IC	Nramp		manganese/iron ion	nan
Phaant1_1216|Phant.0001s1140.1	IC	Nramp		manganese/iron ion	0.01
Phaant1_5351|Phant.0120s0061.1	IC	Nramp		manganese/iron ion	0
Phaant1_9263|Phant.0159s0035.1	IC	Nramp		manganese/iron ion	0.02
Phaant1_18065|Phant.0027s0254.1	IC	NSCC2		preprotein translocase Sec62	0.07
Phaant1_19356|Phant.0029s0276.1	IC	P-ATPase		calcium ion	0.02
Phaant1_19356|Phant.0029s0276.1	IC	P-ATPase		calcium ion	0.02
Phaant1_20466|Phant.0030s0122.1	IC	P-ATPase		zinc/cadmium/cobalt ion	0.02
Phaant1_22690|Phant.0034s0446.1	IC	P-ATPase		zinc/cadmium/cobalt ion	0.01
Phaant1_24276|Phant.0039s0076.1	IC	P-ATPase		plasma proton	0.01
Phaant1_25372|Phant.0040s0001.1	IC	P-ATPase		calcium ion	0.01
Phaant1_25844|Phant.0041s0033.1	IC	P-ATPase		calcium ion	0.05
Phaant1_26046|Phant.0041s0224.1	IC	P-ATPase		zinc/cadmium/cobalt ion	0.18
Phaant1_31209|Phant.0057s0022.1	IC	P-ATPase		zinc/cadmium/cobalt ion	0.02
Phaant1_37144|Phant.0008s0074.1	IC	P-ATPase		plasma proton	1.86
Phaant1_37399|Phant.0008s0311.1	IC	P-ATPase		zinc/cadmium/cobalt ion	0.02
Phaant1_38366|Phant.0083s0141.1	IC	P-ATPase		sodium ion:potassium ion antiporter	0
Phaant1_463|Phant.0001s0423.1	IC	P-ATPase		calcium ion	0.65
Phaant1_6968|Phant.0137s0062.1	IC	P-ATPase		calcium ion	0.03
Phaant1_7832|Phant.0146s0004.1	IC	P-ATPase		calcium ion	0.01
Phaant1_8394|Phant.0015s0278.1	IC	P-ATPase		calcium ion	0.06
Phaant1_8682|Phant.0151s0039.1	IC	P-ATPase		plasma proton	0.03
Phaant1_17543|Phant.0026s0218.1	IC	PCC		transient receptor potential calcium ion channel	0.01
Phaant1_33317|Phant.0063s0274.1	IC	PCC		potassium ion	0.01
Phaant1_34196|Phant.0068s0008.1	IC	Presenilin		archaeal calcium ion channel (Presenilin homolog)	0.13
Phaant1_36506|Phant.0075s0128.1	IC	RIR-CaC		calcium ion channel	0.05
Phaant1_1690|Phant.0010s0222.1	IC	TRP-CC		transient receptor potential calcium ion channel	0.04
Phaant1_17003|Phant.0025s0340.1	IC	TRP-CC		transient receptor potential calcium ion channel	0.07
Phaant1_17543|Phant.0026s0218.1	IC	TRP-CC		transient receptor potential calcium ion channel	0.01
Phaant1_19340|Phant.0029s0261.1	IC	TRP-CC		transient receptor potential calcium ion channel	0.06
Phaant1_21399|Phant.0032s0060.1	IC	TRP-CC		transient receptor potential calcium ion channel	0
Phaant1_24132|Phant.0038s0287.1	IC	TRP-CC		transient receptor potential calcium ion channel	0.01
Phaant1_26718|Phant.0043s0179.1	IC	TRP-CC		transient receptor potential calcium ion channel	0
Phaant1_28791|Phant.0005s0306.1	IC	TRP-CC		transient receptor potential calcium ion channel	0
Phaant1_19087|Phant.0029s0044.1	IC	TRP-CC		transient receptor potential calcium ion channel	0.01
Phaant1_30653|Phant.0054s0154.1	IC	TRP-CC		transient receptor potential calcium ion channel	0.01
Phaant1_30660|Phant.0054s0161.1	IC	TRP-CC		transient receptor potential calcium ion channel	0.02
Phaant1_30836|Phant.0055s0097.1	IC	TRP-CC		transient receptor potential calcium ion channel	0.02
Phaant1_3108|Phant.0107s0054.1	IC	TRP-CC		transient receptor potential calcium ion channel	0.03
Phaant1_3157|Phant.0108s0009.1	IC	TRP-CC		transient receptor potential calcium ion channel	0.01
Phaant1_11978|Phant.0186s0005.1	IC	TRP-CC		transient receptor potential calcium ion channel	0
Phaant1_3501|Phant.0011s0106.1	IC	TRP-CC		transient receptor potential calcium ion channel	0.01
Phaant1_36178|Phant.0074s0016.1	IC	TRP-CC		transient receptor potential calcium ion channel	0
Phaant1_36380|Phant.0075s0018.1	IC	TRP-CC		transient receptor potential calcium ion channel	0.02
Phaant1_36608|Phant.0076s0077.1	IC	TRP-CC		transient receptor potential calcium ion channel	0.04
Phaant1_12623|Phant.0198s0017.1	IC	TRP-CC		transient receptor potential calcium ion channel	0
Phaant1_37501|Phant.0008s0405.1	IC	TRP-CC		transient receptor potential calcium ion channel	0
Phaant1_37960|Phant.0081s0027.1	IC	TRP-CC		transient receptor potential calcium ion channel	0.01
Phaant1_37962|Phant.0081s0029.1	IC	TRP-CC		transient receptor potential calcium ion channel	0.01
Phaant1_38842|Phant.0086s0104.1	IC	TRP-CC		transient receptor potential calcium ion channel	0.05
Phaant1_4332|Phant.0113s0050.1	IC	TRP-CC		transient receptor potential calcium ion channel	0.01
Phaant1_4334|Phant.0113s0052.1	IC	TRP-CC		transient receptor potential calcium ion channel	0.01
Phaant1_8227|Phant.0015s0122.1	IC	TRP-CC			0
Phaant1_8680|Phant.0151s0037.1	IC	TRP-CC		transient receptor potential calcium ion channel	0.23
Phaant1_9292|Phant.0159s0061.1	IC	TRP-CC		potassium ion channel	0
Phaant1_9430|Phant.0016s0119.1	IC	TRP-CC		transient receptor potential calcium ion channel	0.45
Phaant1_9813|Phant.0016s0453.1	IC	TRP-CC		transient receptor potential calcium ion channel	0.06
Phaant1_10509|Phant.0017s0170.1	IC	VIC		potassium ion channel	0
Phaant1_10511|Phant.0017s0172.1	IC	VIC		potassium ion channel	0
Phaant1_15868|Phant.0235s0001.1	IC	VIC		potassium ion channel	0.01
Phaant1_16137|Phant.0024s0146.1	IC	VIC		potassium ion channel	0.03
Phaant1_16207|Phant.0024s0211.1	IC	VIC		potassium ion channel	0.01
Phaant1_17549|Phant.0026s0223.1	IC	VIC		potassium ion channel	0.02
Phaant1_17798|Phant.0027s0006.1	IC	VIC		potassium ion channel	0.02
Phaant1_17911|Phant.0027s0114.1	IC	VIC		potassium ion channel	0.39
Phaant1_18056|Phant.0027s0248.1	IC	VIC		potassium ion channel	0
Phaant1_18217|Phant.0027s0398.1	IC	VIC		potassium ion channel	0.04
Phaant1_18855|Phant.0028s0297.1	IC	VIC		potassium ion channel	0.53
Phaant1_190|Phant.0001s0171.1	IC	VIC		potassium ion channel	0
Phaant1_19128|Phant.0029s0074.1	IC	VIC		potassium ion channel	0.02
Phaant1_196|Phant.0001s0177.1	IC	VIC		potassium ion channel	0
Phaant1_198|Phant.0001s0179.1	IC	VIC		potassium ion channel	0
Phaant1_20556|Phant.0030s0206.1	IC	VIC		potassium ion channel	0
Phaant1_20623|Phant.0030s0272.1	IC	VIC		potassium ion channel	0
Phaant1_10558|Phant.0017s0218.1	IC	VIC		potassium ion channel	0
Phaant1_10643|Phant.0017s0298.1	IC	VIC		potassium ion channel	0.01
Phaant1_10954|Phant.0017s0593.1	IC	VIC		potassium ion channel	0
Phaant1_10970|Phant.0017s0608.1	IC	VIC		potassium ion channel	0.01
Phaant1_20908|Phant.0031s0059.1	IC	VIC		potassium ion channel	0.01
Phaant1_20909|Phant.0031s0060.1	IC	VIC		potassium ion channel	0.01
Phaant1_21399|Phant.0032s0060.1	IC	VIC		transient receptor potential calcium ion channel	0
Phaant1_2155|Phant.0010s0670.1	IC	VIC		potassium ion channel	0.03
Phaant1_22205|Phant.0337s0006.1	IC	VIC		potassium ion channel	0.01
Phaant1_22335|Phant.0034s0104.1	IC	VIC		potassium ion channel	0.06
Phaant1_2255|Phant.0100s0013.1	IC	VIC		potassium ion channel	0
Phaant1_22978|Phant.0035s0174.1	IC	VIC		potassium ion channel	0.01
Phaant1_23188|Phant.0357s0004.1	IC	VIC		potassium ion channel	0.02
Phaant1_23203|Phant.0036s0002.1	IC	VIC		potassium ion channel	0.04
Phaant1_23340|Phant.0036s0123.1	IC	VIC		potassium ion channel	0.06
Phaant1_23542|Phant.0037s0035.1	IC	VIC		potassium ion channel	0.04
Phaant1_24048|Phant.0038s0210.1	IC	VIC		potassium ion channel	0
Phaant1_24051|Phant.0038s0213.1	IC	VIC		potassium ion channel	0.03
Phaant1_24108|Phant.0038s0266.1	IC	VIC		potassium ion channel	0.01
Phaant1_24662|Phant.0004s0134.1	IC	VIC		potassium ion channel	0
Phaant1_25458|Phant.0040s0084.1	IC	VIC		potassium ion channel	0.01
Phaant1_25572|Phant.0040s0186.1	IC	VIC		potassium ion channel	0
Phaant1_25608|Phant.0040s0218.1	IC	VIC		potassium ion channel	0.01
Phaant1_25980|Phant.0041s0161.1	IC	VIC		potassium ion channel	0.06
Phaant1_1153|Phant.0001s1086.1	IC	VIC		potassium ion channel	0.02
Phaant1_26288|Phant.0042s0063.1	IC	VIC		potassium ion channel	0
Phaant1_26838|Phant.0044s0046.1	IC	VIC		potassium ion channel	0.02
Phaant1_2800|Phant.0103s0141.1	IC	VIC		potassium ion channel	0.01
Phaant1_28399|Phant.0049s0240.1	IC	VIC		potassium ion channel	0.01
Phaant1_28436|Phant.0049s0277.1	IC	VIC		potassium ion channel	0
Phaant1_29069|Phant.0005s0574.1	IC	VIC		potassium ion channel	0
Phaant1_29122|Phant.0005s0624.1	IC	VIC		potassium ion channel	0.03
Phaant1_29327|Phant.0005s0810.1	IC	VIC		potassium ion channel	0
Phaant1_29884|Phant.0051s0148.1	IC	VIC		potassium ion channel	0.01
Phaant1_30286|Phant.0053s0073.1	IC	VIC		potassium ion channel	0.03
Phaant1_30419|Phant.0053s0185.1	IC	VIC		potassium ion channel	0.01
Phaant1_30784|Phant.0055s0054.1	IC	VIC		potassium ion channel	0.04
Phaant1_30982|Phant.0056s0009.1	IC	VIC		potassium ion channel	0.01
Phaant1_31134|Phant.0056s0127.1	IC	VIC		potassium ion channel	0.01
Phaant1_31314|Phant.0057s0118.1	IC	VIC		potassium ion channel	0.13
Phaant1_31335|Phant.0057s0138.1	IC	VIC		potassium ion channel	0
Phaant1_31365|Phant.0057s0166.1	IC	VIC		potassium ion channel	0.01
Phaant1_31565|Phant.0058s0039.1	IC	VIC		potassium ion channel	0.08
Phaant1_31782|Phant.0059s0062.1	IC	VIC		potassium ion channel	0.01
Phaant1_31816|Phant.0059s0090.1	IC	VIC		potassium ion channel	0.02
Phaant1_32289|Phant.0006s0324.1	IC	VIC		potassium ion channel	0.02
Phaant1_33203|Phant.0063s0167.1	IC	VIC		potassium ion channel	0.01
Phaant1_33896|Phant.0067s0007.1	IC	VIC		potassium ion channel	0
Phaant1_34151|Phant.0067s0249.1	IC	VIC		potassium ion channel	0.03
Phaant1_34158|Phant.0067s0256.1	IC	VIC		potassium ion channel	0.01
Phaant1_34320|Phant.0068s0112.1	IC	VIC		potassium ion channel	0.01
Phaant1_34738|Phant.0007s0168.1	IC	VIC		potassium ion channel	0.03
Phaant1_34864|Phant.0007s0292.1	IC	VIC		potassium ion channel	0.01
Phaant1_35380|Phant.0070s0009.1	IC	VIC		potassium ion channel	0.03
Phaant1_35656|Phant.0071s0045.1	IC	VIC		potassium ion channel	0.01
Phaant1_35691|Phant.0071s0077.1	IC	VIC		hemolysin C (HlyC) homolog	0.09
Phaant1_35872|Phant.0072s0056.1	IC	VIC		potassium ion channel	0.01
Phaant1_35956|Phant.0072s0132.1	IC	VIC		potassium ion channel	0.01
Phaant1_36207|Phant.0074s0045.1	IC	VIC		potassium ion channel	0.01
Phaant1_5167|Phant.0012s0280.1	IC	VIC		potassium ion channel	0
Phaant1_36589|Phant.0076s0061.1	IC	VIC		potassium ion channel	0.03
Phaant1_36877|Phant.0078s0085.1	IC	VIC		potassium ion channel	0.01
Phaant1_1249|Phant.0001s1172.1	IC	VIC		potassium ion channel	0.02
Phaant1_12559|Phant.0195s0024.1	IC	VIC		potassium ion channel	0.35
Phaant1_12628|Phant.0199s0004.1	IC	VIC		potassium ion channel	0.02
Phaant1_37340|Phant.0008s0257.1	IC	VIC		potassium ion channel	0.03
Phaant1_37472|Phant.0008s0381.1	IC	VIC		potassium ion channel	0.02
Phaant1_37474|Phant.0008s0383.1	IC	VIC		potassium ion channel	0
Phaant1_37592|Phant.0008s0481.1	IC	VIC		potassium ion channel	0.26
Phaant1_38211|Phant.0082s0112.1	IC	VIC		potassium ion channel	0.05
Phaant1_39738|Phant.0009s0408.1	IC	VIC		potassium ion channel	0.37
Phaant1_40302|Phant.0093s0026.1	IC	VIC		potassium ion channel	0.01
Phaant1_4034|Phant.0011s0603.1	IC	VIC		potassium ion channel	0.02
Phaant1_40636|Phant.0095s0115.1	IC	VIC		potassium ion channel	0.02
Phaant1_40686|Phant.0096s0034.1	IC	VIC	membrane	multidrug/exoprotein? (EcsBA homolog)	0.03
Phaant1_40757|Phant.0096s0093.1	IC	VIC		potassium ion channel	0.05
Phaant1_40855|Phant.0098s0006.1	IC	VIC		potassium ion channel	0.03
Phaant1_40907|Phant.0098s0051.1	IC	VIC		potassium ion channel	0.03
Phaant1_4110|Phant.0110s0016.1	IC	VIC		potassium ion channel	0
Phaant1_4111|Phant.0110s0017.1	IC	VIC		potassium ion channel	0.01
Phaant1_4687|Phant.0118s0049.1	IC	VIC		potassium ion channel	0.01
Phaant1_4843|Phant.0119s0082.1	IC	VIC		potassium ion channel	0.01
Phaant1_4886|Phant.0012s0023.1	IC	VIC		potassium ion channel	0
Phaant1_4905|Phant.0012s0042.1	IC	VIC		potassium ion channel	0
Phaant1_5406|Phant.0120s0113.1	IC	VIC		potassium ion channel	0.04
Phaant1_1272|Phant.0001s1195.1	IC	VIC		potassium ion channel	0.01
Phaant1_5869|Phant.0129s0037.1	IC	VIC		potassium ion channel	0.01
Phaant1_6282|Phant.0013s0294.1	IC	VIC		potassium ion channel	0
Phaant1_6530|Phant.0131s0055.1	IC	VIC		potassium ion channel	0.01
Phaant1_6650|Phant.0133s0012.1	IC	VIC		potassium ion channel	0.12
Phaant1_6879|Phant.0136s0052.1	IC	VIC		potassium ion channel	0.02
Phaant1_7283|Phant.0014s0195.1	IC	VIC		potassium ion channel	0.04
Phaant1_7325|Phant.0014s0235.1	IC	VIC		potassium ion channel	0.13
Phaant1_3623|Phant.0011s0221.1	IC	VIC		potassium ion channel	0.02
Phaant1_8227|Phant.0015s0122.1	IC	VIC			0
Phaant1_8237|Phant.0015s0131.1	IC	VIC		potassium ion channel	0.01
Phaant1_832|Phant.0001s0775.1	IC	VIC		potassium ion channel	0.02
Phaant1_8424|Phant.0015s0305.1	IC	VIC		potassium ion channel	0.01
Phaant1_9292|Phant.0159s0061.1	IC	VIC		potassium ion channel	0
Phaant1_9377|Phant.0016s0068.1	IC	VIC		potassium ion channel	0.01
Phaant1_9880|Phant.0160s0028.1	IC	VIC		potassium ion channel	0.01
Phaant1_1432|Phant.0001s1346.1	IC	VIC		potassium ion channel	0.74
Phaant1_15104|Phant.0022s0290.1	IC	VIC		potassium ion channel	0
Phaant1_16926|Phant.0025s0269.1	IC	VIT		vacuolar iron uptake transporter homolog	0
Phaant1_21378|Phant.0032s0042.1	IC	VIT		vacuolar iron uptake transporter homolog	0
Phaant1_21379|Phant.0032s0043.1	IC	VIT		vacuolar iron uptake transporter homolog	0
Phaant1_24432|Phant.0039s0218.1	IC	VIT		vacuolar iron uptake transporter homolog	0.07
Phaant1_363|Phant.0001s0334.1	IC	VIT		vacuolar iron uptake transporter homolog	0
Phaant1_39843|Phant.0090s0048.1	IC	VIT		vacuolar iron uptake transporter homolog	0.04
Phaant1_12887|Phant.0002s0222.1	IC	VIT		vacuolar iron uptake transporter homolog	0.01
Phaant1_17862|Phant.0027s0066.1	IC	ZIP		zinc ion	0.37
Phaant1_18336|Phant.0027s0510.1	IC	ZIP		zinc ion	0.03
Phaant1_18337|Phant.0027s0511.1	IC	ZIP		zinc ion	0
Phaant1_2283|Phant.0100s0038.1	IC	ZIP		zinc ion	0
Phaant1_2959|Phant.0105s0054.1	IC	ZIP		zinc ion	0.12
Phaant1_29694|Phant.0050s0160.1	IC	ZIP		zinc ion	0.01
Phaant1_29695|Phant.0050s0161.1	IC	ZIP		zinc ion	0
Phaant1_34842|Phant.0007s0270.1	IC	ZIP		zinc ion	0.01
Phaant1_35889|Phant.0072s0072.1	IC	ZIP		zinc ion	0.47
Phaant1_36030|Phant.0073s0029.1	IC	ZIP		zinc ion	0.05
Phaant1_37703|Phant.0080s0039.1	IC	ZIP		zinc ion	0.02
Phaant1_4672|Phant.0118s0035.1	IC	ZIP		zinc ion	0.04
Phaant1_659|Phant.0001s0607.1	IC	ZIP		zinc ion	0.02
Phaant1_6859|Phant.0136s0032.1	IC	ZIP		zinc ion	0.14
Phaant1_9898|Phant.0160s0044.1	IC	ZIP		zinc ion	0.02
Phaant1_20518|Phant.0030s0172.1	ID	ABC	binding	phosphonate	0
Phaant1_10627|Phant.0017s0282.1	ID	ABC	binding	phosphate	0
Phaant1_22987|Phant.0035s0183.1	ID	ABC	binding	phosphonate	1.26
Phaant1_26841|Phant.0044s0049.1	ID	ABC	binding	phosphonate	0.01
Phaant1_28803|Phant.0005s0317.1	ID	ABC	binding	phosphonate	0.03
Phaant1_31693|Phant.0058s0149.1	ID	ABC	binding protein	phosphate	0.33
Phaant1_4048|Phant.0011s0614.2	ID	ABC	binding	phosphonate	0.03
Phaant1_4059|Phant.0011s0623.1	ID	ABC	binding	phosphonate	0.02
Phaant1_15954|Phant.0238s0017.1	ID	AE		chloride/bicarbonate anion exchange	0
Phaant1_10995|Phant.0017s0631.1	ID	AE		chloride/bicarbonate anion exchange	0.08
Phaant1_28261|Phant.0049s0109.1	ID	AE		chloride/bicarbonate anion exchange	0.06
Phaant1_30481|Phant.0053s0232.1	ID	AE		chloride/bicarbonate anion exchange	0.01
Phaant1_30482|Phant.0053s0233.1	ID	AE		chloride/bicarbonate anion exchange	0
Phaant1_35445|Phant.0070s0070.1	ID	AE		chloride/bicarbonate anion exchange	0
Phaant1_7359|Phant.0014s0265.1	ID	AE		chloride/bicarbonate anion exchange	0.01
Phaant1_5368|Phant.0120s0077.1	ID	ArsAB		arsenite (ArsA)	0.06
Phaant1_15534|Phant.0023s0256.1	ID	Bestrophin		Bestrophin anion channel	0.04
Phaant1_17442|Phant.0026s0125.1	ID	Bestrophin		Bestrophin anion channel	0.03
Phaant1_17891|Phant.0027s0095.1	ID	Bestrophin		Bestrophin anion channel	0.04
Phaant1_19229|Phant.0029s0164.1	ID	Bestrophin		Bestrophin anion channel	0
Phaant1_19976|Phant.0003s0408.1	ID	Bestrophin		Bestrophin anion channel	0.14
Phaant1_2044|Phant.0010s0562.1	ID	Bestrophin		Bestrophin anion channel	0.04
Phaant1_10668|Phant.0017s0323.1	ID	Bestrophin		Bestrophin anion channel	0.01
Phaant1_22716|Phant.0340s0006.1	ID	Bestrophin		Bestrophin anion channel	0.12
Phaant1_23060|Phant.0035s0245.1	ID	Bestrophin		Bestrophin anion channel	0.03
Phaant1_23472|Phant.0362s0003.1	ID	Bestrophin		Bestrophin anion channel	0
Phaant1_24864|Phant.0004s0325.1	ID	Bestrophin		Bestrophin anion channel	0
Phaant1_25295|Phant.0004s0741.1	ID	Bestrophin		Bestrophin anion channel	0.24
Phaant1_25521|Phant.0040s0139.1	ID	Bestrophin		Bestrophin anion channel	0
Phaant1_26301|Phant.0042s0075.1	ID	Bestrophin		Bestrophin anion channel	0.04
Phaant1_2635|Phant.0102s0080.1	ID	Bestrophin		Bestrophin anion channel	0.03
Phaant1_28638|Phant.0005s0160.1	ID	Bestrophin		Bestrophin anion channel	0
Phaant1_2969|Phant.0106s0002.1	ID	Bestrophin		Bestrophin anion channel	0
Phaant1_30253|Phant.0053s0041.1	ID	Bestrophin		Bestrophin anion channel	0.04
Phaant1_30781|Phant.0055s0051.1	ID	Bestrophin		Bestrophin anion channel	0.03
Phaant1_31028|Phant.0056s0046.1	ID	Bestrophin		Bestrophin anion channel	0.02
Phaant1_32647|Phant.0061s0137.1	ID	Bestrophin		Bestrophin anion channel	0
Phaant1_33517|Phant.0064s0170.1	ID	Bestrophin		Bestrophin anion channel	0.01
Phaant1_34703|Phant.0007s0133.1	ID	Bestrophin		Bestrophin anion channel	0
Phaant1_35128|Phant.0007s0540.1	ID	Bestrophin		Bestrophin anion channel	0.02
Phaant1_35315|Phant.0007s0719.1	ID	Bestrophin		Bestrophin anion channel	0.02
Phaant1_36416|Phant.0075s0049.1	ID	Bestrophin		Bestrophin anion channel	0.01
Phaant1_12527|Phant.0194s0025.1	ID	Bestrophin		Bestrophin anion channel	0.01
Phaant1_37255|Phant.0008s0178.1	ID	Bestrophin		Bestrophin anion channel	0.01
Phaant1_38061|Phant.0081s0123.1	ID	Bestrophin		Bestrophin anion channel	0
Phaant1_38317|Phant.0083s0094.1	ID	Bestrophin		Bestrophin anion channel	0.01
Phaant1_38404|Phant.0083s0179.1	ID	Bestrophin		Bestrophin anion channel	0
Phaant1_3872|Phant.0011s0455.1	ID	Bestrophin		Bestrophin anion channel	0.13
Phaant1_39118|Phant.0088s0126.1	ID	Bestrophin		Bestrophin anion channel	0.08
Phaant1_39184|Phant.0089s0050.1	ID	Bestrophin		Bestrophin anion channel	0
Phaant1_40455|Phant.0094s0029.1	ID	Bestrophin		Bestrophin anion channel	0.03
Phaant1_40802|Phant.0097s0038.1	ID	Bestrophin		Bestrophin anion channel	0.01
Phaant1_127|Phant.0001s0112.1	ID	Bestrophin		Bestrophin anion channel	0
Phaant1_13209|Phant.0002s0508.1	ID	Bestrophin		Bestrophin anion channel	0.01
Phaant1_7140|Phant.0014s0069.1	ID	Bestrophin		Bestrophin anion channel	nan
Phaant1_7143|Phant.0014s0072.1	ID	Bestrophin		Bestrophin anion channel	nan
Phaant1_8076|Phant.0148s0044.1	ID	Bestrophin		Bestrophin anion channel	0.03
Phaant1_9206|Phant.0158s0088.1	ID	Bestrophin		Bestrophin anion channel	0.01
Phaant1_9552|Phant.0016s0228.1	ID	Bestrophin		Bestrophin anion channel	0
Phaant1_9831|Phant.0016s0470.1	ID	Bestrophin		Bestrophin anion channel	0.05
Phaant1_1392|Phant.0001s1308.1	ID	Bestrophin		Bestrophin anion channel	0
Phaant1_25745|Phant.0040s0346.1	ID	CHR		chromate ion	0.02
Phaant1_15754|Phant.0230s0005.1	ID	ClC		chloride ion channel	0.01
Phaant1_18054|Phant.0027s0246.1	ID	ClC		chloride ion channel	0.01
Phaant1_2266|Phant.0100s0023.1	ID	ClC		chloride ion channel	0
Phaant1_2439|Phant.0101s0040.1	ID	ClC		chloride ion channel	0
Phaant1_26672|Phant.0043s0135.1	ID	ClC		chloride ion channel	0
Phaant1_26674|Phant.0043s0136.1	ID	ClC		chloride ion channel	0
Phaant1_26680|Phant.0043s0142.1	ID	ClC		chloride ion channel	0
Phaant1_30615|Phant.0054s0118.1	ID	ClC		chloride ion channel	0.02
Phaant1_36579|Phant.0076s0051.1	ID	ClC		chloride ion channel	0.05
Phaant1_37168|Phant.0008s0098.1	ID	ClC		chloride ion channel	0.01
Phaant1_37415|Phant.0008s0326.1	ID	ClC		chloride ion channel	0
Phaant1_3763|Phant.0011s0351.1	ID	ClC		chloride ion channel	0.02
Phaant1_39735|Phant.0009s0405.1	ID	ClC		chloride ion channel	0
Phaant1_9063|Phant.0156s0037.1	ID	ClC		chloride ion channel	0.02
Phaant1_9314|Phant.0016s0010.1	ID	ClC		chloride ion channel	0.01
Phaant1_975|Phant.0001s0913.1	ID	ClC		chloride ion channel	0.03
Phaant1_24396|Phant.0039s0186.1	ID	DASS		sodium ion:anion symporter	0
Phaant1_10205|Phant.0168s0006.1	ID	MFS		sodium ion:phosphate symporter	0.04
Phaant1_1562|Phant.0010s0099.1	ID	MFS		phosphate	0.02
Phaant1_18275|Phant.0027s0452.1	ID	MFS		nitrate	0.02
Phaant1_19295|Phant.0029s0218.1	ID	MFS		sodium ion:phosphate symporter	0
Phaant1_21343|Phant.0032s0010.1	ID	MFS		sodium ion:phosphate symporter	0
Phaant1_21344|Phant.0032s0011.1	ID	MFS		sodium ion:phosphate symporter	0
Phaant1_26748|Phant.0043s0203.1	ID	MFS		sodium ion:phosphate symporter	0.08
Phaant1_27700|Phant.0047s0039.1	ID	MFS		nitrate	0.03
Phaant1_29105|Phant.0005s0608.1	ID	MFS		cyanate	0
Phaant1_11722|Phant.0018s0395.1	ID	MFS		nitrate	0.09
Phaant1_31999|Phant.0006s0060.1	ID	MFS		nitrate/nitrite	0
Phaant1_35412|Phant.0070s0039.1	ID	MFS		nitrate/nitrite	0.01
Phaant1_35617|Phant.0071s0008.1	ID	MFS		nitrate/nitrite	0.01
Phaant1_37039|Phant.0079s0127.1	ID	MFS		nitrate	0.06
Phaant1_37446|Phant.0008s0357.1	ID	MFS		nitrate	0.23
Phaant1_37526|Phant.0008s0427.1	ID	MFS		nitrate	nan
Phaant1_40160|Phant.0092s0063.1	ID	MFS		phosphate	0.01
Phaant1_40367|Phant.0093s0078.1	ID	MFS		phosphate	0
Phaant1_4351|Phant.0113s0069.1	ID	MFS		nitrate	0.2
Phaant1_5886|Phant.0129s0054.1	ID	PiT		phosphate	0
Phaant1_19671|Phant.0003s0135.1	ID	PNaS		sodium ion:phosphate symporter	0.06
Phaant1_21284|Phant.0315s0007.1	ID	PNaS		sodium ion:phosphate symporter	nan
Phaant1_21767|Phant.0325s0008.1	ID	PNaS		sodium ion:phosphate symporter	0
Phaant1_1955|Phant.0010s0474.1	ID	SulP		sulfate	0.02
Phaant1_22748|Phant.0346s0002.1	ID	SulP		sulfate	0.12
Phaant1_25252|Phant.0004s0700.1	ID	SulP		sulfate	0.01
Phaant1_27535|Phant.0046s0085.1	ID	SulP		sulfate	0.07
Phaant1_28811|Phant.0005s0324.1	ID	SulP		sulfate	0
Phaant1_28959|Phant.0005s0468.1	ID	SulP		sulfate	0.01
Phaant1_34749|Phant.0007s0179.1	ID	SulP		sulfate	0.09
Phaant1_36272|Phant.0074s0103.1	ID	SulP		sulfate	0.03
Phaant1_37941|Phant.0081s0011.1	ID	SulP		sulfate	0.04
Phaant1_39445|Phant.0009s0155.1	ID	SulP		sulfate	0
Phaant1_5199|Phant.0012s0309.1	ID	SulP		sulfate	0.06
Phaant1_883|Phant.0001s0823.1	ID	SulP		sulfate	0.01
Phaant1_33872|Phant.0066s0140.1	ID	TDT		tellurite	0
Phaant1_7374|Phant.0014s0279.1	ID	TDT		tellurite	0.01
Phaant1_18160|Phant.0027s0342.1	II	BenE		benzoate	0.01
Phaant1_1086|Phant.0001s1020.1	II	DASS		sodium ion:dicarboxylate/sulfate	0.11
Phaant1_24349|Phant.0039s0142.1	II	DASS		sodium ion:dicarboxylate/sulfate	0
Phaant1_24397|Phant.0039s0187.1	II	DASS		sodium ion:dicarboxylate/sulfate	0
Phaant1_33139|Phant.0063s0104.1	II	DASS		sodium ion:dicarboxylate/sulfate	0.02
Phaant1_33767|Phant.0066s0040.1	II	DASS		sodium ion:dicarboxylate/sulfate	0.03
Phaant1_39397|Phant.0009s0112.1	II	DASS		sodium ion:dicarboxylate/sulfate	0.05
Phaant1_10437|Phant.0017s0101.1	II	DMT		phosphate/phosphoenolpyruvate	0.16
Phaant1_16162|Phant.0024s0167.1	II	DMT	GRP	glucose uptake (GRP subfamily)	0.03
Phaant1_16785|Phant.0025s0135.1	II	DMT		phosphate:phosphoenolpyruvate translocator	1.31
Phaant1_16950|Phant.0025s0292.1	II	DMT		phosphate:phosphoenolpyruvate translocator	0
Phaant1_17253|Phant.0258s0011.1	II	DMT	GRP	glucose uptake (GRP subfamily)	0.01
Phaant1_11403|Phant.0018s0115.1	II	DMT		phosphate/phosphoenolpyruvate	0.01
Phaant1_19091|Phant.0029s0048.1	II	DMT		phosphate:phosphoenolpyruvate translocator	0.38
Phaant1_19096|Phant.0029s0051.1	II	DMT		phosphate:phosphoenolpyruvate translocator	0.3
Phaant1_19328|Phant.0029s0249.1	II	DMT		phosphate:phosphoenolpyruvate translocator	0.08
Phaant1_19349|Phant.0029s0270.1	II	DMT		phosphate:phosphoenolpyruvate translocator	0
Phaant1_19902|Phant.0003s0337.1	II	DMT		phosphate:phosphoenolpyruvate translocator	0.34
Phaant1_20185|Phant.0003s0602.1	II	DMT		phosphate/phosphoenolpyruvate	0.02
Phaant1_10976|Phant.0017s0613.1	II	DMT		phosphate:phosphoenolpyruvate translocator	0
Phaant1_21878|Phant.0033s0048.1	II	DMT		phosphate:phosphoenolpyruvate translocator	0.58
Phaant1_21961|Phant.0033s0121.1	II	DMT		phosphate/phosphoenolpyruvate	0.01
Phaant1_22203|Phant.0337s0005.1	II	DMT		phosphate:phosphoenolpyruvate translocator	0.76
Phaant1_22399|Phant.0034s0165.1	II	DMT		phosphate/phosphoenolpyruvate	0.01
Phaant1_22511|Phant.0034s0271.1	II	DMT		phosphate:phosphoenolpyruvate translocator	0.1
Phaant1_22603|Phant.0034s0359.1	II	DMT		phosphate:phosphoenolpyruvate translocator	0
Phaant1_22768|Phant.0349s0002.1	II	DMT		phosphate:phosphoenolpyruvate translocator	0.01
Phaant1_23588|Phant.0037s0078.1	II	DMT		phosphate:phosphoenolpyruvate translocator	0.01
Phaant1_24097|Phant.0038s0255.1	II	DMT		phosphate:phosphoenolpyruvate translocator	0.46
Phaant1_24617|Phant.0004s0095.1	II	DMT		phosphate:phosphoenolpyruvate translocator	0.12
Phaant1_24644|Phant.0004s0121.1	II	DMT		phosphate:phosphoenolpyruvate translocator	0.15
Phaant1_24724|Phant.0004s0193.1	II	DMT		phosphate:phosphoenolpyruvate translocator	0
Phaant1_24922|Phant.0004s0383.1	II	DMT		phosphate:phosphoenolpyruvate translocator	0
Phaant1_25094|Phant.0004s0548.1	II	DMT		phosphate:phosphoenolpyruvate translocator	0.03
Phaant1_25333|Phant.0004s0776.1	II	DMT		phosphate:phosphoenolpyruvate translocator	0
Phaant1_25522|Phant.0040s0140.1	II	DMT		phosphate:phosphoenolpyruvate translocator	0.01
Phaant1_25623|Phant.0040s0233.1	II	DMT		phosphate:phosphoenolpyruvate translocator	0
Phaant1_11403|Phant.0018s0115.1	II	DMT		phosphate:phosphoenolpyruvate translocator	0.01
Phaant1_26303|Phant.0042s0077.1	II	DMT		phosphate:phosphoenolpyruvate translocator	0
Phaant1_27974|Phant.0048s0072.1	II	DMT		phosphate:phosphoenolpyruvate translocator	0.05
Phaant1_28898|Phant.0005s0407.1	II	DMT		phosphate:phosphoenolpyruvate translocator	0.02
Phaant1_29440|Phant.0005s0916.1	II	DMT		phosphate:phosphoenolpyruvate translocator	0.01
Phaant1_31348|Phant.0057s0150.1	II	DMT		phosphate:phosphoenolpyruvate translocator	0.53
Phaant1_31461|Phant.0057s0259.1	II	DMT		phosphate:phosphoenolpyruvate translocator	0.11
Phaant1_31870|Phant.0059s0132.1	II	DMT		phosphate:phosphoenolpyruvate translocator	0.01
Phaant1_31996|Phant.0006s0057.1	II	DMT		phosphate:phosphoenolpyruvate translocator	0.74
Phaant1_32057|Phant.0006s0117.1	II	DMT		phosphate:phosphoenolpyruvate translocator	0.05
Phaant1_32162|Phant.0006s0217.1	II	DMT		phosphate:phosphoenolpyruvate translocator	0.01
Phaant1_32284|Phant.0006s0319.1	II	DMT		phosphate:phosphoenolpyruvate translocator	0.02
Phaant1_33183|Phant.0063s0148.1	II	DMT		phosphate:phosphoenolpyruvate translocator	0.04
Phaant1_34394|Phant.0068s0180.1	II	DMT		phosphate:phosphoenolpyruvate translocator	0
Phaant1_34634|Phant.0007s0067.1	II	DMT		phosphate:phosphoenolpyruvate translocator	0.01
Phaant1_3495|Phant.0011s0100.1	II	DMT		phosphate:phosphoenolpyruvate translocator	0.02
Phaant1_34995|Phant.0007s0414.1	II	DMT		phosphate:phosphoenolpyruvate translocator	0.62
Phaant1_35388|Phant.0070s0016.1	II	DMT		phosphate:phosphoenolpyruvate translocator	0.04
Phaant1_35642|Phant.0071s0032.1	II	DMT		phosphate:phosphoenolpyruvate translocator	0.01
Phaant1_35643|Phant.0071s0033.1	II	DMT		phosphate:phosphoenolpyruvate translocator	0
Phaant1_35646|Phant.0071s0035.1	II	DMT		phosphate:phosphoenolpyruvate translocator	0
Phaant1_35647|Phant.0071s0036.1	II	DMT		phosphate:phosphoenolpyruvate translocator	0
Phaant1_36154|Phant.0073s0142.1	II	DMT		phosphate:phosphoenolpyruvate translocator	0.03
Phaant1_36240|Phant.0074s0075.1	II	DMT		phosphate:phosphoenolpyruvate translocator	0.22
Phaant1_36316|Phant.0074s0142.1	II	DMT		phosphate:phosphoenolpyruvate translocator	0.01
Phaant1_36554|Phant.0076s0028.1	II	DMT		phosphate:phosphoenolpyruvate translocator	0.01
Phaant1_36818|Phant.0078s0030.1	II	DMT		phosphate:phosphoenolpyruvate translocator	0.01
Phaant1_1252|Phant.0001s1175.1	II	DMT		phosphate:phosphoenolpyruvate translocator	1.17
Phaant1_37272|Phant.0008s0195.1	II	DMT		phosphate:phosphoenolpyruvate translocator	0.03
Phaant1_37308|Phant.0008s0228.1	II	DMT		phosphate:phosphoenolpyruvate translocator	0.12
Phaant1_38476|Phant.0084s0043.1	II	DMT		phosphate/phosphoenolpyruvate	0.01
Phaant1_39676|Phant.0009s0351.1	II	DMT		phosphate:phosphoenolpyruvate translocator	0.03
Phaant1_39838|Phant.0090s0043.1	II	DMT		phosphate:phosphoenolpyruvate translocator	0
Phaant1_40059|Phant.0091s0073.1	II	DMT		phosphate:phosphoenolpyruvate translocator	0.08
Phaant1_40127|Phant.0092s0031.1	II	DMT	GRP	glucose uptake (GRP subfamily)	0
Phaant1_4097|Phant.0110s0003.1	II	DMT		phosphate:phosphoenolpyruvate translocator	0.05
Phaant1_4306|Phant.0113s0024.1	II	DMT	GRP	glucose uptake (GRP subfamily)	0
Phaant1_4354|Phant.0113s0072.1	II	DMT		phosphate:phosphoenolpyruvate translocator	0.03
Phaant1_460|Phant.0001s0420.1	II	DMT		phosphate/phosphoenolpyruvate	0.01
Phaant1_4771|Phant.0119s0016.1	II	DMT		phosphate:phosphoenolpyruvate translocator	0.49
Phaant1_4986|Phant.0012s0116.1	II	DMT		phosphate:phosphoenolpyruvate translocator	0.11
Phaant1_5223|Phant.0012s0331.1	II	DMT		phosphate:phosphoenolpyruvate translocator	0.22
Phaant1_13195|Phant.0002s0497.1	II	DMT		phosphate:phosphoenolpyruvate translocator	0.05
Phaant1_6187|Phant.0013s0209.1	II	DMT		phosphate:phosphoenolpyruvate translocator	0.01
Phaant1_6717|Phant.0133s0076.1	II	DMT		phosphate:phosphoenolpyruvate translocator	1.09
Phaant1_8346|Phant.0015s0231.1	II	DMT		phosphate:phosphoenolpyruvate translocator	0.03
Phaant1_8396|Phant.0015s0280.1	II	DMT		phosphate:phosphoenolpyruvate translocator	0.36
Phaant1_8542|Phant.0015s0414.1	II	DMT		phosphate:phosphoenolpyruvate translocator	0.12
Phaant1_8587|Phant.0015s0454.1	II	DMT		phosphate:phosphoenolpyruvate translocator	0.05
Phaant1_8638|Phant.0015s0500.1	II	DMT		phosphate:phosphoenolpyruvate translocator	0.02
Phaant1_8875|Phant.0154s0005.1	II	DMT		phosphate:phosphoenolpyruvate translocator	0.16
Phaant1_8962|Phant.0154s0086.1	II	DMT		phosphate:phosphoenolpyruvate translocator	0.02
Phaant1_9159|Phant.0158s0044.1	II	DMT		phosphate:phosphoenolpyruvate translocator	0.17
Phaant1_9351|Phant.0016s0044.1	II	DMT		phosphate:phosphoenolpyruvate translocator	0.07
Phaant1_945|Phant.0001s0884.1	II	DMT		phosphate:phosphoenolpyruvate translocator	1.09
Phaant1_1369|Phant.0001s1286.1	II	DMT		phosphate:phosphoenolpyruvate translocator	0.02
Phaant1_14851|Phant.0022s0074.1	II	DMT		phosphate/phosphoenolpyruvate	0
Phaant1_1508|Phant.0010s0045.1	II	DMT		phosphate:phosphoenolpyruvate translocator	0.02
Phaant1_15132|Phant.0022s0316.1	II	DMT		phosphate:phosphoenolpyruvate translocator	0.46
Phaant1_15151|Phant.0022s0333.1	II	DMT	GRP	glucose uptake (GRP subfamily)	0
Phaant1_15310|Phant.0023s0041.1	II	DMT		phosphate:phosphoenolpyruvate translocator	0.03
Phaant1_20137|Phant.0003s0558.1	II	FBT		sugar	0.02
Phaant1_6806|Phant.0135s0035.1	II	FBT		sugar	0.09
Phaant1_3662|Phant.0011s0257.1	II	FNT		formate/nitrite	0.06
Phaant1_12899|Phant.0002s0234.1	II	FNT		formate/nitrite	0.19
Phaant1_1885|Phant.0010s0406.1	II	GPH		sugar	0
Phaant1_1854|Phant.0010s0376.1	II	GPH		proton/sodium ion:sugar symporter	0
Phaant1_6806|Phant.0135s0035.1	II	GPH		sugar	0.09
Phaant1_12865|Phant.0002s0201.1	II	GPH		sugar	0
Phaant1_25325|Phant.0004s0768.1	II	GUP		glycerol:proton symporter	0
Phaant1_16374|Phant.0024s0372.1	II	MFS		glycerol-3-phosphate	0.01
Phaant1_1693|Phant.0010s0225.1	II	MFS		glycerol-3-phosphate	0.01
Phaant1_17339|Phant.0026s0036.1	II	MFS		glycerol-3-phosphate	0
Phaant1_2727|Phant.0103s0073.1	II	MFS		glycerol-3-phosphate	0.01
Phaant1_18941|Phant.0280s0002.1	II	MFS		glycerol-3-phosphate	0
Phaant1_28733|Phant.0005s0250.1	II	MFS		glycerol-3-phosphate	0.04
Phaant1_20174|Phant.0003s0592.1	II	MFS		glycerol-3-phosphate	0.02
Phaant1_18941|Phant.0280s0002.1	II	MFS		glycerol-3-phosphate	0
Phaant1_23243|Phant.0036s0034.1	II	MFS		glycerol-3-phosphate	0
Phaant1_24513|Phant.0004s0001.1	II	MFS		4-hydroxyphenylacetate	0
Phaant1_26470|Phant.0042s0235.1	II	MFS		glycerol-3-phosphate	0.01
Phaant1_27047|Phant.0044s0240.1	II	MFS		glycerol-3-phosphate	0.02
Phaant1_2727|Phant.0103s0073.1	II	MFS		glycerol-3-phosphate	0.01
Phaant1_28733|Phant.0005s0250.1	II	MFS		glycerol-3-phosphate	0.04
Phaant1_30052|Phant.0052s0092.1	II	MFS		metabolite (benzoate?)	0
Phaant1_32433|Phant.0060s0089.1	II	MFS		oxalate:formate antiporter	0.03
Phaant1_32697|Phant.0061s0186.1	II	MFS		sugar	0
Phaant1_40743|Phant.0096s0080.1	II	MFS		glycerol-3-phosphate	0.04
Phaant1_33605|Phant.0064s0253.1	II	MFS		glycerol-3-phosphate	0.02
Phaant1_35570|Phant.0070s0186.1	II	MFS		4-hydroxyphenylacetate	0
Phaant1_35940|Phant.0072s0117.1	II	MFS		glycerol-3-phosphate	0
Phaant1_37816|Phant.0080s0148.1	II	MFS		sugar	0.01
Phaant1_38243|Phant.0083s0021.1	II	MFS		oxalate:formate antiporter	0.01
Phaant1_40743|Phant.0096s0080.1	II	MFS		glycerol-3-phosphate	0.04
Phaant1_441|Phant.0001s0402.1	II	MFS		sugar	0.01
Phaant1_9176|Phant.0158s0060.1	II	MFS		oxalate:formate antiporter	0.03
Phaant1_13251|Phant.0002s0549.1	II	MFS		metabolite (benzoate?)	0.02
Phaant1_33605|Phant.0064s0253.1	II	MFS		glycerol-3-phosphate	0.02
Phaant1_27327|Phant.0045s0131.1	II	MIP		glycerol uptake	0.07
Phaant1_3072|Phant.0107s0019.1	II	MIP		glycerol uptake	0.01
Phaant1_33837|Phant.0066s0107.1	II	MIP		glycerol uptake	0.06
Phaant1_35351|Phant.0007s0755.1	II	MIP		glycerol uptake	0.02
Phaant1_35353|Phant.0007s0757.1	II	MIP		glycerol uptake	0.02
Phaant1_12475|Phant.0193s0014.1	II	MIP		glycerol uptake	0.02
Phaant1_1256|Phant.0001s1179.1	II	MIP		glycerol uptake	0
Phaant1_4344|Phant.0113s0062.1	II	MIP		glycerol uptake	0
Phaant1_7549|Phant.0143s0009.1	II	MIP		glycerol uptake	0.01
Phaant1_7550|Phant.0143s0010.1	II	MIP		glycerol uptake	0.01
Phaant1_1957|Phant.0010s0476.1	II	MTC		tricarboxylates	0.01
Phaant1_30258|Phant.0053s0046.1	II	MTC		tricarboxylates	0.02
Phaant1_30371|Phant.0053s0144.1	II	MTC		tricarboxylates	0.05
Phaant1_6751|Phant.0133s0103.1	II	MTC		tricarboxylates	0.01
Phaant1_22315|Phant.0034s0085.1	II	NSS		sodium ion:solute symporter	0
Phaant1_33376|Phant.0064s0032.1	II	NSS		sodium ion:solute symporter	0.01
Phaant1_16842|Phant.0025s0191.1	II	SSPTS	EnzymeIIC	cellobiose	0.02
Phaant1_10388|Phant.0017s0053.1	III	AAAP		amino acid	0.01
Phaant1_10397|Phant.0017s0062.1	III	AAAP		amino acid	0.01
Phaant1_16217|Phant.0024s0221.1	III	AAAP		amino acid	0
Phaant1_17713|Phant.0265s0006.1	III	AAAP		amino acid	0.02
Phaant1_19811|Phant.0003s0256.1	III	AAAP		amino acid	0
Phaant1_20274|Phant.0003s0686.1	III	AAAP		amino acid	0.01
Phaant1_21305|Phant.0316s0012.1	III	AAAP		amino acid	0.01
Phaant1_22989|Phant.0035s0185.1	III	AAAP		amino acid	0.01
Phaant1_23442|Phant.0036s0215.1	III	AAAP		amino acid	0.01
Phaant1_24214|Phant.0039s0018.1	III	AAAP		amino acid	0
Phaant1_25499|Phant.0040s0122.1	III	AAAP		amino acid	0.07
Phaant1_26858|Phant.0044s0066.1	III	AAAP		amino acid	0.01
Phaant1_27241|Phant.0045s0070.1	III	AAAP		amino acid	0.01
Phaant1_27397|Phant.0045s0183.1	III	AAAP		amino acid	0.01
Phaant1_28676|Phant.0005s0194.1	III	AAAP		amino acid	0.02
Phaant1_30189|Phant.0052s0209.1	III	AAAP		amino acid	0.03
Phaant1_3089|Phant.0107s0035.1	III	AAAP		amino acid	0.01
Phaant1_33071|Phant.0063s0037.1	III	AAAP		tryptophan/tyrosine	0.02
Phaant1_33458|Phant.0064s0113.1	III	AAAP		amino acid	0
Phaant1_33870|Phant.0066s0138.1	III	AAAP		amino acid	0.06
Phaant1_19811|Phant.0003s0256.1	III	AAAP		amino acid	0
Phaant1_35929|Phant.0072s0110.1	III	AAAP		amino acid	0.01
Phaant1_38787|Phant.0086s0058.1	III	AAAP		amino acid	0.02
Phaant1_39178|Phant.0089s0044.1	III	AAAP		amino acid	0.03
Phaant1_40222|Phant.0092s0123.1	III	AAAP		amino acid	0.03
Phaant1_12956|Phant.0002s0283.1	III	AAAP		amino acid	0
Phaant1_59|Phant.0001s0050.1	III	AAAP		amino acid	0
Phaant1_8514|Phant.0015s0390.1	III	AAAP		amino acid	0
Phaant1_14591|Phant.0213s0027.1	III	AAAP		amino acid	0
Phaant1_15387|Phant.0023s0115.1	III	AAAP		amino acid	0.17
Phaant1_21678|Phant.0032s0325.1	III	ABC		glutamate gated ion channel	0
Phaant1_22789|Phant.0035s0012.1	III	ABC	binding	D-methionine	0
Phaant1_26194|Phant.0041s0364.1	III	ABC	binding	leucine/valine	0.03
Phaant1_27154|Phant.0044s0336.1	III	ABC	binding	leucine/valine	0.01
Phaant1_28942|Phant.0005s0451.1	III	ABC	binding	urea	0
Phaant1_29025|Phant.0005s0533.1	III	ABC	binding	leucine/valine	0.04
Phaant1_29558|Phant.0050s0041.1	III	ABC	binding protein	dipeptide/oligopeptide	0
Phaant1_29925|Phant.0051s0185.1	III	ABC	binding	glycine betaine	0.48
Phaant1_32395|Phant.0060s0054.1	III	ABC	binding	leucine/valine	0.01
Phaant1_37433|Phant.0008s0344.1	III	ABC	binding	leucine/valine	0.02
Phaant1_39221|Phant.0089s0087.1	III	ABC		glutamate gated ion channel	0.03
Phaant1_8765|Phant.0152s0032.1	III	ABC	binding protein	glycine betaine/L-proline	0
Phaant1_430|Phant.0001s0393.1	III	ABC	binding	leucine/valine	0.01
Phaant1_13215|Phant.0002s0513.1	III	ABC	binding	leucine/valine	0.05
Phaant1_2220|Phant.0010s0731.1	III	ABC	binding protein	branched-chain amino acid	0
Phaant1_21567|Phant.0032s0220.1	III	APC		arginine:ornithine antiporter	0
Phaant1_32469|Phant.0060s0116.1	III	APC		amino acid	0.02
Phaant1_33770|Phant.0066s0043.1	III	APC		amino acid	0.02
Phaant1_41027|Phant.0099s0043.1	III	APC		amino acid	0.01
Phaant1_4926|Phant.0012s0060.1	III	APC		amino acid	0.02
Phaant1_26701|Phant.0043s0163.1	III	BCCT		glycine betaine/carnitine/choline	0.57
Phaant1_11772|Phant.0018s0442.1	III	BCCT		glycine betaine/carnitine/choline	0.13
Phaant1_27241|Phant.0045s0070.1	III	HAAAP		amino acid	0.01
Phaant1_33071|Phant.0063s0037.1	III	HAAAP		tryptophan/tyrosine	0.02
Phaant1_38787|Phant.0086s0058.1	III	HAAAP		amino acid	0.02
Phaant1_10210|Phant.0168s0011.1	III	MFS		organic cation	0
Phaant1_15530|Phant.0023s0252.1	III	MFS		organic cation	0.01
Phaant1_38216|Phant.0082s0116.1	III	MFS		organic cation	0
Phaant1_38217|Phant.0082s0117.1	III	MFS		organic cation	0
Phaant1_38218|Phant.0082s0118.1	III	MFS		organic cation	0
Phaant1_38219|Phant.0082s0119.1	III	MFS		organic cation	0
Phaant1_38485|Phant.0084s0052.1	III	MFS		organic cation	0.01
Phaant1_38830|Phant.0086s0092.1	III	MFS		organic cation	0
Phaant1_40254|Phant.0092s0154.1	III	MFS		organic cation	0.05
Phaant1_4862|Phant.0012s0001.1	III	MFS		organic cation	0
Phaant1_4863|Phant.0012s0002.1	III	MFS		organic cation	0
Phaant1_4865|Phant.0012s0004.1	III	MFS		organic cation	0
Phaant1_4866|Phant.0012s0005.1	III	MFS		organic cation	0
Phaant1_21542|Phant.0032s0196.1	III	OPT		oligopeptide	0.1
Phaant1_13061|Phant.0002s0378.1	III	POT		proton:dipeptide/tripeptide symporter	0
Phaant1_8676|Phant.0151s0033.1	III	POT		proton:dipeptide/tripeptide symporter	0.01
Phaant1_15628|Phant.0023s0344.1	III	SSS		sodium ion:proline symporter	0.01
Phaant1_10|Phant.0001s0008.1	III	SSS		sodium ion:proline symporter	0.46
Phaant1_23254|Phant.0036s0045.1	III	SSS		sodium ion:proline symporter	0.09
Phaant1_23923|Phant.0038s0092.1	III	SSS		sodium ion:proline symporter	0.11
Phaant1_23928|Phant.0038s0097.1	III	SSS		sodium ion:proline symporter	0.08
Phaant1_26650|Phant.0043s0113.1	III	SSS		sodium ion:proline symporter	0.05
Phaant1_32478|Phant.0060s0120.1	III	SSS		sodium ion:proline symporter	0.02
Phaant1_33554|Phant.0064s0205.1	III	SSS		sodium ion:proline symporter	0.31
Phaant1_39833|Phant.0090s0038.1	III	SSS		sodium ion:proline symporter	0
Phaant1_4757|Phant.0119s0002.1	III	SSS		sodium ion:proline symporter	0.03
Phaant1_21713|Phant.0320s0008.1	III	UT		urea	0.03
Phaant1_25003|Phant.0004s0461.1	III	UT		urea	0.01
Phaant1_29692|Phant.0050s0159.1	III	UT		urea	nan
Phaant1_37196|Phant.0008s0123.1	III	UT		urea	0.01
Phaant1_9092|Phant.0157s0021.1	III	UT		urea	0
Phaant1_14755|Phant.0218s0020.1	III	UT		urea	0.03
Phaant1_21418|Phant.0032s0078.1	III	YhaG		tryptophan uptake	0.02
Phaant1_32490|Phant.0060s0130.1	IV	AAA		ADP:ATP antiporter	0.25
Phaant1_34480|Phant.0069s0071.1	IV	AAA		ADP:ATP antiporter	0.15
Phaant1_6624|Phant.0132s0047.1	IV	AAA		ADP:ATP antiporter	0.09
Phaant1_9340|Phant.0016s0033.1	IV	AAA		ADP:ATP antiporter	0.03
Phaant1_1010|Phant.0001s0946.1	IV	DMT		nucleotide-sugar	0.01
Phaant1_15655|Phant.0023s0369.1	IV	DMT		nucleotide-sugar	0.01
Phaant1_16276|Phant.0024s0278.1	IV	DMT		nucleotide-sugar	0
Phaant1_16842|Phant.0025s0191.1	IV	DMT		nucleotide-sugar	0.02
Phaant1_16969|Phant.0025s0307.1	IV	DMT		nucleotide-sugar	0.01
Phaant1_17114|Phant.0025s0444.1	IV	DMT		nucleotide-sugar	0.01
Phaant1_17443|Phant.0026s0126.1	IV	DMT		nucleotide-sugar	0.07
Phaant1_18893|Phant.0028s0328.1	IV	DMT		nucleotide-sugar	0.03
Phaant1_19712|Phant.0003s0172.1	IV	DMT		nucleotide-sugar	0.01
Phaant1_20097|Phant.0003s0521.1	IV	DMT		nucleotide-sugar	0.06
Phaant1_22245|Phant.0034s0022.1	IV	DMT		nucleotide-sugar	0.05
Phaant1_2504|Phant.0101s0102.1	IV	DMT		nucleotide-sugar	0
Phaant1_25211|Phant.0004s0660.1	IV	DMT		nucleotide-sugar	0
Phaant1_25380|Phant.0040s0009.1	IV	DMT		nucleotide-sugar	0.07
Phaant1_1151|Phant.0001s1084.1	IV	DMT		nucleotide-sugar	0.01
Phaant1_27523|Phant.0046s0074.1	IV	DMT		nucleotide-sugar	0.05
Phaant1_27811|Phant.0047s0144.1	IV	DMT		nucleotide-sugar	0.03
Phaant1_29219|Phant.0005s0713.1	IV	DMT		nucleotide-sugar	0.04
Phaant1_29725|Phant.0051s0020.1	IV	DMT		nucleotide-sugar	0.07
Phaant1_30160|Phant.0052s0181.1	IV	DMT		nucleotide-sugar	0.03
Phaant1_30610|Phant.0054s0114.1	IV	DMT		nucleotide-sugar	0.03
Phaant1_31424|Phant.0057s0223.1	IV	DMT		nucleotide-sugar	0.02
Phaant1_11795|Phant.0180s0008.1	IV	DMT		nucleotide-sugar	0.03
Phaant1_32171|Phant.0006s0226.1	IV	DMT		nucleotide-sugar	0
Phaant1_34351|Phant.0068s0142.1	IV	DMT		nucleotide-sugar	0.01
Phaant1_34695|Phant.0007s0125.1	IV	DMT		nucleotide-sugar	0.15
Phaant1_35068|Phant.0007s0482.1	IV	DMT		nucleotide-sugar	0
Phaant1_36072|Phant.0073s0066.1	IV	DMT		nucleotide-sugar	0.09
Phaant1_36851|Phant.0078s0061.1	IV	DMT		nucleotide-sugar	0.09
Phaant1_12626|Phant.0199s0002.1	IV	DMT		nucleotide-sugar	0.03
Phaant1_37346|Phant.0008s0263.1	IV	DMT		nucleotide-sugar	0.04
Phaant1_37734|Phant.0080s0068.1	IV	DMT		nucleotide-sugar	0.03
Phaant1_3775|Phant.0011s0363.1	IV	DMT		nucleotide-sugar	0.08
Phaant1_37991|Phant.0081s0056.1	IV	DMT		nucleotide-sugar	0.01
Phaant1_4426|Phant.0113s0143.1	IV	DMT		nucleotide-sugar	0.03
Phaant1_5005|Phant.0012s0134.1	IV	DMT		nucleotide-sugar	0.01
Phaant1_5388|Phant.0120s0096.1	IV	DMT		nucleotide-sugar	0
Phaant1_6469|Phant.0130s0063.1	IV	DMT		nucleotide-sugar	0.05
Phaant1_7858|Phant.0146s0029.1	IV	DMT		nucleotide-sugar	0
Phaant1_9358|Phant.0016s0050.1	IV	DMT		nucleotide-sugar	0.03
Phaant1_13499|Phant.0002s0775.1	IV	DMT		nucleotide-sugar	0.05
Phaant1_14041|Phant.0207s0005.1	IV	DMT		nucleotide-sugar	0
Phaant1_14289|Phant.0021s0155.1	IV	DMT		nucleotide-sugar	0.01
Phaant1_20502|Phant.0030s0156.1	IV	ENT		nucleoside	0
Phaant1_23422|Phant.0036s0199.1	IV	ENT		nucleoside	0.01
Phaant1_23443|Phant.0036s0216.1	IV	ENT		nucleoside	0
Phaant1_29425|Phant.0005s0901.1	IV	ENT		nucleoside	0.01
Phaant1_25961|Phant.0041s0143.1	IV	ICln		nucleotide-sensitive anion channel	0.02
Phaant1_16225|Phant.0024s0227.1	IV	NCS2		xanthine/uracil	0.01
Phaant1_13328|Phant.0002s0621.1	IV	NCS2		xanthine/uracil	0.02
Phaant1_13359|Phant.0002s0648.1	IV	NCS2		xanthine/uracil	nan
Phaant1_18247|Phant.0027s0427.1	V	ABC	membrane	? (Fe-S cluster assembly/ATM1 precusor)	0.04
Phaant1_23859|Phant.0038s0034.1	V	ABC	ABC	? (Fe-S assembly/SufBCD system)	0.08
Phaant1_38849|Phant.0086s0110.1	V	ABC	binding	heme	0.02
Phaant1_39898|Phant.0090s0101.1	V	ABC	binding	heme	0.14
Phaant1_4066|Phant.0011s0630.1	V	ABC	membrane	? (Fe-S assembly/SufBCD system)	0.19
Phaant1_6967|Phant.0137s0061.1	V	ABC	binding	heme	0.02
Phaant1_7776|Phant.0145s0036.1	V	ABC	binding	heme	0.03
Phaant1_8503|Phant.0015s0379.1	V	ABC	membrane	? (Fe-S cluster assembly/ATM1 precusor)	0
Phaant1_8504|Phant.0015s0380.1	V	ABC	membrane	? (Fe-S cluster assembly/ATM1 precusor)	0
Phaant1_15091|Phant.0022s0277.1	V	ABC	binding	heme	0
Phaant1_8674|Phant.0151s0031.1	V	DMT		UDP-galactose:UMP antiporter	0.01
Phaant1_23430|Phant.0036s0207.1	V	FBT		folate/biopterin	0.03
Phaant1_30136|Phant.0052s0161.1	V	FBT		folate/biopterin	0
Phaant1_34304|Phant.0068s0097.1	V	FBT		folate/biopterin	0.01
Phaant1_35133|Phant.0007s0545.1	V	FBT		folate/biopterin	0
Phaant1_28645|Phant.0005s0165.1	V	MFS		Acetyl-CoA:CoA antiporter	0.01
Phaant1_32529|Phant.0061s0021.1	V	MFS		Acetyl-CoA:CoA antiporter	0.11
Phaant1_4953|Phant.0012s0085.1	V	MFS		Acetyl-CoA:CoA antiporter	0.02
Phaant1_10271|Phant.0168s0069.1	VI	ABC	ABCB	mitochondrial peptide export (ABCB/TAP)	0.03
Phaant1_10504|Phant.0017s0165.1	VI	ABC	binding	daunorubicin	0.02
Phaant1_15578|Phant.0023s0299.1	VI	ABC	binding	daunorubicin	0.01
Phaant1_15746|Phant.0023s0453.1	VI	ABC	membrane	multidrug	0.01
Phaant1_16957|Phant.0025s0299.1	VI	ABC	membrane	multidrug	0.01
Phaant1_17633|Phant.0261s0001.1	VI	ABC	membrane	multidrug	0
Phaant1_17934|Phant.0027s0134.1	VI	ABC	ABCG	White pigment protein homolog (ABCG)	0
Phaant1_19628|Phant.0003s0094.1	VI	ABC	binding	lipid A	0.05
Phaant1_19836|Phant.0003s0276.1	VI	ABC	binding	daunorubicin	0.38
Phaant1_20044|Phant.0003s0470.1	VI	ABC	ABCG	White pigment protein homolog (ABCG)	0.01
Phaant1_20099|Phant.0003s0523.1	VI	ABC	ABCG	White pigment protein homolog (ABCG)	0.03
Phaant1_20110|Phant.0003s0532.1	VI	ABC	membrane	multidrug	0.01
Phaant1_20111|Phant.0003s0533.1	VI	ABC	ABCB	mitochondrial peptide export (ABCB/TAP)	0.01
Phaant1_10629|Phant.0017s0284.1	VI	ABC	ABCG	White pigment protein homolog (ABCG)	0
Phaant1_10630|Phant.0017s0285.1	VI	ABC	ABCG	White pigment protein homolog (ABCG)	0.01
Phaant1_10636|Phant.0017s0291.1	VI	ABC	binding	daunorubicin	0.01
Phaant1_10784|Phant.0017s0433.1	VI	ABC	membrane	multidrug	0.03
Phaant1_10812|Phant.0017s0459.1	VI	ABC	membrane	multidrug	0.03
Phaant1_20901|Phant.0031s0052.1	VI	ABC	membrane	multidrug	0.01
Phaant1_21302|Phant.0316s0009.1	VI	ABC	ABCB	mitochondrial peptide export (ABCB/TAP)	0.07
Phaant1_21453|Phant.0032s0112.1	VI	ABC	membrane	multidrug	0.01
Phaant1_2163|Phant.0010s0677.1	VI	ABC	ABCB	mitochondrial peptide export (ABCB/TAP)	0.04
Phaant1_39242|Phant.0089s0102.1	VI	ABC	membrane	multidrug	0
Phaant1_2215|Phant.0010s0726.1	VI	ABC	membrane	multidrug	0.01
Phaant1_22247|Phant.0034s0024.1	VI	ABC	ABCB	mitochondrial peptide export (ABCB/TAP)	0.25
Phaant1_22337|Phant.0034s0106.1	VI	ABC	membrane	multidrug	0.08
Phaant1_22687|Phant.0034s0443.1	VI	ABC	ABCB	mitochondrial peptide export (ABCB/TAP)	0.01
Phaant1_23762|Phant.0037s0242.1	VI	ABC	membrane	multidrug	0.02
Phaant1_25962|Phant.0041s0144.1	VI	ABC	ABCB	mitochondrial peptide export (ABCB/TAP)	0.06
Phaant1_11093|Phant.0170s0055.1	VI	ABC	ABCG	White pigment protein homolog (ABCG)	0.02
Phaant1_26855|Phant.0044s0063.1	VI	ABC	ABCB	mitochondrial peptide export (ABCB/TAP)	0.1
Phaant1_2775|Phant.0103s0117.1	VI	ABC	membrane	multidrug	0.03
Phaant1_28309|Phant.0049s0157.1	VI	ABC	ABCG	White pigment protein homolog (ABCG)	0.11
Phaant1_28341|Phant.0049s0185.1	VI	ABC	membrane	multidrug	0.44
Phaant1_28374|Phant.0049s0216.1	VI	ABC	membrane	multidrug	0.01
Phaant1_28593|Phant.0005s0119.1	VI	ABC	ABCG	White pigment protein homolog (ABCG)	0.01
Phaant1_29221|Phant.0005s0714.1	VI	ABC	binding	lipid A	0.01
Phaant1_3039|Phant.0106s0063.1	VI	ABC	ABC	multidrug	0.01
Phaant1_3040|Phant.0106s0064.1	VI	ABC	ABC	multidrug	0.01
Phaant1_31573|Phant.0058s0047.1	VI	ABC	ABCB	mitochondrial peptide export (ABCB/TAP)	0.06
Phaant1_31946|Phant.0006s0011.1	VI	ABC	ABCG	White pigment protein homolog (ABCG)	0
Phaant1_32117|Phant.0006s0173.1	VI	ABC	ABCG	White pigment protein homolog (ABCG)	0
Phaant1_32377|Phant.0060s0038.1	VI	ABC	membrane	multidrug	0.17
Phaant1_33391|Phant.0064s0046.1	VI	ABC	binding	daunorubicin	0.13
Phaant1_33497|Phant.0064s0150.1	VI	ABC	membrane	multidrug	0.01
Phaant1_33552|Phant.0064s0203.1	VI	ABC	membrane	multidrug	0.03
Phaant1_34169|Phant.0067s0266.1	VI	ABC	membrane	multidrug	0.01
Phaant1_34286|Phant.0068s0083.1	VI	ABC	ABCG	White pigment protein homolog (ABCG)	0.09
Phaant1_34287|Phant.0068s0084.1	VI	ABC	ABCG	White pigment protein homolog (ABCG)	0.1
Phaant1_35095|Phant.0007s0509.1	VI	ABC	ABCB	mitochondrial peptide export (ABCB/TAP)	0.12
Phaant1_35595|Phant.0070s0211.1	VI	ABC	ABCG	White pigment protein homolog (ABCG)	0.01
Phaant1_3590|Phant.0011s0190.1	VI	ABC	membrane	multidrug	0.04
Phaant1_3611|Phant.0011s0210.1	VI	ABC	ABCG	White pigment protein homolog (ABCG)	0.08
Phaant1_36188|Phant.0074s0026.1	VI	ABC	membrane	multidrug	0.02
Phaant1_3624|Phant.0011s0222.1	VI	ABC	membrane	toxin secretion	0.03
Phaant1_3649|Phant.0011s0246.1	VI	ABC	membrane	multidrug	0.26
Phaant1_12671|Phant.0002s0024.1	VI	ABC	binding	lipid A	0.02
Phaant1_37250|Phant.0008s0173.1	VI	ABC	ABCG	White pigment protein homolog (ABCG)	0.01
Phaant1_37385|Phant.0008s0298.1	VI	ABC	ABCG	White pigment protein homolog (ABCG)	0.02
Phaant1_37404|Phant.0008s0315.1	VI	ABC	ABCG	White pigment protein homolog (ABCG)	0.01
Phaant1_37408|Phant.0008s0319.1	VI	ABC	ABCG	White pigment protein homolog (ABCG)	0.01
Phaant1_3749|Phant.0011s0340.1	VI	ABC	membrane	multidrug	0.01
Phaant1_37804|Phant.0080s0137.1	VI	ABC	ABCB	mitochondrial peptide export (ABCB/TAP)	0.03
Phaant1_3819|Phant.0011s0402.1	VI	ABC	ABCG	White pigment protein homolog (ABCG)	0
Phaant1_38398|Phant.0083s0173.1	VI	ABC	membrane	multidrug	0
Phaant1_38608|Phant.0085s0030.1	VI	ABC	ABCB	mitochondrial peptide export (ABCB/TAP)	0.01
Phaant1_4008|Phant.0011s0578.1	VI	ABC	membrane	multidrug	0.04
Phaant1_4303|Phant.0113s0022.1	VI	ABC	membrane	multidrug	0.03
Phaant1_4785|Phant.0119s0029.1	VI	ABC	ABCG	White pigment protein homolog (ABCG)	0.02
Phaant1_4806|Phant.0119s0048.1	VI	ABC	ABCG	White pigment protein homolog (ABCG)	0.02
Phaant1_48|Phant.0001s0040.1	VI	ABC	membrane	multidrug	0.02
Phaant1_5132|Phant.0012s0249.1	VI	ABC	ABCG	White pigment protein homolog (ABCG)	0.01
Phaant1_5312|Phant.0120s0023.1	VI	ABC	membrane	multidrug	0.02
Phaant1_5377|Phant.0120s0086.1	VI	ABC	ABCB	mitochondrial peptide export (ABCB/TAP)	0.05
Phaant1_5890|Phant.0129s0058.1	VI	ABC	ABCG	White pigment protein homolog (ABCG)	0.01
Phaant1_6227|Phant.0013s0242.1	VI	ABC	ABC	multidrug	0.17
Phaant1_7158|Phant.0014s0084.1	VI	ABC	ABC	multidrug	0.02
Phaant1_7209|Phant.0014s0129.1	VI	ABC	ABCG	White pigment protein homolog (ABCG)	0
Phaant1_7354|Phant.0014s0260.1	VI	ABC	ABCG	White pigment protein homolog (ABCG)	0.14
Phaant1_7644|Phant.0143s0101.1	VI	ABC	membrane	multidrug	0.04
Phaant1_7789|Phant.0145s0049.1	VI	ABC	ABCG	White pigment protein homolog (ABCG)	0.02
Phaant1_7880|Phant.0146s0047.1	VI	ABC	ABCG	White pigment protein homolog (ABCG)	0.01
Phaant1_8955|Phant.0154s0080.1	VI	ABC	binding	lipid A	0.03
Phaant1_9123|Phant.0158s0008.1	VI	ABC	ABCG	White pigment protein homolog (ABCG)	0.06
Phaant1_14610|Phant.0214s0006.1	VI	ABC	membrane	multidrug	0.01
Phaant1_15047|Phant.0022s0237.1	VI	ABC	membrane	toxin secretion	0.02
Phaant1_10532|Phant.0017s0193.1	VI	AI-2E		Autoinducer-2 export	0.01
Phaant1_15493|Phant.0023s0218.1	VI	AI-2E		Autoinducer-2 export	0.1
Phaant1_18577|Phant.0028s0044.1	VI	AI-2E		Autoinducer-2 export	0.09
Phaant1_20096|Phant.0003s0520.1	VI	AI-2E		Autoinducer-2 export	0.02
Phaant1_23641|Phant.0037s0129.1	VI	AI-2E		Autoinducer-2 export	0.03
Phaant1_11296|Phant.0018s0019.1	VI	AI-2E		Autoinducer-2 export	0.04
Phaant1_27853|Phant.0047s0185.1	VI	AI-2E		Autoinducer-2 export	0.02
Phaant1_35174|Phant.0007s0584.1	VI	AI-2E		Autoinducer-2 export	0.03
Phaant1_6192|Phant.0013s0213.1	VI	AI-2E		Autoinducer-2 export	0.01
Phaant1_709|Phant.0001s0656.1	VI	AI-2E		Autoinducer-2 export	0.01
Phaant1_22954|Phant.0035s0154.1	VI	ArAE		fusaric acid efflux?	0.01
Phaant1_19996|Phant.0003s0427.1	VI	DMT		drug/metabolite?	0.02
Phaant1_18022|Phant.0027s0218.1	VI	DMT		drug/metabolite?	0.02
Phaant1_36154|Phant.0073s0142.1	VI	DMT		drug/metabolite?	0.03
Phaant1_4742|Phant.0118s0101.1	VI	DMT		drug/metabolite?	0.03
Phaant1_18140|Phant.0027s0325.1	VI	DMT		drug/metabolite?	0
Phaant1_1833|Phant.0010s0357.1	VI	DMT		drug/metabolite?	0
Phaant1_1866|Phant.0010s0388.1	VI	DMT		drug/metabolite?	0.01
Phaant1_22768|Phant.0349s0002.1	VI	DMT		drug/metabolite?	0.01
Phaant1_34634|Phant.0007s0067.1	VI	DMT		drug/metabolite?	0.01
Phaant1_19269|Phant.0029s0195.1	VI	DMT		drug/metabolite?	0
Phaant1_19501|Phant.0297s0015.1	VI	DMT		drug/metabolite?	0
Phaant1_19996|Phant.0003s0427.1	VI	DMT		drug/metabolite?	0.02
Phaant1_21415|Phant.0032s0075.1	VI	DMT		drug/metabolite?	0.01
Phaant1_21474|Phant.0032s0133.1	VI	DMT		drug/metabolite?	0.02
Phaant1_22318|Phant.0034s0087.1	VI	DMT		drug/metabolite?	0
Phaant1_23971|Phant.0038s0135.1	VI	DMT		drug/metabolite?	0.01
Phaant1_2428|Phant.0101s0029.1	VI	DMT		drug/metabolite?	0.03
Phaant1_24526|Phant.0004s0010.1	VI	DMT		drug/metabolite?	0.11
Phaant1_252|Phant.0001s0229.1	VI	DMT		drug/metabolite?	0.01
Phaant1_25603|Phant.0040s0214.1	VI	DMT		drug/metabolite?	0.11
Phaant1_25701|Phant.0040s0307.1	VI	DMT		drug/metabolite?	0.01
Phaant1_26329|Phant.0042s0103.1	VI	DMT		drug/metabolite?	0.01
Phaant1_26876|Phant.0044s0082.1	VI	DMT		drug/metabolite?	0
Phaant1_37152|Phant.0008s0082.1	VI	DMT		drug/metabolite?	0.01
Phaant1_28310|Phant.0049s0158.1	VI	DMT		drug/metabolite?	0.02
Phaant1_28486|Phant.0005s0016.1	VI	DMT		drug/metabolite?	0
Phaant1_22318|Phant.0034s0087.1	VI	DMT		drug/metabolite?	0
Phaant1_29051|Phant.0005s0556.1	VI	DMT		drug/metabolite?	0.03
Phaant1_29267|Phant.0005s0753.1	VI	DMT		drug/metabolite?	0.06
Phaant1_29938|Phant.0051s0198.1	VI	DMT		drug/metabolite?	0.01
Phaant1_31592|Phant.0058s0064.1	VI	DMT		drug/metabolite?	0
Phaant1_11985|Phant.0186s0011.1	VI	DMT		drug/metabolite?	0.02
Phaant1_11|Phant.0001s0009.1	VI	DMT		drug/metabolite?	0.07
Phaant1_33540|Phant.0064s0191.1	VI	DMT	SMR	multidrug efflux (SMR)	0.02
Phaant1_8346|Phant.0015s0231.1	VI	DMT		drug/metabolite?	0.03
Phaant1_34090|Phant.0067s0189.1	VI	DMT		drug/metabolite?	0
Phaant1_34171|Phant.0067s0268.1	VI	DMT		drug/metabolite?	0
Phaant1_34176|Phant.0067s0273.1	VI	DMT		drug/metabolite?	0
Phaant1_34398|Phant.0068s0184.1	VI	DMT		drug/metabolite?	0.02
Phaant1_35316|Phant.0007s0720.1	VI	DMT		drug/metabolite?	0.01
Phaant1_1010|Phant.0001s0946.1	VI	DMT	SMR	multidrug/quaternary ammonium compound efflux (SMR subfamily)	0.01
Phaant1_35700|Phant.0071s0085.1	VI	DMT		drug/metabolite?	0
Phaant1_37152|Phant.0008s0082.1	VI	DMT		drug/metabolite?	0.01
Phaant1_37188|Phant.0008s0116.1	VI	DMT		drug/metabolite?	0.01
Phaant1_37198|Phant.0008s0125.1	VI	DMT		drug/metabolite?	0
Phaant1_37201|Phant.0008s0128.1	VI	DMT		drug/metabolite?	1.25
Phaant1_37464|Phant.0008s0373.1	VI	DMT		drug/metabolite?	0.01
Phaant1_9939|Phant.0161s0004.1	VI	DMT		drug/metabolite?	0.01
Phaant1_1833|Phant.0010s0357.1	VI	DMT		drug/metabolite?	0
Phaant1_6011|Phant.0013s0049.1	VI	DMT		drug/metabolite?	0
Phaant1_38107|Phant.0082s0033.1	VI	DMT		drug/metabolite?	0.01
Phaant1_38305|Phant.0083s0082.1	VI	DMT		drug/metabolite?	0.02
Phaant1_29725|Phant.0051s0020.1	VI	DMT		drug/metabolite?	0.07
Phaant1_30160|Phant.0052s0181.1	VI	DMT		drug/metabolite?	0.03
Phaant1_41072|Phant.0099s0081.1	VI	DMT		drug/metabolite?	0
Phaant1_16969|Phant.0025s0307.1	VI	DMT		drug/metabolite?	0.01
Phaant1_4742|Phant.0118s0101.1	VI	DMT		drug/metabolite?	0.03
Phaant1_5028|Phant.0012s0157.1	VI	DMT	DME	drug/metabolite?	0.01
Phaant1_5326|Phant.0120s0037.1	VI	DMT		drug/metabolite?	0.03
Phaant1_5928|Phant.0129s0094.1	VI	DMT		drug/metabolite?	0.07
Phaant1_1369|Phant.0001s1286.1	VI	DMT		drug/metabolite?	0.02
Phaant1_6011|Phant.0013s0049.1	VI	DMT		drug/metabolite?	0
Phaant1_6115|Phant.0013s0144.1	VI	DMT	SMR	multidrug efflux (SMR)	0.02
Phaant1_6364|Phant.0013s0368.1	VI	DMT		drug/metabolite?	0.05
Phaant1_6524|Phant.0131s0049.1	VI	DMT		drug/metabolite?	0.01
Phaant1_6524|Phant.0131s0049.1	VI	DMT		drug/metabolite?	0.01
Phaant1_6534|Phant.0131s0059.1	VI	DMT		multidrug efflux (SMR subfamily)	0.02
Phaant1_8022|Phant.0147s0106.1	VI	DMT		drug/metabolite?	0.01
Phaant1_8064|Phant.0148s0033.1	VI	DMT		drug/metabolite?	0.01
Phaant1_8648|Phant.0151s0006.1	VI	DMT		drug/metabolite?	0
Phaant1_9487|Phant.0016s0170.1	VI	DMT		drug/metabolite?	0
Phaant1_9902|Phant.0160s0048.1	VI	DMT		drug/metabolite?	0.07
Phaant1_9939|Phant.0161s0004.1	VI	DMT		drug/metabolite?	0.01
Phaant1_13252|Phant.0002s0550.1	VI	DMT		drug/metabolite?	0.03
Phaant1_1378|Phant.0001s1295.1	VI	DMT		drug/metabolite?	0.01
Phaant1_14671|Phant.0215s0025.1	VI	DMT		drug/metabolite?	0.02
Phaant1_15044|Phant.0022s0236.1	VI	DMT		drug/metabolite?	0.02
Phaant1_4771|Phant.0119s0016.1	VI	DMT		drug/metabolite?	0.49
Phaant1_17345|Phant.0026s0042.1	VI	GPH		multidrug efflux?	0.01
Phaant1_24735|Phant.0004s0204.1	VI	GPH		multidrug efflux?	0.02
Phaant1_27995|Phant.0048s0091.1	VI	GPH		multidrug efflux?	0.01
Phaant1_37640|Phant.0008s0528.1	VI	GPH		multidrug efflux?	0.01
Phaant1_21808|Phant.0328s0008.1	VI	HCC		hemolysin C (HlyC) homolog	0.01
Phaant1_26187|Phant.0041s0358.1	VI	HCC		hemolysin C (HlyC) homolog	0.01
Phaant1_34719|Phant.0007s0149.1	VI	HCC		hemolysin C (HlyC) homolog	0.08
Phaant1_14655|Phant.0215s0009.1	VI	HCC		hemolysin C (HlyC) homolog	0.09
Phaant1_15587|Phant.0023s0308.1	VI	MFS		sugar efflux?	0.08
Phaant1_15643|Phant.0023s0358.1	VI	MFS		multidrug efflux	0
Phaant1_15697|Phant.0023s0408.1	VI	MFS		sugar efflux?	0
Phaant1_40160|Phant.0092s0063.1	VI	MFS		multidrug efflux	0.01
Phaant1_16287|Phant.0024s0289.1	VI	MFS		multidrug efflux	0
Phaant1_16298|Phant.0024s0300.1	VI	MFS		multidrug efflux	0.01
Phaant1_16328|Phant.0024s0329.1	VI	MFS		multidrug efflux	0
Phaant1_16370|Phant.0024s0368.1	VI	MFS		multidrug efflux	0.03
Phaant1_16377|Phant.0024s0375.1	VI	MFS		tetracycline efflux?	0
Phaant1_16407|Phant.0024s0401.1	VI	MFS		multidrug efflux	0.01
Phaant1_16784|Phant.0025s0134.1	VI	MFS		multidrug efflux	0.03
Phaant1_16985|Phant.0025s0323.1	VI	MFS		multidrug efflux	0
Phaant1_1725|Phant.0010s0253.1	VI	MFS		multidrug efflux	0.03
Phaant1_7173|Phant.0014s0098.1	VI	MFS		multidrug efflux	0.02
Phaant1_17587|Phant.0026s0252.1	VI	MFS		multidrug efflux	0.12
Phaant1_18002|Phant.0027s0198.1	VI	MFS		multidrug efflux	0.03
Phaant1_18326|Phant.0027s0500.1	VI	MFS		multidrug efflux	0
Phaant1_19058|Phant.0029s0019.1	VI	MFS		multidrug efflux	0.01
Phaant1_20124|Phant.0003s0545.1	VI	MFS		multidrug efflux	0
Phaant1_20507|Phant.0030s0161.1	VI	MFS		multidrug efflux	0.02
Phaant1_10792|Phant.0017s0440.1	VI	MFS		multidrug efflux	0.07
Phaant1_10794|Phant.0017s0442.1	VI	MFS		multidrug efflux	0
Phaant1_21553|Phant.0032s0207.1	VI	MFS		multidrug efflux	0.01
Phaant1_21565|Phant.0032s0218.1	VI	MFS		multidrug efflux	0.06
Phaant1_21649|Phant.0032s0297.1	VI	MFS		multidrug efflux	0.02
Phaant1_2181|Phant.0010s0695.1	VI	MFS		sugar efflux?	0.01
Phaant1_21888|Phant.0033s0057.1	VI	MFS		multidrug efflux	0
Phaant1_22019|Phant.0033s0175.1	VI	MFS		multidrug efflux	0
Phaant1_22271|Phant.0034s0046.1	VI	MFS		multidrug efflux	0.01
Phaant1_22694|Phant.0034s0450.1	VI	MFS		multidrug efflux	0
Phaant1_22772|Phant.0349s0006.1	VI	MFS		multidrug efflux	0.06
Phaant1_18326|Phant.0027s0500.1	VI	MFS		multidrug efflux	0
Phaant1_22991|Phant.0035s0187.1	VI	MFS		multidrug efflux	0.01
Phaant1_23007|Phant.0035s0203.1	VI	MFS		multidrug efflux	0.01
Phaant1_23333|Phant.0036s0116.1	VI	MFS		multidrug efflux	0
Phaant1_23438|Phant.0036s0211.1	VI	MFS		multidrug efflux	0
Phaant1_23995|Phant.0038s0159.1	VI	MFS		multidrug efflux	0.07
Phaant1_2480|Phant.0101s0078.1	VI	MFS		multidrug efflux	0.03
Phaant1_24906|Phant.0004s0367.1	VI	MFS		multidrug efflux	0.04
Phaant1_22694|Phant.0034s0450.1	VI	MFS		multidrug efflux	0
Phaant1_25208|Phant.0004s0657.1	VI	MFS		multidrug efflux	0.02
Phaant1_25451|Phant.0040s0077.1	VI	MFS		multidrug efflux	0
Phaant1_25652|Phant.0040s0262.1	VI	MFS		multidrug efflux	0
Phaant1_11128|Phant.0171s0023.1	VI	MFS		multidrug efflux	0.1
Phaant1_15587|Phant.0023s0308.1	VI	MFS		sugar efflux?	0.08
Phaant1_26326|Phant.0042s0100.1	VI	MFS		multidrug efflux	0.01
Phaant1_2690|Phant.0103s0038.1	VI	MFS		tetracycline efflux?	0.02
Phaant1_27060|Phant.0044s0251.1	VI	MFS		sugar efflux?	0.08
Phaant1_27225|Phant.0045s0055.1	VI	MFS		multidrug efflux	0.01
Phaant1_2771|Phant.0103s0113.1	VI	MFS		multidrug efflux	0.01
Phaant1_2809|Phant.0103s0146.1	VI	MFS		multidrug efflux	0
Phaant1_29185|Phant.0005s0680.1	VI	MFS		multidrug efflux	0.04
Phaant1_29206|Phant.0005s0701.1	VI	MFS		multidrug efflux	0.01
Phaant1_29432|Phant.0005s0908.1	VI	MFS		tetracycline efflux?	0.01
Phaant1_29465|Phant.0005s0940.1	VI	MFS		multidrug efflux	0
Phaant1_29501|Phant.0005s0976.1	VI	MFS		multidrug efflux	0
Phaant1_30048|Phant.0052s0088.1	VI	MFS		tetracycline efflux?	0.01
Phaant1_30172|Phant.0052s0193.1	VI	MFS		multidrug efflux	0
Phaant1_30237|Phant.0053s0026.1	VI	MFS		multidrug efflux	0
Phaant1_30570|Phant.0054s0078.1	VI	MFS		multidrug efflux	0.01
Phaant1_30612|Phant.0054s0116.1	VI	MFS		multidrug efflux	0.02
Phaant1_31653|Phant.0058s0119.1	VI	MFS		multidrug efflux	0.01
Phaant1_3167|Phant.0108s0018.1	VI	MFS		multidrug efflux	0.04
Phaant1_3175|Phant.0108s0025.1	VI	MFS		multidrug efflux	0.03
Phaant1_32239|Phant.0006s0282.1	VI	MFS		multidrug efflux	0.18
Phaant1_32356|Phant.0060s0017.1	VI	MFS		multidrug efflux	0
Phaant1_32467|Phant.0060s0114.1	VI	MFS		multidrug efflux	0.02
Phaant1_32908|Phant.0062s0059.1	VI	MFS		multidrug efflux	0
Phaant1_33910|Phant.0067s0021.1	VI	MFS		multidrug efflux	0.02
Phaant1_34111|Phant.0067s0210.1	VI	MFS		multidrug efflux	0.03
Phaant1_34437|Phant.0069s0033.1	VI	MFS		multidrug efflux	0.01
Phaant1_35763|Phant.0071s0139.1	VI	MFS		sugar efflux?	0.01
Phaant1_35937|Phant.0072s0114.1	VI	MFS		multidrug efflux	0.01
Phaant1_36281|Phant.0074s0111.1	VI	MFS		multidrug efflux	0
Phaant1_36284|Phant.0074s0114.1	VI	MFS		multidrug efflux	0.01
Phaant1_36481|Phant.0075s0105.1	VI	MFS		multidrug efflux	0
Phaant1_37194|Phant.0008s0121.1	VI	MFS		multidrug efflux	0
Phaant1_12473|Phant.0193s0012.1	VI	MFS		multidrug efflux	0.01
Phaant1_12573|Phant.0196s0003.1	VI	MFS		multidrug efflux	0.01
Phaant1_37097|Phant.0008s0035.1	VI	MFS		multidrug efflux	0
Phaant1_37193|Phant.0008s0120.1	VI	MFS		multidrug efflux	0
Phaant1_37194|Phant.0008s0121.1	VI	MFS		multidrug efflux	0
Phaant1_38027|Phant.0081s0091.1	VI	MFS		multidrug efflux	0.02
Phaant1_38386|Phant.0083s0161.1	VI	MFS		multidrug efflux	0.03
Phaant1_38389|Phant.0083s0164.1	VI	MFS		multidrug efflux	0.01
Phaant1_38443|Phant.0084s0012.1	VI	MFS		multidrug efflux	0.07
Phaant1_38703|Phant.0085s0115.1	VI	MFS		multidrug efflux?	0.66
Phaant1_3882|Phant.0011s0464.1	VI	MFS		multidrug efflux	0.01
Phaant1_39513|Phant.0009s0208.1	VI	MFS		multidrug efflux	0
Phaant1_39943|Phant.0090s0141.1	VI	MFS		multidrug efflux	0.03
Phaant1_40189|Phant.0092s0091.1	VI	MFS		multidrug efflux	0.02
Phaant1_40461|Phant.0094s0035.1	VI	MFS		multidrug efflux	0
Phaant1_41022|Phant.0099s0038.1	VI	MFS		multidrug efflux	0.01
Phaant1_4209|Phant.0111s0005.1	VI	MFS		multidrug efflux?	0
Phaant1_4362|Phant.0113s0080.1	VI	MFS		multidrug efflux	0.01
Phaant1_4381|Phant.0113s0098.1	VI	MFS		multidrug efflux	0.11
Phaant1_4783|Phant.0119s0027.1	VI	MFS		multidrug efflux	0
Phaant1_5015|Phant.0012s0144.1	VI	MFS		multidrug efflux	0.01
Phaant1_5076|Phant.0012s0204.1	VI	MFS		multidrug efflux	0
Phaant1_5077|Phant.0012s0205.1	VI	MFS		multidrug efflux	0
Phaant1_5093|Phant.0012s0219.1	VI	MFS		multidrug efflux	0.01
Phaant1_12846|Phant.0002s0187.1	VI	MFS		multidrug efflux	0.01
Phaant1_1318|Phant.0001s1238.1	VI	MFS		multidrug efflux	0
Phaant1_5625|Phant.0126s0016.1	VI	MFS		multidrug efflux	0
Phaant1_5778|Phant.0127s0050.1	VI	MFS		multidrug efflux	0.15
Phaant1_6200|Phant.0013s0221.1	VI	MFS		multidrug efflux	0.05
Phaant1_6674|Phant.0133s0035.1	VI	MFS		multidrug efflux	0.02
Phaant1_6758|Phant.0133s0110.1	VI	MFS		multidrug efflux	0.01
Phaant1_7173|Phant.0014s0098.1	VI	MFS		multidrug efflux	0.02
Phaant1_7887|Phant.0146s0052.1	VI	MFS		multidrug efflux	0.02
Phaant1_8095|Phant.0015s0001.1	VI	MFS		multidrug efflux	0
Phaant1_8129|Phant.0015s0033.1	VI	MFS		multidrug efflux	0
Phaant1_9349|Phant.0016s0042.1	VI	MFS		multidrug efflux?	0.07
Phaant1_9983|Phant.0161s0045.1	VI	MFS		multidrug efflux	0.01
Phaant1_13241|Phant.0002s0539.1	VI	MFS		multidrug efflux	0.01
Phaant1_14102|Phant.0208s0010.1	VI	MFS		multidrug efflux	0.01
Phaant1_14678|Phant.0215s0031.1	VI	MFS		multidrug efflux	0.02
Phaant1_10210|Phant.0168s0011.1	VI	MFS		multidrug efflux	0
Phaant1_15216|Phant.0223s0013.1	VI	MFS		multidrug efflux	0.01
Phaant1_1017|Phant.0001s0953.1	VI	MOP	MATE	multidrug efflux	0.01
Phaant1_17960|Phant.0027s0159.1	VI	MOP	MATE	multidrug efflux	0.03
Phaant1_19172|Phant.0029s0116.1	VI	MOP	MATE	multidrug efflux	0.01
Phaant1_23081|Phant.0035s0265.1	VI	MOP	MATE	multidrug efflux	0.01
Phaant1_261|Phant.0001s0238.1	VI	MOP	MATE	multidrug efflux	0.01
Phaant1_28200|Phant.0049s0052.1	VI	MOP	MATE	multidrug efflux	0.04
Phaant1_28529|Phant.0005s0058.1	VI	MOP	PST	polysaccharide export	0.01
Phaant1_29805|Phant.0051s0084.1	VI	MOP	MATE	multidrug efflux	0.01
Phaant1_30028|Phant.0052s0068.1	VI	MOP	MATE	multidrug efflux	0.03
Phaant1_30241|Phant.0053s0030.1	VI	MOP	MATE	multidrug efflux	0.02
Phaant1_337|Phant.0001s0310.1	VI	MOP	MATE	multidrug efflux	0
Phaant1_338|Phant.0001s0311.1	VI	MOP	MATE	multidrug efflux	0
Phaant1_34053|Phant.0067s0153.1	VI	MOP	MATE	multidrug efflux	0.07
Phaant1_35797|Phant.0071s0173.1	VI	MOP	MATE	multidrug efflux	0.01
Phaant1_37520|Phant.0008s0422.1	VI	MOP	MATE	multidrug efflux	0.01
Phaant1_5036|Phant.0012s0165.1	VI	MOP	MATE	multidrug efflux	0.03
Phaant1_628|Phant.0001s0577.1	VI	MOP	MATE	multidrug efflux	0
Phaant1_632|Phant.0001s0581.1	VI	MOP	MATE	multidrug efflux	0.01
Phaant1_6390|Phant.0013s0391.1	VI	MOP	MATE	multidrug efflux	0
Phaant1_6533|Phant.0131s0058.1	VI	MOP	MATE	multidrug efflux	0.01
Phaant1_9785|Phant.0016s0436.1	VI	MOP	MATE	multidrug efflux	0.14
Phaant1_14714|Phant.0217s0004.1	VI	MOP	MATE	multidrug efflux	0.01
Phaant1_10571|Phant.0017s0229.1	VI	MPT		inner membrane translocase (import) Tim17	0.01
Phaant1_22787|Phant.0035s0010.1	VI	MPT			0.06
Phaant1_2816|Phant.0104s0007.1	VI	MPT		inner membrane translocase (import) Tim17	0.01
Phaant1_2847|Phant.0104s0033.1	VI	MPT			0.04
Phaant1_32702|Phant.0061s0191.1	VI	MPT		inner membrane translocase (import) Tim10	0.21
Phaant1_35213|Phant.0007s0620.1	VI	MPT			0.25
Phaant1_35849|Phant.0072s0034.1	VI	MPT		inner membrane translocase (import) Tim10	0.06
Phaant1_36218|Phant.0074s0055.1	VI	MPT		inner membrane translocase (import) Tim17	0.4
Phaant1_39552|Phant.0009s0246.1	VI	MPT		inner membrane translocase (import) Tim10	0.07
Phaant1_7940|Phant.0147s0027.1	VI	MPT		inner membrane translocase (import) Tim10	0.02
Phaant1_28521|Phant.0005s0050.1	VI	Oxa1		60 KD inner membrane protein OxaA homolog	0.06
Phaant1_32040|Phant.0006s0101.1	VI	Oxa1		60 KD inner membrane protein OxaA homolog	0.41
Phaant1_18345|Phant.0027s0519.1	VI	P-ATPase		phospholipid	0.04
Phaant1_13303|Phant.0002s0598.1	VI	P-ATPase		phospholipid	0.08
Phaant1_13484|Phant.0002s0760.1	VI	P-ATPase		phospholipid	0.03
Phaant1_29583|Phant.0050s0061.1	VI	PCC	membrane	multidrug/exoprotein? (EcsBA homolog)	0.11
Phaant1_14678|Phant.0215s0031.1	VI	POT		multidrug efflux	0.02
Phaant1_15240|Phant.0224s0017.1	VI	RFC		multidrug efflux	0
Phaant1_22346|Phant.0034s0114.1	VI	RND	HAE3	multidrug/solvent efflux (HAE3 subfamily)	0.01
Phaant1_29124|Phant.0005s0626.1	VI	RND	HAE3	multidrug/solvent efflux (HAE3 subfamily)	0
Phaant1_33421|Phant.0064s0076.1	VI	RND	HAE2	multidrug/solvent efflux (MmpL homolog/HAE2 subfamily)	0
Phaant1_33424|Phant.0064s0079.1	VI	RND	HAE2	multidrug/solvent efflux (MmpL homolog/HAE2 subfamily)	0
Phaant1_34218|Phant.0068s0027.1	VI	RND	HAE3	multidrug/solvent efflux (HAE3 subfamily)	0
Phaant1_4346|Phant.0113s0064.1	VI	RND	HAE3	multidrug/solvent efflux (HAE3 subfamily)	0.04
Phaant1_4347|Phant.0113s0065.1	VI	RND	HAE3	multidrug/solvent efflux (HAE3 subfamily)	0.02
Phaant1_11166|Phant.0172s0019.1	VI	Tat		protein export	0
Phaant1_31494|Phant.0057s0290.1	VI	Tat		protein export	0.06
Phaant1_39454|Phant.0009s0162.1	VI	Tat		protein export	0.01
Phaant1_4365|Phant.0113s0083.1	VI	Tat		protein export	0.01
Phaant1_1931|Phant.0010s0451.1	VI	TerC		tellurium ion efflux	0.04
Phaant1_22796|Phant.0035s0018.1	VI	TerC		tellurium ion efflux	0
Phaant1_25456|Phant.0040s0082.1	VI	TerC		tellurium ion efflux	0
Phaant1_32710|Phant.0061s0198.1	VI	TerC		tellurium ion efflux	0.01
Phaant1_35262|Phant.0007s0668.1	VI	TerC		tellurium ion efflux	0.04
Phaant1_35263|Phant.0007s0669.1	VI	TerC		tellurium ion efflux	0.11
Phaant1_13123|Phant.0002s0429.1	VI	TerC		tellurium ion efflux	0
Phaant1_9347|Phant.0016s0040.1	VI	TerC		tellurium ion efflux	0
Phaant1_16034|Phant.0024s0051.1	VIII	ABC	ABC	? (Uup homolog/duplicated ATPase)	2.85
Phaant1_2062|Phant.0010s0579.1	VIII	ABC	ABC	? (Uup homolog/duplicated ATPase)	0.24
Phaant1_11077|Phant.0170s0041.1	VIII	ABC	ABC	? (Uup homolog/duplicated ATPase)	0.09
Phaant1_2211|Phant.0010s0725.1	VIII	ABC	membrane	?	0
Phaant1_230|Phant.0001s0208.1	VIII	ABC	membrane	?	0.01
Phaant1_24354|Phant.0039s0147.1	VIII	ABC	ABC	? (Uup homolog/duplicated ATPase)	0.54
Phaant1_25021|Phant.0004s0477.1	VIII	ABC	membrane	?	0.06
Phaant1_31115|Phant.0056s0110.1	VIII	ABC	membrane	?	0
Phaant1_32304|Phant.0006s0338.1	VIII	ABC	membrane	?	0.01
Phaant1_33145|Phant.0063s0110.1	VIII	ABC	ABC	? (Uup homolog/duplicated ATPase)	0.94
Phaant1_35339|Phant.0007s0743.1	VIII	ABC	ABC	? (Uup homolog/duplicated ATPase)	3.34
Phaant1_35966|Phant.0072s0142.1	VIII	ABC	binding protein	?	0.04
Phaant1_5175|Phant.0012s0288.1	VIII	ABC	membrane	?	0.01
Phaant1_7808|Phant.0145s0067.1	VIII	ABC	ABC	? (Uup homolog/duplicated ATPase)	0.04
Phaant1_4131|Phant.0110s0036.1	VIII	YggT		?	0.15
Phaant1_7993|Phant.0147s0078.1		2B Viroporin			0.01
Phaant1_21613|Phant.0032s0264.1		ABC	binding	cobalamin	0
Phaant1_21614|Phant.0032s0265.1		ABC	binding	cobalamin	0
Phaant1_29165|Phant.0005s0665.1		ABC	binding	cobalamin	0
Phaant1_17568|Phant.0026s0240.1		ACC			0.01
Phaant1_22348|Phant.0034s0115.1		ACC			0.06
Phaant1_28364|Phant.0049s0206.1		ACC			0.01
Phaant1_40352|Phant.0093s0065.1		ACC			0.01
Phaant1_13166|Phant.0002s0471.1		ACC			0.05
Phaant1_22571|Phant.0034s0329.1		AEC			0.01
Phaant1_37756|Phant.0080s0090.1		AEC			0.01
Phaant1_41024|Phant.0099s0040.1		AEC			0.01
Phaant1_7309|Phant.0014s0220.1		AEC			0
Phaant1_3471|Phant.0011s0078.1		Annexin			0.03
Phaant1_37277|Phant.0008s0199.1		Annexin			0.03
Phaant1_42|Phant.0001s0034.1		Annexin			0.01
Phaant1_43|Phant.0001s0035.1		Annexin			0.01
Phaant1_16209|Phant.0024s0213.1		CTL			0.02
Phaant1_18895|Phant.0028s0330.1		CTL			0.05
Phaant1_19531|Phant.0003s0009.1		CTL			0.02
Phaant1_23170|Phant.0353s0010.1		CTL			0.13
Phaant1_24365|Phant.0039s0158.1		CTL			0.01
Phaant1_25583|Phant.0040s0197.1		CTL			0.1
Phaant1_25733|Phant.0040s0335.1		CTL			0.01
Phaant1_34808|Phant.0007s0238.1		CTL			0.14
Phaant1_35793|Phant.0071s0169.1		CTL			0.02
Phaant1_3797|Phant.0011s0382.1		CTL			0.02
Phaant1_13869|Phant.0020s0331.1		CTL			0.03
Phaant1_2753|Phant.0103s0097.1		IVSP			0.01
Phaant1_1878|Phant.0010s0399.1		LCT			0.01
Phaant1_25476|Phant.0040s0101.1		LCT			0.01
Phaant1_39309|Phant.0009s0031.1		LCT			0
Phaant1_9735|Phant.0016s0390.1		LCT			0.01
Phaant1_9922|Phant.0160s0068.1		LCT			0.02
Phaant1_10131|Phant.0164s0008.1		MC			0.14
Phaant1_10340|Phant.0017s0009.1		MC			0
Phaant1_1555|Phant.0010s0092.1		MC			0.03
Phaant1_15723|Phant.0023s0432.1		MC			0.01
Phaant1_16450|Phant.0240s0007.1		MC			0
Phaant1_16488|Phant.0242s0006.1		MC			0.09
Phaant1_18173|Phant.0027s0355.1		MC			0.05
Phaant1_18674|Phant.0028s0135.1		MC			0.01
Phaant1_1871|Phant.0010s0393.1		MC			0.01
Phaant1_1896|Phant.0010s0417.1		MC			0.01
Phaant1_19288|Phant.0029s0211.1		MC			0.01
Phaant1_19367|Phant.0029s0287.1		MC			0.02
Phaant1_19630|Phant.0003s0096.1		MC			0
Phaant1_2063|Phant.0010s0580.1		MC			0.01
Phaant1_21017|Phant.0031s0160.1		MC			0.32
Phaant1_21345|Phant.0032s0012.1		MC			0
Phaant1_2192|Phant.0010s0706.1		MC			0.01
Phaant1_21981|Phant.0033s0140.1		MC			0.02
Phaant1_22155|Phant.0330s0004.1		MC			0
Phaant1_2230|Phant.0010s0741.1		MC			0.01
Phaant1_23876|Phant.0038s0050.1		MC			0.01
Phaant1_24283|Phant.0039s0082.1		MC			0.02
Phaant1_2518|Phant.0101s0116.1		MC			0.03
Phaant1_25637|Phant.0040s0247.1		MC			0
Phaant1_26081|Phant.0041s0258.1		MC			0.43
Phaant1_27361|Phant.0045s0160.1		MC			0.02
Phaant1_27399|Phant.0045s0185.1		MC			0
Phaant1_27572|Phant.0046s0115.1		MC			0.01
Phaant1_27649|Phant.0046s0174.1		MC			0.02
Phaant1_28071|Phant.0048s0156.1		MC			0.02
Phaant1_28072|Phant.0048s0157.1		MC			0
Phaant1_28320|Phant.0049s0168.1		MC			0.01
Phaant1_28363|Phant.0049s0205.1		MC			0.02
Phaant1_28831|Phant.0005s0344.1		MC			0
Phaant1_29348|Phant.0005s0829.1		MC			0.13
Phaant1_29408|Phant.0005s0884.1		MC			0.03
Phaant1_29716|Phant.0051s0011.1		MC			0
Phaant1_30391|Phant.0053s0157.1		MC			0.01
Phaant1_30444|Phant.0053s0205.1		MC			6.91
Phaant1_30756|Phant.0055s0032.1		MC			0.01
Phaant1_30810|Phant.0055s0073.1		MC			0.01
Phaant1_31484|Phant.0057s0281.1		MC			0.07
Phaant1_11813|Phant.0180s0026.1		MC			0.08
Phaant1_31661|Phant.0058s0127.1		MC			0
Phaant1_31720|Phant.0059s0007.1		MC			0
Phaant1_31734|Phant.0059s0020.1		MC			0.32
Phaant1_32126|Phant.0006s0182.1		MC			0.01
Phaant1_32439|Phant.0060s0091.1		MC			0.01
Phaant1_32501|Phant.0060s0141.1		MC			0.01
Phaant1_32919|Phant.0062s0070.1		MC			0.1
Phaant1_33570|Phant.0064s0219.1		MC			0.05
Phaant1_33899|Phant.0067s0010.1		MC			0
Phaant1_3394|Phant.0011s0007.1		MC			0.01
Phaant1_34337|Phant.0068s0129.1		MC			0
Phaant1_3546|Phant.0011s0149.1		MC			0.01
Phaant1_35814|Phant.0072s0005.1		MC			0.06
Phaant1_1220|Phant.0001s1144.1		MC			0.09
Phaant1_12502|Phant.0194s0001.1		MC			0.43
Phaant1_37511|Phant.0008s0415.1		MC			0.02
Phaant1_37921|Phant.0080s0248.1		MC			0.05
Phaant1_38016|Phant.0081s0080.1		MC			0.05
Phaant1_38018|Phant.0081s0082.1		MC			0
Phaant1_39365|Phant.0009s0081.1		MC			0.02
Phaant1_39510|Phant.0009s0206.1		MC			0
Phaant1_39656|Phant.0009s0334.1		MC			0.11
Phaant1_39845|Phant.0090s0050.1		MC			0
Phaant1_40653|Phant.0096s0004.1		MC			0.01
Phaant1_40817|Phant.0097s0051.1		MC			0.02
Phaant1_40950|Phant.0098s0092.1		MC			0.04
Phaant1_4515|Phant.0114s0082.1		MC			0
Phaant1_4885|Phant.0012s0022.1		MC			0
Phaant1_1278|Phant.0001s1201.1		MC			0.01
Phaant1_12917|Phant.0002s0251.1		MC			0.01
Phaant1_13076|Phant.0002s0391.1		MC			0.54
Phaant1_1313|Phant.0001s1233.1		MC			0.12
Phaant1_13218|Phant.0002s0516.1		MC			0.01
Phaant1_5594|Phant.0122s0075.1		MC			0.03
Phaant1_5595|Phant.0122s0076.1		MC			0.01
Phaant1_7469|Phant.0141s0002.1		MC			1
Phaant1_8430|Phant.0015s0310.1		MC			0
Phaant1_8882|Phant.0154s0012.1		MC			0.06
Phaant1_9234|Phant.0159s0011.1		MC			0
Phaant1_9877|Phant.0160s0025.1		MC			0.07
Phaant1_9914|Phant.0160s0060.1		MC			0
Phaant1_13426|Phant.0002s0709.1		MC			0
Phaant1_13979|Phant.0202s0034.1		MC			0.01
Phaant1_1424|Phant.0001s1339.1		MC			0
Phaant1_14579|Phant.0213s0016.1		MC			0.07
Phaant1_14588|Phant.0213s0025.1		MC			0.01
Phaant1_14669|Phant.0215s0023.1		MC			0.02
Phaant1_9042|Phant.0156s0018.1		MPP			0.43
Phaant1_2112|Phant.0010s0629.1		PCC			0.01
Phaant1_25723|Phant.0040s0326.1		PCC			0.02
Phaant1_26191|Phant.0041s0362.1		PCC			0
Phaant1_28189|Phant.0049s0041.1		PCC			0.01
Phaant1_29562|Phant.0050s0044.1		PCC			0.06
Phaant1_31220|Phant.0057s0032.1		PCC			0.03
Phaant1_12491|Phant.0193s0030.1		PCC			0.06
Phaant1_37861|Phant.0080s0189.1		PCC			0.01
Phaant1_39970|Phant.0090s0166.1		PCC			0.04
Phaant1_4211|Phant.0111s0007.1		PCC			0.01
Phaant1_4658|Phant.0118s0021.1		PCC			0.01
Phaant1_4762|Phant.0119s0007.1		PCC			0.01
Phaant1_5097|Phant.0012s0223.1		PCC			0.09
Phaant1_673|Phant.0001s0620.1		PCC			0.07
Phaant1_8227|Phant.0015s0122.1		PCC			0
Phaant1_9335|Phant.0016s0028.1		PCC			0.04
Phaant1_9854|Phant.0160s0002.1		PCC			0.07
Phaant1_15255|Phant.0229s0003.1		PCC			0.01
Phaant1_16810|Phant.0025s0159.1		Pho1			0.03
Phaant1_31737|Phant.0059s0021.1		Pho1			0.01
Phaant1_31989|Phant.0006s0051.1		Pho1			0.01
Phaant1_32286|Phant.0006s0321.1		Pho1			0
Phaant1_15251|Phant.0224s0027.1		Pho1			0
Phaant1_15252|Phant.0224s0028.1		Pho1			0
Phaant1_39769|Phant.0009s0438.1		Presenilin			0
Phaant1_1015|Phant.0001s0951.1		RFC			0.01
Phaant1_16139|Phant.0024s0148.1		RND	EST	Patched (Ptc) segmentation polarity protein homolog	0.02
Phaant1_22133|Phant.0033s0280.1		RND	EST	Patched (Ptc) segmentation polarity protein homolog	0.1
Phaant1_29125|Phant.0005s0627.1		RND	EST	Patched (Ptc) segmentation polarity protein homolog	0
Phaant1_30192|Phant.0052s0211.1		RND	EST	Patched (Ptc) segmentation polarity protein homolog	0.02
Phaant1_32075|Phant.0006s0134.1		RND	EST	Patched (Ptc) segmentation polarity protein homolog	0
Phaant1_32277|Phant.0006s0315.1		RND	EST	Patched (Ptc) segmentation polarity protein homolog	0.02
Phaant1_32656|Phant.0061s0146.1		RND	EST	Patched (Ptc) segmentation polarity protein homolog	0.01
Phaant1_3395|Phant.0011s0008.1		RND	EST	Patched (Ptc) segmentation polarity protein homolog	0.03
Phaant1_34310|Phant.0068s0103.1		RND	EST	Patched (Ptc) segmentation polarity protein homolog	0.02
Phaant1_35953|Phant.0072s0129.1		RND	EST	Patched (Ptc) segmentation polarity protein homolog	0.03
Phaant1_36652|Phant.0076s0116.1		RND	EST	Patched (Ptc) segmentation polarity protein homolog	0.02
Phaant1_38938|Phant.0087s0039.1		RND	EST	Patched (Ptc) segmentation polarity protein homolog	0.05
Phaant1_38959|Phant.0087s0058.1		RND	EST	Patched (Ptc) segmentation polarity protein homolog	0.03
Phaant1_4424|Phant.0113s0141.1		RND	EST	Patched (Ptc) segmentation polarity protein homolog	0.04
Phaant1_4639|Phant.0118s0002.1		RND	EST	Patched (Ptc) segmentation polarity protein homolog	0.08
Phaant1_5059|Phant.0012s0187.1		RND	EST	Patched (Ptc) segmentation polarity protein homolog	0.01
Phaant1_13082|Phant.0002s0396.1		RND	EST	Patched (Ptc) segmentation polarity protein homolog	0.03
Phaant1_13093|Phant.0002s0403.1		RND	EST	Patched (Ptc) segmentation polarity protein homolog	0.03
Phaant1_6721|Phant.0133s0080.1		RND	EST	Patched (Ptc) segmentation polarity protein homolog	0.01
Phaant1_9506|Phant.0016s0186.1		RND	EST	Patched (Ptc) segmentation polarity protein homolog	0.02
Phaant1_39147|Phant.0089s0016.1		TRIC			0.03
Phaant1_9606|Phant.0016s0273.1		VIT			0.08

## Sheet: Phacord1
Supplementary Data 7, continued. Transporters identified in Phacord1 with annotations and mean metaT expression.
gene	substclass	family	subfamily	definition	mean_RPM
Phacord1_326345|gm1.299_g	I	CCC		potassium ion:chloride ion symporter	0.02
Phacord1_328437|gm1.2391_g	I	CCC		potassium ion:chloride ion symporter	0.01
Phacord1_339216|gm1.13170_g	I	CCC		potassium ion:chloride ion symporter	0
Phacord1_346981|gm1.20935_g	I	CCC		potassium ion:chloride ion symporter	0
Phacord1_350648|gm1.24602_g	I	CCC		potassium ion:chloride ion symporter	0
Phacord1_279683|e_gw1.1721.6.1	I	LIC			0
Phacord1_301029|e_gw1.4435.1.1	I	LIC			0
Phacord1_327035|gm1.989_g	I	LIC			0
Phacord1_329162|gm1.3116_g	I	LIC			0.01
Phacord1_329166|gm1.3120_g	I	LIC			0
Phacord1_337118|gm1.11072_g	I	LIC			0
Phacord1_338275|gm1.12229_g	I	LIC			0
Phacord1_343893|gm1.17847_g	I	LIC			0
Phacord1_372141|fgenesh1_pg.1_#_4	I	LIC			0
Phacord1_373193|fgenesh1_pg.37_#_6	I	LIC			0
Phacord1_376809|fgenesh1_pg.233_#_7	I	LIC			0
Phacord1_379285|fgenesh1_pg.423_#_1	I	LIC			0
Phacord1_401025|MIX1195_6_4	I	LIC			0
Phacord1_237318|e_gw1.207.6.1	I	LIC			0
Phacord1_403563|MIX3733_4_6	I	LIC			0.01
Phacord1_407734|MIX7904_18_13	I	LIC			0.01
Phacord1_414976|MIX15146_34_18	I	LIC			0
Phacord1_421177|MIX21347_18_14	I	LIC			0
Phacord1_426686|MIX26856_7_4	I	LIC			0
Phacord1_428752|MIX28922_200_62	I	LIC			0.02
Phacord1_439758|MIX39928_6_5	I	LIC			0
Phacord1_245852|e_gw1.396.33.1	I	LIC			0
Phacord1_452788|MIX52958_26_17	I	LIC			0
Phacord1_462571|MIX62741_35_22	I	LIC			0.01
Phacord1_464293|MIX64463_28_37	I	LIC			0.01
Phacord1_477794|MIX77964_22_10	I	LIC			0.01
Phacord1_266435|e_gw1.1068.6.1	I	LIC			0
Phacord1_270005|e_gw1.1227.3.1	I	LIC			0
Phacord1_274364|e_gw1.1426.4.1	I	LIC			0
Phacord1_348988|gm1.22942_g	IA	MscS		small-conductance mechanosensitive ion channel	0
Phacord1_452936|MIX53106_39_8	IA	MscS		small-conductance mechanosensitive ion channel	0
Phacord1_279435|e_gw1.1705.4.1	IC	ABC	binding	cobalt	0
Phacord1_284485|e_gw1.2042.1.1	IC	ABC	binding	cobalt	0
Phacord1_291124|e_gw1.2645.2.1	IC	ABC	binding protein	zinc ion	0
Phacord1_311829|estExt_Genewise1Plus.C_6610035	IC	ABC	binding	cobalt	0.16
Phacord1_327463|gm1.1417_g	IC	ABC	binding	cobalt	0
Phacord1_345042|gm1.18996_g	IC	ABC	binding	cobalt	0
Phacord1_350667|gm1.24621_g	IC	ABC	binding	cobalt	0.01
Phacord1_269974|e_gw1.1225.12.1	IC	ABC	binding protein	zinc ion	0
Phacord1_377956|fgenesh1_pg.315_#_5	IC	ABC	binding	cobalt	0
Phacord1_346674|gm1.20628_g	IC	ABC	binding protein	zinc ion	0
Phacord1_435821|MIX35991_10_28	IC	ABC	binding	cobalt	0
Phacord1_441822|MIX41992_20_13	IC	ABC	binding	cobalt	0
Phacord1_450445|MIX50615_40_16	IC	ABC	binding	cobalt	0.01
Phacord1_310682|estExt_Genewise1Plus.C_1010007	IC	Amt		ammonium	0.02
Phacord1_332170|gm1.6124_g	IC	Amt		ammonium	0.02
Phacord1_361965|fgenesh1_pm.468_#_1	IC	Amt		ammonium	0
Phacord1_363752|fgenesh1_pm.797_#_2	IC	Amt		ammonium	0
Phacord1_390845|fgenesh1_pg.2185_#_2	IC	Amt		ammonium	0
Phacord1_398103|estExt_fgenesh1_pm.C_24800002	IC	Amt		ammonium	0.01
Phacord1_400928|MIX1098_152_77	IC	Amt		ammonium	0
Phacord1_445866|MIX46036_10_36	IC	Amt		ammonium	0
Phacord1_445874|MIX46044_28_53	IC	Amt		ammonium	0.01
Phacord1_451450|MIX51620_10_26	IC	Amt		ammonium	0
Phacord1_457498|MIX57668_14_9	IC	Amt		ammonium	0.01
Phacord1_464903|MIX65073_168_74	IC	Amt		ammonium	0
Phacord1_263575|e_gw1.954.7.1	IC	Amt		ammonium	0.01
Phacord1_267479|e_gw1.1113.16.1	IC	Amt		ammonium	0
Phacord1_348553|gm1.22507_g	IC	BASS		sodium ion/?	0
Phacord1_365804|fgenesh1_pm.1326_#_4	IC	BASS		sodium ion/?	0
Phacord1_435668|MIX35838_12_35	IC	BASS		sodium ion/?	0
Phacord1_479269|MIX79439_32_4	IC	BASS		sodium ion/?	0.01
Phacord1_276185|e_gw1.1521.33.1	IC	CaCA		proton:calcium ion antiporter	0.01
Phacord1_279068|e_gw1.1684.6.1	IC	CaCA		sodium ion:calcium ion antiporter	0
Phacord1_291293|e_gw1.2665.1.1	IC	CaCA		sodium ion:calcium ion+potassium ion antiporter	0.02
Phacord1_296369|e_gw1.3380.4.1	IC	CaCA		proton:calcium ion antiporter	0
Phacord1_310292|estExt_Genewise1Plus.C_10075	IC	CaCA		sodium ion:calcium ion antiporter	0.04
Phacord1_331359|gm1.5313_g	IC	CaCA		sodium ion:calcium ion+potassium ion antiporter	0
Phacord1_331711|gm1.5665_g	IC	CaCA		sodium ion:calcium ion antiporter	0.01
Phacord1_333088|gm1.7042_g	IC	CaCA		sodium ion:calcium ion+potassium ion antiporter	0.04
Phacord1_225822|e_gw1.20.25.1	IC	CaCA		sodium ion:calcium ion+potassium ion antiporter	0
Phacord1_344115|gm1.18069_g	IC	CaCA		sodium ion:calcium ion antiporter	0.01
Phacord1_344595|gm1.18549_g	IC	CaCA		sodium ion:calcium ion antiporter	0
Phacord1_349118|gm1.23072_g	IC	CaCA		sodium ion:calcium ion+potassium ion antiporter	0
Phacord1_359362|fgenesh1_pm.140_#_11	IC	CaCA		sodium ion:calcium ion+potassium ion antiporter	0
Phacord1_360435|fgenesh1_pm.257_#_8	IC	CaCA		sodium ion:calcium ion antiporter	0
Phacord1_367847|fgenesh1_pm.2156_#_1	IC	CaCA		sodium ion:calcium ion+potassium ion antiporter	0.02
Phacord1_398041|estExt_fgenesh1_pm.C_21980001	IC	CaCA		sodium ion:calcium ion antiporter	0
Phacord1_398196|estExt_fgenesh1_pm.C_33200001	IC	CaCA		sodium ion:calcium ion+potassium ion antiporter	0.03
Phacord1_400897|MIX1067_234_49	IC	CaCA		sodium ion:calcium ion antiporter	0.03
Phacord1_402991|MIX3161_42_15	IC	CaCA		sodium ion:calcium ion antiporter	0
Phacord1_437782|MIX37952_389_44	IC	CaCA		sodium ion:calcium ion+potassium ion antiporter	0.01
Phacord1_446020|MIX46190_6_4	IC	CaCA		sodium ion:calcium ion+potassium ion antiporter	0
Phacord1_460993|MIX61163_24_10	IC	CaCA		sodium ion:calcium ion+potassium ion antiporter	0.01
Phacord1_462812|MIX62982_9_9	IC	CaCA		sodium ion:calcium ion antiporter	0
Phacord1_467235|MIX67405_72_15	IC	CaCA		sodium ion:calcium ion+potassium ion antiporter	0.02
Phacord1_478285|MIX78455_82_48	IC	CaCA		sodium ion:calcium ion+potassium ion antiporter	0.01
Phacord1_247402|e_gw1.434.31.1	IC	CaCA		proton:calcium ion antiporter	0.02
Phacord1_247641|e_gw1.440.30.1	IC	CaCA		proton:calcium ion antiporter	0.01
Phacord1_265419|e_gw1.1029.15.1	IC	CaCA		sodium ion:calcium ion antiporter	0
Phacord1_269217|e_gw1.1193.14.1	IC	CaCA		sodium ion:calcium ion+potassium ion antiporter	0.03
Phacord1_333017|gm1.6971_g	IC	CDF		cation efflux	0
Phacord1_343660|gm1.17614_g	IC	CDF		cation efflux	0
Phacord1_366599|fgenesh1_pm.1603_#_1	IC	CDF		cation efflux	0
Phacord1_375567|fgenesh1_pg.156_#_9	IC	CDF		cation efflux	0.01
Phacord1_236122|e_gw1.183.15.1	IC	CDF		cation efflux	0
Phacord1_409925|MIX10095_1_4	IC	CDF		cation efflux	0.01
Phacord1_410989|MIX11159_4_7	IC	CDF		cation efflux	0
Phacord1_451168|MIX51338_3_10	IC	CDF		cation efflux	0
Phacord1_452152|MIX52322_10_26	IC	CDF		cation efflux	0
Phacord1_456342|MIX56512_10_7	IC	CDF		cation efflux	0
Phacord1_470727|MIX70897_36_21	IC	CDF		cation efflux	0
Phacord1_252449|e_gw1.577.45.1	IC	CDF		cation efflux	0
Phacord1_259163|e_gw1.789.36.1	IC	CDF		cation efflux	0
Phacord1_331576|gm1.5530_g	IC	CPA1		sodium ion:proton antiporter	0.02
Phacord1_337714|gm1.11668_g	IC	CPA1		sodium ion:proton antiporter	0
Phacord1_339753|gm1.13707_g	IC	CPA1		sodium ion:proton antiporter	0.01
Phacord1_345886|gm1.19840_g	IC	CPA1		sodium ion:proton antiporter	0
Phacord1_348974|gm1.22928_g	IC	CPA1		sodium ion:proton antiporter	0.02
Phacord1_349050|gm1.23004_g	IC	CPA1		sodium ion:proton antiporter	0
Phacord1_353229|gm1.27183_g	IC	CPA1		sodium ion:proton antiporter	0.01
Phacord1_360789|fgenesh1_pm.299_#_3	IC	CPA1		sodium ion:proton antiporter	0
Phacord1_361991|fgenesh1_pm.471_#_4	IC	CPA1		sodium ion:proton antiporter	0.03
Phacord1_402191|MIX2361_4_5	IC	CPA1		sodium ion:proton antiporter	0.01
Phacord1_415282|MIX15452_1_3	IC	CPA1		sodium ion:proton antiporter	0
Phacord1_418998|MIX19168_20_6	IC	CPA1		sodium ion:proton antiporter	0.01
Phacord1_427739|MIX27909_181_30	IC	CPA1		sodium ion:proton antiporter	0.01
Phacord1_436078|MIX36248_6_3	IC	CPA1		sodium ion:proton antiporter	0
Phacord1_436446|MIX36616_37_16	IC	CPA1		sodium ion:proton antiporter	0.03
Phacord1_447123|MIX47293_58_45	IC	CPA1		sodium ion:proton antiporter	0
Phacord1_455199|MIX55369_11_6	IC	CPA1		sodium ion:proton antiporter	0
Phacord1_465732|MIX65902_30_3	IC	CPA1		sodium ion:proton antiporter	0.01
Phacord1_274573|e_gw1.1436.3.1	IC	CPA1		sodium ion:proton antiporter	0
Phacord1_327663|gm1.1617_g	IC	CPA2		potassium/sodium ion:proton antiporter	0.01
Phacord1_329848|gm1.3802_g	IC	CPA2		potassium/sodium ion:proton antiporter	0
Phacord1_342198|gm1.16152_g	IC	CPA2		potassium/sodium ion:proton antiporter	0.01
Phacord1_342565|gm1.16519_g	IC	CPA2		potassium/sodium ion:proton antiporter	0
Phacord1_345494|gm1.19448_g	IC	CPA2		potassium/sodium ion:proton antiporter	0.01
Phacord1_358821|fgenesh1_pm.90_#_9	IC	CPA2		potassium/sodium ion:proton antiporter	0
Phacord1_433643|MIX33813_18_12	IC	CPA2		potassium/sodium ion:proton antiporter	0.01
Phacord1_459783|MIX59953_10_17	IC	Ctr		copper ion uptake	0
Phacord1_427885|MIX28055_2_5	IC	ENaC		sodium ion channel	0.02
Phacord1_276348|e_gw1.1528.8.1	IC	F-ATPase		protons	0.12
Phacord1_297665|e_gw1.3640.5.1	IC	F-ATPase		protons	0.01
Phacord1_308077|estExt_Genewise1.C_4480031	IC	F-ATPase		protons	0.01
Phacord1_308127|estExt_Genewise1.C_4770013	IC	F-ATPase		protons	0.04
Phacord1_310870|estExt_Genewise1Plus.C_1650008	IC	F-ATPase		protons	0.05
Phacord1_329178|gm1.3132_g	IC	F-ATPase		protons	0
Phacord1_338596|gm1.12550_g	IC	F-ATPase		protons	0.02
Phacord1_429318|MIX29488_3_2	IC	F-ATPase		protons	0.01
Phacord1_356288|estExt_Genemark1.C_7160005	IC	F-ATPase		protons	0.01
Phacord1_356685|estExt_Genemark1.C_12880004	IC	F-ATPase		protons	1.39
Phacord1_357826|fgenesh1_pm.21_#_7	IC	F-ATPase		protons	0.02
Phacord1_359603|fgenesh1_pm.165_#_10	IC	F-ATPase		protons	0
Phacord1_363934|fgenesh1_pm.838_#_2	IC	F-ATPase		protons	0.02
Phacord1_232119|e_gw1.111.24.1	IC	F-ATPase		protons	0.01
Phacord1_367386|fgenesh1_pm.1946_#_1	IC	F-ATPase		protons	0.01
Phacord1_371428|fgenesh1_kg.1360_#_1_#_MMETSP1465-figshare3840153v6-TRINITY_DN2743_c0_g1_i1	IC	F-ATPase		protons	0.01
Phacord1_371855|fgenesh1_kg.2484_#_1_#_MMETSP1465-figshare3840153v6-TRINITY_DN7040_c0_g1_i1	IC	F-ATPase		protons	0.05
Phacord1_372133|fgenesh1_kg.6103_#_1_#_MMETSP1465-figshare3840153v6-TRINITY_DN6687_c0_g1_i1	IC	F-ATPase		protons	0.06
Phacord1_412143|MIX12313_87_43	IC	F-ATPase		protons	0
Phacord1_397004|estExt_fgenesh1_pm.C_250019	IC	F-ATPase		protons	0
Phacord1_397132|estExt_fgenesh1_pm.C_1260013	IC	F-ATPase		protons	0.24
Phacord1_240166|e_gw1.267.33.1	IC	F-ATPase		protons	0.03
Phacord1_430641|MIX30811_155_47	IC	F-ATPase		protons	0.14
Phacord1_445884|MIX46054_6_15	IC	F-ATPase		protons	0
Phacord1_465921|MIX66091_39_6	IC	F-ATPase		protons	0.14
Phacord1_472288|MIX72458_16_23	IC	F-ATPase		protons	0.03
Phacord1_117530|CE117529_741	IC	FeoB		ferrous ion	0.03
Phacord1_360540|fgenesh1_pm.267_#_2	IC	FeoB		ferrous ion	0
Phacord1_387022|fgenesh1_pg.1378_#_2	IC	FeoB		ferrous ion	0.06
Phacord1_449825|MIX49995_93_40	IC	FeoB		ferrous ion	0
Phacord1_454519|MIX54689_939_32	IC	FeoB		ferrous ion	0
Phacord1_477456|MIX77626_12_12	IC	FeoB		ferrous ion	0.02
Phacord1_270857|e_gw1.1261.8.1	IC	FeoB		ferrous ion	0
Phacord1_326857|gm1.811_g	IC	GIC	binding protein	amino acid (glutamine/glutamate/aspartate?)	0
Phacord1_330168|gm1.4122_g	IC	GIC		glutamate gated ion channel	0
Phacord1_331005|gm1.4959_g	IC	GIC		glutamate gated ion channel	0.01
Phacord1_341595|gm1.15549_g	IC	GIC		glutamate gated ion channel	0
Phacord1_363420|fgenesh1_pm.727_#_6	IC	GIC		glutamate gated ion channel	0
Phacord1_389234|fgenesh1_pg.1799_#_3	IC	GIC		glutamate gated ion channel	0.01
Phacord1_392094|fgenesh1_pg.2575_#_2	IC	GIC		glutamate gated ion channel	0
Phacord1_392212|fgenesh1_pg.2620_#_1	IC	GIC		glutamate gated ion channel	0.01
Phacord1_402475|MIX2645_27_25	IC	GIC		glutamate gated ion channel	0
Phacord1_430492|MIX30662_46_28	IC	GIC		glutamate gated ion channel	0.01
Phacord1_431642|MIX31812_4_2	IC	GIC		glutamate gated ion channel	0
Phacord1_441972|MIX42142_122_9	IC	GIC		glutamate gated ion channel	0.01
Phacord1_449835|MIX50005_54_24	IC	GIC		glutamate gated ion channel	0.01
Phacord1_456721|MIX56891_3_3	IC	GIC		glutamate gated ion channel	0
Phacord1_334200|gm1.8154_g	IC	H+-PPase		proton (vacuolar)	0.01
Phacord1_359582|fgenesh1_pm.164_#_1	IC	H+-PPase		proton (vacuolar)	0.05
Phacord1_367342|fgenesh1_pm.1924_#_1	IC	H+-PPase		proton (vacuolar)	0.14
Phacord1_455987|MIX56157_670_78	IC	H+-PPase		proton (vacuolar)	0.16
Phacord1_385955|fgenesh1_pg.1210_#_3	IC	IRK-C		ATP-sensitive inward rectifier potassium ion channel	0
Phacord1_422551|MIX22721_12_13	IC	IRK-C		ATP-sensitive inward rectifier potassium ion channel	0
Phacord1_279265|e_gw1.1694.3.1	IC	MerTP		mercuric ion	0.08
Phacord1_284441|e_gw1.2038.2.1	IC	MerTP		mercuric ion	0.03
Phacord1_327964|gm1.1918_g	IC	MerTP		mercuric ion	0
Phacord1_225423|e_gw1.16.77.1	IC	MerTP		mercuric ion	0.03
Phacord1_349547|gm1.23501_g	IC	MerTP		mercuric ion	0.04
Phacord1_359156|fgenesh1_pm.121_#_11	IC	MerTP		mercuric ion	0.06
Phacord1_398233|estExt_fgenesh1_pm.C_38090001	IC	MerTP		mercuric ion	0.03
Phacord1_406722|MIX6892_194_55	IC	MerTP		mercuric ion	0.11
Phacord1_191527|gw1.1517.30.1	IC	MFS		D-galactonate	0
Phacord1_290167|e_gw1.2531.18.1	IC	MFS		D-galactonate	0
Phacord1_340382|gm1.14336_g	IC	MFS		D-galactonate	0
Phacord1_458966|MIX59136_162_76	IC	MFS		D-galactonate	0
Phacord1_286572|e_gw1.2208.4.1	IC	MgtE		magnesium ion	0
Phacord1_293491|e_gw1.2941.6.1	IC	MgtE		magnesium ion	0
Phacord1_406666|MIX6836_172_88	IC	MgtE		magnesium ion	0.01
Phacord1_408216|MIX8386_95_86	IC	MgtE		magnesium ion	0.01
Phacord1_460446|MIX60616_27_25	IC	MgtE		magnesium ion	0.01
Phacord1_264906|e_gw1.1006.16.1	IC	MgtE		magnesium ion	0
Phacord1_273266|e_gw1.1374.11.1	IC	MgtE		magnesium ion	0
Phacord1_345166|gm1.19120_g	IC	MIT		magnesium/cobalt ion	0
Phacord1_432671|MIX32841_5_4	IC	MIT		magnesium/cobalt ion	0.02
Phacord1_266697|e_gw1.1078.6.1	IC	MIT		magnesium/cobalt ion	0
Phacord1_234199|e_gw1.148.13.1	IC	NhaA		sodium ion:proton antiporter	0
Phacord1_337628|gm1.11582_g	IC	NhaC		sodium ion:proton antiporter	0
Phacord1_452652|MIX52822_4_6	IC	NhaC		sodium ion:proton antiporter	0
Phacord1_476609|MIX76779_2_9	IC	NiCoT		nickel ion	0
Phacord1_297768|e_gw1.3666.3.1	IC	Nramp		manganese/iron ion	0
Phacord1_366361|fgenesh1_pm.1515_#_1	IC	Nramp		manganese/iron ion	0
Phacord1_368145|fgenesh1_pm.2336_#_1	IC	Nramp		manganese/iron ion	0
Phacord1_472644|MIX72814_2_6	IC	Nramp		manganese/iron ion	0
Phacord1_246620|e_gw1.414.4.1	IC	NSCC2		preprotein translocase Sec62	0.01
Phacord1_277454|e_gw1.1585.5.1	IC	P-ATPase		zinc/cadmium/cobalt ion	0.01
Phacord1_292382|e_gw1.2799.15.1	IC	P-ATPase		calcium ion	0.01
Phacord1_332783|gm1.6737_g	IC	P-ATPase		calcium ion	0.02
Phacord1_339397|gm1.13351_g	IC	P-ATPase		calcium ion	0.08
Phacord1_341077|gm1.15031_g	IC	P-ATPase		calcium ion	0.01
Phacord1_356778|estExt_Genemark1.C_14340001	IC	P-ATPase		calcium ion	0.01
Phacord1_360628|fgenesh1_pm.277_#_2	IC	P-ATPase		calcium ion	0.01
Phacord1_366737|fgenesh1_pm.1660_#_1	IC	P-ATPase		calcium ion	0
Phacord1_380172|fgenesh1_pg.504_#_1	IC	P-ATPase		calcium ion	0
Phacord1_402521|MIX2691_17_8	IC	P-ATPase		calcium ion	0.05
Phacord1_467808|MIX67978_17_10	IC	P-ATPase		calcium ion	0
Phacord1_437961|MIX38131_1_2	IC	P-ATPase		zinc/cadmium/cobalt ion	0
Phacord1_439121|MIX39291_310_78	IC	P-ATPase		plasma proton	0.08
Phacord1_439558|MIX39728_44_61	IC	P-ATPase		plasma proton	0.02
Phacord1_442008|MIX42178_38_18	IC	P-ATPase		zinc/cadmium/cobalt ion	0.03
Phacord1_466464|MIX66634_12_6	IC	P-ATPase		plasma proton	0
Phacord1_467808|MIX67978_17_10	IC	P-ATPase		plasma proton	0
Phacord1_470508|MIX70678_73_52	IC	P-ATPase		zinc/cadmium/cobalt ion	0.01
Phacord1_471445|MIX71615_14_11	IC	P-ATPase		zinc/cadmium/cobalt ion	0.01
Phacord1_473929|MIX74099_10_7	IC	P-ATPase		plasma proton	0
Phacord1_476362|MIX76532_11_7	IC	P-ATPase		zinc/cadmium/cobalt ion	0.01
Phacord1_477140|MIX77310_17_8	IC	P-ATPase		calcium ion	0.01
Phacord1_408628|MIX8798_79_15	IC	PCC		transient receptor potential calcium ion channel	0
Phacord1_418438|MIX18608_4_1	IC	PCC		transient receptor potential calcium ion channel	0
Phacord1_460285|MIX60455_40_50	IC	Presenilin		archaeal calcium ion channel (Presenilin homolog)	0.01
Phacord1_460285|MIX60455_40_50	IC	Presenilin		archaeal calcium ion channel (Presenilin homolog)	0.01
Phacord1_350381|gm1.24335_g	IC	RIR-CaC		calcium ion channel	0.01
Phacord1_470653|MIX70823_199_2	IC	RIR-CaC		calcium ion channel	0.01
Phacord1_279033|e_gw1.1680.8.1	IC	TRP-CC		transient receptor potential calcium ion channel	0
Phacord1_326201|gm1.155_g	IC	TRP-CC		transient receptor potential calcium ion channel	0
Phacord1_327612|gm1.1566_g	IC	TRP-CC		transient receptor potential calcium ion channel	0
Phacord1_328316|gm1.2270_g	IC	TRP-CC		transient receptor potential calcium ion channel	0.01
Phacord1_331473|gm1.5427_g	IC	TRP-CC		transient receptor potential calcium ion channel	0
Phacord1_333644|gm1.7598_g	IC	TRP-CC		transient receptor potential calcium ion channel	0
Phacord1_226078|e_gw1.23.80.1	IC	TRP-CC		transient receptor potential calcium ion channel	0.01
Phacord1_226983|e_gw1.34.39.1	IC	TRP-CC		transient receptor potential calcium ion channel	0
Phacord1_227878|e_gw1.46.1.1	IC	TRP-CC		transient receptor potential calcium ion channel	0
Phacord1_338082|gm1.12036_g	IC	TRP-CC		transient receptor potential calcium ion channel	0.01
Phacord1_338169|gm1.12123_g	IC	TRP-CC		transient receptor potential calcium ion channel	0
Phacord1_338417|gm1.12371_g	IC	TRP-CC		transient receptor potential calcium ion channel	0
Phacord1_340674|gm1.14628_g	IC	TRP-CC		transient receptor potential calcium ion channel	0.01
Phacord1_345473|gm1.19427_g	IC	TRP-CC		transient receptor potential calcium ion channel	0.01
Phacord1_347999|gm1.21953_g	IC	TRP-CC		transient receptor potential calcium ion channel	0
Phacord1_348182|gm1.22136_g	IC	TRP-CC		sugar	0
Phacord1_353356|gm1.27310_g	IC	TRP-CC		transient receptor potential calcium ion channel	0
Phacord1_354107|gm1.28061_g	IC	TRP-CC		transient receptor potential calcium ion channel	0
Phacord1_356076|estExt_Genemark1.C_4720005	IC	TRP-CC		transient receptor potential calcium ion channel	0.09
Phacord1_362784|fgenesh1_pm.606_#_5	IC	TRP-CC		transient receptor potential calcium ion channel	0.01
Phacord1_378941|fgenesh1_pg.393_#_4	IC	TRP-CC		transient receptor potential calcium ion channel	0.01
Phacord1_380561|fgenesh1_pg.539_#_6	IC	TRP-CC		transient receptor potential calcium ion channel	0.01
Phacord1_385627|fgenesh1_pg.1158_#_2	IC	TRP-CC		transient receptor potential calcium ion channel	0
Phacord1_387867|fgenesh1_pg.1527_#_1	IC	TRP-CC		transient receptor potential calcium ion channel	0.01
Phacord1_388267|fgenesh1_pg.1600_#_4	IC	TRP-CC		transient receptor potential calcium ion channel	0
Phacord1_406509|MIX6679_13_8	IC	TRP-CC		transient receptor potential calcium ion channel	0
Phacord1_408628|MIX8798_79_15	IC	TRP-CC		transient receptor potential calcium ion channel	0
Phacord1_414369|MIX14539_9_4	IC	TRP-CC		transient receptor potential calcium ion channel	0.01
Phacord1_418438|MIX18608_4_1	IC	TRP-CC		transient receptor potential calcium ion channel	0
Phacord1_425021|MIX25191_10_7	IC	TRP-CC		transient receptor potential calcium ion channel	0
Phacord1_427271|MIX27441_26_13	IC	TRP-CC		transient receptor potential calcium ion channel	0.02
Phacord1_434814|MIX34984_3_3	IC	TRP-CC		transient receptor potential calcium ion channel	0
Phacord1_437626|MIX37796_33_13	IC	TRP-CC		transient receptor potential calcium ion channel	0.02
Phacord1_439465|MIX39635_43_59	IC	TRP-CC			0.02
Phacord1_443980|MIX44150_20_7	IC	TRP-CC		transient receptor potential calcium ion channel	0
Phacord1_444594|MIX44764_5_2	IC	TRP-CC		transient receptor potential calcium ion channel	0
Phacord1_446073|MIX46243_8_5	IC	TRP-CC		transient receptor potential calcium ion channel	0
Phacord1_459496|MIX59666_8_4	IC	TRP-CC		transient receptor potential calcium ion channel	0.01
Phacord1_461876|MIX62046_13_19	IC	TRP-CC			0.01
Phacord1_465219|MIX65389_8_5	IC	TRP-CC		transient receptor potential calcium ion channel	0.02
Phacord1_467443|MIX67613_33_12	IC	TRP-CC		transient receptor potential calcium ion channel	0.01
Phacord1_468205|MIX68375_2_11	IC	TRP-CC		transient receptor potential calcium ion channel	0
Phacord1_472222|MIX72392_4_2	IC	TRP-CC		transient receptor potential calcium ion channel	0
Phacord1_472244|MIX72414_2_1	IC	TRP-CC		transient receptor potential calcium ion channel	0.01
Phacord1_247643|e_gw1.440.31.1	IC	TRP-CC		transient receptor potential calcium ion channel	0
Phacord1_253279|e_gw1.603.3.1	IC	TRP-CC		transient receptor potential calcium ion channel	0
Phacord1_261096|e_gw1.861.32.1	IC	TRP-CC		transient receptor potential calcium ion channel	0.01
Phacord1_261588|e_gw1.878.2.1	IC	TRP-CC		transient receptor potential calcium ion channel	0
Phacord1_272833|e_gw1.1353.5.1	IC	TRP-CC		transient receptor potential calcium ion channel	0.01
Phacord1_339520|gm1.13474_g	IC	UBS1		sodium ion/?	0
Phacord1_376087|fgenesh1_pg.186_#_13	IC	UBS1		sodium ion/?	0
Phacord1_435668|MIX35838_12_35	IC	UBS1		sodium ion/?	0
Phacord1_449214|MIX49384_2_8	IC	UBS1		sodium ion/?	0
Phacord1_177074|gw1.40.9.1	IC	VIC		potassium ion channel	0
Phacord1_276116|e_gw1.1517.1.1	IC	VIC		potassium ion channel	0
Phacord1_281026|e_gw1.1804.20.1	IC	VIC		potassium ion channel	0.01
Phacord1_281658|e_gw1.1843.5.1	IC	VIC		potassium ion channel	0
Phacord1_284916|e_gw1.2077.4.1	IC	VIC		potassium ion channel	0.01
Phacord1_290266|e_gw1.2541.2.1	IC	VIC		potassium ion channel	0.02
Phacord1_290989|e_gw1.2627.11.1	IC	VIC		potassium ion channel	0
Phacord1_291608|e_gw1.2704.6.1	IC	VIC		potassium ion channel	0.02
Phacord1_293425|e_gw1.2933.9.1	IC	VIC		potassium ion channel	0
Phacord1_298708|e_gw1.3855.1.1	IC	VIC		potassium ion channel	0.02
Phacord1_311893|estExt_Genewise1Plus.C_7020013	IC	VIC		potassium ion channel	0.01
Phacord1_326187|gm1.141_g	IC	VIC		potassium ion channel	0
Phacord1_327047|gm1.1001_g	IC	VIC		potassium ion channel	0
Phacord1_329717|gm1.3671_g	IC	VIC		potassium ion channel	0
Phacord1_330172|gm1.4126_g	IC	VIC		potassium ion channel	0
Phacord1_330964|gm1.4918_g	IC	VIC		potassium ion channel	0
Phacord1_332460|gm1.6414_g	IC	VIC		potassium ion channel	0
Phacord1_332486|gm1.6440_g	IC	VIC		potassium ion channel	0
Phacord1_333686|gm1.7640_g	IC	VIC		potassium ion channel	0
Phacord1_334180|gm1.8134_g	IC	VIC		potassium ion channel	0
Phacord1_334912|gm1.8866_g	IC	VIC		potassium ion channel	0.01
Phacord1_335219|gm1.9173_g	IC	VIC		potassium ion channel	0
Phacord1_335295|gm1.9249_g	IC	VIC		potassium ion channel	0.02
Phacord1_227878|e_gw1.46.1.1	IC	VIC		transient receptor potential calcium ion channel	0
Phacord1_337063|gm1.11017_g	IC	VIC		potassium ion channel	0
Phacord1_338445|gm1.12399_g	IC	VIC		potassium ion channel	0.01
Phacord1_340004|gm1.13958_g	IC	VIC		potassium ion channel	0
Phacord1_340627|gm1.14581_g	IC	VIC		potassium ion channel	0
Phacord1_342175|gm1.16129_g	IC	VIC		potassium ion channel	0
Phacord1_342879|gm1.16833_g	IC	VIC		potassium ion channel	0
Phacord1_343507|gm1.17461_g	IC	VIC		potassium ion channel	0.01
Phacord1_343871|gm1.17825_g	IC	VIC		potassium ion channel	0.01
Phacord1_344195|gm1.18149_g	IC	VIC		potassium ion channel	0
Phacord1_345443|gm1.19397_g	IC	VIC		potassium ion channel	0
Phacord1_347653|gm1.21607_g	IC	VIC		potassium ion channel	0
Phacord1_347919|gm1.21873_g	IC	VIC		potassium ion channel	0
Phacord1_347999|gm1.21953_g	IC	VIC		transient receptor potential calcium ion channel	0
Phacord1_348327|gm1.22281_g	IC	VIC		potassium ion channel	0.02
Phacord1_348828|gm1.22782_g	IC	VIC		potassium ion channel	0.01
Phacord1_349470|gm1.23424_g	IC	VIC		potassium ion channel	0
Phacord1_351286|gm1.25240_g	IC	VIC		potassium ion channel	0.01
Phacord1_351655|gm1.25609_g	IC	VIC		potassium ion channel	0
Phacord1_351706|gm1.25660_g	IC	VIC		potassium ion channel	0
Phacord1_352297|gm1.26251_g	IC	VIC		potassium ion channel	0
Phacord1_352647|gm1.26601_g	IC	VIC		potassium ion channel	0
Phacord1_357908|fgenesh1_pm.26_#_3	IC	VIC		potassium ion channel	0
Phacord1_365279|fgenesh1_pm.1181_#_3	IC	VIC		potassium ion channel	0
Phacord1_366371|fgenesh1_pm.1518_#_2	IC	VIC		potassium ion channel	0
Phacord1_231348|e_gw1.99.2.1	IC	VIC		potassium ion channel	0.01
Phacord1_232337|e_gw1.115.3.1	IC	VIC		potassium ion channel	0
Phacord1_232378|e_gw1.116.15.1	IC	VIC		potassium ion channel	0
Phacord1_233755|e_gw1.140.3.1	IC	VIC		potassium ion channel	0
Phacord1_234921|e_gw1.161.27.1	IC	VIC		potassium ion channel	0.01
Phacord1_373722|fgenesh1_pg.59_#_15	IC	VIC		potassium ion channel	0.01
Phacord1_374420|fgenesh1_pg.92_#_14	IC	VIC		potassium ion channel	0
Phacord1_376548|fgenesh1_pg.214_#_7	IC	VIC		potassium ion channel	0
Phacord1_378369|fgenesh1_pg.347_#_1	IC	VIC		potassium ion channel	0.07
Phacord1_379942|fgenesh1_pg.481_#_2	IC	VIC		potassium ion channel	0
Phacord1_380347|fgenesh1_pg.519_#_3	IC	VIC		potassium ion channel	0
Phacord1_382303|fgenesh1_pg.720_#_8	IC	VIC		potassium ion channel	0
Phacord1_386507|fgenesh1_pg.1293_#_2	IC	VIC		potassium ion channel	0
Phacord1_386880|fgenesh1_pg.1355_#_3	IC	VIC		potassium ion channel	0
Phacord1_389369|fgenesh1_pg.1827_#_2	IC	VIC		potassium ion channel	0
Phacord1_389665|fgenesh1_pg.1892_#_6	IC	VIC		potassium ion channel	0
Phacord1_391371|fgenesh1_pg.2339_#_1	IC	VIC		potassium ion channel	0.03
Phacord1_391383|fgenesh1_pg.2344_#_1	IC	VIC		potassium ion channel	0
Phacord1_391681|fgenesh1_pg.2441_#_2	IC	VIC		potassium ion channel	0
Phacord1_393024|fgenesh1_pg.2941_#_1	IC	VIC		potassium ion channel	0
Phacord1_393327|fgenesh1_pg.3072_#_3	IC	VIC		potassium ion channel	0
Phacord1_398789|estExt_fgenesh1_pg.C_4400004	IC	VIC		potassium ion channel	0.01
Phacord1_399050|estExt_fgenesh1_pg.C_8650007	IC	VIC		potassium ion channel	0.02
Phacord1_400238|MIX408_23_15	IC	VIC		potassium ion channel	0
Phacord1_400524|MIX694_113_32	IC	VIC		potassium ion channel	0.11
Phacord1_401545|MIX1715_46_17	IC	VIC		potassium ion channel	0.01
Phacord1_236473|e_gw1.191.34.1	IC	VIC		potassium ion channel	0
Phacord1_239008|e_gw1.243.31.1	IC	VIC		potassium ion channel	0.01
Phacord1_403100|MIX3270_35_13	IC	VIC		potassium ion channel	0.01
Phacord1_403320|MIX3490_60_20	IC	VIC		potassium ion channel	0.01
Phacord1_404545|MIX4715_214_71	IC	VIC		potassium ion channel	0.02
Phacord1_406199|MIX6369_32_22	IC	VIC		potassium ion channel	0
Phacord1_408628|MIX8798_79_15	IC	VIC		transient receptor potential calcium ion channel	0
Phacord1_409389|MIX9559_8_10	IC	VIC		potassium ion channel	0.01
Phacord1_410245|MIX10415_61_22	IC	VIC		potassium ion channel	0.04
Phacord1_411387|MIX11557_10_13	IC	VIC		potassium ion channel	0
Phacord1_413304|MIX13474_28_7	IC	VIC		potassium ion channel	0
Phacord1_416706|MIX16876_4_10	IC	VIC		potassium ion channel	0
Phacord1_418438|MIX18608_4_1	IC	VIC		transient receptor potential calcium ion channel	0
Phacord1_419000|MIX19170_2_6	IC	VIC		potassium ion channel	0
Phacord1_419414|MIX19584_103_42	IC	VIC		potassium ion channel	0.01
Phacord1_415719|MIX15889_4_2	IC	VIC		potassium ion channel	0
Phacord1_420650|MIX20820_4_6	IC	VIC		potassium ion channel	0.01
Phacord1_421640|MIX21810_15_31	IC	VIC		potassium ion channel	0
Phacord1_423688|MIX23858_54_38	IC	VIC		potassium ion channel	0.01
Phacord1_424916|MIX25086_22_22	IC	VIC		potassium ion channel	0.01
Phacord1_425772|MIX25942_8_7	IC	VIC		potassium ion channel	0.03
Phacord1_427726|MIX27896_1_3	IC	VIC		potassium ion channel	0
Phacord1_428025|MIX28195_58_12	IC	VIC		potassium ion channel	0.02
Phacord1_430690|MIX30860_18_6	IC	VIC		potassium ion channel	0.01
Phacord1_431386|MIX31556_38_63	IC	VIC		potassium ion channel	0.01
Phacord1_431918|MIX32088_94_35	IC	VIC		potassium ion channel	0.05
Phacord1_432046|MIX32216_15_11	IC	VIC		potassium ion channel	0
Phacord1_432405|MIX32575_27_12	IC	VIC		potassium ion channel	0.02
Phacord1_432407|MIX32577_64_18	IC	VIC		potassium ion channel	0.1
Phacord1_433608|MIX33778_7_5	IC	VIC		potassium ion channel	0
Phacord1_433697|MIX33867_14_14	IC	VIC		potassium ion channel	0.01
Phacord1_434012|MIX34182_15_9	IC	VIC		potassium ion channel	0.01
Phacord1_434533|MIX34703_5_9	IC	VIC		potassium ion channel	0.01
Phacord1_435054|MIX35224_69_52	IC	VIC		potassium ion channel	0.02
Phacord1_435571|MIX35741_5_23	IC	VIC		potassium ion channel	0
Phacord1_438198|MIX38368_49_22	IC	VIC		potassium ion channel	0.01
Phacord1_438254|MIX38424_30_27	IC	VIC		potassium ion channel	0.02
Phacord1_440318|MIX40488_6_1	IC	VIC		potassium ion channel	0
Phacord1_441395|MIX41565_5_8	IC	VIC		potassium ion channel	0
Phacord1_443139|MIX43309_25_14	IC	VIC		potassium ion channel	0.02
Phacord1_243274|e_gw1.336.9.1	IC	VIC		potassium ion channel	0
Phacord1_243882|e_gw1.349.10.1	IC	VIC		potassium ion channel	0
Phacord1_254433|e_gw1.638.40.1	IC	VIC		potassium ion channel	0.01
Phacord1_447612|MIX47782_80_47	IC	VIC		potassium ion channel	0.02
Phacord1_448960|MIX49130_26_13	IC	VIC		potassium ion channel	0.01
Phacord1_449668|MIX49838_3_4	IC	VIC		potassium ion channel	0
Phacord1_451817|MIX51987_12_10	IC	VIC		potassium ion channel	0
Phacord1_452761|MIX52931_22_19	IC	VIC		potassium ion channel	0.02
Phacord1_452889|MIX53059_10_5	IC	VIC		potassium ion channel	0
Phacord1_454099|MIX54269_4_17	IC	VIC		potassium ion channel	0
Phacord1_456074|MIX56244_2_2	IC	VIC		potassium ion channel	0
Phacord1_456279|MIX56449_29_37	IC	VIC		potassium ion channel	0.01
Phacord1_456592|MIX56762_9_19	IC	VIC		potassium ion channel	0
Phacord1_456733|MIX56903_4_4	IC	VIC		potassium ion channel	0.01
Phacord1_457354|MIX57524_6_3	IC	VIC		potassium ion channel	0
Phacord1_458339|MIX58509_13_13	IC	VIC		potassium ion channel	0
Phacord1_458593|MIX58763_2_3	IC	VIC		potassium ion channel	0.02
Phacord1_458805|MIX58975_5_5	IC	VIC		potassium ion channel	0
Phacord1_459496|MIX59666_8_4	IC	VIC		transient receptor potential calcium ion channel	0.01
Phacord1_459731|MIX59901_12_10	IC	VIC		potassium ion channel	0
Phacord1_460251|MIX60421_20_32	IC	VIC		potassium ion channel	0.02
Phacord1_460321|MIX60491_4_8	IC	VIC			0
Phacord1_460377|MIX60547_23_6	IC	VIC		potassium ion channel	0
Phacord1_461120|MIX61290_28_16	IC	VIC		potassium ion channel	0.01
Phacord1_461472|MIX61642_2_1	IC	VIC		potassium ion channel	0.01
Phacord1_463903|MIX64073_93_42	IC	VIC		potassium ion channel	0.03
Phacord1_464481|MIX64651_40_41	IC	VIC		potassium ion channel	0.02
Phacord1_465208|MIX65378_2_7	IC	VIC		potassium ion channel	0
Phacord1_466963|MIX67133_55_12	IC	VIC		potassium ion channel	0.02
Phacord1_469950|MIX70120_4_5	IC	VIC		potassium ion channel	0
Phacord1_470081|MIX70251_6_14	IC	VIC		potassium ion channel	0.01
Phacord1_470482|MIX70652_26_34	IC	VIC		potassium ion channel	0
Phacord1_470910|MIX71080_14_9	IC	VIC		potassium ion channel	0
Phacord1_470923|MIX71093_74_18	IC	VIC		potassium ion channel	0.01
Phacord1_474549|MIX74719_7_6	IC	VIC		potassium ion channel	0.03
Phacord1_476132|MIX76302_40_27	IC	VIC		potassium ion channel	0
Phacord1_477382|MIX77552_153_6	IC	VIC		potassium ion channel	0.01
Phacord1_477984|MIX78154_4_1	IC	VIC		potassium ion channel	0.01
Phacord1_478966|MIX79136_31_16	IC	VIC		potassium ion channel	0
Phacord1_247228|e_gw1.429.1.1	IC	VIC		potassium ion channel	0
Phacord1_250046|e_gw1.507.22.1	IC	VIC		potassium ion channel	0.01
Phacord1_253810|e_gw1.619.33.1	IC	VIC		potassium ion channel	0
Phacord1_253964|e_gw1.624.14.1	IC	VIC		potassium ion channel	0
Phacord1_257528|e_gw1.734.1.1	IC	VIC		potassium ion channel	0
Phacord1_257656|e_gw1.738.49.1	IC	VIC		potassium ion channel	0.01
Phacord1_264330|e_gw1.982.7.1	IC	VIC		potassium ion channel	0
Phacord1_271949|e_gw1.1311.6.1	IC	VIC		potassium ion channel	0.01
Phacord1_272679|e_gw1.1347.8.1	IC	VIC		potassium ion channel	0
Phacord1_272944|e_gw1.1360.6.1	IC	VIC		potassium ion channel	0
Phacord1_273936|e_gw1.1403.13.1	IC	VIC		potassium ion channel	0
Phacord1_310469|estExt_Genewise1Plus.C_450008	IC	VIT		vacuolar iron uptake transporter homolog	0.01
Phacord1_434807|MIX34977_11_44	IC	VIT		vacuolar iron uptake transporter homolog	0
Phacord1_473623|MIX73793_112_71	IC	VIT		vacuolar iron uptake transporter homolog	0.01
Phacord1_183403|gw1.2438.6.1	IC	ZIP		zinc ion	0
Phacord1_280858|e_gw1.1794.13.1	IC	ZIP		zinc ion	0
Phacord1_294173|e_gw1.3028.8.1	IC	ZIP		zinc ion	0
Phacord1_363247|fgenesh1_pm.693_#_10	IC	ZIP		zinc ion	0
Phacord1_366062|fgenesh1_pm.1408_#_3	IC	ZIP		zinc ion	0
Phacord1_408348|MIX8518_4_4	IC	ZIP		zinc ion	0
Phacord1_412056|MIX12226_15_25	IC	ZIP	binding protein	zinc ion	0.01
Phacord1_443883|MIX44053_16_46	IC	ZIP		zinc ion	0.02
Phacord1_243702|e_gw1.345.19.1	IC	ZIP		zinc ion	0.01
Phacord1_454411|MIX54581_7_19	IC	ZIP		zinc ion	0.01
Phacord1_460749|MIX60919_2_3	IC	ZIP		zinc ion	0
Phacord1_470002|MIX70172_26_32	IC	ZIP		zinc ion	0.02
Phacord1_472685|MIX72855_12_18	IC	ZIP		zinc ion	0
Phacord1_478569|MIX78739_293_80	IC	ZIP		zinc ion	0
Phacord1_253540|e_gw1.611.28.1	IC	ZIP		zinc ion	0.01
Phacord1_266309|e_gw1.1063.5.1	IC	ZIP		zinc ion	0.01
Phacord1_339393|gm1.13347_g	ID	ABC	binding	molybdate	0
Phacord1_377866|fgenesh1_pg.308_#_3	ID	ABC	binding protein	phosphate	0.01
Phacord1_377138|fgenesh1_pg.255_#_1	ID	ABC	binding protein	phosphate	0
Phacord1_377866|fgenesh1_pg.308_#_3	ID	ABC	binding protein	phosphate	0.01
Phacord1_444449|MIX44619_45_6	ID	ABC	binding protein	phosphate	0.01
Phacord1_465784|MIX65954_20_8	ID	ABC	binding	phosphate	0
Phacord1_247435|e_gw1.435.51.1	ID	ABC	binding	sulfate	0
Phacord1_282171|e_gw1.1879.5.1	ID	AE		chloride/bicarbonate anion exchange	0
Phacord1_359897|fgenesh1_pm.197_#_5	ID	AE		chloride/bicarbonate anion exchange	0.02
Phacord1_387432|fgenesh1_pg.1449_#_2	ID	AE		chloride/bicarbonate anion exchange	0
Phacord1_398609|estExt_fgenesh1_pg.C_2460003	ID	AE		chloride/bicarbonate anion exchange	0.01
Phacord1_411586|MIX11756_5_2	ID	AE		chloride/bicarbonate anion exchange	0
Phacord1_433986|MIX34156_16_17	ID	AE		chloride/bicarbonate anion exchange	0
Phacord1_432427|MIX32597_3_6	ID	ArsAB		arsenite (ArsA)	0
Phacord1_334261|gm1.8215_g	ID	ArsB		arsenite (ArsB)	0.01
Phacord1_165976|gw1.30.13.1	ID	Bestrophin		Bestrophin anion channel	0.07
Phacord1_275702|e_gw1.1496.4.1	ID	Bestrophin		Bestrophin anion channel	0
Phacord1_281003|e_gw1.1803.6.1	ID	Bestrophin		Bestrophin anion channel	0
Phacord1_287462|e_gw1.2283.4.1	ID	Bestrophin		Bestrophin anion channel	0
Phacord1_294330|e_gw1.3052.1.1	ID	Bestrophin		Bestrophin anion channel	0
Phacord1_328168|gm1.2122_g	ID	Bestrophin		Bestrophin anion channel	0.01
Phacord1_331480|gm1.5434_g	ID	Bestrophin		Bestrophin anion channel	0
Phacord1_332261|gm1.6215_g	ID	Bestrophin		Bestrophin anion channel	0
Phacord1_333149|gm1.7103_g	ID	Bestrophin		Bestrophin anion channel	0
Phacord1_336324|gm1.10278_g	ID	Bestrophin		Bestrophin anion channel	0
Phacord1_228275|e_gw1.51.6.1	ID	Bestrophin		Bestrophin anion channel	0
Phacord1_228603|e_gw1.56.19.1	ID	Bestrophin		Bestrophin anion channel	0
Phacord1_229251|e_gw1.65.15.1	ID	Bestrophin		Bestrophin anion channel	0.01
Phacord1_230451|e_gw1.85.33.1	ID	Bestrophin		Bestrophin anion channel	0
Phacord1_343617|gm1.17571_g	ID	Bestrophin		Bestrophin anion channel	0.01
Phacord1_345064|gm1.19018_g	ID	Bestrophin		Bestrophin anion channel	0
Phacord1_346120|gm1.20074_g	ID	Bestrophin		Bestrophin anion channel	0
Phacord1_346502|gm1.20456_g	ID	Bestrophin		Bestrophin anion channel	0.01
Phacord1_347170|gm1.21124_g	ID	Bestrophin		Bestrophin anion channel	0.06
Phacord1_349845|gm1.23799_g	ID	Bestrophin		Bestrophin anion channel	0
Phacord1_351491|gm1.25445_g	ID	Bestrophin		Bestrophin anion channel	0.06
Phacord1_365568|fgenesh1_pm.1259_#_4	ID	Bestrophin		Bestrophin anion channel	0
Phacord1_233514|e_gw1.135.48.1	ID	Bestrophin		Bestrophin anion channel	0
Phacord1_377146|fgenesh1_pg.255_#_9	ID	Bestrophin		Bestrophin anion channel	0
Phacord1_379629|fgenesh1_pg.453_#_3	ID	Bestrophin		Bestrophin anion channel	0
Phacord1_399889|MIX59_10_8	ID	Bestrophin		Bestrophin anion channel	0
Phacord1_400337|MIX507_6_13	ID	Bestrophin		Bestrophin anion channel	0
Phacord1_236041|e_gw1.182.9.1	ID	Bestrophin		Bestrophin anion channel	0
Phacord1_404927|MIX5097_91_75	ID	Bestrophin		Bestrophin anion channel	0.01
Phacord1_408815|MIX8985_13_14	ID	Bestrophin		Bestrophin anion channel	0
Phacord1_410357|MIX10527_20_20	ID	Bestrophin		Bestrophin anion channel	0
Phacord1_410438|MIX10608_44_34	ID	Bestrophin		Bestrophin anion channel	0.01
Phacord1_412346|MIX12516_78_39	ID	Bestrophin		Bestrophin anion channel	0.02
Phacord1_417401|MIX17571_1_2	ID	Bestrophin		Bestrophin anion channel	0
Phacord1_419696|MIX19866_30_24	ID	Bestrophin		Bestrophin anion channel	0
Phacord1_422593|MIX22763_17_17	ID	Bestrophin		Bestrophin anion channel	0.03
Phacord1_425855|MIX26025_7_9	ID	Bestrophin		Bestrophin anion channel	0.01
Phacord1_430911|MIX31081_12_27	ID	Bestrophin		Bestrophin anion channel	0.02
Phacord1_436126|MIX36296_11_12	ID	Bestrophin		Bestrophin anion channel	0
Phacord1_438693|MIX38863_9_26	ID	Bestrophin		Bestrophin anion channel	0
Phacord1_438776|MIX38946_52_24	ID	Bestrophin		Bestrophin anion channel	0
Phacord1_440361|MIX40531_32_22	ID	Bestrophin		Bestrophin anion channel	0.02
Phacord1_441381|MIX41551_5_7	ID	Bestrophin		Bestrophin anion channel	0.01
Phacord1_242215|e_gw1.311.61.1	ID	Bestrophin		Bestrophin anion channel	0.01
Phacord1_243349|e_gw1.337.26.1	ID	Bestrophin		Bestrophin anion channel	0.01
Phacord1_448973|MIX49143_7_7	ID	Bestrophin		Bestrophin anion channel	0
Phacord1_450328|MIX50498_13_29	ID	Bestrophin		Bestrophin anion channel	0
Phacord1_455005|MIX55175_11_15	ID	Bestrophin		Bestrophin anion channel	0
Phacord1_463597|MIX63767_6_15	ID	Bestrophin		Bestrophin anion channel	0
Phacord1_469313|MIX69483_17_10	ID	Bestrophin		Bestrophin anion channel	0.01
Phacord1_470986|MIX71156_31_18	ID	Bestrophin		Bestrophin anion channel	0.04
Phacord1_475089|MIX75259_36_35	ID	Bestrophin		Bestrophin anion channel	0.01
Phacord1_257422|e_gw1.731.15.1	ID	Bestrophin		Bestrophin anion channel	0
Phacord1_258160|e_gw1.756.28.1	ID	Bestrophin		Bestrophin anion channel	0
Phacord1_266820|e_gw1.1084.5.1	ID	Bestrophin		Bestrophin anion channel	0.01
Phacord1_445780|MIX45950_12_18	ID	CHR		chromate ion	0.02
Phacord1_294544|e_gw1.3084.3.1	ID	ClC		chloride ion channel	0
Phacord1_328502|gm1.2456_g	ID	ClC		chloride ion channel	0
Phacord1_340019|gm1.13973_g	ID	ClC		chloride ion channel	0
Phacord1_346934|gm1.20888_g	ID	ClC		chloride ion channel	0
Phacord1_362254|fgenesh1_pm.513_#_5	ID	ClC		chloride ion channel	0
Phacord1_383676|fgenesh1_pg.887_#_2	ID	ClC		chloride ion channel	0
Phacord1_389549|fgenesh1_pg.1867_#_2	ID	ClC		chloride ion channel	0
Phacord1_237586|e_gw1.211.32.1	ID	ClC		chloride ion channel	0
Phacord1_431120|MIX31290_4_9	ID	ClC		chloride ion channel	0
Phacord1_442834|MIX43004_19_10	ID	ClC		chloride ion channel	0
Phacord1_446663|MIX46833_80_41	ID	ClC		chloride ion channel	0.03
Phacord1_462610|MIX62780_2_2	ID	ClC		chloride ion channel	0
Phacord1_466284|MIX66454_4_4	ID	ClC		chloride ion channel	0
Phacord1_470014|MIX70184_16_3	ID	ClC		chloride ion channel	0
Phacord1_254518|e_gw1.641.5.1	ID	ClC		chloride ion channel	0
Phacord1_269132|e_gw1.1189.18.1	ID	ClC		chloride ion channel	0
Phacord1_290379|e_gw1.2556.7.1	ID	MFS		nitrate/nitrite	0
Phacord1_291734|e_gw1.2719.2.1	ID	MFS		nitrate	0
Phacord1_328025|gm1.1979_g	ID	MFS		phosphate	0
Phacord1_330086|gm1.4040_g	ID	MFS		nitrate	0.13
Phacord1_340064|gm1.14018_g	ID	MFS		nitrate/nitrite	0
Phacord1_342964|gm1.16918_g	ID	MFS		sodium ion:phosphate symporter	0
Phacord1_345446|gm1.19400_g	ID	MFS		nitrate	0
Phacord1_348848|gm1.22802_g	ID	MFS		sodium ion:phosphate symporter	0.01
Phacord1_353438|gm1.27392_g	ID	MFS		sodium ion:phosphate symporter	0
Phacord1_363583|fgenesh1_pm.764_#_5	ID	MFS		sodium ion:phosphate symporter	0
Phacord1_389499|fgenesh1_pg.1855_#_2	ID	MFS		phosphate	0.01
Phacord1_389769|fgenesh1_pg.1917_#_6	ID	MFS		nitrate	0
Phacord1_401870|MIX2040_22_28	ID	MFS		phosphate	0
Phacord1_427483|MIX27653_1_3	ID	MFS		nitrate/nitrite	0
Phacord1_428120|MIX28290_22_24	ID	MFS		sodium ion:phosphate symporter	0.01
Phacord1_441005|MIX41175_24_18	ID	MFS		nitrate/nitrite	0
Phacord1_459747|MIX59917_5_4	ID	MFS		nitrate	0.09
Phacord1_479430|MIX79600_14_13	ID	MFS		nitrate	0.17
Phacord1_441005|MIX41175_24_18	ID	MFS		nitrate/nitrite	0
Phacord1_346347|gm1.20301_g	ID	PiT		phosphate	0
Phacord1_425846|MIX26016_12_13	ID	PiT		phosphate	0
Phacord1_455097|MIX55267_187_62	ID	PiT		phosphate	0.64
Phacord1_358165|fgenesh1_pm.43_#_14	ID	PNaS		sodium ion:phosphate symporter	0
Phacord1_326202|gm1.156_g	ID	SulP		sulfate	0.02
Phacord1_331675|gm1.5629_g	ID	SulP		sulfate	0
Phacord1_336390|gm1.10344_g	ID	SulP		sulfate	0
Phacord1_336391|gm1.10345_g	ID	SulP		sulfate	0.01
Phacord1_341912|gm1.15866_g	ID	SulP		sulfate	0
Phacord1_342987|gm1.16941_g	ID	SulP		sulfate	0
Phacord1_351379|gm1.25333_g	ID	SulP		sulfate	0.01
Phacord1_352955|gm1.26909_g	ID	SulP		sulfate	0
Phacord1_357847|fgenesh1_pm.22_#_13	ID	SulP		sulfate	0
Phacord1_400125|MIX295_4_4	ID	SulP		sulfate	0
Phacord1_408554|MIX8724_51_43	ID	SulP		sulfate	0.01
Phacord1_428459|MIX28629_6_5	ID	SulP		sulfate	0
Phacord1_441273|MIX41443_34_25	ID	SulP		sulfate	0.01
Phacord1_452601|MIX52771_21_23	ID	SulP		sulfate	0.02
Phacord1_456883|MIX57053_3_3	ID	SulP		sulfate	0
Phacord1_470597|MIX70767_8_4	ID	SulP		sulfate	0.01
Phacord1_471902|MIX72072_45_35	ID	SulP		sulfate	0.01
Phacord1_261559|e_gw1.877.11.1	ID	SulP		sulfate	0
Phacord1_346873|gm1.20827_g	ID	TDT		tellurite	0
Phacord1_260802|e_gw1.850.8.1	ID	TDT		tellurite	0
Phacord1_374979|fgenesh1_pg.122_#_12	II	ABC	ABC	sugar (maltose?)	0
Phacord1_374979|fgenesh1_pg.122_#_12	II	ABC	ABC	sugar (maltose?)	0
Phacord1_392204|fgenesh1_pg.2616_#_3	II	DASS		sodium ion:dicarboxylate/sulfate	0
Phacord1_451651|MIX51821_1_3	II	DASS		sodium ion:dicarboxylate/sulfate	0
Phacord1_477523|MIX77693_23_38	II	DASS		sodium ion:dicarboxylate/sulfate	0.01
Phacord1_479707|MIX79877_39_32	II	DASS		sodium ion:dicarboxylate/sulfate	0
Phacord1_278639|e_gw1.1655.25.1	II	DMT		phosphate:phosphoenolpyruvate translocator	0
Phacord1_281668|e_gw1.1843.6.1	II	DMT		phosphate:phosphoenolpyruvate translocator	0.01
Phacord1_292441|e_gw1.2803.10.1	II	DMT		phosphate/phosphoenolpyruvate	0
Phacord1_307373|estExt_Genewise1.C_1030038	II	DMT		phosphate:phosphoenolpyruvate translocator	0.03
Phacord1_310793|estExt_Genewise1Plus.C_1390069	II	DMT		phosphate:phosphoenolpyruvate translocator	0.05
Phacord1_312580|estExt_Genewise1Plus.C_12750016	II	DMT		phosphate:phosphoenolpyruvate translocator	0
Phacord1_254126|e_gw1.628.16.1	II	DMT		phosphate/phosphoenolpyruvate	0.01
Phacord1_326278|gm1.232_g	II	DMT		phosphate:phosphoenolpyruvate translocator	0
Phacord1_327264|gm1.1218_g	II	DMT		phosphate:phosphoenolpyruvate translocator	0
Phacord1_328099|gm1.2053_g	II	DMT		phosphate:phosphoenolpyruvate translocator	0.1
Phacord1_334666|gm1.8620_g	II	DMT		phosphate:phosphoenolpyruvate translocator	0.01
Phacord1_336076|gm1.10030_g	II	DMT		phosphate:phosphoenolpyruvate translocator	0
Phacord1_225169|e_gw1.12.3.1	II	DMT		phosphate/phosphoenolpyruvate	0
Phacord1_227573|e_gw1.42.30.1	II	DMT		phosphate:phosphoenolpyruvate translocator	0
Phacord1_336844|gm1.10798_g	II	DMT		phosphate/phosphoenolpyruvate	0
Phacord1_339717|gm1.13671_g	II	DMT		phosphate:phosphoenolpyruvate translocator	0
Phacord1_340408|gm1.14362_g	II	DMT		phosphate:phosphoenolpyruvate translocator	0
Phacord1_340477|gm1.14431_g	II	DMT		phosphate:phosphoenolpyruvate translocator	0
Phacord1_343375|gm1.17329_g	II	DMT		phosphate:phosphoenolpyruvate translocator	0.02
Phacord1_344008|gm1.17962_g	II	DMT		phosphate:phosphoenolpyruvate translocator	0.03
Phacord1_344080|gm1.18034_g	II	DMT		phosphate/phosphoenolpyruvate	0
Phacord1_345556|gm1.19510_g	II	DMT	GRP	glucose uptake (GRP subfamily)	0
Phacord1_347111|gm1.21065_g	II	DMT		phosphate:phosphoenolpyruvate translocator	0
Phacord1_351460|gm1.25414_g	II	DMT		phosphate:phosphoenolpyruvate translocator	0.03
Phacord1_354285|gm1.28239_g	II	DMT		phosphate:phosphoenolpyruvate translocator	0.12
Phacord1_358153|fgenesh1_pm.43_#_2	II	DMT	GRP	glucose uptake (GRP subfamily)	0
Phacord1_359812|fgenesh1_pm.188_#_6	II	DMT		phosphate:phosphoenolpyruvate translocator	0.03
Phacord1_361614|fgenesh1_pm.411_#_5	II	DMT		phosphate:phosphoenolpyruvate translocator	0.01
Phacord1_363018|fgenesh1_pm.654_#_3	II	DMT		phosphate:phosphoenolpyruvate translocator	0.01
Phacord1_363581|fgenesh1_pm.764_#_3	II	DMT		phosphate:phosphoenolpyruvate translocator	0.01
Phacord1_364745|fgenesh1_pm.1028_#_2	II	DMT		phosphate:phosphoenolpyruvate translocator	0.01
Phacord1_366894|fgenesh1_pm.1729_#_1	II	DMT		phosphate:phosphoenolpyruvate translocator	0
Phacord1_368652|fgenesh1_pm.2702_#_2	II	DMT		phosphate:phosphoenolpyruvate translocator	0
Phacord1_368919|fgenesh1_pm.2967_#_1	II	DMT		phosphate/phosphoenolpyruvate	0.01
Phacord1_369130|fgenesh1_pm.3201_#_1	II	DMT		phosphate:phosphoenolpyruvate translocator	0
Phacord1_369155|fgenesh1_pm.3236_#_1	II	DMT		phosphate:phosphoenolpyruvate translocator	0
Phacord1_369157|fgenesh1_pm.3238_#_1	II	DMT		phosphate/phosphoenolpyruvate	0.01
Phacord1_370282|fgenesh1_kg.114_#_1_#_MMETSP1465-figshare3840153v6-TRINITY_DN104_c0_g1_i1	II	DMT		phosphate:phosphoenolpyruvate translocator	0.03
Phacord1_370887|fgenesh1_kg.600_#_1_#_MMETSP1465-figshare3840153v6-TRINITY_DN4086_c0_g3_i1	II	DMT		phosphate:phosphoenolpyruvate translocator	0.12
Phacord1_376673|fgenesh1_pg.224_#_2	II	DMT		phosphate:phosphoenolpyruvate translocator	0.01
Phacord1_380008|fgenesh1_pg.487_#_11	II	DMT		phosphate:phosphoenolpyruvate translocator	0
Phacord1_385339|fgenesh1_pg.1115_#_1	II	DMT		phosphate:phosphoenolpyruvate translocator	0
Phacord1_386479|fgenesh1_pg.1290_#_1	II	DMT	GRP	glucose uptake (GRP subfamily)	0
Phacord1_396996|estExt_fgenesh1_pm.C_200003	II	DMT		phosphate/phosphoenolpyruvate	0.02
Phacord1_396996|estExt_fgenesh1_pm.C_200003	II	DMT		phosphate:phosphoenolpyruvate translocator	0.02
Phacord1_397113|estExt_fgenesh1_pm.C_1070013	II	DMT		phosphate:phosphoenolpyruvate translocator	0.01
Phacord1_397673|estExt_fgenesh1_pm.C_9510002	II	DMT		phosphate:phosphoenolpyruvate translocator	0.13
Phacord1_402786|MIX2956_112_70	II	DMT		phosphate:phosphoenolpyruvate translocator	0.01
Phacord1_239703|e_gw1.257.2.1	II	DMT		phosphate:phosphoenolpyruvate translocator	0.01
Phacord1_408661|MIX8831_4_6	II	DMT		phosphate:phosphoenolpyruvate translocator	0
Phacord1_408921|MIX9091_107_70	II	DMT		phosphate:phosphoenolpyruvate translocator	0.01
Phacord1_411048|MIX11218_22_30	II	DMT		phosphate:phosphoenolpyruvate translocator	0
Phacord1_411286|MIX11456_4_9	II	DMT		phosphate:phosphoenolpyruvate translocator	0
Phacord1_413321|MIX13491_14_10	II	DMT		phosphate:phosphoenolpyruvate translocator	0
Phacord1_368652|fgenesh1_pm.2702_#_2	II	DMT		phosphate/phosphoenolpyruvate	0
Phacord1_422897|MIX23067_531_71	II	DMT		phosphate:phosphoenolpyruvate translocator	0.02
Phacord1_423830|MIX24000_8_20	II	DMT		phosphate:phosphoenolpyruvate translocator	0
Phacord1_425179|MIX25349_14_17	II	DMT		phosphate:phosphoenolpyruvate translocator	0.01
Phacord1_428567|MIX28737_127_58	II	DMT		phosphate:phosphoenolpyruvate translocator	0.01
Phacord1_428785|MIX28955_47_45	II	DMT		phosphate:phosphoenolpyruvate translocator	0
Phacord1_429352|MIX29522_51_44	II	DMT		phosphate/phosphoenolpyruvate	0
Phacord1_430147|MIX30317_51_59	II	DMT		phosphate:phosphoenolpyruvate translocator	0
Phacord1_435451|MIX35621_60_64	II	DMT		phosphate:phosphoenolpyruvate translocator	0.03
Phacord1_435563|MIX35733_1_4	II	DMT		phosphate:phosphoenolpyruvate translocator	0
Phacord1_437608|MIX37778_50_56	II	DMT		phosphate:phosphoenolpyruvate translocator	0
Phacord1_441837|MIX42007_52_38	II	DMT		phosphate:phosphoenolpyruvate translocator	0
Phacord1_442282|MIX42452_6_4	II	DMT		phosphate:phosphoenolpyruvate translocator	0
Phacord1_442419|MIX42589_150_84	II	DMT		phosphate:phosphoenolpyruvate translocator	0.01
Phacord1_443960|MIX44130_8_10	II	DMT		phosphate/phosphoenolpyruvate	0
Phacord1_445437|MIX45607_3_5	II	DMT		phosphate:phosphoenolpyruvate translocator	0
Phacord1_446233|MIX46403_8_7	II	DMT		phosphate:phosphoenolpyruvate translocator	0
Phacord1_449460|MIX49630_6_11	II	DMT		phosphate:phosphoenolpyruvate translocator	0
Phacord1_450561|MIX50731_21_23	II	DMT		phosphate:phosphoenolpyruvate translocator	0
Phacord1_455397|MIX55567_4_7	II	DMT		phosphate:phosphoenolpyruvate translocator	0
Phacord1_458118|MIX58288_34_40	II	DMT		phosphate/phosphoenolpyruvate	0
Phacord1_458318|MIX58488_1_1	II	DMT		phosphate:phosphoenolpyruvate translocator	0
Phacord1_462468|MIX62638_5_16	II	DMT		phosphate:phosphoenolpyruvate translocator	0.01
Phacord1_468257|MIX68427_16_30	II	DMT		phosphate/phosphoenolpyruvate	0
Phacord1_468379|MIX68549_158_32	II	DMT		phosphate:phosphoenolpyruvate translocator	0.01
Phacord1_469713|MIX69883_7_8	II	DMT		phosphate:phosphoenolpyruvate translocator	0.02
Phacord1_470779|MIX70949_28_9	II	DMT		phosphate:phosphoenolpyruvate translocator	0
Phacord1_266257|e_gw1.1061.11.1	II	DMT		phosphate/phosphoenolpyruvate	0
Phacord1_473747|MIX73917_49_34	II	DMT		phosphate:phosphoenolpyruvate translocator	0.02
Phacord1_475068|MIX75238_5_4	II	DMT		phosphate:phosphoenolpyruvate translocator	0
Phacord1_475239|MIX75409_3_4	II	DMT		phosphate:phosphoenolpyruvate translocator	0
Phacord1_52162|CE52161_4897	II	DMT		phosphate:phosphoenolpyruvate translocator	0.18
Phacord1_247166|e_gw1.428.3.1	II	DMT		phosphate:phosphoenolpyruvate translocator	0.01
Phacord1_254126|e_gw1.628.16.1	II	DMT		phosphate/phosphoenolpyruvate	0.01
Phacord1_258689|e_gw1.774.8.1	II	DMT	GRP	glucose uptake (GRP subfamily)	0
Phacord1_344080|gm1.18034_g	II	DMT		phosphate/phosphoenolpyruvate	0
Phacord1_265264|e_gw1.1021.20.1	II	DMT		phosphate:phosphoenolpyruvate translocator	0
Phacord1_266257|e_gw1.1061.11.1	II	DMT		phosphate:phosphoenolpyruvate translocator	0
Phacord1_267639|e_gw1.1121.14.1	II	DMT		phosphate:phosphoenolpyruvate translocator	0
Phacord1_272175|e_gw1.1322.6.1	II	DMT		phosphate:phosphoenolpyruvate translocator	0
Phacord1_273725|e_gw1.1394.6.1	II	DMT		phosphate:phosphoenolpyruvate translocator	0.05
Phacord1_407428|MIX7598_63_31	II	FBT		sugar	0.01
Phacord1_343490|gm1.17444_g	II	FNT		formate/nitrite	0.05
Phacord1_347975|gm1.21929_g	II	FNT		formate/nitrite	0.01
Phacord1_435230|MIX35400_195_98	II	FNT		formate/nitrite	0.01
Phacord1_296702|e_gw1.3433.4.1	II	GPH		sugar	nan
Phacord1_374699|fgenesh1_pg.107_#_19	II	GPH		sugar	0
Phacord1_365911|fgenesh1_pm.1356_#_4	II	GPH		sugar	0.01
Phacord1_272213|e_gw1.1323.6.1	II	GPH		sugar	0
Phacord1_423438|MIX23608_18_14	II	GPH		proton/sodium ion:sugar symporter	0
Phacord1_466605|MIX66775_42_16	II	GPH		sugar	0.01
Phacord1_445685|MIX45855_25_41	II	GPH		sugar	0.01
Phacord1_281884|e_gw1.1859.14.1	II	MFS		glycerol-3-phosphate	0
Phacord1_289035|e_gw1.2425.1.1	II	MFS		sugar	0
Phacord1_296702|e_gw1.3433.4.1	II	MFS		sugar	nan
Phacord1_310513|estExt_Genewise1Plus.C_560047	II	MFS		glycerol-3-phosphate	0
Phacord1_326181|gm1.135_g	II	MFS		oxalate:formate antiporter	0
Phacord1_326986|gm1.940_g	II	MFS		glycerol-3-phosphate	0
Phacord1_228464|e_gw1.53.31.1	II	MFS		glycerol-3-phosphate	0
Phacord1_336674|gm1.10628_g	II	MFS		oxalate:formate antiporter	0
Phacord1_338010|gm1.11964_g	II	MFS		oxalate:formate antiporter	0
Phacord1_338691|gm1.12645_g	II	MFS		glycerol-3-phosphate	0
Phacord1_339250|gm1.13204_g	II	MFS		glycerol-3-phosphate	0
Phacord1_339405|gm1.13359_g	II	MFS		glycerol-3-phosphate	0
Phacord1_341676|gm1.15630_g	II	MFS		metabolite (benzoate?)	0
Phacord1_347277|gm1.21231_g	II	MFS		glycerol-3-phosphate	0
Phacord1_349520|gm1.23474_g	II	MFS		glycerol-3-phosphate	0
Phacord1_364403|fgenesh1_pm.944_#_2	II	MFS		oxalate:formate antiporter	0
Phacord1_365114|fgenesh1_pm.1129_#_2	II	MFS		sugar	0
Phacord1_231158|e_gw1.96.2.1	II	MFS		glycerol-3-phosphate	0
Phacord1_367152|fgenesh1_pm.1839_#_1	II	MFS		sugar	0.01
Phacord1_374699|fgenesh1_pg.107_#_19	II	MFS		sugar	0
Phacord1_377507|fgenesh1_pg.279_#_12	II	MFS		glycerol-3-phosphate	0
Phacord1_377581|fgenesh1_pg.285_#_8	II	MFS		metabolite (benzoate?)	0
Phacord1_378419|fgenesh1_pg.351_#_2	II	MFS		oxalate:formate antiporter	0
Phacord1_414653|MIX14823_4_19	II	MFS		monocarboxylate	0
Phacord1_415195|MIX15365_110_66	II	MFS		glycerol-3-phosphate	0
Phacord1_422006|MIX22176_36_26	II	MFS		sugar	0.01
Phacord1_244993|e_gw1.375.23.1	II	MFS		glycerol-3-phosphate	0.01
Phacord1_228012|e_gw1.48.87.1	II	MFS		glycerol-3-phosphate	0
Phacord1_445685|MIX45855_25_41	II	MFS		sugar	0.01
Phacord1_455218|MIX55388_41_46	II	MFS		glycerol-3-phosphate	0.01
Phacord1_456392|MIX56562_2_3	II	MFS		glycerol-3-phosphate	0
Phacord1_477019|MIX77189_6_4	II	MFS		glycerol-3-phosphate	0
Phacord1_248168|e_gw1.455.21.1	II	MFS		sugar	0
Phacord1_264142|e_gw1.976.14.1	II	MFS		glycerol-3-phosphate	0
Phacord1_279061|e_gw1.1683.4.1	II	MIP		glycerol uptake	0
Phacord1_326562|gm1.516_g	II	MIP		glycerol uptake	0
Phacord1_334456|gm1.8410_g	II	MIP		glycerol uptake	0
Phacord1_415286|MIX15456_4_12	II	MIP		glycerol uptake	0
Phacord1_461196|MIX61366_45_58	II	MIP		glycerol uptake	0.01
Phacord1_470828|MIX70998_8_11	II	MIP		glycerol uptake	0
Phacord1_274901|e_gw1.1455.19.1	II	MIP		glycerol uptake	0
Phacord1_344607|gm1.18561_g	II	MTC		tricarboxylates	0
Phacord1_356605|estExt_Genemark1.C_11610007	II	MTC		tricarboxylates	0.01
Phacord1_377610|fgenesh1_pg.288_#_4	II	MTC		tricarboxylates	0
Phacord1_405922|MIX6092_106_54	II	MTC		tricarboxylates	0
Phacord1_475797|MIX75967_2_5	II	MTC		tricarboxylates	0
Phacord1_252746|e_gw1.585.11.1	II	MTC		tricarboxylates	0
Phacord1_447849|MIX48019_10_7	II	NSS		sodium ion:solute symporter	0
Phacord1_468270|MIX68440_76_21	II	NSS		sodium ion:solute symporter	0
Phacord1_285697|e_gw1.2134.7.1	III	AAAP		amino acid	0
Phacord1_287878|e_gw1.2318.5.1	III	AAAP		amino acid	0
Phacord1_327067|gm1.1021_g	III	AAAP		amino acid	0
Phacord1_329469|gm1.3423_g	III	AAAP		amino acid	0
Phacord1_331789|gm1.5743_g	III	AAAP		amino acid	0
Phacord1_333299|gm1.7253_g	III	AAAP		amino acid	0
Phacord1_334279|gm1.8233_g	III	AAAP		amino acid	0
Phacord1_335728|gm1.9682_g	III	AAAP		amino acid	0
Phacord1_229881|e_gw1.75.10.1	III	AAAP		amino acid	0
Phacord1_338217|gm1.12171_g	III	AAAP		amino acid	0.01
Phacord1_339690|gm1.13644_g	III	AAAP		amino acid	0
Phacord1_340546|gm1.14500_g	III	AAAP		amino acid	0
Phacord1_341018|gm1.14972_g	III	AAAP		amino acid	0
Phacord1_341349|gm1.15303_g	III	AAAP		amino acid	0
Phacord1_344598|gm1.18552_g	III	AAAP		amino acid	0.01
Phacord1_346827|gm1.20781_g	III	AAAP		amino acid	0
Phacord1_348151|gm1.22105_g	III	AAAP		amino acid	0.02
Phacord1_352533|gm1.26487_g	III	AAAP		amino acid	0
Phacord1_359484|fgenesh1_pm.154_#_8	III	AAAP		amino acid	0
Phacord1_360133|fgenesh1_pm.224_#_2	III	AAAP		tryptophan/tyrosine	0
Phacord1_367713|fgenesh1_pm.2091_#_2	III	AAAP		amino acid	0
Phacord1_375630|fgenesh1_pg.160_#_6	III	AAAP		tryptophan/tyrosine	0
Phacord1_376751|fgenesh1_pg.228_#_15	III	AAAP		tryptophan/tyrosine	0
Phacord1_378056|fgenesh1_pg.323_#_5	III	AAAP		amino acid	0.01
Phacord1_255226|e_gw1.662.4.1	III	AAAP		amino acid	0
Phacord1_236753|e_gw1.196.62.1	III	AAAP		amino acid	0
Phacord1_402949|MIX3119_98_48	III	AAAP		amino acid	0.01
Phacord1_236753|e_gw1.196.62.1	III	AAAP		amino acid	0
Phacord1_405916|MIX6086_288_83	III	AAAP		amino acid	0
Phacord1_406682|MIX6852_23_16	III	AAAP		amino acid	0
Phacord1_408138|MIX8308_4_4	III	AAAP		amino acid	0
Phacord1_409371|MIX9541_17_8	III	AAAP		amino acid	0.05
Phacord1_420057|MIX20227_1_2	III	AAAP		amino acid	0
Phacord1_426805|MIX26975_17_24	III	AAAP		amino acid	0.01
Phacord1_427942|MIX28112_2_3	III	AAAP		amino acid	0
Phacord1_434283|MIX34453_4_7	III	AAAP		amino acid	0
Phacord1_245964|e_gw1.398.1.1	III	AAAP		amino acid	0
Phacord1_445894|MIX46064_9_36	III	AAAP		amino acid	0
Phacord1_446080|MIX46250_4_8	III	AAAP		amino acid	0
Phacord1_446608|MIX46778_16_12	III	AAAP		amino acid	0
Phacord1_447820|MIX47990_16_10	III	AAAP		amino acid	0
Phacord1_452589|MIX52759_3_8	III	AAAP		amino acid	0
Phacord1_452926|MIX53096_24_15	III	AAAP		amino acid	0.01
Phacord1_458434|MIX58604_5_5	III	AAAP		amino acid	0
Phacord1_255226|e_gw1.662.4.1	III	AAAP		amino acid	0
Phacord1_224930|e_gw1.10.56.1	III	ABC	binding protein	dipeptide/oligopeptide	0
Phacord1_330435|gm1.4389_g	III	ABC	binding	leucine/valine	0.01
Phacord1_230069|e_gw1.78.24.1	III	ABC	binding	leucine/valine	0.01
Phacord1_347939|gm1.21893_g	III	ABC	binding protein	branched-chain amino acid	0.02
Phacord1_350177|gm1.24131_g	III	ABC	binding protein	amino acid (glutamine/glutamate/aspartate?)	0
Phacord1_363420|fgenesh1_pm.727_#_6	III	ABC		glutamate gated ion channel	0
Phacord1_364489|fgenesh1_pm.962_#_7	III	ABC	binding	leucine/valine	0
Phacord1_368903|fgenesh1_pm.2953_#_1	III	ABC	binding	leucine/valine	0
Phacord1_428981|MIX29151_1_13	III	ABC	ABC	dipeptide/oligopeptide	0
Phacord1_375134|fgenesh1_pg.131_#_7	III	ABC	binding	leucine/valine	0
Phacord1_377700|fgenesh1_pg.295_#_4	III	ABC	binding	leucine/valine	0
Phacord1_390741|fgenesh1_pg.2155_#_2	III	ABC	binding	leucine/valine	0.01
Phacord1_412421|MIX12591_6_4	III	ABC	binding protein	amino acid (glutamine/glutamate/aspartate?)	0
Phacord1_419546|MIX19716_1_2	III	ABC	binding	leucine/valine	0
Phacord1_420969|MIX21139_8_3	III	ABC	binding	leucine/valine	0.01
Phacord1_463153|MIX63323_6_3	III	ABC	binding protein	branched-chain amino acid	0
Phacord1_476375|MIX76545_8_1	III	ABC	binding	leucine/valine	0.01
Phacord1_477351|MIX77521_25_11	III	ABC	binding protein	glycine betaine/L-proline	0
Phacord1_333154|gm1.7108_g	III	APC		amino acid	0
Phacord1_236327|e_gw1.188.11.1	III	APC		amino acid	0
Phacord1_448767|MIX48937_8_20	III	APC		amino acid	0
Phacord1_452270|MIX52440_20_17	III	APC		amino acid	0.01
Phacord1_472877|MIX73047_77_62	III	APC		amino acid	0.01
Phacord1_478360|MIX78530_6_7	III	APC		amino acid	0
Phacord1_251867|e_gw1.559.33.1	III	APC		amino acid	0
Phacord1_270150|e_gw1.1233.5.1	III	APC		amino acid	0
Phacord1_448464|MIX48634_974_60	III	BCCT		glycine betaine/carnitine/choline	0.08
Phacord1_477351|MIX77521_25_11	III	Bestrophin	binding protein	glycine betaine/L-proline	0
Phacord1_415580|MIX15750_54_38	III	ESS		sodium ion:glutamate symporter	0
Phacord1_327067|gm1.1021_g	III	HAAAP		amino acid	0
Phacord1_335728|gm1.9682_g	III	HAAAP		amino acid	0
Phacord1_344598|gm1.18552_g	III	HAAAP		amino acid	0.01
Phacord1_360133|fgenesh1_pm.224_#_2	III	HAAAP		tryptophan/tyrosine	0
Phacord1_375630|fgenesh1_pg.160_#_6	III	HAAAP		tryptophan/tyrosine	0
Phacord1_376751|fgenesh1_pg.228_#_15	III	HAAAP		tryptophan/tyrosine	0
Phacord1_461289|MIX61459_48_53	III	HAAAP		tryptophan/tyrosine	0
Phacord1_217332|gw1.102.58.1	III	MFS		organic cation	0
Phacord1_333359|gm1.7313_g	III	MFS		organic cation	0
Phacord1_334848|gm1.8802_g	III	MFS		organic cation	0
Phacord1_341329|gm1.15283_g	III	MFS		organic cation	0
Phacord1_341371|gm1.15325_g	III	MFS		organic cation	0.01
Phacord1_231525|e_gw1.102.67.1	III	MFS		organic cation	0
Phacord1_372156|fgenesh1_pg.1_#_19	III	MFS		organic cation	0
Phacord1_379075|fgenesh1_pg.405_#_4	III	MFS		organic cation	0
Phacord1_379806|fgenesh1_pg.469_#_3	III	MFS		organic cation	0
Phacord1_390131|fgenesh1_pg.2004_#_6	III	MFS		organic cation	0
Phacord1_406152|MIX6322_8_6	III	MFS		organic cation	0
Phacord1_406351|MIX6521_4_6	III	MFS		organic cation	0
Phacord1_407550|MIX7720_62_55	III	MFS		organic cation	0.01
Phacord1_476015|MIX76185_7_23	III	MFS		organic cation	0
Phacord1_342815|gm1.16769_g	III	OPT		oligopeptide	0
Phacord1_366326|fgenesh1_pm.1501_#_4	III	OPT		oligopeptide	0
Phacord1_280479|e_gw1.1770.12.1	III	POT		proton:dipeptide/tripeptide symporter	0
Phacord1_372533|fgenesh1_pg.12_#_15	III	POT		proton:dipeptide/tripeptide symporter	0
Phacord1_229561|e_gw1.70.16.1	III	PUP		peptide uptake	0
Phacord1_229751|e_gw1.73.14.1	III	PUP		peptide uptake	0
Phacord1_399843|MIX13_16_29	III	PUP		peptide uptake	0
Phacord1_407272|MIX7442_4_8	III	PUP		peptide uptake	0
Phacord1_342683|gm1.16637_g	III	SSS		sodium ion:proline symporter	0
Phacord1_349945|gm1.23899_g	III	SSS		sodium ion:proline symporter	0.01
Phacord1_351225|gm1.25179_g	III	SSS		sodium ion:proline symporter	0
Phacord1_468312|MIX68482_28_20	III	SSS		sodium ion:proline symporter	0
Phacord1_472860|MIX73030_6_3	III	SSS		sodium ion:proline symporter	0.01
Phacord1_86815|CE86814_3279	III	SSS		sodium ion:proline symporter	0.46
Phacord1_432699|MIX32869_2_10	III	UT		urea	0
Phacord1_347048|gm1.21002_g	III	YhaG		tryptophan uptake	0
Phacord1_330004|gm1.3958_g	IV	AAA		ADP:ATP antiporter	0
Phacord1_339275|gm1.13229_g	IV	AAA		ADP:ATP antiporter	0
Phacord1_238962|e_gw1.242.20.1	IV	AAA		ADP:ATP antiporter	0
Phacord1_450699|MIX50869_145_56	IV	AAA		ADP:ATP antiporter	0.01
Phacord1_264004|e_gw1.969.11.1	IV	AAA		ADP:ATP antiporter	0
Phacord1_340650|gm1.14604_g	IV	CNT		sodium ion:nucleoside symporter	0
Phacord1_340938|gm1.14892_g	IV	CNT		sodium ion:nucleoside symporter	0
Phacord1_277796|e_gw1.1605.4.1	IV	DMT		nucleotide-sugar	0.01
Phacord1_287775|e_gw1.2307.12.1	IV	DMT		nucleotide-sugar	0
Phacord1_327527|gm1.1481_g	IV	DMT		nucleotide-sugar	0
Phacord1_333460|gm1.7414_g	IV	DMT		nucleotide-sugar	0
Phacord1_335615|gm1.9569_g	IV	DMT		nucleotide-sugar	0
Phacord1_337731|gm1.11685_g	IV	DMT		nucleotide-sugar	0.01
Phacord1_350652|gm1.24606_g	IV	DMT		nucleotide-sugar	0
Phacord1_357828|fgenesh1_pm.21_#_9	IV	DMT		nucleotide-sugar	0
Phacord1_358568|fgenesh1_pm.71_#_6	IV	DMT		nucleotide-sugar	0
Phacord1_359406|fgenesh1_pm.146_#_6	IV	DMT		nucleotide-sugar	0.01
Phacord1_360647|fgenesh1_pm.279_#_3	IV	DMT		nucleotide-sugar	0
Phacord1_361218|fgenesh1_pm.356_#_6	IV	DMT		nucleotide-sugar	0
Phacord1_361610|fgenesh1_pm.411_#_1	IV	DMT		nucleotide-sugar	0.01
Phacord1_365420|fgenesh1_pm.1223_#_2	IV	DMT		nucleotide-sugar	0
Phacord1_366266|fgenesh1_pm.1481_#_2	IV	DMT		nucleotide-sugar	0
Phacord1_234936|e_gw1.161.24.1	IV	DMT		nucleotide-sugar	0.01
Phacord1_370356|fgenesh1_kg.161_#_1_#_MMETSP1465-figshare3840153v6-TRINITY_DN3886_c0_g1_i1	IV	DMT		nucleotide-sugar	0.02
Phacord1_388576|fgenesh1_pg.1658_#_5	IV	DMT		nucleotide-sugar	0
Phacord1_392362|fgenesh1_pg.2674_#_1	IV	DMT		nucleotide-sugar	0
Phacord1_401622|MIX1792_35_10	IV	DMT		nucleotide-sugar	0
Phacord1_407761|MIX7931_6_9	IV	DMT		nucleotide-sugar	0
Phacord1_416919|MIX17089_52_54	IV	DMT		nucleotide-sugar	0
Phacord1_418251|MIX18421_4_13	IV	DMT		nucleotide-sugar	0
Phacord1_418921|MIX19091_11_9	IV	DMT		nucleotide-sugar	0
Phacord1_419737|MIX19907_101_72	IV	DMT		nucleotide-sugar	0.01
Phacord1_429179|MIX29349_4_12	IV	DMT		nucleotide-sugar	0
Phacord1_431927|MIX32097_14_32	IV	DMT		nucleotide-sugar	0.01
Phacord1_438248|MIX38418_15_21	IV	DMT		nucleotide-sugar	0.02
Phacord1_441654|MIX41824_16_17	IV	DMT		nucleotide-sugar	0
Phacord1_452511|MIX52681_28_25	IV	DMT		nucleotide-sugar	0
Phacord1_459674|MIX59844_4_4	IV	DMT		nucleotide-sugar	0
Phacord1_459886|MIX60056_24_31	IV	DMT		nucleotide-sugar	0.04
Phacord1_462333|MIX62503_58_73	IV	DMT		nucleotide-sugar	0.01
Phacord1_470038|MIX70208_6_25	IV	DMT		nucleotide-sugar	0
Phacord1_471048|MIX71218_32_29	IV	DMT		nucleotide-sugar	0.01
Phacord1_472435|MIX72605_3_4	IV	DMT		nucleotide-sugar	0
Phacord1_473468|MIX73638_3_5	IV	DMT		nucleotide-sugar	0
Phacord1_473949|MIX74119_2_9	IV	DMT		nucleotide-sugar	0
Phacord1_252945|e_gw1.592.15.1	IV	DMT		nucleotide-sugar	0
Phacord1_263642|e_gw1.957.15.1	IV	DMT		nucleotide-sugar	0.02
Phacord1_270506|e_gw1.1247.6.1	IV	DMT		nucleotide-sugar	0
Phacord1_272399|e_gw1.1333.5.1	IV	DMT		nucleotide-sugar	0
Phacord1_332613|gm1.6567_g	IV	ENT		nucleoside	0
Phacord1_452203|MIX52373_6_15	IV	ENT		nucleoside	0
Phacord1_272974|e_gw1.1361.4.1	IV	ENT		nucleoside	0
Phacord1_406330|MIX6500_68_83	IV	ICln		nucleotide-sensitive anion channel	0
Phacord1_352096|gm1.26050_g	IV	NCS2		xanthine/uracil	0
Phacord1_384607|fgenesh1_pg.1009_#_1	IV	NCS2		xanthine/uracil	0.05
Phacord1_281841|e_gw1.1856.7.1	V	ABC	binding	heme	0
Phacord1_341626|gm1.15580_g	V	ABC	binding	heme	0.02
Phacord1_353514|gm1.27468_g	V	ABC	membrane	? (Fe-S cluster assembly/ATM1 precusor)	0
Phacord1_358344|fgenesh1_pm.55_#_23	V	ABC	binding	heme	0
Phacord1_239158|e_gw1.246.4.1	V	ABC	membrane	CydC/CydD homolog	0
Phacord1_239158|e_gw1.246.4.1	V	ABC	membrane	CydC/CydD homolog	0
Phacord1_433834|MIX34004_34_30	V	ABC	ABC	thiamine	0
Phacord1_437091|MIX37261_22_11	V	ABC	binding	heme	0
Phacord1_256497|e_gw1.700.7.1	V	ABC	binding	thiamine	0
Phacord1_226464|e_gw1.28.20.1	V	FBT		folate/biopterin	0.01
Phacord1_361209|fgenesh1_pm.354_#_8	V	FBT		folate/biopterin	0
Phacord1_364028|fgenesh1_pm.858_#_1	V	FBT		folate/biopterin	0
Phacord1_237953|e_gw1.219.49.1	V	FBT		folate/biopterin	0
Phacord1_429988|MIX30158_7_7	V	FBT		folate/biopterin	0
Phacord1_440677|MIX40847_33_14	V	FBT		folate/biopterin	0
Phacord1_451083|MIX51253_3_10	V	FBT		folate/biopterin	0
Phacord1_253548|e_gw1.611.26.1	V	FBT		folate/biopterin	0.03
Phacord1_336286|gm1.10240_g	V	MFS		Acetyl-CoA:CoA antiporter	0.01
Phacord1_378175|fgenesh1_pg.332_#_11	V	MFS		Acetyl-CoA:CoA antiporter	0
Phacord1_475964|MIX76134_12_21	V	MFS		Acetyl-CoA:CoA antiporter	0
Phacord1_436085|MIX36255_2_3	V	NCS1		cytosine/purines/uracil/thiamine/allantoin	0
Phacord1_277321|e_gw1.1579.3.1	VI	ABC	ABCB	mitochondrial peptide export (ABCB/TAP)	0
Phacord1_288399|e_gw1.2367.2.1	VI	ABC	membrane	multidrug	0
Phacord1_308449|estExt_Genewise1.C_7020003	VI	ABC	membrane	multidrug	0.06
Phacord1_461093|MIX61263_26_62	VI	ABC	membrane	toxin secretion	0
Phacord1_326190|gm1.144_g	VI	ABC	membrane	multidrug	0
Phacord1_326191|gm1.145_g	VI	ABC	ABCB	mitochondrial peptide export (ABCB/TAP)	0.01
Phacord1_326911|gm1.865_g	VI	ABC	ABCG	White pigment protein homolog (ABCG)	0.02
Phacord1_327335|gm1.1289_g	VI	ABC	binding	lipid A	0
Phacord1_327569|gm1.1523_g	VI	ABC	membrane	multidrug	0.08
Phacord1_328711|gm1.2665_g	VI	ABC	membrane	multidrug	0
Phacord1_329727|gm1.3681_g	VI	ABC	membrane	multidrug	0
Phacord1_332390|gm1.6344_g	VI	ABC	membrane	multidrug	0
Phacord1_333465|gm1.7419_g	VI	ABC	membrane	multidrug	0.01
Phacord1_335964|gm1.9918_g	VI	ABC	binding	lipid A	0
Phacord1_336040|gm1.9994_g	VI	ABC	ABCB	mitochondrial peptide export (ABCB/TAP)	0.01
Phacord1_336084|gm1.10038_g	VI	ABC	membrane	multidrug	0
Phacord1_336244|gm1.10198_g	VI	ABC	ABCB	mitochondrial peptide export (ABCB/TAP)	0.03
Phacord1_336359|gm1.10313_g	VI	ABC	membrane	multidrug	0.02
Phacord1_226122|e_gw1.24.97.1	VI	ABC	ABCG	White pigment protein homolog (ABCG)	0
Phacord1_226922|e_gw1.34.52.1	VI	ABC	membrane	multidrug	0
Phacord1_336781|gm1.10735_g	VI	ABC	ABC	multidrug	0.01
Phacord1_337390|gm1.11344_g	VI	ABC	membrane	multidrug	0.01
Phacord1_337783|gm1.11737_g	VI	ABC	ABCG	White pigment protein homolog (ABCG)	0.01
Phacord1_340468|gm1.14422_g	VI	ABC	membrane	multidrug	0
Phacord1_340469|gm1.14423_g	VI	ABC	ABCB	mitochondrial peptide export (ABCB/TAP)	0
Phacord1_341820|gm1.15774_g	VI	ABC	membrane	multidrug	0
Phacord1_343933|gm1.17887_g	VI	ABC	membrane	toxin secretion	0
Phacord1_440483|MIX40653_15_17	VI	ABC	membrane	toxin secretion	0
Phacord1_346973|gm1.20927_g	VI	ABC	membrane	multidrug	0.01
Phacord1_347800|gm1.21754_g	VI	ABC	ABCB	mitochondrial peptide export (ABCB/TAP)	0
Phacord1_347850|gm1.21804_g	VI	ABC	membrane	multidrug	0
Phacord1_348067|gm1.22021_g	VI	ABC	ABCB	mitochondrial peptide export (ABCB/TAP)	0
Phacord1_349034|gm1.22988_g	VI	ABC	binding	lipid A	0
Phacord1_351310|gm1.25264_g	VI	ABC	ABCG	White pigment protein homolog (ABCG)	0
Phacord1_351549|gm1.25503_g	VI	ABC	ABCB	mitochondrial peptide export (ABCB/TAP)	0.01
Phacord1_356440|estExt_Genemark1.C_9110005	VI	ABC	ABCB	mitochondrial peptide export (ABCB/TAP)	0.14
Phacord1_356492|estExt_Genemark1.C_9760003	VI	ABC	ABCB	mitochondrial peptide export (ABCB/TAP)	0.01
Phacord1_359343|fgenesh1_pm.139_#_6	VI	ABC	membrane	multidrug	0
Phacord1_364828|fgenesh1_pm.1049_#_2	VI	ABC	ABCG	White pigment protein homolog (ABCG)	0
Phacord1_233418|e_gw1.134.7.1	VI	ABC	binding	lipid A	0
Phacord1_367649|fgenesh1_pm.2056_#_1	VI	ABC	ABCG	White pigment protein homolog (ABCG)	0.01
Phacord1_373585|fgenesh1_pg.53_#_10	VI	ABC	ABCB	mitochondrial peptide export (ABCB/TAP)	0.01
Phacord1_380050|fgenesh1_pg.492_#_4	VI	ABC	ABCG	White pigment protein homolog (ABCG)	0
Phacord1_384636|fgenesh1_pg.1014_#_1	VI	ABC	ABCB	mitochondrial peptide export (ABCB/TAP)	0
Phacord1_388679|fgenesh1_pg.1681_#_2	VI	ABC	membrane	multidrug	0.01
Phacord1_390247|fgenesh1_pg.2031_#_3	VI	ABC	membrane	multidrug	0
Phacord1_396994|estExt_fgenesh1_pm.C_190015	VI	ABC	binding	daunorubicin	0.05
Phacord1_401377|MIX1547_182_21	VI	ABC	ABC	multidrug	0.02
Phacord1_407241|MIX7411_82_25	VI	ABC	ABCG	White pigment protein homolog (ABCG)	0
Phacord1_410153|MIX10323_9_3	VI	ABC	ABCG	White pigment protein homolog (ABCG)	0.02
Phacord1_411259|MIX11429_27_5	VI	ABC	ABCG	White pigment protein homolog (ABCG)	0.03
Phacord1_415047|MIX15217_24_15	VI	ABC	binding	lipid A	0
Phacord1_415303|MIX15473_10_4	VI	ABC	membrane	multidrug	0.02
Phacord1_419900|MIX20070_77_44	VI	ABC	ABCB	mitochondrial peptide export (ABCB/TAP)	0.05
Phacord1_428825|MIX28995_4_4	VI	ABC	membrane	multidrug	0
Phacord1_430949|MIX31119_21_10	VI	ABC	membrane	multidrug	0.01
Phacord1_437498|MIX37668_18_18	VI	ABC	binding	daunorubicin	0.04
Phacord1_439213|MIX39383_83_40	VI	ABC	ABCB	mitochondrial peptide export (ABCB/TAP)	0.02
Phacord1_440792|MIX40962_9_8	VI	ABC	membrane	toxin secretion	0.01
Phacord1_442567|MIX42737_8_5	VI	ABC	binding	daunorubicin	0
Phacord1_244127|e_gw1.354.27.1	VI	ABC	membrane	multidrug	0
Phacord1_446681|MIX46851_18_7	VI	ABC	membrane	multidrug	0.03
Phacord1_447710|MIX47880_6_17	VI	ABC	ABCG	White pigment protein homolog (ABCG)	0
Phacord1_453256|MIX53426_72_42	VI	ABC	ABCG	White pigment protein homolog (ABCG)	0
Phacord1_456275|MIX56445_63_24	VI	ABC	membrane	multidrug	0.01
Phacord1_456438|MIX56608_11_66	VI	ABC	membrane	toxin secretion	0.02
Phacord1_458903|MIX59073_12_14	VI	ABC	ABCG	White pigment protein homolog (ABCG)	0
Phacord1_459957|MIX60127_441_14	VI	ABC	ABCB	mitochondrial peptide export (ABCB/TAP)	0.04
Phacord1_463381|MIX63551_8_4	VI	ABC	ABCG	White pigment protein homolog (ABCG)	0.01
Phacord1_463702|MIX63872_12_11	VI	ABC	ABCG	White pigment protein homolog (ABCG)	0
Phacord1_464811|MIX64981_31_8	VI	ABC	membrane	multidrug	0.01
Phacord1_464941|MIX65111_394_12	VI	ABC	ABCB	mitochondrial peptide export (ABCB/TAP)	0.02
Phacord1_466232|MIX66402_44_11	VI	ABC	ABC	multidrug	0.03
Phacord1_476310|MIX76480_51_14	VI	ABC	binding	daunorubicin	0.04
Phacord1_478433|MIX78603_20_13	VI	ABC	ABC	multidrug	0.02
Phacord1_479504|MIX79674_14_12	VI	ABC	membrane	multidrug?	0
Phacord1_249229|e_gw1.485.1.1	VI	ABC	membrane	multidrug	0.01
Phacord1_255932|e_gw1.683.10.1	VI	ABC	ABCG	White pigment protein homolog (ABCG)	0
Phacord1_266096|e_gw1.1053.1.1	VI	ABC	membrane	multidrug	0
Phacord1_270152|e_gw1.1233.3.1	VI	ABC	ABCG	White pigment protein homolog (ABCG)	0.04
Phacord1_363117|fgenesh1_pm.670_#_4	VI	AI-2E		Autoinducer-2 export	0.02
Phacord1_239979|e_gw1.262.21.1	VI	AI-2E		Autoinducer-2 export	0
Phacord1_418435|MIX18605_30_33	VI	AI-2E		Autoinducer-2 export	0
Phacord1_352461|gm1.26415_g	VI	APC		ethanolamine	0
Phacord1_425581|MIX25751_2_6	VI	APC		ethanolamine	0
Phacord1_218843|gw1.1421.18.1	VI	DMT		drug/metabolite?	0
Phacord1_222107|gw1.2934.5.1	VI	DMT		drug/metabolite?	0
Phacord1_288939|e_gw1.2417.2.1	VI	DMT		drug/metabolite?	0
Phacord1_292886|e_gw1.2858.3.1	VI	DMT		drug/metabolite?	0
Phacord1_295097|e_gw1.3168.2.1	VI	DMT		drug/metabolite?	0
Phacord1_334368|gm1.8322_g	VI	DMT		drug/metabolite?	0.01
Phacord1_326476|gm1.430_g	VI	DMT		drug/metabolite?	0
Phacord1_328192|gm1.2146_g	VI	DMT		drug/metabolite?	0
Phacord1_331350|gm1.5304_g	VI	DMT		drug/metabolite?	0
Phacord1_331555|gm1.5509_g	VI	DMT		drug/metabolite?	0
Phacord1_332371|gm1.6325_g	VI	DMT		drug/metabolite?	0.01
Phacord1_333523|gm1.7477_g	VI	DMT		drug/metabolite?	0
Phacord1_334368|gm1.8322_g	VI	DMT		drug/metabolite?	0.01
Phacord1_335740|gm1.9694_g	VI	DMT		drug/metabolite?	0
Phacord1_472435|MIX72605_3_4	VI	DMT		drug/metabolite?	0
Phacord1_343096|gm1.17050_g	VI	DMT		drug/metabolite?	0.04
Phacord1_281668|e_gw1.1843.6.1	VI	DMT		drug/metabolite?	0.01
Phacord1_345040|gm1.18994_g	VI	DMT		drug/metabolite?	0
Phacord1_346616|gm1.20570_g	VI	DMT		drug/metabolite?	0
Phacord1_382123|fgenesh1_pg.699_#_3	VI	DMT		drug/metabolite?	0
Phacord1_351190|gm1.25144_g	VI	DMT		drug/metabolite?	0
Phacord1_362239|fgenesh1_pm.510_#_8	VI	DMT		drug/metabolite?	0
Phacord1_416919|MIX17089_52_54	VI	DMT		drug/metabolite?	0
Phacord1_310793|estExt_Genewise1Plus.C_1390069	VI	DMT		drug/metabolite?	0.05
Phacord1_363287|fgenesh1_pm.701_#_5	VI	DMT		drug/metabolite?	0
Phacord1_364020|fgenesh1_pm.856_#_6	VI	DMT		drug/metabolite?	0
Phacord1_364917|fgenesh1_pm.1072_#_1	VI	DMT		drug/metabolite?	0
Phacord1_365761|fgenesh1_pm.1314_#_2	VI	DMT		drug/metabolite?	0.01
Phacord1_454510|MIX54680_8_13	VI	DMT		drug/metabolite?	0
Phacord1_233404|e_gw1.134.3.1	VI	DMT		drug/metabolite?	0
Phacord1_277796|e_gw1.1605.4.1	VI	DMT		drug/metabolite?	0.01
Phacord1_339717|gm1.13671_g	VI	DMT		drug/metabolite?	0
Phacord1_368524|fgenesh1_pm.2598_#_1	VI	DMT		drug/metabolite?	0.01
Phacord1_370297|fgenesh1_kg.121_#_3_#_MMETSP1465-figshare3840153v6-TRINITY_DN7112_c0_g1_i1	VI	DMT	SMR	multidrug efflux (SMR)	0
Phacord1_375295|fgenesh1_pg.140_#_2	VI	DMT		drug/metabolite?	0
Phacord1_382123|fgenesh1_pg.699_#_3	VI	DMT		drug/metabolite?	0
Phacord1_384638|fgenesh1_pg.1014_#_3	VI	DMT		drug/metabolite?	0
Phacord1_384746|fgenesh1_pg.1029_#_2	VI	DMT		drug/metabolite?	0
Phacord1_387271|fgenesh1_pg.1420_#_1	VI	DMT		drug/metabolite?	0
Phacord1_394661|fgenesh1_pg.3910_#_1	VI	DMT		drug/metabolite?	0.01
Phacord1_351432|gm1.25386_g	VI	DMT		drug/metabolite?	0
Phacord1_401849|MIX2019_36_63	VI	DMT		drug/metabolite?	0
Phacord1_402077|MIX2247_9_16	VI	DMT		drug/metabolite?	0
Phacord1_402565|MIX2735_8_24	VI	DMT		drug/metabolite?	0
Phacord1_236111|e_gw1.183.14.1	VI	DMT		drug/metabolite?	0.01
Phacord1_404150|MIX4320_116_70	VI	DMT		drug/metabolite?	0
Phacord1_410747|MIX10917_4_5	VI	DMT		drug/metabolite?	0
Phacord1_364917|fgenesh1_pm.1072_#_1	VI	DMT		drug/metabolite?	0
Phacord1_416289|MIX16459_22_34	VI	DMT		drug/metabolite?	0
Phacord1_419775|MIX19945_32_18	VI	DMT		drug/metabolite?	0
Phacord1_459886|MIX60056_24_31	VI	DMT		drug/metabolite?	0.04
Phacord1_420510|MIX20680_48_43	VI	DMT		drug/metabolite?	0.01
Phacord1_421135|MIX21305_31_7	VI	DMT		drug/metabolite?	0.03
Phacord1_421563|MIX21733_2_9	VI	DMT		drug/metabolite?	0
Phacord1_429031|MIX29201_774_30	VI	DMT		drug/metabolite?	0.04
Phacord1_432920|MIX33090_10_18	VI	DMT		drug/metabolite?	0
Phacord1_439133|MIX39303_81_53	VI	DMT		drug/metabolite?	0.01
Phacord1_440986|MIX41156_26_23	VI	DMT		drug/metabolite?	0
Phacord1_443938|MIX44108_27_18	VI	DMT		drug/metabolite?	0
Phacord1_242204|e_gw1.311.59.1	VI	DMT		drug/metabolite?	0
Phacord1_446683|MIX46853_2_3	VI	DMT		drug/metabolite?	0.01
Phacord1_447019|MIX47189_18_28	VI	DMT		drug/metabolite?	0
Phacord1_447840|MIX48010_4_9	VI	DMT		drug/metabolite?	0
Phacord1_449466|MIX49636_16_19	VI	DMT		drug/metabolite?	0
Phacord1_449816|MIX49986_20_55	VI	DMT		drug/metabolite?	0
Phacord1_451149|MIX51319_20_26	VI	DMT		multidrug efflux (SMR subfamily)	0.01
Phacord1_452654|MIX52824_28_14	VI	DMT		drug/metabolite?	0
Phacord1_454510|MIX54680_8_13	VI	DMT		drug/metabolite?	0
Phacord1_457267|MIX57437_6_10	VI	DMT		drug/metabolite?	0
Phacord1_467195|MIX67365_50_42	VI	DMT		drug/metabolite?	0
Phacord1_468885|MIX69055_115_63	VI	DMT		drug/metabolite?	0.01
Phacord1_472573|MIX72743_159_50	VI	DMT		drug/metabolite?	0.01
Phacord1_474336|MIX74506_5_4	VI	DMT		drug/metabolite?	0
Phacord1_249730|e_gw1.499.19.1	VI	DMT		drug/metabolite?	0
Phacord1_252145|e_gw1.567.5.1	VI	DMT		drug/metabolite?	0.01
Phacord1_255573|e_gw1.672.17.1	VI	DMT		drug/metabolite?	0
Phacord1_260486|e_gw1.838.10.1	VI	DMT		drug/metabolite?	0
Phacord1_267602|e_gw1.1119.4.1	VI	DMT		drug/metabolite?	0.01
Phacord1_269095|e_gw1.1187.3.1	VI	DMT		drug/metabolite?	0
Phacord1_439133|MIX39303_81_53	VI	DMT		drug/metabolite?	0.01
Phacord1_446120|MIX46290_5_4	VI	DMT		drug/metabolite?	0.01
Phacord1_329725|gm1.3679_g	VI	GPH		multidrug efflux	0
Phacord1_345350|gm1.19304_g	VI	GPH		multidrug efflux?	0
Phacord1_427496|MIX27666_4_7	VI	GPH		multidrug efflux?	0
Phacord1_328357|gm1.2311_g	VI	HCC		hemolysin C (HlyC) homolog	0.01
Phacord1_348303|gm1.22257_g	VI	HCC		hemolysin C (HlyC) homolog	0
Phacord1_385504|fgenesh1_pg.1139_#_2	VI	HCC		hemolysin C (HlyC) homolog	0.01
Phacord1_432226|MIX32396_4_9	VI	HCC		hemolysin C (HlyC) homolog	0
Phacord1_462296|MIX62466_39_43	VI	HCC		hemolysin C (HlyC) homolog	0.01
Phacord1_467528|MIX67698_8_6	VI	HCC		hemolysin C (HlyC) homolog	0
Phacord1_436995|MIX37165_38_46	VI	LIV-E	AzlC	branched-chain amino acid efflux (AzlC)	0
Phacord1_436995|MIX37165_38_46	VI	LIV-E	AzlC	branched-chain amino acid efflux (AzlC)	0
Phacord1_277437|e_gw1.1584.8.1	VI	MFS		multidrug efflux	0.01
Phacord1_279159|e_gw1.1688.6.1	VI	MFS		multidrug efflux	0
Phacord1_281679|e_gw1.1844.3.1	VI	MFS		multidrug efflux	0
Phacord1_282050|e_gw1.1872.19.1	VI	MFS		multidrug efflux	0
Phacord1_284202|e_gw1.2022.1.1	VI	MFS		multidrug efflux	0.01
Phacord1_285159|e_gw1.2095.17.1	VI	MFS		multidrug efflux	0.02
Phacord1_327189|gm1.1143_g	VI	MFS		multidrug efflux	0
Phacord1_327312|gm1.1266_g	VI	MFS		multidrug efflux	0
Phacord1_329725|gm1.3679_g	VI	MFS		multidrug efflux	0
Phacord1_329184|gm1.3138_g	VI	MFS		multidrug efflux	0
Phacord1_329684|gm1.3638_g	VI	MFS		multidrug efflux	0
Phacord1_329725|gm1.3679_g	VI	MFS		multidrug efflux	0
Phacord1_330481|gm1.4435_g	VI	MFS		multidrug efflux	0
Phacord1_332294|gm1.6248_g	VI	MFS		multidrug efflux	0
Phacord1_332340|gm1.6294_g	VI	MFS		multidrug efflux	0.01
Phacord1_332678|gm1.6632_g	VI	MFS		multidrug efflux	0
Phacord1_333504|gm1.7458_g	VI	MFS		multidrug efflux?	0
Phacord1_335762|gm1.9716_g	VI	MFS		multidrug efflux	0.01
Phacord1_336586|gm1.10540_g	VI	MFS		multidrug efflux	0
Phacord1_229688|e_gw1.72.35.1	VI	MFS		multidrug efflux	0
Phacord1_337586|gm1.11540_g	VI	MFS		multidrug efflux	0.01
Phacord1_338058|gm1.12012_g	VI	MFS		multidrug efflux	0
Phacord1_338077|gm1.12031_g	VI	MFS		multidrug efflux?	0
Phacord1_338298|gm1.12252_g	VI	MFS		multidrug efflux	0
Phacord1_340169|gm1.14123_g	VI	MFS		tetracycline efflux?	0
Phacord1_340577|gm1.14531_g	VI	MFS		multidrug efflux	0
Phacord1_341292|gm1.15246_g	VI	MFS		multidrug efflux	0
Phacord1_341546|gm1.15500_g	VI	MFS		multidrug efflux	0
Phacord1_341649|gm1.15603_g	VI	MFS		multidrug efflux	0
Phacord1_341704|gm1.15658_g	VI	MFS		multidrug efflux	0
Phacord1_249111|e_gw1.481.10.1	VI	MFS		multidrug efflux	0
Phacord1_345530|gm1.19484_g	VI	MFS		multidrug efflux	0
Phacord1_346149|gm1.20103_g	VI	MFS		multidrug efflux	0
Phacord1_348377|gm1.22331_g	VI	MFS		multidrug efflux	0.01
Phacord1_351223|gm1.25177_g	VI	MFS		sugar efflux?	0
Phacord1_351566|gm1.25520_g	VI	MFS		multidrug efflux	0
Phacord1_357684|fgenesh1_pm.13_#_4	VI	MFS		multidrug efflux	0
Phacord1_359852|fgenesh1_pm.193_#_9	VI	MFS		multidrug efflux?	0.01
Phacord1_360231|fgenesh1_pm.235_#_6	VI	MFS		multidrug efflux	0
Phacord1_360640|fgenesh1_pm.278_#_4	VI	MFS		multidrug efflux	0
Phacord1_360923|fgenesh1_pm.315_#_8	VI	MFS		multidrug efflux	0
Phacord1_360940|fgenesh1_pm.318_#_2	VI	MFS		multidrug efflux	0
Phacord1_362040|fgenesh1_pm.480_#_4	VI	MFS		multidrug efflux	0
Phacord1_364031|fgenesh1_pm.858_#_4	VI	MFS		multidrug efflux	0.02
Phacord1_364983|fgenesh1_pm.1091_#_5	VI	MFS		multidrug efflux	0
Phacord1_425210|MIX25380_18_23	VI	MFS		tetracycline efflux?	0
Phacord1_231757|e_gw1.106.52.1	VI	MFS		sugar efflux?	0
Phacord1_232694|e_gw1.122.23.1	VI	MFS		multidrug efflux	0
Phacord1_367457|fgenesh1_pm.1978_#_1	VI	MFS		multidrug efflux	0
Phacord1_372742|fgenesh1_pg.19_#_26	VI	MFS		multidrug efflux	0
Phacord1_373008|fgenesh1_pg.29_#_23	VI	MFS		multidrug efflux	0
Phacord1_374257|fgenesh1_pg.85_#_3	VI	MFS		multidrug efflux	0
Phacord1_378159|fgenesh1_pg.331_#_10	VI	MFS		multidrug efflux	0
Phacord1_386038|fgenesh1_pg.1223_#_3	VI	MFS		multidrug efflux	0
Phacord1_387065|fgenesh1_pg.1385_#_6	VI	MFS		multidrug efflux	0
Phacord1_387549|fgenesh1_pg.1472_#_2	VI	MFS		multidrug efflux	0
Phacord1_388391|fgenesh1_pg.1626_#_6	VI	MFS		multidrug efflux	0
Phacord1_388488|fgenesh1_pg.1642_#_4	VI	MFS		multidrug efflux	0
Phacord1_399926|MIX96_15_23	VI	MFS		multidrug efflux	0
Phacord1_402238|MIX2408_22_39	VI	MFS		multidrug efflux	0
Phacord1_402279|MIX2449_116_70	VI	MFS		multidrug efflux	0
Phacord1_238386|e_gw1.229.22.1	VI	MFS		multidrug efflux?	0
Phacord1_406116|MIX6286_71_50	VI	MFS		multidrug efflux	0
Phacord1_406760|MIX6930_4_6	VI	MFS		multidrug efflux?	0.02
Phacord1_407248|MIX7418_5_8	VI	MFS		multidrug efflux	0
Phacord1_407699|MIX7869_2_6	VI	MFS		multidrug efflux	0
Phacord1_408844|MIX9014_7_15	VI	MFS		multidrug efflux	0
Phacord1_410518|MIX10688_13_22	VI	MFS		multidrug efflux	0
Phacord1_410934|MIX11104_76_40	VI	MFS		multidrug efflux	0
Phacord1_412799|MIX12969_6_8	VI	MFS		multidrug efflux	0
Phacord1_413032|MIX13202_214_65	VI	MFS		multidrug efflux	0.05
Phacord1_413502|MIX13672_6_14	VI	MFS		multidrug efflux	0
Phacord1_413607|MIX13777_4_3	VI	MFS		multidrug efflux	0
Phacord1_414610|MIX14780_65_69	VI	MFS		multidrug efflux	0
Phacord1_420168|MIX20338_97_17	VI	MFS		multidrug efflux	0
Phacord1_422216|MIX22386_16_6	VI	MFS		multidrug efflux	0
Phacord1_424807|MIX24977_16_12	VI	MFS		multidrug efflux	0
Phacord1_425210|MIX25380_18_23	VI	MFS		tetracycline efflux?	0
Phacord1_426831|MIX27001_22_30	VI	MFS		multidrug efflux	0
Phacord1_429594|MIX29764_6_7	VI	MFS		multidrug efflux	0
Phacord1_430346|MIX30516_1_4	VI	MFS		multidrug efflux	0
Phacord1_430417|MIX30587_8_7	VI	MFS		multidrug efflux	0
Phacord1_431345|MIX31515_4_6	VI	MFS		multidrug efflux	0
Phacord1_360231|fgenesh1_pm.235_#_6	VI	MFS		multidrug efflux	0
Phacord1_432179|MIX32349_2_5	VI	MFS		multidrug efflux?	0
Phacord1_432559|MIX32729_13_8	VI	MFS		multidrug efflux	0
Phacord1_435814|MIX35984_8_7	VI	MFS		multidrug efflux	0
Phacord1_435828|MIX35998_4_7	VI	MFS		multidrug efflux	0
Phacord1_328025|gm1.1979_g	VI	MFS		multidrug efflux	0
Phacord1_437693|MIX37863_2_8	VI	MFS		multidrug efflux	0
Phacord1_439681|MIX39851_9_11	VI	MFS		multidrug efflux	0
Phacord1_341329|gm1.15283_g	VI	MFS		tetracycline efflux?	0
Phacord1_441137|MIX41307_2_5	VI	MFS		multidrug efflux	0.01
Phacord1_443392|MIX43562_17_18	VI	MFS		multidrug efflux	0
Phacord1_443444|MIX43614_3_5	VI	MFS		multidrug efflux	0
Phacord1_242277|e_gw1.313.53.1	VI	MFS		multidrug efflux	0
Phacord1_243607|e_gw1.343.36.1	VI	MFS		multidrug efflux	0
Phacord1_447403|MIX47573_32_31	VI	MFS		multidrug efflux	0
Phacord1_450573|MIX50743_37_22	VI	MFS		multidrug efflux	0
Phacord1_451566|MIX51736_6_8	VI	MFS		multidrug efflux	0
Phacord1_451767|MIX51937_36_35	VI	MFS		multidrug efflux	0.01
Phacord1_451924|MIX52094_35_11	VI	MFS		tetracycline efflux?	0.06
Phacord1_456925|MIX57095_1_3	VI	MFS		multidrug efflux	0
Phacord1_457799|MIX57969_71_75	VI	MFS		multidrug efflux	0.01
Phacord1_459512|MIX59682_9_9	VI	MFS		multidrug efflux	0.01
Phacord1_459743|MIX59913_6_18	VI	MFS		multidrug efflux	0
Phacord1_459931|MIX60101_7_6	VI	MFS		multidrug efflux?	0
Phacord1_460735|MIX60905_5_7	VI	MFS		multidrug efflux	0
Phacord1_461676|MIX61846_1_3	VI	MFS		multidrug efflux	0
Phacord1_463872|MIX64042_1_3	VI	MFS		multidrug efflux	0.02
Phacord1_464874|MIX65044_2_6	VI	MFS		multidrug efflux	0
Phacord1_443444|MIX43614_3_5	VI	MFS		multidrug efflux	0
Phacord1_468044|MIX68214_2_7	VI	MFS		multidrug efflux	0
Phacord1_468515|MIX68685_239_82	VI	MFS		sugar efflux?	0.01
Phacord1_471328|MIX71498_12_9	VI	MFS		multidrug efflux	0
Phacord1_471349|MIX71519_124_75	VI	MFS		multidrug efflux	0.01
Phacord1_472511|MIX72681_4_6	VI	MFS		multidrug efflux	0
Phacord1_473287|MIX73457_8_12	VI	MFS		multidrug efflux	0
Phacord1_474715|MIX74885_26_25	VI	MFS		multidrug efflux	0.01
Phacord1_479676|MIX79846_20_1	VI	MFS		sugar efflux?	0.02
Phacord1_249111|e_gw1.481.10.1	VI	MFS		multidrug efflux	0
Phacord1_250050|e_gw1.507.19.1	VI	MFS		sugar efflux?	0
Phacord1_250853|e_gw1.529.15.1	VI	MFS		multidrug efflux	0
Phacord1_252357|e_gw1.574.2.1	VI	MFS		multidrug efflux	0
Phacord1_231757|e_gw1.106.52.1	VI	MFS		sugar efflux?	0
Phacord1_447403|MIX47573_32_31	VI	MFS		multidrug efflux	0
Phacord1_451924|MIX52094_35_11	VI	MFS		tetracycline efflux?	0.06
Phacord1_250050|e_gw1.507.19.1	VI	MFS		sugar efflux?	0
Phacord1_264697|e_gw1.997.21.1	VI	MFS		multidrug efflux	0
Phacord1_265774|e_gw1.1042.1.1	VI	MFS		multidrug efflux	0.01
Phacord1_266269|e_gw1.1061.12.1	VI	MFS		multidrug efflux	0
Phacord1_268102|e_gw1.1142.14.1	VI	MFS		multidrug efflux	0
Phacord1_341546|gm1.15500_g	VI	MFS		multidrug efflux	0
Phacord1_217332|gw1.102.58.1	VI	MFS		multidrug efflux	0
Phacord1_272648|e_gw1.1344.19.1	VI	MFS		multidrug efflux	0
Phacord1_274779|e_gw1.1447.8.1	VI	MFS		multidrug efflux?	0
Phacord1_407699|MIX7869_2_6	VI	MFS		multidrug efflux	0
Phacord1_224520|e_gw1.5.72.1	VI	MOP	MATE	multidrug efflux	0
Phacord1_280174|e_gw1.1750.4.1	VI	MOP	MATE	multidrug efflux	0
Phacord1_299829|e_gw1.4114.1.1	VI	MOP	MATE	multidrug efflux	0
Phacord1_327625|gm1.1579_g	VI	MOP	MATE	multidrug efflux	0
Phacord1_328795|gm1.2749_g	VI	MOP	MATE	multidrug efflux	0.01
Phacord1_331636|gm1.5590_g	VI	MOP	MATE	multidrug efflux	0
Phacord1_332473|gm1.6427_g	VI	MOP	MATE	multidrug efflux	0.01
Phacord1_341763|gm1.15717_g	VI	MOP	MATE	multidrug efflux	0
Phacord1_345190|gm1.19144_g	VI	MOP	MATE	multidrug efflux	0
Phacord1_349230|gm1.23184_g	VI	MOP	MATE	multidrug efflux	0
Phacord1_353259|gm1.27213_g	VI	MOP	MATE	multidrug efflux	0
Phacord1_353308|gm1.27262_g	VI	MOP		multidrug efflux	0
Phacord1_366609|fgenesh1_pm.1607_#_1	VI	MOP	PST	polysaccharide export	0
Phacord1_389247|fgenesh1_pg.1802_#_1	VI	MOP	MATE	multidrug efflux	0
Phacord1_400344|MIX514_16_19	VI	MOP	MATE	multidrug efflux	0
Phacord1_402773|MIX2943_2_4	VI	MOP	MATE	multidrug efflux	0
Phacord1_240109|e_gw1.265.3.1	VI	MOP	MATE	multidrug efflux	0
Phacord1_415143|MIX15313_6_10	VI	MOP	MATE	multidrug efflux	0
Phacord1_417857|MIX18027_19_20	VI	MOP	MATE	multidrug efflux	0.01
Phacord1_424723|MIX24893_3_3	VI	MOP	MATE	multidrug efflux	0.01
Phacord1_437094|MIX37264_20_51	VI	MOP	MATE	multidrug efflux	0.01
Phacord1_440016|MIX40186_15_5	VI	MOP	MATE	multidrug efflux	0.01
Phacord1_242912|e_gw1.328.18.1	VI	MOP	MATE	multidrug efflux	0
Phacord1_448919|MIX49089_15_14	VI	MOP	MATE	multidrug efflux	0
Phacord1_448937|MIX49107_67_40	VI	MOP	MATE	multidrug efflux	0
Phacord1_449148|MIX49318_8_6	VI	MOP	MATE	multidrug efflux	0
Phacord1_451591|MIX51761_32_38	VI	MOP	MATE	multidrug efflux	0
Phacord1_464044|MIX64214_18_18	VI	MOP	MATE	multidrug efflux	0
Phacord1_468720|MIX68890_8_10	VI	MOP	MATE	multidrug efflux	0
Phacord1_469914|MIX70084_2_7	VI	MOP	MATE	multidrug efflux	0
Phacord1_266516|e_gw1.1070.3.1	VI	MOP	MATE	multidrug efflux	0
Phacord1_279552|e_gw1.1711.2.1	VI	MPT		inner membrane translocase (import) Tim10	nan
Phacord1_312877|estExt_Genewise1Plus.C_15740009	VI	MPT			0.01
Phacord1_313592|estExt_Genewise1Plus.C_29940014	VI	MPT		inner membrane translocase (import) Tim17	0.01
Phacord1_334470|gm1.8424_g	VI	MPT		inner membrane translocase (import) Tim17	0
Phacord1_370950|fgenesh1_kg.675_#_1_#_MMETSP1465-figshare3840153v6-TRINITY_DN6713_c0_g1_i1	VI	MPT		inner membrane translocase (import) Tim10	0.04
Phacord1_433047|MIX33217_27_21	VI	MPT			0.02
Phacord1_461794|MIX61964_28_44	VI	MPT		inner membrane translocase (import) Tim17	0
Phacord1_280693|e_gw1.1785.11.1	VI	Oxa1		60 KD inner membrane protein OxaA homolog	0
Phacord1_333649|gm1.7603_g	VI	Oxa1		60 KD inner membrane protein OxaA homolog	0
Phacord1_348987|gm1.22941_g	VI	Oxa1		60 KD inner membrane protein OxaA homolog	0
Phacord1_356136|estExt_Genemark1.C_5440006	VI	Oxa1		60 KD inner membrane protein OxaA homolog	0
Phacord1_433192|MIX33362_244_36	VI	Oxa1		60 KD inner membrane protein OxaA homolog	0.09
Phacord1_277150|e_gw1.1570.27.1	VI	P-ATPase		phospholipid	0
Phacord1_333085|gm1.7039_g	VI	P-ATPase		phospholipid	0.01
Phacord1_382030|fgenesh1_pg.689_#_7	VI	P-ATPase		phospholipid	0
Phacord1_473229|MIX73399_38_12	VI	P-ATPase		phospholipid	0.02
Phacord1_250986|e_gw1.532.13.1	VI	P-ATPase		phospholipid	0
Phacord1_450322|MIX50492_12_17	VI	PCC	membrane	multidrug	0
Phacord1_275925|e_gw1.1507.5.1	VI	RND	HAE3	multidrug/solvent efflux (HAE3 subfamily)	0.01
Phacord1_338168|gm1.12122_g	VI	RND	HAE2	multidrug/solvent efflux (MmpL homolog/HAE2 subfamily)	0.02
Phacord1_231411|e_gw1.100.22.1	VI	RND	SecDF	protein export (SecDF)	0
Phacord1_234045|e_gw1.146.42.1	VI	RND	HME	cobalt/zinc/cadmium ion efflux (HME subfamily)	0
Phacord1_388298|fgenesh1_pg.1607_#_4	VI	RND	HAE3	multidrug/solvent efflux (HAE3 subfamily)	0
Phacord1_401337|MIX1507_206_49	VI	RND	HAE2	multidrug/solvent efflux (MmpL homolog/HAE2 subfamily)	0.03
Phacord1_430490|MIX30660_28_9	VI	RND	HAE2	multidrug/solvent efflux (MmpL homolog/HAE2 subfamily)	0.02
Phacord1_457121|MIX57291_5_7	VI	RND	HAE1	multidrug/solvent efflux (HAE1 subfamily)	0
Phacord1_313057|estExt_Genewise1Plus.C_18300003	VI	Tat		protein export	0
Phacord1_355493|estExt_Genemark1.C_550022	VI	Tat		protein export	0.01
Phacord1_237101|e_gw1.203.32.1	VI	Tat		protein export	0.01
Phacord1_438765|MIX38935_6_8	VI	Tat		protein export	0
Phacord1_284419|e_gw1.2037.11.1	VI	TerC		tellurium ion efflux	0
Phacord1_343682|gm1.17636_g	VI	TerC		tellurium ion efflux	0
Phacord1_353762|gm1.27716_g	VI	TerC		tellurium ion efflux	0.01
Phacord1_358692|fgenesh1_pm.81_#_1	VI	TerC		tellurium ion efflux	0.01
Phacord1_366954|fgenesh1_pm.1753_#_4	VI	TerC		tellurium ion efflux	0
Phacord1_390595|fgenesh1_pg.2121_#_1	VI	TerC		tellurium ion efflux	0
Phacord1_431254|MIX31424_7_5	VI	TerC		tellurium ion efflux	0
Phacord1_311087|estExt_Genewise1Plus.C_2440026	VIII	ABC	ABC	? (Uup homolog/duplicated ATPase)	0.37
Phacord1_360910|fgenesh1_pm.314_#_4	VIII	ABC	membrane	?	0
Phacord1_375595|fgenesh1_pg.158_#_4	VIII	ABC	membrane	?	0
Phacord1_400312|MIX482_190_18	VIII	ABC	ABC	? (Uup homolog/duplicated ATPase)	0.01
Phacord1_409444|MIX9614_6_1	VIII	ABC	binding protein	?	0
Phacord1_412801|MIX12971_9_2	VIII	ABC	ABC	? (Uup homolog/duplicated ATPase)	0.01
Phacord1_336084|gm1.10038_g	VIII	ABC	ABC	?	0
Phacord1_433624|MIX33794_72_50	VIII	ABC	membrane	?	0.01
Phacord1_447892|MIX48062_2_2	VIII	ABC	ABC	? (Uup homolog/duplicated ATPase)	0
Phacord1_464282|MIX64452_54_22	VIII	ABC	membrane	?	0.04
Phacord1_336359|gm1.10313_g	VIII	ABC	ABC	?	0.02
Phacord1_401377|MIX1547_182_21	VIII	ABC	ABC	?	0.02
Phacord1_375595|fgenesh1_pg.158_#_4	VIII	ABC	membrane	?	0
Phacord1_468381|MIX68551_4_5		2B Viroporin			0
Phacord1_248415|e_gw1.461.7.1		ABC	binding	cobalamin	0.02
Phacord1_347552|gm1.21506_g		ACC			0
Phacord1_360660|fgenesh1_pm.281_#_3		ACC			0
Phacord1_363760|fgenesh1_pm.799_#_4		ACC			0.01
Phacord1_231895|e_gw1.108.9.1		ACC			0
Phacord1_436699|MIX36869_6_8		ACC			0.01
Phacord1_466907|MIX67077_36_16		ACC			0.01
Phacord1_349189|gm1.23143_g		AEC			0.01
Phacord1_361076|fgenesh1_pm.337_#_6		AEC			0
Phacord1_233760|e_gw1.140.14.1		AEC			0
Phacord1_411553|MIX11723_57_46		AEC			0.01
Phacord1_414340|MIX14510_6_6		AEC			0
Phacord1_416980|MIX17150_7_9		AEC			0
Phacord1_441448|MIX41618_2_4		AEC			0
Phacord1_474400|MIX74570_3_3		AEC			0
Phacord1_266221|e_gw1.1059.7.1		AEC			0
Phacord1_358894|fgenesh1_pm.97_#_10		Annexin			0.04
Phacord1_381135|fgenesh1_pg.596_#_7		CEPT			0
Phacord1_449671|MIX49841_12_6		CEPT			0.01
Phacord1_224703|e_gw1.7.24.1		CTL			0.01
Phacord1_333122|gm1.7076_g		CTL			0.01
Phacord1_345223|gm1.19177_g		CTL			0
Phacord1_381903|fgenesh1_pg.676_#_6		CTL			0
Phacord1_404881|MIX5051_288_39		CTL			0.02
Phacord1_413980|MIX14150_36_21		CTL			0.02
Phacord1_418462|MIX18632_57_31		CTL			0.02
Phacord1_430472|MIX30642_32_18		CTL			0.03
Phacord1_472911|MIX73081_106_32		CTL			0.01
Phacord1_253127|e_gw1.598.7.1		CTL			0.01
Phacord1_431780|MIX31950_4_5		IVSP			0
Phacord1_436417|MIX36587_10_24		IVSP			0
Phacord1_460203|MIX60373_3_1		IVSP			0.01
Phacord1_348212|gm1.22166_g		LCT			0
Phacord1_412285|MIX12455_6_24		LCT			0
Phacord1_412329|MIX12499_1_6		LCT			0
Phacord1_465424|MIX65594_34_56		LCT			0
Phacord1_178979|gw1.2021.3.1		MC			0
Phacord1_277883|e_gw1.1610.17.1		MC			0
Phacord1_278328|e_gw1.1636.4.1		MC			0
Phacord1_285595|e_gw1.2127.2.1		MC			0
Phacord1_308304|estExt_Genewise1.C_5890022		MC			0.04
Phacord1_327675|gm1.1629_g		MC			0.01
Phacord1_330163|gm1.4117_g		MC			0
Phacord1_332072|gm1.6026_g		MC			0.01
Phacord1_333014|gm1.6968_g		MC			0
Phacord1_335438|gm1.9392_g		MC			0
Phacord1_336804|gm1.10758_g		MC			0.01
Phacord1_339808|gm1.13762_g		MC			0
Phacord1_340315|gm1.14269_g		MC			0
Phacord1_340698|gm1.14652_g		MC			0.02
Phacord1_342477|gm1.16431_g		MC			0
Phacord1_343120|gm1.17074_g		MC			0
Phacord1_347515|gm1.21469_g		MC			0
Phacord1_348574|gm1.22528_g		MC			0
Phacord1_348771|gm1.22725_g		MC			0
Phacord1_349912|gm1.23866_g		MC			0
Phacord1_350637|gm1.24591_g		MC			0.31
Phacord1_351759|gm1.25713_g		MC			0
Phacord1_355749|estExt_Genemark1.C_2100008		MC			0.01
Phacord1_356358|estExt_Genemark1.C_8140012		MC			0.04
Phacord1_357289|estExt_Genemark1.C_31570001		MC			0.2
Phacord1_357940|fgenesh1_pm.28_#_10		MC			0
Phacord1_358451|fgenesh1_pm.62_#_12		MC			0
Phacord1_358618|fgenesh1_pm.74_#_4		MC			0
Phacord1_359419|fgenesh1_pm.147_#_6		MC			0
Phacord1_359976|fgenesh1_pm.205_#_3		MC			0.02
Phacord1_360085|fgenesh1_pm.218_#_3		MC			0
Phacord1_363019|fgenesh1_pm.654_#_4		MC			0
Phacord1_363777|fgenesh1_pm.802_#_3		MC			0
Phacord1_364760|fgenesh1_pm.1031_#_2		MC			0
Phacord1_364898|fgenesh1_pm.1066_#_3		MC			0
Phacord1_365468|fgenesh1_pm.1234_#_3		MC			0.01
Phacord1_367697|fgenesh1_pm.2081_#_2		MC			0
Phacord1_367702|fgenesh1_pm.2085_#_1		MC			0
Phacord1_369012|fgenesh1_pm.3052_#_1		MC			0.01
Phacord1_374701|fgenesh1_pg.107_#_21		MC			0
Phacord1_375576|fgenesh1_pg.157_#_4		MC			0
Phacord1_379891|fgenesh1_pg.476_#_2		MC			0
Phacord1_380914|fgenesh1_pg.573_#_11		MC			0
Phacord1_383479|fgenesh1_pg.861_#_4		MC			0
Phacord1_384022|fgenesh1_pg.932_#_7		MC			0
Phacord1_390097|fgenesh1_pg.1996_#_2		MC			0
Phacord1_391695|fgenesh1_pg.2445_#_2		MC			0
Phacord1_397405|estExt_fgenesh1_pm.C_4520004		MC			0.15
Phacord1_402413|MIX2583_12_30		MC			0
Phacord1_236063|e_gw1.182.30.1		MC			0.01
Phacord1_236204|e_gw1.185.55.1		MC			0
Phacord1_236812|e_gw1.197.29.1		MC			0
Phacord1_404807|MIX4977_72_71		MC			0
Phacord1_404957|MIX5127_65_19		MC			0
Phacord1_405096|MIX5266_35_18		MC			0
Phacord1_405148|MIX5318_108_38		MC			0.01
Phacord1_405395|MIX5565_13_37		MC			0
Phacord1_406999|MIX7169_10_31		MC			0
Phacord1_407348|MIX7518_22_42		MC			0
Phacord1_408505|MIX8675_37_51		MC			0
Phacord1_408567|MIX8737_5_6		MC			0
Phacord1_410668|MIX10838_39_76		MC			0
Phacord1_414751|MIX14921_141_48		MC			0.02
Phacord1_416933|MIX17103_10_38		MC			0
Phacord1_419652|MIX19822_39_43		MC			0
Phacord1_420143|MIX20313_51_66		MC			0
Phacord1_425436|MIX25606_287_93		MC			0.09
Phacord1_433105|MIX33275_24_45		MC			0
Phacord1_436502|MIX36672_61_66		MC			0
Phacord1_437996|MIX38166_12_12		MC			0.01
Phacord1_441806|MIX41976_9_10		MC			0
Phacord1_241561|e_gw1.297.22.1		MC			0
Phacord1_245627|e_gw1.390.40.1		MC			0
Phacord1_449447|MIX49617_49_43		MC			0
Phacord1_454481|MIX54651_8_7		MC			0
Phacord1_456466|MIX56636_9_23		MC			0
Phacord1_458842|MIX59012_12_7		MC			0
Phacord1_461931|MIX62101_379_98		MC			0.02
Phacord1_466815|MIX66985_9_36		MC			0
Phacord1_469019|MIX69189_15_19		MC			0
Phacord1_470369|MIX70539_13_32		MC			0
Phacord1_471547|MIX71717_10_11		MC			0
Phacord1_472417|MIX72587_5_7		MC			0
Phacord1_475049|MIX75219_607_97		MC			0.04
Phacord1_477707|MIX77877_26_48		MC			0
Phacord1_479275|MIX79445_6_12		MC			0
Phacord1_479301|MIX79471_6_6		MC			0
Phacord1_480008|MIX80178_5_4		MC			0.03
Phacord1_87295|CE87294_457		MC			0.02
Phacord1_251765|e_gw1.556.27.1		MC			0
Phacord1_256979|e_gw1.715.9.1		MC			0
Phacord1_257455|e_gw1.731.12.1		MC			0
Phacord1_257499|e_gw1.733.17.1		MC			0
Phacord1_262980|e_gw1.934.30.1		MC			0
Phacord1_359882|fgenesh1_pm.196_#_4		MMgT			0
Phacord1_276848|e_gw1.1552.4.1		PCC			0.01
Phacord1_289691|e_gw1.2485.5.1		PCC			0
Phacord1_293843|e_gw1.2979.6.1		PCC			0.02
Phacord1_294013|e_gw1.3006.1.1		PCC			0.02
Phacord1_332624|gm1.6578_g		PCC			0
Phacord1_334610|gm1.8564_g		PCC			0.01
Phacord1_340998|gm1.14952_g		PCC			0.02
Phacord1_346640|gm1.20594_g		PCC			0
Phacord1_360294|fgenesh1_pm.242_#_2		PCC			0.01
Phacord1_233928|e_gw1.143.33.1		PCC			0.01
Phacord1_233941|e_gw1.144.13.1		PCC			0
Phacord1_381949|fgenesh1_pg.681_#_5		PCC			0
Phacord1_384252|fgenesh1_pg.961_#_7		PCC			0
Phacord1_385058|fgenesh1_pg.1074_#_2		PCC			0
Phacord1_403207|MIX3377_7_2		PCC			0.05
Phacord1_408885|MIX9055_20_9		PCC			0.01
Phacord1_412909|MIX13079_8_7		PCC			0.01
Phacord1_416188|MIX16358_4_16		PCC			0
Phacord1_416189|MIX16359_2_4		PCC			0.01
Phacord1_417458|MIX17628_7_6		PCC			0.01
Phacord1_432981|MIX33151_18_12		PCC			0
Phacord1_439465|MIX39635_43_59		PCC			0.02
Phacord1_242640|e_gw1.321.40.1		PCC			0.02
Phacord1_446127|MIX46297_8_8		PCC			0.01
Phacord1_446196|MIX46366_4_9		PCC			0
Phacord1_447021|MIX47191_16_7		PCC			0
Phacord1_455627|MIX55797_6_12		PCC			0.01
Phacord1_460321|MIX60491_4_8		PCC			0
Phacord1_461876|MIX62046_13_19		PCC			0.01
Phacord1_254464|e_gw1.639.34.1		PCC			0
Phacord1_273587|e_gw1.1388.5.1		PCC			0
Phacord1_327741|gm1.1695_g		Pho1			0
Phacord1_360797|fgenesh1_pm.300_#_2		Pho1			0
Phacord1_361242|fgenesh1_pm.361_#_1		Pho1			0
Phacord1_382080|fgenesh1_pg.694_#_6		Pho1			0
Phacord1_454575|MIX54745_2_7		Pho1			0
Phacord1_279299|e_gw1.1695.2.1		Presenilin			0
Phacord1_333032|gm1.6986_g		Presenilin			0.01
Phacord1_383037|fgenesh1_pg.809_#_6		Presenilin			0
Phacord1_445640|MIX45810_4_26		Presenilin			0
Phacord1_329318|gm1.3272_g		Pyocin R2		phage P2 tail fiber protein	0.01
Phacord1_326398|gm1.352_g		RFC			0
Phacord1_365457|fgenesh1_pm.1231_#_6		RFC			0
Phacord1_276104|e_gw1.1517.4.1		RND	EST	Patched (Ptc) segmentation polarity protein homolog	0
Phacord1_330785|gm1.4739_g		RND	EST	Patched (Ptc) segmentation polarity protein homolog	0
Phacord1_333774|gm1.7728_g		RND	EST	Patched (Ptc) segmentation polarity protein homolog	0
Phacord1_228693|e_gw1.57.14.1		RND	EST	Patched (Ptc) segmentation polarity protein homolog	0
Phacord1_341768|gm1.15722_g		RND	EST	Patched (Ptc) segmentation polarity protein homolog	0.02
Phacord1_345839|gm1.19793_g		RND	EST	Patched (Ptc) segmentation polarity protein homolog	0
Phacord1_347925|gm1.21879_g		RND	EST	Patched (Ptc) segmentation polarity protein homolog	0
Phacord1_357676|fgenesh1_pm.12_#_15		RND	EST	Patched (Ptc) segmentation polarity protein homolog	0.01
Phacord1_238658|e_gw1.235.16.1		RND	EST	Patched (Ptc) segmentation polarity protein homolog	0.01
Phacord1_407961|MIX8131_10_10		RND	EST	Patched (Ptc) segmentation polarity protein homolog	0
Phacord1_412671|MIX12841_12_7		RND	EST	Patched (Ptc) segmentation polarity protein homolog	0.01
Phacord1_412812|MIX12982_6_3		RND	EST	Patched (Ptc) segmentation polarity protein homolog	0
Phacord1_436486|MIX36656_278_45		RND	EST	Patched (Ptc) segmentation polarity protein homolog	0.34
Phacord1_438565|MIX38735_2_4		RND	EST	Patched (Ptc) segmentation polarity protein homolog	0.02
Phacord1_440775|MIX40945_2_2		RND	EST	Patched (Ptc) segmentation polarity protein homolog	0
Phacord1_441479|MIX41649_188_39		RND	EST	Patched (Ptc) segmentation polarity protein homolog	0.08
Phacord1_248252|e_gw1.457.10.1		RND	EST	Patched (Ptc) segmentation polarity protein homolog	0
Phacord1_254406|e_gw1.638.26.1		RND	EST	Patched (Ptc) segmentation polarity protein homolog	0
Phacord1_407134|MIX7304_30_32		TRIC			0
Phacord1_417235|MIX17405_2_6		TRIC			0
Phacord1_342947|gm1.16901_g		UBS1			0

## Sheet: Phaglo1
Supplementary Data 7, continued. Transporters identified in Phaglo1 with annotations and mean metaT expression.
gene	substclass	family	subfamily	definition	mean_RPM
Phaglo1_1710|Phglo.0111s0005.1	I	CCC		potassium ion:chloride ion symporter	0
Phaglo1_20721|Phglo.0392s0002.1	I	CCC		potassium ion:chloride ion symporter	0
Phaglo1_2874|Phglo.0121s0031.1	I	CCC		potassium ion:chloride ion symporter	0
Phaglo1_15852|Phglo.0029s0033.1	I	LIC			0
Phaglo1_19190|Phglo.0354s0027.1	I	LIC			0
Phaglo1_20775|Phglo.0394s0010.1	I	LIC			0
Phaglo1_10805|Phglo.0021s0096.1	I	LIC			0
Phaglo1_20869|Phglo.0398s0004.1	I	LIC			0
Phaglo1_21120|Phglo.0040s0006.1	I	LIC			0
Phaglo1_24287|Phglo.0005s0155.1	I	LIC			0
Phaglo1_24581|Phglo.0507s0008.1	I	LIC			0
Phaglo1_2473|Phglo.1180s0001.1	I	LIC			0
Phaglo1_24762|Phglo.0513s0008.1	I	LIC			0
Phaglo1_24847|Phglo.0052s0015.1	I	LIC			0
Phaglo1_26211|Phglo.0058s0117.1	I	LIC			0
Phaglo1_26442|Phglo.0599s0003.1	I	LIC			0.11
Phaglo1_28707|Phglo.0071s0044.1	I	LIC			0
Phaglo1_28750|Phglo.0071s0085.1	I	LIC			0.05
Phaglo1_29377|Phglo.0767s0001.1	I	LIC			0
Phaglo1_29555|Phglo.0078s0028.1	I	LIC			0
Phaglo1_11708|Phglo.0220s0017.1	I	LIC			0
Phaglo1_4393|Phglo.0136s0037.1	I	LIC			0
Phaglo1_46|Phglo.0001s0045.1	I	LIC			0
Phaglo1_4922|Phglo.0142s0005.1	I	LIC			0
Phaglo1_5195|Phglo.0145s0039.1	I	LIC			0
Phaglo1_5206|Phglo.0145s0050.1	I	LIC			0
Phaglo1_6893|Phglo.0164s0010.1	I	LIC			0
Phaglo1_7063|Phglo.0167s0015.1	I	LIC			0
Phaglo1_8643|Phglo.0184s0057.1	I	LIC			0
Phaglo1_8970|Phglo.0019s0041.1	I	LIC			0
Phaglo1_14466|Phglo.0263s0018.1	I	LIC			0
Phaglo1_15133|Phglo.0275s0016.1	I	LIC			0
Phaglo1_15239|Phglo.0278s0010.1	I	LIC			0
Phaglo1_18979|Phglo.0035s0124.1	IA	MscS		small-conductance mechanosensitive ion channel	0
Phaglo1_9131|Phglo.0190s0044.1	IA	MscS		small-conductance mechanosensitive ion channel	0
Phaglo1_18478|Phglo.0034s0089.1	IC	ABC	binding	cobalt	0.01
Phaglo1_18757|Phglo.0347s0011.1	IC	ABC	binding	nickel	0
Phaglo1_20292|Phglo.0038s0116.1	IC	ABC	binding	cobalt	0
Phaglo1_28112|Phglo.0681s0001.1	IC	ABC	binding	nickel	0.01
Phaglo1_28190|Phglo.0069s0041.1	IC	ABC	binding	cobalt	0
Phaglo1_29927|Phglo.0008s0160.1	IC	ABC	binding	cobalt	0.09
Phaglo1_30519|Phglo.0084s0058.1	IC	ABC	binding	cobalt	0.02
Phaglo1_3948|Phglo.0131s0015.1	IC	ABC	binding	iron-hydroxamate	0.02
Phaglo1_12530|Phglo.0231s0041.1	IC	ABC	binding	iron-hydroxamate	0
Phaglo1_8286|Phglo.0018s0157.1	IC	ABC	binding	cobalt	0.02
Phaglo1_13812|Phglo.0252s0003.1	IC	ABC	binding	cobalt	0.02
Phaglo1_14575|Phglo.0266s0009.1	IC	ABC	binding	cobalt	0
Phaglo1_19044|Phglo.0350s0013.1	IC	AEC		sodium ion/?	0
Phaglo1_15959|Phglo.0290s0034.1	IC	Amt		ammonium	0
Phaglo1_1630|Phglo.0110s0023.1	IC	Amt		ammonium	0.03
Phaglo1_1646|Phglo.0110s0039.1	IC	Amt		ammonium	0
Phaglo1_17392|Phglo.3162s0001.1	IC	Amt		ammonium	0
Phaglo1_17683|Phglo.0321s0004.1	IC	Amt		ammonium	0.01
Phaglo1_18794|Phglo.0348s0013.1	IC	Amt		ammonium	0.01
Phaglo1_20093|Phglo.0377s0005.1	IC	Amt		ammonium	0.02
Phaglo1_26368|Phglo.0059s0070.1	IC	Amt		ammonium	0
Phaglo1_26369|Phglo.0059s0071.1	IC	Amt		ammonium	0
Phaglo1_26462|Phglo.0006s0015.1	IC	Amt		ammonium	0
Phaglo1_2721|Phglo.0012s0164.1	IC	Amt		ammonium	0.01
Phaglo1_27421|Phglo.0636s0008.1	IC	Amt		ammonium	0.07
Phaglo1_4037|Phglo.0132s0034.1	IC	Amt		ammonium	0
Phaglo1_4725|Phglo.0014s0131.1	IC	Amt		ammonium	0
Phaglo1_6128|Phglo.0155s0034.1	IC	Amt		ammonium	0.07
Phaglo1_99|Phglo.0001s0097.1	IC	Amt		ammonium	0
Phaglo1_14175|Phglo.0026s0016.1	IC	Amt		ammonium	0
Phaglo1_1423|Phglo.0109s0048.1	IC	Amt		ammonium	0
Phaglo1_26462|Phglo.0006s0015.1	IC	Amt		ammonium	0
Phaglo1_19001|Phglo.0035s0144.1	IC	BASS		sodium ion/?	0
Phaglo1_11536|Phglo.0022s0028.1	IC	BASS		sodium ion/?	0
Phaglo1_14502|Phglo.2634s0001.1	IC	BASS		sodium ion/?	0
Phaglo1_20162|Phglo.0379s0021.1	IC	CaCA		sodium ion:calcium ion+potassium ion antiporter	0
Phaglo1_2021|Phglo.0114s0032.1	IC	CaCA		proton:calcium ion antiporter	0
Phaglo1_21280|Phglo.0401s0004.1	IC	CaCA		sodium ion:calcium ion+potassium ion antiporter	0.09
Phaglo1_23097|Phglo.0046s0085.1	IC	CaCA		proton:calcium ion antiporter	0.01
Phaglo1_24244|Phglo.0005s0114.1	IC	CaCA		sodium ion:calcium ion antiporter	0.01
Phaglo1_24926|Phglo.0052s0088.1	IC	CaCA		proton:calcium ion antiporter	0
Phaglo1_2572|Phglo.0012s0021.1	IC	CaCA		sodium ion:calcium ion antiporter	0.03
Phaglo1_27005|Phglo.0061s0117.1	IC	CaCA		sodium ion:calcium ion antiporter	0
Phaglo1_29220|Phglo.0075s0064.1	IC	CaCA		sodium ion:calcium ion antiporter	0
Phaglo1_30493|Phglo.0084s0037.1	IC	CaCA		sodium ion:calcium ion antiporter	0
Phaglo1_31213|Phglo.0009s0148.1	IC	CaCA		sodium ion:calcium ion+potassium ion antiporter	0.03
Phaglo1_3575|Phglo.0129s0044.1	IC	CaCA		proton:calcium ion antiporter	0.01
Phaglo1_12550|Phglo.2318s0001.1	IC	CaCA		proton:calcium ion antiporter	0
Phaglo1_8115|Phglo.0018s0001.1	IC	CaCA		sodium ion:calcium ion antiporter	0
Phaglo1_13331|Phglo.0246s0012.1	IC	CaCA		sodium ion:calcium ion+potassium ion antiporter	0.01
Phaglo1_13540|Phglo.0025s0042.1	IC	CaCA		sodium ion:calcium ion+potassium ion antiporter	0
Phaglo1_17382|Phglo.0316s0043.1	IC	CDF		cation efflux	0.01
Phaglo1_215|Phglo.0001s0207.1	IC	CDF		cation efflux	0.01
Phaglo1_2185|Phglo.0115s0065.1	IC	CDF		cation efflux	0
Phaglo1_25361|Phglo.0054s0110.1	IC	CDF		cation efflux	0
Phaglo1_11101|Phglo.0213s0008.1	IC	CDF		cation efflux	0
Phaglo1_2642|Phglo.0012s0087.1	IC	CDF		cation efflux	0
Phaglo1_26918|Phglo.0061s0033.1	IC	CDF		cation efflux	0
Phaglo1_30462|Phglo.0084s0007.1	IC	CDF		cation efflux	0
Phaglo1_4331|Phglo.0135s0073.1	IC	CDF		cation efflux	0.02
Phaglo1_5451|Phglo.0149s0021.1	IC	CDF		cation efflux	0
Phaglo1_10290|Phglo.0203s0010.1	IC	CPA1		sodium ion:proton antiporter	0
Phaglo1_19858|Phglo.0037s0115.1	IC	CPA1		sodium ion:proton antiporter	0
Phaglo1_25872|Phglo.0057s0042.1	IC	CPA1		sodium ion:proton antiporter	0
Phaglo1_26213|Phglo.0058s0119.1	IC	CPA1		sodium ion:proton antiporter	0.03
Phaglo1_27627|Phglo.0648s0004.1	IC	CPA1		sodium ion:proton antiporter	0
Phaglo1_6142|Phglo.0155s0047.1	IC	CPA1		sodium ion:proton antiporter	0
Phaglo1_17612|Phglo.0032s0096.1	IC	CPA2		potassium/sodium ion:proton antiporter	0
Phaglo1_2087|Phglo.0114s0097.1	IC	CPA2		potassium/sodium ion:proton antiporter	0.01
Phaglo1_27202|Phglo.0621s0006.1	IC	CPA2		potassium/sodium ion:proton antiporter	0
Phaglo1_32103|Phglo.0099s0012.1	IC	CPA2		potassium/sodium ion:proton antiporter	0.03
Phaglo1_4233|Phglo.0134s0059.1	IC	Ctr		copper ion uptake	0
Phaglo1_13868|Phglo.0253s0018.1	IC	Ctr		copper ion uptake	0
Phaglo1_19328|Phglo.0359s0016.1	IC	ENaC		sodium ion channel	0.02
Phaglo1_20942|Phglo.0004s0034.1	IC	ENaC		sodium ion channel	0.02
Phaglo1_16940|Phglo.0307s0027.1	IC	F-ATPase		protons	0.24
Phaglo1_16960|Phglo.0308s0001.1	IC	F-ATPase		protons	0.02
Phaglo1_1804|Phglo.0112s0022.1	IC	F-ATPase		protons	0.01
Phaglo1_18488|Phglo.0034s0099.1	IC	F-ATPase		protons	0.03
Phaglo1_18489|Phglo.0034s0100.1	IC	F-ATPase		protons	0.07
Phaglo1_20475|Phglo.0387s0004.1	IC	F-ATPase		protons	0
Phaglo1_24127|Phglo.0005s0001.1	IC	F-ATPase		protons	0.01
Phaglo1_18691|Phglo.0344s0017.1	IC	F-ATPase		protons	0.58
Phaglo1_10672|Phglo.0209s0020.1	IC	F-ATPase		protons	0.01
Phaglo1_10814|Phglo.0021s0105.1	IC	F-ATPase		protons	0.11
Phaglo1_21172|Phglo.0040s0053.1	IC	F-ATPase		protons	0.08
Phaglo1_21545|Phglo.0041s0072.1	IC	F-ATPase		protons	0.06
Phaglo1_2210|Phglo.0116s0017.1	IC	F-ATPase		protons	0.02
Phaglo1_22129|Phglo.0043s0018.1	IC	F-ATPase		protons	0.01
Phaglo1_23990|Phglo.0049s0124.1	IC	F-ATPase		protons	1.94
Phaglo1_24688|Phglo.0051s0078.1	IC	F-ATPase		protons	0.01
Phaglo1_28350|Phglo.0007s0044.1	IC	F-ATPase		protons	0.01
Phaglo1_28727|Phglo.0071s0063.1	IC	F-ATPase		protons	0.02
Phaglo1_29237|Phglo.0750s0003.1	IC	F-ATPase		protons	0.04
Phaglo1_30971|Phglo.0882s0001.1	IC	F-ATPase		protons	0
Phaglo1_30972|Phglo.0882s0002.1	IC	F-ATPase		protons	0
Phaglo1_31457|Phglo.0912s0003.1	IC	F-ATPase		protons	0.01
Phaglo1_32030|Phglo.0098s0019.1	IC	F-ATPase		protons	0.03
Phaglo1_5860|Phglo.0151s0032.1	IC	F-ATPase		protons	0.04
Phaglo1_7682|Phglo.0173s0033.1	IC	F-ATPase		protons	0.01
Phaglo1_8704|Phglo.0185s0039.1	IC	F-ATPase		protons	0.02
Phaglo1_9284|Phglo.0192s0052.1	IC	F-ATPase		protons	nan
Phaglo1_9285|Phglo.0192s0053.1	IC	F-ATPase		protons	0.01
Phaglo1_14026|Phglo.0257s0005.1	IC	F-ATPase		protons	0
Phaglo1_1495|Phglo.0011s0045.1	IC	F-ATPase		protons	0.01
Phaglo1_24308|Phglo.0005s0175.1	IC	FeoB		ferrous ion	0.03
Phaglo1_31394|Phglo.0091s0016.1	IC	FeoB		ferrous ion	0.01
Phaglo1_5514|Phglo.0015s0016.1	IC	FeoB		ferrous ion	0.01
Phaglo1_6254|Phglo.0156s0067.1	IC	FeoB		ferrous ion	0.1
Phaglo1_8259|Phglo.0018s0132.1	IC	FeoB		ferrous ion	0
Phaglo1_13302|Phglo.0245s0033.1	IC	FeoB		ferrous ion	0
Phaglo1_10623|Phglo.0208s0032.2	IC	GIC		glutamate gated ion channel	0.02
Phaglo1_10625|Phglo.0208s0033.1	IC	GIC		glutamate gated ion channel	0.02
Phaglo1_27825|Phglo.0066s0091.1	IC	GIC		glutamate gated ion channel	0
Phaglo1_31234|Phglo.0009s0165.1	IC	GIC		glutamate gated ion channel	0.01
Phaglo1_31557|Phglo.0092s0088.1	IC	GIC		glutamate gated ion channel	0
Phaglo1_5502|Phglo.0015s0005.1	IC	GIC		glutamate gated ion channel	0.01
Phaglo1_19629|Phglo.0366s0008.1	IC	H+-PPase		proton (vacuolar)	0.5
Phaglo1_27516|Phglo.0064s0070.1	IC	H+-PPase		proton (vacuolar)	0.01
Phaglo1_9859|Phglo.0002s0123.1	IC	H+-PPase		proton (vacuolar)	0.18
Phaglo1_1546|Phglo.0011s0093.1	IC	ILT		iron ion	0
Phaglo1_1546|Phglo.0011s0093.1	IC	ILT		iron ion	0
Phaglo1_1002|Phglo.0104s0099.1	IC	MerTP		mercuric ion	0.01
Phaglo1_15975|Phglo.0291s0005.1	IC	MerTP		mercuric ion	0.11
Phaglo1_1103|Phglo.0106s0003.1	IC	MerTP		mercuric ion	0.14
Phaglo1_23013|Phglo.0046s0008.1	IC	MerTP		mercuric ion	0.04
Phaglo1_29255|Phglo.0758s0001.1	IC	MerTP		mercuric ion	0.02
Phaglo1_12658|Phglo.0234s0016.1	IC	MerTP		mercuric ion	0.02
Phaglo1_8300|Phglo.0180s0004.1	IC	MerTP		mercuric ion	0
Phaglo1_24844|Phglo.0052s0012.1	IC	MFS		D-galactonate	0
Phaglo1_18178|Phglo.0332s0020.1	IC	MgtE		magnesium ion	0
Phaglo1_23078|Phglo.0046s0067.1	IC	MgtE		magnesium ion	0
Phaglo1_30219|Phglo.0081s0089.1	IC	MgtE		magnesium ion	0
Phaglo1_5960|Phglo.0152s0039.1	IC	MgtE		magnesium ion	0
Phaglo1_9925|Phglo.0002s0183.1	IC	MgtE		magnesium ion	0.02
Phaglo1_13180|Phglo.0242s0042.1	IC	MgtE		magnesium ion	0
Phaglo1_10081|Phglo.0020s0117.1	IC	MIT		magnesium/cobalt ion	0
Phaglo1_20908|Phglo.0004s0001.1	IC	NiCoT		nickel ion	0
Phaglo1_28961|Phglo.0073s0037.1	IC	Nramp		manganese/iron ion	0.01
Phaglo1_30456|Phglo.0084s0001.1	IC	Nramp		manganese/iron ion	0
Phaglo1_5659|Phglo.0015s0156.1	IC	Nramp		manganese/iron ion	0.01
Phaglo1_6238|Phglo.0156s0052.1	IC	Nramp		manganese/iron ion	0
Phaglo1_23331|Phglo.0047s0065.1	IC	NSCC2		preprotein translocase Sec62	0.02
Phaglo1_14130|Phglo.0259s0014.1	IC	NSCC2		protein translocase Sec62 homolog	0.01
Phaglo1_21646|Phglo.0413s0018.1	IC	P-ATPase		calcium ion	0.01
Phaglo1_24091|Phglo.0497s0005.1	IC	P-ATPase		zinc/cadmium/cobalt ion	0
Phaglo1_2526|Phglo.0119s0047.1	IC	P-ATPase		calcium ion	0.01
Phaglo1_28467|Phglo.0007s0155.1	IC	P-ATPase		calcium ion	0
Phaglo1_28655|Phglo.0707s0001.1	IC	P-ATPase		calcium ion	0.02
Phaglo1_3531|Phglo.0129s0004.1	IC	P-ATPase		calcium ion	0
Phaglo1_7692|Phglo.0173s0043.1	IC	P-ATPase		plasma proton	0.21
Phaglo1_14960|Phglo.0271s0033.1	IC	P-ATPase		calcium ion	0.12
Phaglo1_9964|Phglo.0020s0011.1	IC	PCC		transient receptor potential calcium ion channel	0
Phaglo1_23245|Phglo.0468s0004.1	IC	RIR-CaC		calcium ion channel	0.01
Phaglo1_15876|Phglo.0029s0056.1	IC	TRP-CC		transient receptor potential calcium ion channel	0
Phaglo1_16921|Phglo.0307s0008.1	IC	TRP-CC		transient receptor potential calcium ion channel	0
Phaglo1_17178|Phglo.0310s0020.1	IC	TRP-CC		transient receptor potential calcium ion channel	0
Phaglo1_18348|Phglo.0338s0014.1	IC	TRP-CC		transient receptor potential calcium ion channel	0.01
Phaglo1_10675|Phglo.0209s0023.1	IC	TRP-CC		transient receptor potential calcium ion channel	0
Phaglo1_10790|Phglo.0021s0083.1	IC	TRP-CC		transient receptor potential calcium ion channel	0.01
Phaglo1_22794|Phglo.0045s0067.1	IC	TRP-CC		transient receptor potential calcium ion channel	0
Phaglo1_2537|Phglo.0119s0056.1	IC	TRP-CC		transient receptor potential calcium ion channel	0
Phaglo1_25871|Phglo.0057s0041.1	IC	TRP-CC		transient receptor potential calcium ion channel	0
Phaglo1_27915|Phglo.0067s0028.1	IC	TRP-CC		transient receptor potential calcium ion channel	0
Phaglo1_30475|Phglo.0084s0019.1	IC	TRP-CC		transient receptor potential calcium ion channel	0
Phaglo1_30481|Phglo.0084s0025.1	IC	TRP-CC		transient receptor potential calcium ion channel	0
Phaglo1_30494|Phglo.0084s0038.1	IC	TRP-CC		transient receptor potential calcium ion channel	0
Phaglo1_6884|Phglo.0164s0002.1	IC	TRP-CC		transient receptor potential calcium ion channel	0
Phaglo1_7870|Phglo.0176s0042.1	IC	TRP-CC		transient receptor potential calcium ion channel	0
Phaglo1_12320|Phglo.0023s0062.1	IC	TRP-CC		transient receptor potential calcium ion channel	0.01
Phaglo1_8204|Phglo.0018s0081.1	IC	TRP-CC		transient receptor potential calcium ion channel	0
Phaglo1_9964|Phglo.0020s0011.1	IC	TRP-CC		transient receptor potential calcium ion channel	0
Phaglo1_10128|Phglo.0200s0030.1	IC	VIC		potassium ion channel	0
Phaglo1_10337|Phglo.0203s0052.1	IC	VIC		potassium ion channel	0
Phaglo1_103|Phglo.0001s0100.1	IC	VIC		potassium ion channel	0
Phaglo1_16319|Phglo.0003s0020.1	IC	VIC		potassium ion channel	0
Phaglo1_17169|Phglo.0310s0011.1	IC	VIC		potassium ion channel	0
Phaglo1_17178|Phglo.0310s0020.1	IC	VIC		transient receptor potential calcium ion channel	0
Phaglo1_17629|Phglo.0032s0113.1	IC	VIC		potassium ion channel	0.01
Phaglo1_17698|Phglo.0321s0016.1	IC	VIC		potassium ion channel	0.03
Phaglo1_17806|Phglo.0324s0031.1	IC	VIC		potassium ion channel	0
Phaglo1_18187|Phglo.0333s0006.1	IC	VIC		potassium ion channel	0.01
Phaglo1_18527|Phglo.0034s0137.1	IC	VIC		potassium ion channel	0
Phaglo1_18595|Phglo.0341s0030.1	IC	VIC		potassium ion channel	0.01
Phaglo1_19173|Phglo.0354s0011.1	IC	VIC		potassium ion channel	0
Phaglo1_19179|Phglo.0354s0017.1	IC	VIC		potassium ion channel	0
Phaglo1_19296|Phglo.0358s0010.1	IC	VIC		potassium ion channel	0.07
Phaglo1_2022|Phglo.0114s0033.1	IC	VIC		potassium ion channel	0
Phaglo1_20770|Phglo.0394s0005.1	IC	VIC		potassium ion channel	0
Phaglo1_10975|Phglo.0210s0060.1	IC	VIC		potassium ion channel	0
Phaglo1_21062|Phglo.0004s0145.1	IC	VIC		potassium ion channel	0
Phaglo1_21216|Phglo.0040s0092.1	IC	VIC		potassium ion channel	0
Phaglo1_21267|Phglo.0400s0005.1	IC	VIC		potassium ion channel	0
Phaglo1_21286|Phglo.0401s0009.1	IC	VIC		potassium ion channel	0
Phaglo1_21298|Phglo.0401s0020.1	IC	VIC		potassium ion channel	0
Phaglo1_21877|Phglo.0042s0096.1	IC	VIC		potassium ion channel	0.01
Phaglo1_22022|Phglo.0425s0016.1	IC	VIC			0.01
Phaglo1_22531|Phglo.0044s0095.1	IC	VIC		potassium ion channel	0
Phaglo1_22576|Phglo.0442s0008.1	IC	VIC		potassium ion channel	0
Phaglo1_22623|Phglo.0445s0005.1	IC	VIC		potassium ion channel	0.01
Phaglo1_22716|Phglo.0449s0008.1	IC	VIC		potassium ion channel	0
Phaglo1_23174|Phglo.0463s0001.1	IC	VIC		potassium ion channel	0.01
Phaglo1_23294|Phglo.0047s0030.1	IC	VIC		potassium ion channel	0.01
Phaglo1_23344|Phglo.0047s0078.1	IC	VIC		potassium ion channel	0
Phaglo1_23377|Phglo.0047s0111.1	IC	VIC		potassium ion channel	0
Phaglo1_23424|Phglo.0047s0153.1	IC	VIC		potassium ion channel	0.02
Phaglo1_23972|Phglo.0049s0107.1	IC	VIC		potassium ion channel	0
Phaglo1_24923|Phglo.0052s0085.1	IC	VIC		potassium ion channel	0
Phaglo1_25062|Phglo.0053s0013.1	IC	VIC		potassium ion channel	0
Phaglo1_25134|Phglo.0053s0083.1	IC	VIC		potassium ion channel	0
Phaglo1_25136|Phglo.0053s0084.1	IC	VIC		potassium ion channel	0
Phaglo1_25839|Phglo.0057s0010.1	IC	VIC		potassium ion channel	0
Phaglo1_2597|Phglo.0012s0045.1	IC	VIC		potassium ion channel	0
Phaglo1_26070|Phglo.0577s0003.1	IC	VIC		potassium ion channel	0
Phaglo1_26162|Phglo.0058s0070.1	IC	VIC		potassium ion channel	0
Phaglo1_11419|Phglo.0218s0016.1	IC	VIC		potassium ion channel	0
Phaglo1_26237|Phglo.0581s0007.1	IC	VIC		potassium ion channel	0
Phaglo1_26430|Phglo.0597s0001.1	IC	VIC		potassium ion channel	0
Phaglo1_26596|Phglo.0006s0143.1	IC	VIC		potassium ion channel	0
Phaglo1_26621|Phglo.0006s0167.1	IC	VIC		potassium ion channel	0.01
Phaglo1_27442|Phglo.0064s0001.1	IC	VIC		potassium ion channel	0
Phaglo1_27806|Phglo.0066s0073.1	IC	VIC		potassium ion channel	0
Phaglo1_27866|Phglo.0666s0001.1	IC	VIC		potassium ion channel	0.02
Phaglo1_28022|Phglo.0068s0025.1	IC	VIC		potassium ion channel	0.01
Phaglo1_28070|Phglo.0068s0070.1	IC	VIC		potassium ion channel	0.02
Phaglo1_29495|Phglo.0077s0108.1	IC	VIC		potassium ion channel	0
Phaglo1_29496|Phglo.0077s0109.1	IC	VIC		potassium ion channel	0
Phaglo1_29716|Phglo.0079s0070.1	IC	VIC		potassium ion channel	0
Phaglo1_30050|Phglo.0080s0052.1	IC	VIC		potassium ion channel	0.06
Phaglo1_30070|Phglo.0080s0071.1	IC	VIC		potassium ion channel	0
Phaglo1_30346|Phglo.0083s0015.1	IC	VIC		potassium ion channel	0
Phaglo1_30475|Phglo.0084s0019.1	IC	VIC		transient receptor potential calcium ion channel	0
Phaglo1_30481|Phglo.0084s0025.1	IC	VIC		transient receptor potential calcium ion channel	0
Phaglo1_30494|Phglo.0084s0038.1	IC	VIC		transient receptor potential calcium ion channel	0
Phaglo1_31442|Phglo.0091s0061.1	IC	VIC		potassium ion channel	0
Phaglo1_11882|Phglo.0223s0021.1	IC	VIC		potassium ion channel	0.01
Phaglo1_32038|Phglo.0098s0027.1	IC	VIC		potassium ion channel	0.01
Phaglo1_3206|Phglo.0125s0072.1	IC	VIC		potassium ion channel	0.01
Phaglo1_4255|Phglo.0135s0001.1	IC	VIC		potassium ion channel	0
Phaglo1_5863|Phglo.0151s0035.1	IC	VIC		potassium ion channel	0.01
Phaglo1_6258|Phglo.0156s0071.1	IC	VIC		potassium ion channel	0.01
Phaglo1_6415|Phglo.0159s0020.1	IC	VIC		potassium ion channel	0
Phaglo1_6560|Phglo.0016s0094.1	IC	VIC		potassium ion channel	0.01
Phaglo1_6957|Phglo.0165s0005.1	IC	VIC		potassium ion channel	0
Phaglo1_7159|Phglo.0168s0040.1	IC	VIC		potassium ion channel	0
Phaglo1_7171|Phglo.0169s0003.1	IC	VIC		potassium ion channel	0
Phaglo1_7864|Phglo.0176s0036.1	IC	VIC		potassium ion channel	0
Phaglo1_12425|Phglo.0023s0159.1	IC	VIC		potassium ion channel	0
Phaglo1_12456|Phglo.0230s0027.1	IC	VIC		potassium ion channel	0
Phaglo1_8169|Phglo.0018s0047.1	IC	VIC		potassium ion channel	0
Phaglo1_9347|Phglo.0193s0040.1	IC	VIC		potassium ion channel	0
Phaglo1_9953|Phglo.0002s0211.1	IC	VIC		potassium ion channel	0
Phaglo1_9964|Phglo.0020s0011.1	IC	VIC		transient receptor potential calcium ion channel	0
Phaglo1_12888|Phglo.0239s0038.1	IC	VIC		potassium ion channel	0
Phaglo1_1303|Phglo.0108s0021.1	IC	VIC		potassium ion channel	0.02
Phaglo1_13079|Phglo.0240s0030.1	IC	VIC		potassium ion channel	0
Phaglo1_1319|Phglo.0108s0037.1	IC	VIC		potassium ion channel	0
Phaglo1_13304|Phglo.0245s0035.1	IC	VIC		potassium ion channel	0
Phaglo1_13804|Phglo.0251s0041.1	IC	VIC		potassium ion channel	0
Phaglo1_13966|Phglo.0255s0020.1	IC	VIC		potassium ion channel	0.01
Phaglo1_14048|Phglo.0257s0026.1	IC	VIC		potassium ion channel	0.01
Phaglo1_14054|Phglo.0257s0032.1	IC	VIC		potassium ion channel	0
Phaglo1_14382|Phglo.0261s0022.1	IC	VIC		potassium ion channel	0
Phaglo1_1447|Phglo.1097s0001.1	IC	VIC		potassium ion channel	0
Phaglo1_14561|Phglo.0265s0021.1	IC	VIC		potassium ion channel	0
Phaglo1_14798|Phglo.0027s0076.1	IC	VIC		potassium ion channel	0.12
Phaglo1_15328|Phglo.0028s0025.1	IC	VIC		potassium ion channel	0
Phaglo1_15364|Phglo.0028s0061.1	IC	VIC		potassium ion channel	0
Phaglo1_19861|Phglo.0037s0118.1	IC	VIT		vacuolar iron uptake transporter homolog	0.01
Phaglo1_10481|Phglo.0206s0010.1	IC	ZIP		zinc ion	0
Phaglo1_17579|Phglo.0032s0065.1	IC	ZIP		zinc ion	0.01
Phaglo1_24177|Phglo.0005s0049.1	IC	ZIP		zinc ion	0
Phaglo1_25908|Phglo.0057s0076.1	IC	ZIP		zinc ion	0
Phaglo1_28068|Phglo.0068s0068.1	IC	ZIP		zinc ion	0
Phaglo1_29187|Phglo.0075s0035.1	IC	ZIP		zinc ion	0
Phaglo1_5042|Phglo.0143s0056.1	IC	ZIP		zinc ion	0.01
Phaglo1_9132|Phglo.0190s0045.1	IC	ZIP		zinc ion	0.01
Phaglo1_1322|Phglo.0108s0039.1	IC	ZIP		zinc ion	0.02
Phaglo1_13839|Phglo.0252s0028.1	IC	ZIP		zinc ion	0.03
Phaglo1_20390|Phglo.0383s0013.1	ID	ABC	binding protein	nitrate/sulfonate/taurine	0.01
Phaglo1_29621|Phglo.0078s0089.1	ID	ABC	binding	phosphonate	0.01
Phaglo1_32120|Phglo.0099s0028.1	ID	ABC	binding	phosphate	0
Phaglo1_3420|Phglo.0127s0077.1	ID	ABC	binding protein	phosphate	0.02
Phaglo1_5583|Phglo.0015s0082.1	ID	ABC	binding	phosphonate	0
Phaglo1_6575|Phglo.0016s0109.1	ID	ABC	binding	molybdate	0
Phaglo1_10144|Phglo.0200s0046.1	ID	AE		chloride/bicarbonate anion exchange	0.01
Phaglo1_28870|Phglo.0072s0076.1	ID	AE		chloride/bicarbonate anion exchange	0.01
Phaglo1_488|Phglo.0100s0018.1	ID	AE		chloride/bicarbonate anion exchange	0.01
Phaglo1_7194|Phglo.0169s0025.1	ID	AE		chloride/bicarbonate anion exchange	0
Phaglo1_2973|Phglo.0122s0043.1	ID	ArsAB		arsenite (ArsA)	0
Phaglo1_15608|Phglo.0284s0015.1	ID	Bestrophin		Bestrophin anion channel	0.02
Phaglo1_16449|Phglo.0003s0140.1	ID	Bestrophin		Bestrophin anion channel	0
Phaglo1_16730|Phglo.0302s0002.1	ID	Bestrophin		Bestrophin anion channel	0
Phaglo1_170|Phglo.0001s0164.1	ID	Bestrophin		Bestrophin anion channel	0
Phaglo1_18591|Phglo.0341s0027.1	ID	Bestrophin		Bestrophin anion channel	0
Phaglo1_19497|Phglo.0360s0008.1	ID	Bestrophin		Bestrophin anion channel	0
Phaglo1_19876|Phglo.0037s0133.1	ID	Bestrophin		Bestrophin anion channel	0
Phaglo1_2204|Phglo.0116s0012.1	ID	Bestrophin		Bestrophin anion channel	0
Phaglo1_22862|Phglo.0451s0015.1	ID	Bestrophin		Bestrophin anion channel	0
Phaglo1_22886|Phglo.0453s0009.1	ID	Bestrophin		Bestrophin anion channel	0.01
Phaglo1_2422|Phglo.0118s0038.1	ID	Bestrophin		Bestrophin anion channel	0
Phaglo1_2484|Phglo.0119s0006.1	ID	Bestrophin		Bestrophin anion channel	0
Phaglo1_25363|Phglo.0054s0112.1	ID	Bestrophin		Bestrophin anion channel	0
Phaglo1_25528|Phglo.0055s0034.1	ID	Bestrophin		Bestrophin anion channel	0.01
Phaglo1_25850|Phglo.0057s0020.1	ID	Bestrophin		Bestrophin anion channel	0.01
Phaglo1_11410|Phglo.0218s0007.1	ID	Bestrophin		Bestrophin anion channel	0
Phaglo1_2667|Phglo.0012s0112.1	ID	Bestrophin		Bestrophin anion channel	0
Phaglo1_26772|Phglo.0060s0093.1	ID	Bestrophin		Bestrophin anion channel	0
Phaglo1_26967|Phglo.0061s0080.1	ID	Bestrophin		Bestrophin anion channel	0.01
Phaglo1_27835|Phglo.0066s0101.1	ID	Bestrophin		Bestrophin anion channel	0
Phaglo1_28756|Phglo.0071s0091.1	ID	Bestrophin		Bestrophin anion channel	0.01
Phaglo1_2893|Phglo.0121s0049.1	ID	Bestrophin		Bestrophin anion channel	0.01
Phaglo1_29583|Phglo.0078s0051.1	ID	Bestrophin		Bestrophin anion channel	0
Phaglo1_3027|Phglo.0123s0031.1	ID	Bestrophin		Bestrophin anion channel	0
Phaglo1_30296|Phglo.0082s0048.1	ID	Bestrophin		Bestrophin anion channel	0
Phaglo1_30503|Phglo.0084s0046.1	ID	Bestrophin		Bestrophin anion channel	0
Phaglo1_30933|Phglo.0088s0021.1	ID	Bestrophin		Bestrophin anion channel	0
Phaglo1_31105|Phglo.0009s0046.1	ID	Bestrophin		Bestrophin anion channel	0
Phaglo1_12069|Phglo.0226s0030.1	ID	Bestrophin		Bestrophin anion channel	0.01
Phaglo1_365|Phglo.0010s0052.1	ID	Bestrophin		Bestrophin anion channel	0
Phaglo1_5090|Phglo.0144s0034.1	ID	Bestrophin		Bestrophin anion channel	0.01
Phaglo1_5921|Phglo.0152s0001.1	ID	Bestrophin		Bestrophin anion channel	0
Phaglo1_6353|Phglo.0158s0018.1	ID	Bestrophin		Bestrophin anion channel	0
Phaglo1_7635|Phglo.0172s0044.1	ID	Bestrophin		Bestrophin anion channel	0.01
Phaglo1_788|Phglo.0103s0002.1	ID	Bestrophin		Bestrophin anion channel	0
Phaglo1_7925|Phglo.0177s0041.1	ID	Bestrophin		Bestrophin anion channel	0
Phaglo1_8178|Phglo.0018s0056.1	ID	Bestrophin		Bestrophin anion channel	0
Phaglo1_8192|Phglo.0018s0069.1	ID	Bestrophin		Bestrophin anion channel	0
Phaglo1_8525|Phglo.0183s0017.1	ID	Bestrophin		Bestrophin anion channel	0
Phaglo1_9176|Phglo.0191s0029.1	ID	Bestrophin		Bestrophin anion channel	0
Phaglo1_9574|Phglo.0197s0005.1	ID	Bestrophin		Bestrophin anion channel	0.01
Phaglo1_13574|Phglo.0025s0075.1	ID	Bestrophin		Bestrophin anion channel	0
Phaglo1_27462|Phglo.0064s0020.1	ID	CHR		chromate ion	0
Phaglo1_16266|Phglo.0299s0012.1	ID	ClC		chloride ion channel	0.02
Phaglo1_18345|Phglo.0338s0011.1	ID	ClC		chloride ion channel	0
Phaglo1_23324|Phglo.0047s0058.1	ID	ClC		chloride ion channel	0
Phaglo1_25193|Phglo.0535s0003.1	ID	ClC		chloride ion channel	0.01
Phaglo1_25456|Phglo.0545s0006.1	ID	ClC		chloride ion channel	0
Phaglo1_3035|Phglo.0123s0038.1	ID	ClC		chloride ion channel	0
Phaglo1_5241|Phglo.0146s0011.1	ID	ClC		chloride ion channel	0
Phaglo1_5872|Phglo.0151s0043.1	ID	ClC		chloride ion channel	0
Phaglo1_6168|Phglo.0155s0071.1	ID	ClC		chloride ion channel	0
Phaglo1_6667|Phglo.0160s0027.1	ID	ClC		chloride ion channel	0
Phaglo1_20665|Phglo.0039s0112.1	ID	MFS		nitrate	0
Phaglo1_24066|Phglo.0495s0002.1	ID	MFS		nitrate	0.01
Phaglo1_27217|Phglo.0625s0001.1	ID	MFS		nitrate	0.04
Phaglo1_27572|Phglo.0064s0120.1	ID	MFS		nitrate	0
Phaglo1_28744|Phglo.0071s0079.1	ID	MFS		nitrate	0.03
Phaglo1_29041|Phglo.0074s0015.1	ID	MFS		sodium ion:phosphate symporter	0
Phaglo1_31182|Phglo.0009s0117.1	ID	MFS		phosphate	0
Phaglo1_31183|Phglo.0009s0118.1	ID	MFS		phosphate	0
Phaglo1_4836|Phglo.0141s0003.1	ID	MFS		sodium ion:phosphate symporter	0
Phaglo1_5194|Phglo.0145s0038.1	ID	MFS		nitrate/nitrite	0
Phaglo1_5623|Phglo.0015s0120.1	ID	MFS		sodium ion:phosphate symporter	0.02
Phaglo1_6807|Phglo.0162s0076.1	ID	MFS		phosphate	0
Phaglo1_9052|Phglo.0019s0119.1	ID	MFS		nitrate/nitrite	0
Phaglo1_9408|Phglo.0194s0047.1	ID	MFS		nitrate	0.01
Phaglo1_13871|Phglo.0253s0021.1	ID	MFS		nitrate	0.21
Phaglo1_14459|Phglo.0263s0012.1	ID	MFS		nitrate	0.03
Phaglo1_6357|Phglo.0158s0022.1	ID	PiT		phosphate	0
Phaglo1_20209|Phglo.0038s0039.1	ID	PNaS		sodium ion:phosphate symporter	0.02
Phaglo1_7375|Phglo.0017s0117.1	ID	PNaS		sodium ion:phosphate symporter	0.01
Phaglo1_16511|Phglo.0030s0040.1	ID	SulP		sulfate	0.02
Phaglo1_18048|Phglo.0033s0066.1	ID	SulP		sulfate	0
Phaglo1_19889|Phglo.0370s0006.1	ID	SulP		sulfate	0
Phaglo1_24992|Phglo.0524s0007.1	ID	SulP		sulfate	0
Phaglo1_438|Phglo.0010s0122.1	ID	SulP		sulfate	0
Phaglo1_7087|Phglo.0167s0038.1	ID	SulP		sulfate	0.01
Phaglo1_1494|Phglo.0011s0044.1	ID	SulP		sulfate	0.01
Phaglo1_15818|Phglo.0029s0002.1	II	ABC	binding protein	sugar	0
Phaglo1_1631|Phglo.0110s0024.1	II	DASS		sodium ion:dicarboxylate/sulfate	0
Phaglo1_16430|Phglo.0003s0124.1	II	DASS		sodium ion:dicarboxylate/sulfate	0.02
Phaglo1_3513|Phglo.0128s0083.1	II	DASS		sodium ion:dicarboxylate/sulfate	0
Phaglo1_4045|Phglo.0132s0041.1	II	DASS		sodium ion:dicarboxylate/sulfate	0
Phaglo1_4046|Phglo.0132s0042.1	II	DASS		sodium ion:dicarboxylate/sulfate	0
Phaglo1_10132|Phglo.0200s0034.1	II	DMT		phosphate:phosphoenolpyruvate translocator	0
Phaglo1_10383|Phglo.0204s0028.1	II	DMT		phosphate:phosphoenolpyruvate translocator	0.01
Phaglo1_15450|Phglo.0028s0138.1	II	DMT		phosphate:phosphoenolpyruvate translocator	0
Phaglo1_15552|Phglo.0283s0009.1	II	DMT		phosphate:phosphoenolpyruvate translocator	0.01
Phaglo1_16148|Phglo.0295s0024.1	II	DMT		phosphate:phosphoenolpyruvate translocator	0.01
Phaglo1_16360|Phglo.0003s0058.1	II	DMT		phosphate:phosphoenolpyruvate translocator	0.05
Phaglo1_17161|Phglo.0310s0004.1	II	DMT		phosphate:phosphoenolpyruvate translocator	0.03
Phaglo1_17366|Phglo.0316s0029.1	II	DMT		phosphate:phosphoenolpyruvate translocator	0.01
Phaglo1_17508|Phglo.0319s0028.1	II	DMT		phosphate:phosphoenolpyruvate translocator	0.03
Phaglo1_17994|Phglo.0033s0016.1	II	DMT		phosphate:phosphoenolpyruvate translocator	0
Phaglo1_18057|Phglo.0033s0071.1	II	DMT		phosphate:phosphoenolpyruvate translocator	0.02
Phaglo1_18158|Phglo.0332s0001.1	II	DMT		phosphate:phosphoenolpyruvate translocator	0.18
Phaglo1_18343|Phglo.0338s0009.1	II	DMT		phosphate:phosphoenolpyruvate translocator	0
Phaglo1_18357|Phglo.0339s0002.1	II	DMT		phosphate:phosphoenolpyruvate translocator	0
Phaglo1_18772|Phglo.0347s0023.1	II	DMT		phosphate:phosphoenolpyruvate translocator	0.02
Phaglo1_19076|Phglo.0351s0010.1	II	DMT		phosphate:phosphoenolpyruvate translocator	0.01
Phaglo1_10582|Phglo.0207s0045.1	II	DMT	GRP	glucose uptake (GRP subfamily)	0
Phaglo1_10748|Phglo.0021s0042.1	II	DMT		phosphate/phosphoenolpyruvate	0.01
Phaglo1_1092|Phglo.0105s0065.1	II	DMT		phosphate:phosphoenolpyruvate translocator	0.03
Phaglo1_10936|Phglo.0210s0025.1	II	DMT		phosphate:phosphoenolpyruvate translocator	0.16
Phaglo1_22887|Phglo.0453s0010.1	II	DMT		phosphate:phosphoenolpyruvate translocator	0
Phaglo1_23392|Phglo.0047s0124.1	II	DMT		phosphate:phosphoenolpyruvate translocator	0.11
Phaglo1_24288|Phglo.0005s0156.1	II	DMT		phosphate:phosphoenolpyruvate translocator	0.11
Phaglo1_24456|Phglo.0050s0091.1	II	DMT		phosphate:phosphoenolpyruvate translocator	0
Phaglo1_24560|Phglo.0505s0006.1	II	DMT		phosphate:phosphoenolpyruvate translocator	0.04
Phaglo1_10748|Phglo.0021s0042.1	II	DMT		phosphate/phosphoenolpyruvate	0.01
Phaglo1_25152|Phglo.0530s0011.1	II	DMT		phosphate:phosphoenolpyruvate translocator	0.06
Phaglo1_25614|Phglo.0552s0003.1	II	DMT		phosphate/phosphoenolpyruvate	0.01
Phaglo1_17508|Phglo.0319s0028.1	II	DMT		phosphate/phosphoenolpyruvate	0.03
Phaglo1_26028|Phglo.0572s0010.1	II	DMT		phosphate:phosphoenolpyruvate translocator	0.09
Phaglo1_11426|Phglo.0218s0023.1	II	DMT		phosphate:phosphoenolpyruvate translocator	0
Phaglo1_26524|Phglo.0006s0075.1	II	DMT		phosphate:phosphoenolpyruvate translocator	0.01
Phaglo1_26684|Phglo.0060s0009.1	II	DMT		phosphate/phosphoenolpyruvate	0
Phaglo1_26756|Phglo.0060s0077.1	II	DMT		phosphate:phosphoenolpyruvate translocator	0
Phaglo1_27220|Phglo.0625s0004.1	II	DMT		phosphate:phosphoenolpyruvate translocator	0
Phaglo1_27307|Phglo.0063s0055.1	II	DMT		phosphate:phosphoenolpyruvate translocator	0.08
Phaglo1_27460|Phglo.0064s0018.1	II	DMT		phosphate:phosphoenolpyruvate translocator	0.01
Phaglo1_27894|Phglo.0067s0009.1	II	DMT		phosphate/phosphoenolpyruvate	0
Phaglo1_28420|Phglo.0007s0110.1	II	DMT		phosphate:phosphoenolpyruvate translocator	0
Phaglo1_2862|Phglo.0121s0020.1	II	DMT		phosphate:phosphoenolpyruvate translocator	0
Phaglo1_28635|Phglo.0070s0104.1	II	DMT		phosphate:phosphoenolpyruvate translocator	0
Phaglo1_28731|Phglo.0071s0066.1	II	DMT	GRP	glucose uptake (GRP subfamily)	0
Phaglo1_28789|Phglo.0719s0003.1	II	DMT		phosphate:phosphoenolpyruvate translocator	0.05
Phaglo1_29675|Phglo.0079s0031.1	II	DMT		phosphate:phosphoenolpyruvate translocator	0.07
Phaglo1_30045|Phglo.0080s0047.1	II	DMT		phosphate:phosphoenolpyruvate translocator	0.02
Phaglo1_30221|Phglo.0081s0091.1	II	DMT		phosphate:phosphoenolpyruvate translocator	0
Phaglo1_30538|Phglo.0084s0076.1	II	DMT		phosphate:phosphoenolpyruvate translocator	0.03
Phaglo1_30568|Phglo.0085s0015.1	II	DMT		phosphate/phosphoenolpyruvate	0.01
Phaglo1_30618|Phglo.0085s0061.1	II	DMT		phosphate:phosphoenolpyruvate translocator	0.02
Phaglo1_11758|Phglo.0221s0019.1	II	DMT		phosphate:phosphoenolpyruvate translocator	0
Phaglo1_12009|Phglo.0225s0026.1	II	DMT		phosphate:phosphoenolpyruvate translocator	0.01
Phaglo1_31812|Phglo.0095s0058.1	II	DMT		phosphate:phosphoenolpyruvate translocator	0
Phaglo1_4413|Phglo.0137s0011.1	II	DMT		phosphate/phosphoenolpyruvate	0.01
Phaglo1_4423|Phglo.0137s0019.1	II	DMT		phosphate:phosphoenolpyruvate translocator	0
Phaglo1_4879|Phglo.0141s0039.1	II	DMT		phosphate/phosphoenolpyruvate	0.01
Phaglo1_571|Phglo.0101s0026.1	II	DMT		phosphate:phosphoenolpyruvate translocator	0
Phaglo1_5777|Phglo.0150s0078.1	II	DMT		phosphate:phosphoenolpyruvate translocator	0
Phaglo1_5907|Phglo.0151s0075.1	II	DMT		phosphate:phosphoenolpyruvate translocator	0
Phaglo1_7372|Phglo.0017s0114.1	II	DMT		phosphate/phosphoenolpyruvate	0
Phaglo1_7958|Phglo.0177s0069.1	II	DMT		phosphate:phosphoenolpyruvate translocator	0.12
Phaglo1_12357|Phglo.0023s0094.1	II	DMT		phosphate:phosphoenolpyruvate translocator	0
Phaglo1_8159|Phglo.0018s0037.1	II	DMT	GRP	glucose uptake (GRP subfamily)	0.01
Phaglo1_8362|Phglo.0180s0064.1	II	DMT		phosphate:phosphoenolpyruvate translocator	0
Phaglo1_8473|Phglo.0182s0035.1	II	DMT		phosphate:phosphoenolpyruvate translocator	0.08
Phaglo1_8683|Phglo.0185s0019.1	II	DMT		phosphate:phosphoenolpyruvate translocator	0
Phaglo1_8905|Phglo.0189s0020.1	II	DMT		phosphate:phosphoenolpyruvate translocator	0
Phaglo1_9082|Phglo.0019s0147.1	II	DMT		phosphate/phosphoenolpyruvate	0
Phaglo1_9427|Phglo.0195s0008.1	II	DMT		phosphate:phosphoenolpyruvate translocator	0.03
Phaglo1_9438|Phglo.0195s0019.1	II	DMT		phosphate:phosphoenolpyruvate translocator	0.02
Phaglo1_9839|Phglo.0002s0103.1	II	DMT		phosphate:phosphoenolpyruvate translocator	0
Phaglo1_12882|Phglo.0239s0032.1	II	DMT		phosphate:phosphoenolpyruvate translocator	0
Phaglo1_12916|Phglo.0024s0021.1	II	DMT		phosphate:phosphoenolpyruvate translocator	0
Phaglo1_13041|Phglo.0024s0136.1	II	DMT		phosphate:phosphoenolpyruvate translocator	0.07
Phaglo1_13224|Phglo.2433s0001.1	II	DMT		phosphate:phosphoenolpyruvate translocator	0
Phaglo1_14796|Phglo.0027s0075.1	II	DMT		phosphate:phosphoenolpyruvate translocator	0
Phaglo1_15301|Phglo.0028s0001.1	II	DMT		phosphate:phosphoenolpyruvate translocator	0
Phaglo1_7342|Phglo.0017s0086.1	II	FBT		sugar	0.01
Phaglo1_4425|Phglo.0137s0020.1	II	FNT		formate/nitrite	0.04
Phaglo1_17425|Phglo.0317s0031.1	II	GPH		sugar	0.06
Phaglo1_5421|Phglo.0148s0048.1	II	GPH		proton/sodium ion:sugar symporter	0
Phaglo1_14378|Phglo.0261s0018.1	II	GPH		sugar	0
Phaglo1_25478|Phglo.0547s0011.1	II	GPTS	EnzymeI		0
Phaglo1_10336|Phglo.0203s0051.1	II	MFS		oxalate:formate antiporter	0
Phaglo1_157|Phglo.0001s0151.1	II	MFS		glycerol-3-phosphate	0
Phaglo1_16597|Phglo.0030s0122.1	II	MFS		glycerol-3-phosphate	0
Phaglo1_31853|Phglo.0096s0013.1	II	MFS		glycerol-3-phosphate	0
Phaglo1_1899|Phglo.0113s0038.1	II	MFS		glycerol-3-phosphate	0
Phaglo1_19387|Phglo.0036s0055.1	II	MFS		glycerol-3-phosphate	0
Phaglo1_16597|Phglo.0030s0122.1	II	MFS		glycerol-3-phosphate	0
Phaglo1_21161|Phglo.0040s0043.1	II	MFS		glycerol-3-phosphate	0.01
Phaglo1_21269|Phglo.0400s0007.1	II	MFS		glycerol-3-phosphate	0
Phaglo1_11328|Phglo.0216s0065.1	II	MFS		glycerol-3-phosphate	0
Phaglo1_28254|Phglo.0069s0104.1	II	MFS		glycerol-3-phosphate	0.01
Phaglo1_2885|Phglo.0121s0041.1	II	MFS		glycerol-3-phosphate	0
Phaglo1_29668|Phglo.0079s0025.1	II	MFS		glycerol-3-phosphate	0.01
Phaglo1_29686|Phglo.0079s0042.1	II	MFS		oxalate:formate antiporter	0
Phaglo1_30963|Phglo.0088s0051.1	II	MFS		oxalate:formate antiporter	0.01
Phaglo1_31853|Phglo.0096s0013.1	II	MFS		glycerol-3-phosphate	0
Phaglo1_6265|Phglo.0156s0078.1	II	MFS		glycerol-3-phosphate	0
Phaglo1_7364|Phglo.0017s0106.1	II	MFS		glycerol-3-phosphate	0.01
Phaglo1_13118|Phglo.0241s0021.1	II	MFS		sugar	0
Phaglo1_13524|Phglo.0025s0027.1	II	MFS		sugar	0
Phaglo1_13782|Phglo.0251s0020.1	II	MFS		sugar	0.01
Phaglo1_14316|Phglo.0260s0005.1	II	MFS		monocarboxylate	0
Phaglo1_14378|Phglo.0261s0018.1	II	MFS		sugar	0
Phaglo1_1899|Phglo.0113s0038.1	II	MFS		glycerol-3-phosphate	0
Phaglo1_1798|Phglo.0112s0017.1	II	MIP		glycerol uptake	0
Phaglo1_1847|Phglo.0112s0062.1	II	MIP		glycerol uptake	0.01
Phaglo1_19049|Phglo.0350s0016.1	II	MIP		glycerol uptake	0
Phaglo1_23943|Phglo.0049s0083.1	II	MIP		glycerol uptake	0.02
Phaglo1_27009|Phglo.0061s0121.1	II	MIP		glycerol uptake	0
Phaglo1_30234|Phglo.0081s0103.1	II	MIP		glycerol uptake	0
Phaglo1_3776|Phglo.0013s0126.1	II	MIP		glycerol uptake	0
Phaglo1_13341|Phglo.0246s0022.1	II	MIP		glycerol uptake	0
Phaglo1_19888|Phglo.0370s0005.1	II	MTC		tricarboxylates	0
Phaglo1_10953|Phglo.0210s0042.1	II	MTC		tricarboxylates	0
Phaglo1_11096|Phglo.0213s0004.1	II	MTC		tricarboxylates	0
Phaglo1_11804|Phglo.0221s0064.1	II	MTC		tricarboxylates	0
Phaglo1_13879|Phglo.0253s0029.1	II	MTC		tricarboxylates	0
Phaglo1_16551|Phglo.0030s0079.1	II	NSS		sodium ion:solute symporter	0
Phaglo1_6571|Phglo.0016s0105.1	II	NSS		sodium ion:solute symporter	0
Phaglo1_10255|Phglo.0202s0016.1	III	AAAP		amino acid	0
Phaglo1_15801|Phglo.0289s0014.1	III	AAAP		amino acid	0
Phaglo1_16380|Phglo.0003s0076.1	III	AAAP		amino acid	0.01
Phaglo1_16485|Phglo.0030s0016.1	III	AAAP		amino acid	0
Phaglo1_17655|Phglo.0320s0004.1	III	AAAP		amino acid	0
Phaglo1_19782|Phglo.0037s0043.1	III	AAAP		amino acid	0.01
Phaglo1_21617|Phglo.0412s0011.1	III	AAAP		amino acid	0.01
Phaglo1_25132|Phglo.0053s0081.1	III	AAAP		amino acid	0.01
Phaglo1_25770|Phglo.0561s0005.1	III	AAAP		amino acid	0
Phaglo1_11477|Phglo.0219s0015.1	III	AAAP		amino acid	0
Phaglo1_26441|Phglo.0599s0002.1	III	AAAP		amino acid	0
Phaglo1_28876|Phglo.0072s0082.1	III	AAAP		amino acid	0
Phaglo1_29504|Phglo.0077s0117.1	III	AAAP		amino acid	0
Phaglo1_16380|Phglo.0003s0076.1	III	AAAP		amino acid	0.01
Phaglo1_30137|Phglo.0081s0010.1	III	AAAP		amino acid	0
Phaglo1_3092|Phglo.0124s0023.1	III	AAAP		amino acid	0
Phaglo1_31201|Phglo.0009s0136.1	III	AAAP		amino acid	0
Phaglo1_11955|Phglo.0224s0029.1	III	AAAP		amino acid	0
Phaglo1_11956|Phglo.0224s0030.1	III	AAAP		amino acid	0
Phaglo1_3417|Phglo.0127s0075.1	III	AAAP		amino acid	0
Phaglo1_5671|Phglo.0015s0167.1	III	AAAP		tryptophan/tyrosine	0
Phaglo1_6075|Phglo.0154s0043.1	III	AAAP		amino acid	0
Phaglo1_6485|Phglo.0016s0028.1	III	AAAP		amino acid	0
Phaglo1_6944|Phglo.0164s0056.1	III	AAAP		amino acid	0
Phaglo1_7523|Phglo.0171s0023.1	III	AAAP		amino acid	0.01
Phaglo1_8224|Phglo.0018s0101.1	III	AAAP		amino acid	0
Phaglo1_9620|Phglo.0197s0047.1	III	AAAP		amino acid	0
Phaglo1_13162|Phglo.0242s0024.1	III	AAAP		amino acid	0
Phaglo1_13289|Phglo.0245s0022.1	III	AAAP		amino acid	0
Phaglo1_3417|Phglo.0127s0075.1	III	AAAP		amino acid	0
Phaglo1_29504|Phglo.0077s0117.1	III	AAAP		amino acid	0
Phaglo1_1723|Phglo.0111s0018.1	III	ABC	binding	leucine/valine	0
Phaglo1_17297|Phglo.0314s0003.1	III	ABC	binding protein	dipeptide/oligopeptide	0
Phaglo1_18252|Phglo.0335s0006.1	III	ABC	binding	glycine betaine	0
Phaglo1_18945|Phglo.0035s0090.1	III	ABC	binding	glycine betaine	0
Phaglo1_20544|Phglo.0039s0001.1	III	ABC	binding	leucine/valine	0
Phaglo1_10625|Phglo.0208s0033.1	III	ABC		glutamate gated ion channel	0.02
Phaglo1_218|Phglo.0001s0209.1	III	ABC	binding	leucine/valine	0
Phaglo1_26541|Phglo.0006s0092.1	III	ABC	binding protein	branched-chain amino acid	0
Phaglo1_27664|Phglo.0065s0033.1	III	ABC	binding	leucine/valine	0
Phaglo1_27792|Phglo.0066s0060.1	III	ABC	binding	leucine/valine	0
Phaglo1_28758|Phglo.0071s0093.1	III	ABC	binding	leucine/valine	0
Phaglo1_29004|Phglo.0073s0076.1	III	ABC	binding protein	dipeptide/oligopeptide	0
Phaglo1_30297|Phglo.0082s0049.1	III	ABC	binding	leucine/valine	0.01
Phaglo1_3397|Phglo.0127s0055.1	III	ABC	binding	leucine/valine	0
Phaglo1_7296|Phglo.0017s0043.1	III	ABC	binding	leucine/valine	0.03
Phaglo1_7792|Phglo.0175s0024.1	III	ABC	binding	glycine betaine	0.03
Phaglo1_12556|Phglo.0232s0005.1	III	ABC	binding	leucine/valine	0
Phaglo1_14419|Phglo.0262s0007.1	III	ABC	binding	leucine/valine	0
Phaglo1_24549|Phglo.0504s0001.1	III	APC		amino acid	0.01
Phaglo1_24981|Phglo.0523s0008.1	III	APC		amino acid	0
Phaglo1_27378|Phglo.0631s0002.1	III	APC		amino acid	0
Phaglo1_28511|Phglo.0007s0196.1	III	APC		amino acid	0.01
Phaglo1_5704|Phglo.0150s0007.1	III	APC		amino acid	0
Phaglo1_1252|Phglo.0107s0044.1	III	APC		amino acid	0
Phaglo1_1456|Phglo.0011s0006.1	III	APC		amino acid	0
Phaglo1_5599|Phglo.0015s0097.1	III	BCCT		glycine betaine/carnitine/choline	0.03
Phaglo1_18252|Phglo.0335s0006.1	III	Bestrophin	binding	glycine betaine	0
Phaglo1_1679|Phglo.0110s0069.1	III	DAACS		proton/sodium ion:glutamate/aspartate symporter	0
Phaglo1_10255|Phglo.0202s0016.1	III	HAAAP		amino acid	0
Phaglo1_11955|Phglo.0224s0029.1	III	HAAAP		amino acid	0
Phaglo1_5671|Phglo.0015s0167.1	III	HAAAP		tryptophan/tyrosine	0
Phaglo1_6193|Phglo.0156s0012.1	III	HAAAP		tryptophan/tyrosine	0.02
Phaglo1_8224|Phglo.0018s0101.1	III	HAAAP		amino acid	0
Phaglo1_31241|Phglo.0009s0172.1	III	MFS		organic cation	0.01
Phaglo1_3850|Phglo.0130s0029.1	III	MFS		organic cation	0
Phaglo1_5750|Phglo.0150s0051.1	III	MFS		organic cation	0
Phaglo1_5770|Phglo.0150s0071.1	III	MFS		organic cation	0.02
Phaglo1_9049|Phglo.0019s0116.1	III	MFS		organic cation	0
Phaglo1_13098|Phglo.0241s0003.1	III	MFS		organic cation	0
Phaglo1_10817|Phglo.0021s0108.1	III	OPT		oligopeptide	0
Phaglo1_2854|Phglo.0121s0012.1	III	PUP		peptide uptake	0
Phaglo1_10064|Phglo.0020s0103.1	III	SSS		sodium ion:proline symporter	0
Phaglo1_19846|Phglo.0037s0104.1	III	SSS		sodium ion:proline symporter	0
Phaglo1_23362|Phglo.0047s0096.1	III	SSS		sodium ion:proline symporter	0.01
Phaglo1_1115|Phglo.0106s0014.1	III	SSS		sodium ion:proline symporter	0
Phaglo1_3589|Phglo.0129s0058.1	III	SSS		sodium ion:proline symporter	0.21
Phaglo1_7193|Phglo.0169s0024.1	III	SSS		sodium ion:proline symporter	0.02
Phaglo1_14095|Phglo.0258s0012.1	III	SSS		sodium ion:proline symporter	0.07
Phaglo1_7011|Phglo.0166s0012.1	III	UT		urea	0
Phaglo1_13045|Phglo.0024s0140.1	III	UT		urea	0
Phaglo1_23258|Phglo.0469s0008.1	IV	AAA		ADP:ATP antiporter	0.01
Phaglo1_1334|Phglo.0108s0050.1	IV	AAA		ADP:ATP antiporter	0.02
Phaglo1_13961|Phglo.0255s0015.1	IV	AAA		ADP:ATP antiporter	0
Phaglo1_10346|Phglo.0203s0061.1	IV	DMT		nucleotide-sugar	0.02
Phaglo1_17820|Phglo.0325s0008.1	IV	DMT		nucleotide-sugar	0
Phaglo1_18598|Phglo.0341s0033.1	IV	DMT		nucleotide-sugar	0
Phaglo1_19617|Phglo.0365s0013.1	IV	DMT		nucleotide-sugar	0.02
Phaglo1_10885|Phglo.0021s0169.1	IV	DMT		nucleotide-sugar	0
Phaglo1_21571|Phglo.0041s0096.1	IV	DMT		nucleotide-sugar	0
Phaglo1_22092|Phglo.0428s0015.1	IV	DMT		nucleotide-sugar	0
Phaglo1_24515|Phglo.0500s0015.1	IV	DMT		nucleotide-sugar	0.03
Phaglo1_24775|Phglo.0515s0004.1	IV	DMT		nucleotide-sugar	0
Phaglo1_2485|Phglo.0119s0007.1	IV	DMT		nucleotide-sugar	0
Phaglo1_11359|Phglo.0217s0021.1	IV	DMT		nucleotide-sugar	0.01
Phaglo1_27367|Phglo.0063s0113.1	IV	DMT		nucleotide-sugar	0.01
Phaglo1_27490|Phglo.0064s0047.1	IV	DMT		nucleotide-sugar	0
Phaglo1_28477|Phglo.0007s0164.1	IV	DMT		nucleotide-sugar	0.01
Phaglo1_29209|Phglo.0075s0053.1	IV	DMT		nucleotide-sugar	0.03
Phaglo1_29292|Phglo.0076s0032.1	IV	DMT		nucleotide-sugar	0
Phaglo1_29551|Phglo.0078s0024.1	IV	DMT		nucleotide-sugar	0.01
Phaglo1_30|Phglo.0001s0029.1	IV	DMT		nucleotide-sugar	0
Phaglo1_31445|Phglo.0091s0064.1	IV	DMT		nucleotide-sugar	0
Phaglo1_31591|Phglo.0093s0010.1	IV	DMT		nucleotide-sugar	0
Phaglo1_11924|Phglo.0223s0060.1	IV	DMT		nucleotide-sugar	0
Phaglo1_12030|Phglo.0225s0047.1	IV	DMT		nucleotide-sugar	0
Phaglo1_4614|Phglo.0014s0025.1	IV	DMT		nucleotide-sugar	0
Phaglo1_4618|Phglo.0014s0029.1	IV	DMT		nucleotide-sugar	0
Phaglo1_4657|Phglo.0014s0065.1	IV	DMT		nucleotide-sugar	0
Phaglo1_4741|Phglo.0014s0146.1	IV	DMT		nucleotide-sugar	0
Phaglo1_5697|Phglo.0015s0193.1	IV	DMT		nucleotide-sugar	0
Phaglo1_5701|Phglo.0150s0004.1	IV	DMT		nucleotide-sugar	0
Phaglo1_6668|Phglo.0160s0028.1	IV	DMT		nucleotide-sugar	0.02
Phaglo1_7086|Phglo.0167s0037.1	IV	DMT		nucleotide-sugar	0.01
Phaglo1_7591|Phglo.0172s0002.1	IV	DMT		nucleotide-sugar	0
Phaglo1_878|Phglo.0103s0085.1	IV	DMT		nucleotide-sugar	0
Phaglo1_9861|Phglo.0002s0125.1	IV	DMT		nucleotide-sugar	0
Phaglo1_13401|Phglo.0247s0029.1	IV	DMT		nucleotide-sugar	0.03
Phaglo1_14864|Phglo.0027s0136.1	IV	DMT		nucleotide-sugar	0.01
Phaglo1_15051|Phglo.0273s0031.1	IV	DMT		nucleotide-sugar	0
Phaglo1_27450|Phglo.0064s0009.1	IV	ENT		nucleoside	0
Phaglo1_15177|Phglo.0276s0032.1	IV	ICln		nucleotide-sensitive anion channel	0.01
Phaglo1_1784|Phglo.0112s0007.1	V	ABC	membrane	? (Fe-S cluster assembly/ATM1 precusor)	0
Phaglo1_20846|Phglo.0397s0002.1	V	ABC	binding	heme	0.01
Phaglo1_24004|Phglo.0490s0013.1	V	ABC	membrane	? (Fe-S cluster assembly/ATM1 precusor)	0
Phaglo1_25651|Phglo.0557s0006.1	V	ABC	binding	heme	0
Phaglo1_11365|Phglo.0217s0026.1	V	ABC	ABC	? (Fe-S assembly/SufBCD system)	0.04
Phaglo1_11418|Phglo.0218s0015.1	V	ABC	binding	heme	0
Phaglo1_3533|Phglo.0129s0006.1	V	ABC	binding	heme	0
Phaglo1_43|Phglo.0001s0042.1	V	ABC	membrane	CydC/CydD homolog	0
Phaglo1_689|Phglo.0102s0035.1	V	ABC	binding	heme	0.02
Phaglo1_12625|Phglo.0233s0032.1	V	ABC	membrane	? (Fe-S assembly/SufBCD system)	0.03
Phaglo1_2775|Phglo.0012s0218.1	V	FBT		folate/biopterin	0.04
Phaglo1_30130|Phglo.0081s0004.1	V	FBT		folate/biopterin	0
Phaglo1_5129|Phglo.0144s0072.1	V	FBT		folate/biopterin	0
Phaglo1_5130|Phglo.0144s0073.1	V	FBT		folate/biopterin	0
Phaglo1_7449|Phglo.0170s0013.1	V	FBT		folate/biopterin	0
Phaglo1_2012|Phglo.0114s0024.1	V	MFS		Acetyl-CoA:CoA antiporter	0.01
Phaglo1_10311|Phglo.0203s0030.1	VI	ABC	ABCG	White pigment protein homolog (ABCG)	0
Phaglo1_10358|Phglo.0204s0008.1	VI	ABC	binding	lipid A	0.01
Phaglo1_15849|Phglo.0029s0030.1	VI	ABC	membrane	toxin secretion	0
Phaglo1_16871|Phglo.0305s0034.1	VI	ABC	membrane	multidrug	0.01
Phaglo1_17042|Phglo.0031s0017.1	VI	ABC	ABCB	mitochondrial peptide export (ABCB/TAP)	0.02
Phaglo1_17627|Phglo.0032s0111.1	VI	ABC	ABCB	mitochondrial peptide export (ABCB/TAP)	0.01
Phaglo1_18154|Phglo.0331s0027.1	VI	ABC	binding	lipid A	0.01
Phaglo1_18366|Phglo.0339s0011.1	VI	ABC	membrane	multidrug	0.07
Phaglo1_18392|Phglo.0034s0010.1	VI	ABC	ABCB	mitochondrial peptide export (ABCB/TAP)	0
Phaglo1_667|Phglo.0102s0014.1	VI	ABC	membrane	multidrug	0.01
Phaglo1_18874|Phglo.0035s0022.1	VI	ABC	ABCG	White pigment protein homolog (ABCG)	0
Phaglo1_1897|Phglo.0113s0036.1	VI	ABC	binding	daunorubicin	0.07
Phaglo1_19186|Phglo.0354s0023.1	VI	ABC	membrane	toxin secretion	0
Phaglo1_19187|Phglo.0354s0024.1	VI	ABC	membrane	toxin secretion	0
Phaglo1_19367|Phglo.0036s0035.1	VI	ABC	ABCG	White pigment protein homolog (ABCG)	0.01
Phaglo1_19968|Phglo.0373s0005.1	VI	ABC	ABCB	mitochondrial peptide export (ABCB/TAP)	0.01
Phaglo1_10725|Phglo.0021s0020.1	VI	ABC	membrane	multidrug	0.15
Phaglo1_21188|Phglo.0040s0066.1	VI	ABC	ABCG	White pigment protein homolog (ABCG)	0.01
Phaglo1_21622|Phglo.0412s0016.1	VI	ABC	ABCG	White pigment protein homolog (ABCG)	0.01
Phaglo1_23276|Phglo.0047s0012.1	VI	ABC	binding	lipid A	0
Phaglo1_23477|Phglo.0472s0003.1	VI	ABC		multidrug (ABCG/PDR-type)	0
Phaglo1_23677|Phglo.0048s0075.1	VI	ABC	ABCG	White pigment protein homolog (ABCG)	0
Phaglo1_24057|Phglo.0494s0002.1	VI	ABC	ABCG	White pigment protein homolog (ABCG)	0.01
Phaglo1_24859|Phglo.0052s0026.1	VI	ABC	ABCG	White pigment protein homolog (ABCG)	0.02
Phaglo1_25477|Phglo.0547s0010.1	VI	ABC	membrane	multidrug	0
Phaglo1_25492|Phglo.0549s0008.1	VI	ABC	binding	daunorubicin	0
Phaglo1_25594|Phglo.0550s0004.1	VI	ABC	ABCB	mitochondrial peptide export (ABCB/TAP)	0.11
Phaglo1_2575|Phglo.0012s0024.1	VI	ABC	membrane	multidrug	0
Phaglo1_26076|Phglo.0578s0005.1	VI	ABC	membrane	multidrug	0
Phaglo1_26170|Phglo.0058s0078.1	VI	ABC	membrane	multidrug	0
Phaglo1_11163|Phglo.0214s0036.1	VI	ABC	membrane	multidrug	0.02
Phaglo1_11591|Phglo.0022s0082.1	VI	ABC		multidrug (ABCG/PDR-type)	0.01
Phaglo1_26973|Phglo.0061s0085.1	VI	ABC	membrane	multidrug	0.01
Phaglo1_27429|Phglo.0638s0001.1	VI	ABC	ABCB	mitochondrial peptide export (ABCB/TAP)	0
Phaglo1_27871|Phglo.0667s0001.1	VI	ABC	ABCG	White pigment protein homolog (ABCG)	0.03
Phaglo1_26076|Phglo.0578s0005.1	VI	ABC	membrane	multidrug	0
Phaglo1_28|Phglo.0001s0027.1	VI	ABC	ABCB	mitochondrial peptide export (ABCB/TAP)	0.05
Phaglo1_29537|Phglo.0078s0011.1	VI	ABC	ABCB	mitochondrial peptide export (ABCB/TAP)	0
Phaglo1_29538|Phglo.0078s0012.1	VI	ABC	ABCB	mitochondrial peptide export (ABCB/TAP)	0
Phaglo1_29548|Phglo.0078s0021.1	VI	ABC	ABCG	White pigment protein homolog (ABCG)	0
Phaglo1_29616|Phglo.0078s0084.1	VI	ABC	ABC	multidrug	0
Phaglo1_29617|Phglo.0078s0085.1	VI	ABC	binding	daunorubicin	0
Phaglo1_30504|Phglo.0084s0047.1	VI	ABC	binding	lipoprotein	0.01
Phaglo1_3060|Phglo.0123s0060.1	VI	ABC	binding	daunorubicin	0.03
Phaglo1_30723|Phglo.0086s0035.1	VI	ABC	ABCG	White pigment protein homolog (ABCG)	0
Phaglo1_31064|Phglo.0009s0007.1	VI	ABC	binding	daunorubicin	0.01
Phaglo1_11788|Phglo.0221s0048.1	VI	ABC	binding	daunorubicin	0.04
Phaglo1_12134|Phglo.0227s0036.1	VI	ABC	ABCB	mitochondrial peptide export (ABCB/TAP)	0
Phaglo1_3283|Phglo.0126s0047.1	VI	ABC	membrane	multidrug	0
Phaglo1_3383|Phglo.0127s0043.1	VI	ABC	membrane	multidrug	0
Phaglo1_4018|Phglo.0132s0016.1	VI	ABC	ABCB	mitochondrial peptide export (ABCB/TAP)	0.02
Phaglo1_4253|Phglo.1347s0001.1	VI	ABC	ABCB	mitochondrial peptide export (ABCB/TAP)	0.01
Phaglo1_4653|Phglo.0014s0062.1	VI	ABC	ABCB	mitochondrial peptide export (ABCB/TAP)	0.02
Phaglo1_5312|Phglo.0147s0011.1	VI	ABC	ABCG	White pigment protein homolog (ABCG)	0.01
Phaglo1_5320|Phglo.0147s0017.1	VI	ABC	membrane	toxin secretion	0.01
Phaglo1_6371|Phglo.0158s0036.1	VI	ABC	membrane	multidrug	0
Phaglo1_6559|Phglo.0016s0093.1	VI	ABC	membrane	multidrug	0.02
Phaglo1_667|Phglo.0102s0014.1	VI	ABC	membrane	multidrug	0.01
Phaglo1_669|Phglo.0102s0016.1	VI	ABC	ABCB	mitochondrial peptide export (ABCB/TAP)	0
Phaglo1_8033|Phglo.0178s0048.1	VI	ABC	ABC	multidrug	0
Phaglo1_860|Phglo.0103s0068.1	VI	ABC	binding	daunorubicin	0.02
Phaglo1_872|Phglo.0103s0079.1	VI	ABC	membrane	toxin secretion	0
Phaglo1_8867|Phglo.0188s0022.1	VI	ABC	membrane	multidrug	0.02
Phaglo1_9241|Phglo.0192s0011.1	VI	ABC	ABCG	White pigment protein homolog (ABCG)	0.02
Phaglo1_9395|Phglo.0194s0034.1	VI	ABC	ABCG	White pigment protein homolog (ABCG)	0
Phaglo1_941|Phglo.0104s0041.1	VI	ABC	membrane	multidrug	0
Phaglo1_942|Phglo.0104s0042.1	VI	ABC	membrane	multidrug	0
Phaglo1_9716|Phglo.0199s0029.1	VI	ABC	ABCG	White pigment protein homolog (ABCG)	0.02
Phaglo1_12982|Phglo.0024s0081.1	VI	ABC	membrane	multidrug	0
Phaglo1_13740|Phglo.0250s0036.1	VI	ABC	ABCG	White pigment protein homolog (ABCG)	0
Phaglo1_14706|Phglo.0269s0034.1	VI	ABC	binding	lipoprotein	0
Phaglo1_14778|Phglo.0027s0057.1	VI	ABC	ABCG	White pigment protein homolog (ABCG)	0
Phaglo1_15184|Phglo.2766s0001.1	VI	ABC	ABCG	White pigment protein homolog (ABCG)	0
Phaglo1_15403|Phglo.0028s0097.1	VI	AI-2E		Autoinducer-2 export	0
Phaglo1_1579|Phglo.0011s0126.1	VI	AI-2E		Autoinducer-2 export	0
Phaglo1_19953|Phglo.0372s0016.1	VI	AI-2E		Autoinducer-2 export	0
Phaglo1_29553|Phglo.0078s0026.1	VI	AI-2E		Autoinducer-2 export	0
Phaglo1_11752|Phglo.0221s0014.1	VI	AI-2E		Autoinducer-2 export	0.01
Phaglo1_6589|Phglo.0016s0123.1	VI	AI-2E		Autoinducer-2 export	0.01
Phaglo1_7462|Phglo.0170s0026.1	VI	AI-2E		Autoinducer-2 export	0.02
Phaglo1_15186|Phglo.0277s0001.1	VI	AI-2E		Autoinducer-2 export	0.01
Phaglo1_26544|Phglo.0006s0095.1	VI	ArAE		fusaric acid efflux?	0
Phaglo1_24860|Phglo.0052s0027.1	VI	BASS		sodium ion:bile acid symporter	0
Phaglo1_10023|Phglo.0020s0068.1	VI	DMT		drug/metabolite?	0.01
Phaglo1_10229|Phglo.0201s0043.1	VI	DMT		drug/metabolite?	0
Phaglo1_10273|Phglo.0202s0033.1	VI	DMT		drug/metabolite?	0.01
Phaglo1_15424|Phglo.0028s0114.1	VI	DMT		drug/metabolite?	0
Phaglo1_1618|Phglo.0110s0012.1	VI	DMT		drug/metabolite?	0.01
Phaglo1_16734|Phglo.0302s0006.2	VI	DMT		drug/metabolite?	0
Phaglo1_1699|Phglo.1101s0002.1	VI	DMT	SMR	multidrug efflux (SMR)	0
Phaglo1_17322|Phglo.0315s0011.1	VI	DMT		drug/metabolite?	0
Phaglo1_5904|Phglo.0151s0073.1	VI	DMT		drug/metabolite?	0
Phaglo1_18362|Phglo.0339s0007.1	VI	DMT		drug/metabolite?	0.02
Phaglo1_24515|Phglo.0500s0015.1	VI	DMT		drug/metabolite?	0.03
Phaglo1_19622|Phglo.0366s0001.1	VI	DMT		drug/metabolite?	0
Phaglo1_20021|Phglo.0374s0022.1	VI	DMT		drug/metabolite?	0
Phaglo1_4522|Phglo.0138s0035.1	VI	DMT		drug/metabolite?	0
Phaglo1_878|Phglo.0103s0085.1	VI	DMT		drug/metabolite?	0
Phaglo1_21374|Phglo.0404s0020.1	VI	DMT		drug/metabolite?	0
Phaglo1_24560|Phglo.0505s0006.1	VI	DMT		drug/metabolite?	0.04
Phaglo1_21988|Phglo.0424s0006.1	VI	DMT		drug/metabolite?	0
Phaglo1_27367|Phglo.0063s0113.1	VI	DMT	SMR	multidrug/quaternary ammonium compound efflux (SMR subfamily)	0.01
Phaglo1_5516|Phglo.0015s0018.1	VI	DMT		drug/metabolite?	0.01
Phaglo1_8473|Phglo.0182s0035.1	VI	DMT		drug/metabolite?	0.08
Phaglo1_23774|Phglo.0484s0006.1	VI	DMT		drug/metabolite?	0.01
Phaglo1_24398|Phglo.0050s0037.1	VI	DMT		drug/metabolite?	0
Phaglo1_24856|Phglo.0052s0023.1	VI	DMT		drug/metabolite?	0.01
Phaglo1_2505|Phglo.0119s0026.1	VI	DMT		drug/metabolite?	0
Phaglo1_25453|Phglo.0545s0003.1	VI	DMT		drug/metabolite?	0
Phaglo1_25453|Phglo.0545s0003.1	VI	DMT		drug/metabolite?	0
Phaglo1_2548|Phglo.1193s0001.1	VI	DMT		drug/metabolite?	0
Phaglo1_26511|Phglo.0006s0062.1	VI	DMT		drug/metabolite?	0
Phaglo1_2658|Phglo.0012s0103.1	VI	DMT		drug/metabolite?	0
Phaglo1_27727|Phglo.0066s0002.1	VI	DMT		drug/metabolite?	0
Phaglo1_27890|Phglo.0067s0005.1	VI	DMT		drug/metabolite?	0
Phaglo1_28058|Phglo.0068s0059.1	VI	DMT		drug/metabolite?	0
Phaglo1_28665|Phglo.0071s0005.1	VI	DMT		drug/metabolite?	0
Phaglo1_2989|Phglo.0122s0057.1	VI	DMT		drug/metabolite?	0
Phaglo1_29974|Phglo.0008s0205.1	VI	DMT		drug/metabolite?	0
Phaglo1_30076|Phglo.0080s0077.1	VI	DMT		drug/metabolite?	0
Phaglo1_30111|Phglo.0080s0111.1	VI	DMT		drug/metabolite?	0
Phaglo1_30294|Phglo.0082s0046.1	VI	DMT		drug/metabolite?	0
Phaglo1_6569|Phglo.0016s0103.1	VI	DMT		drug/metabolite?	0
Phaglo1_30682|Phglo.0855s0002.1	VI	DMT		drug/metabolite?	0.01
Phaglo1_31740|Phglo.0094s0071.1	VI	DMT		drug/metabolite?	0
Phaglo1_3254|Phglo.0126s0021.1	VI	DMT		drug/metabolite?	0.02
Phaglo1_3384|Phglo.0127s0044.1	VI	DMT		drug/metabolite?	0
Phaglo1_3591|Phglo.0129s0060.1	VI	DMT		drug/metabolite?	0
Phaglo1_3701|Phglo.0013s0058.1	VI	DMT		drug/metabolite?	0.01
Phaglo1_14864|Phglo.0027s0136.1	VI	DMT		drug/metabolite?	0.01
Phaglo1_4035|Phglo.0132s0032.1	VI	DMT		drug/metabolite?	0
Phaglo1_4522|Phglo.0138s0035.1	VI	DMT		drug/metabolite?	0
Phaglo1_5516|Phglo.0015s0018.1	VI	DMT		drug/metabolite?	0.01
Phaglo1_5904|Phglo.0151s0073.1	VI	DMT		drug/metabolite?	0
Phaglo1_6569|Phglo.0016s0103.1	VI	DMT		drug/metabolite?	0
Phaglo1_6702|Phglo.0161s0015.1	VI	DMT		drug/metabolite?	0
Phaglo1_20021|Phglo.0374s0022.1	VI	DMT		drug/metabolite?	0
Phaglo1_12634|Phglo.0233s0041.1	VI	DMT		drug/metabolite?	0
Phaglo1_12911|Phglo.0024s0016.1	VI	DMT		drug/metabolite?	0
Phaglo1_12979|Phglo.0024s0079.1	VI	DMT		drug/metabolite?	0.01
Phaglo1_13763|Phglo.0251s0002.1	VI	DMT		drug/metabolite?	0
Phaglo1_2862|Phglo.0121s0020.1	VI	DMT		drug/metabolite?	0
Phaglo1_14605|Phglo.0266s0036.1	VI	DMT		multidrug efflux (SMR subfamily)	0
Phaglo1_15333|Phglo.0028s0030.1	VI	DMT		drug/metabolite?	0.03
Phaglo1_27890|Phglo.0067s0005.1	VI	DMT		drug/metabolite?	0
Phaglo1_29209|Phglo.0075s0053.1	VI	DMT		drug/metabolite?	0.03
Phaglo1_5777|Phglo.0150s0078.1	VI	DMT		drug/metabolite?	0
Phaglo1_21429|Phglo.0407s0018.1	VI	GPH		multidrug efflux?	0
Phaglo1_25359|Phglo.0054s0108.1	VI	GPH		multidrug efflux?	0
Phaglo1_8349|Phglo.0180s0052.1	VI	GPH		multidrug efflux?	0
Phaglo1_19511|Phglo.0360s0022.1	VI	HCC		hemolysin C (HlyC) homolog	0
Phaglo1_26805|Phglo.0060s0124.1	VI	HCC		hemolysin C (HlyC) homolog	0
Phaglo1_2827|Phglo.0120s0050.1	VI	HCC		hemolysin C (HlyC) homolog	0.01
Phaglo1_31720|Phglo.0094s0055.1	VI	HCC		hemolysin C (HlyC) homolog	0
Phaglo1_7787|Phglo.0175s0019.1	VI	HCC		hemolysin C (HlyC) homolog	0
Phaglo1_1552|Phglo.0011s0099.1	VI	MFS		multidrug efflux	0.01
Phaglo1_16025|Phglo.0292s0008.1	VI	MFS		sugar efflux?	0.02
Phaglo1_1602|Phglo.0011s0147.1	VI	MFS		multidrug efflux	0
Phaglo1_16293|Phglo.0299s0039.1	VI	MFS		multidrug efflux	0
Phaglo1_16472|Phglo.0030s0003.1	VI	MFS		multidrug efflux	0
Phaglo1_16811|Phglo.0304s0014.1	VI	MFS		multidrug efflux	0
Phaglo1_17482|Phglo.0319s0002.1	VI	MFS		multidrug efflux	0.01
Phaglo1_17772|Phglo.0323s0021.1	VI	MFS		multidrug efflux	0
Phaglo1_18840|Phglo.0349s0018.1	VI	MFS		multidrug efflux	0
Phaglo1_1900|Phglo.0113s0039.1	VI	MFS		multidrug efflux	0
Phaglo1_19725|Phglo.0369s0017.1	VI	MFS		multidrug efflux	0
Phaglo1_19982|Phglo.0373s0017.1	VI	MFS		sugar efflux?	0
Phaglo1_10962|Phglo.0210s0049.1	VI	MFS		multidrug efflux	0
Phaglo1_21419|Phglo.0407s0009.1	VI	MFS		multidrug efflux (Bcr/CflA subfamily)	0.03
Phaglo1_22040|Phglo.0426s0009.1	VI	MFS		multidrug efflux	0.01
Phaglo1_23254|Phglo.0469s0004.1	VI	MFS		multidrug efflux	0
Phaglo1_24110|Phglo.0498s0014.1	VI	MFS		multidrug efflux	0
Phaglo1_24309|Phglo.0005s0176.1	VI	MFS		multidrug efflux	0.01
Phaglo1_24423|Phglo.0050s0060.1	VI	MFS		multidrug efflux	0.02
Phaglo1_2543|Phglo.0119s0062.1	VI	MFS		multidrug efflux	0
Phaglo1_25486|Phglo.0549s0003.1	VI	MFS		tellurium ion efflux	0
Phaglo1_26147|Phglo.0058s0055.1	VI	MFS		multidrug efflux	0.02
Phaglo1_27436|Phglo.0639s0005.1	VI	MFS		sugar efflux?	0
Phaglo1_11314|Phglo.0216s0051.1	VI	MFS		multidrug efflux	0
Phaglo1_11380|Phglo.0217s0037.1	VI	MFS		tetracycline efflux?	0
Phaglo1_11384|Phglo.0217s0041.1	VI	MFS		multidrug efflux	0
Phaglo1_11438|Phglo.0218s0034.1	VI	MFS		multidrug efflux	0
Phaglo1_26446|Phglo.0599s0006.1	VI	MFS		multidrug efflux	0.01
Phaglo1_27436|Phglo.0639s0005.1	VI	MFS		sugar efflux?	0
Phaglo1_27602|Phglo.0644s0005.1	VI	MFS		multidrug efflux	0
Phaglo1_27764|Phglo.0066s0035.1	VI	MFS		multidrug efflux	0.01
Phaglo1_27849|Phglo.0662s0002.1	VI	MFS		multidrug efflux	0
Phaglo1_27946|Phglo.0067s0058.1	VI	MFS		multidrug efflux	0
Phaglo1_28047|Phglo.0068s0049.1	VI	MFS		multidrug efflux	0
Phaglo1_28208|Phglo.0069s0059.1	VI	MFS		multidrug efflux	0
Phaglo1_2881|Phglo.0121s0038.1	VI	MFS		multidrug efflux	0
Phaglo1_29372|Phglo.0764s0002.1	VI	MFS		multidrug efflux	0
Phaglo1_29429|Phglo.0077s0045.1	VI	MFS		multidrug efflux	0.01
Phaglo1_2957|Phglo.0122s0028.1	VI	MFS		multidrug efflux	0
Phaglo1_29780|Phglo.0008s0022.1	VI	MFS		multidrug efflux	0
Phaglo1_29865|Phglo.0008s0103.1	VI	MFS		multidrug efflux	0
Phaglo1_29986|Phglo.0008s0214.1	VI	MFS		multidrug efflux	0.01
Phaglo1_30372|Phglo.0083s0041.1	VI	MFS		multidrug efflux	0
Phaglo1_9189|Phglo.0191s0041.1	VI	MFS		multidrug efflux	0.02
Phaglo1_30912|Phglo.0088s0001.1	VI	MFS		multidrug efflux	0
Phaglo1_3100|Phglo.0124s0030.1	VI	MFS		multidrug efflux	0
Phaglo1_31298|Phglo.0090s0045.1	VI	MFS		multidrug efflux	0.01
Phaglo1_31417|Phglo.0091s0038.1	VI	MFS		multidrug efflux	0
Phaglo1_31440|Phglo.0091s0059.1	VI	MFS		multidrug efflux	0
Phaglo1_31441|Phglo.0091s0060.1	VI	MFS		multidrug efflux	0
Phaglo1_11781|Phglo.0221s0041.1	VI	MFS		multidrug efflux	0.02
Phaglo1_12011|Phglo.0225s0028.1	VI	MFS		multidrug efflux?	0.01
Phaglo1_12082|Phglo.0226s0043.1	VI	MFS		multidrug efflux	0
Phaglo1_31852|Phglo.0096s0012.1	VI	MFS		tetracycline efflux?	0
Phaglo1_32074|Phglo.0098s0061.1	VI	MFS		multidrug efflux	0
Phaglo1_4310|Phglo.0135s0053.1	VI	MFS		multidrug efflux	0.01
Phaglo1_4312|Phglo.0135s0055.1	VI	MFS		multidrug efflux	0.01
Phaglo1_4314|Phglo.0135s0057.1	VI	MFS		multidrug efflux	0
Phaglo1_7720|Phglo.0174s0007.1	VI	MFS		multidrug efflux	0
Phaglo1_7898|Phglo.0177s0017.1	VI	MFS		multidrug efflux	0.01
Phaglo1_12678|Phglo.0234s0034.1	VI	MFS		multidrug efflux	0
Phaglo1_8558|Phglo.0183s0049.1	VI	MFS		multidrug efflux	0
Phaglo1_8616|Phglo.0184s0032.1	VI	MFS		multidrug efflux?	0
Phaglo1_8667|Phglo.0185s0003.1	VI	MFS		multidrug efflux	0
Phaglo1_8668|Phglo.0185s0004.1	VI	MFS		multidrug efflux (Bcr/CflA subfamily)	0
Phaglo1_892|Phglo.0103s0097.1	VI	MFS		multidrug efflux	0
Phaglo1_8987|Phglo.0019s0058.1	VI	MFS		multidrug efflux	0.01
Phaglo1_9141|Phglo.0190s0053.1	VI	MFS		multidrug efflux	0
Phaglo1_9189|Phglo.0191s0041.1	VI	MFS		multidrug efflux	0.02
Phaglo1_92|Phglo.0001s0090.1	VI	MFS		multidrug efflux	0
Phaglo1_9666|Phglo.0198s0040.1	VI	MFS		multidrug efflux	0
Phaglo1_9862|Phglo.0002s0126.1	VI	MFS		multidrug efflux	0
Phaglo1_9930|Phglo.0002s0188.1	VI	MFS		sugar efflux?	0.03
Phaglo1_12765|Phglo.0236s0037.1	VI	MFS		multidrug efflux	0
Phaglo1_13371|Phglo.0247s0002.1	VI	MFS		multidrug efflux?	0.1
Phaglo1_13691|Phglo.0025s0186.1	VI	MFS		multidrug efflux	0.03
Phaglo1_14347|Phglo.0260s0033.1	VI	MFS		tetracycline efflux?	0
Phaglo1_31182|Phglo.0009s0117.1	VI	MFS		multidrug efflux	0
Phaglo1_14347|Phglo.0260s0033.1	VI	MFS		tetracycline efflux?	0
Phaglo1_14800|Phglo.0027s0078.1	VI	MFS		multidrug efflux	0.03
Phaglo1_14828|Phglo.0027s0103.1	VI	MFS		multidrug efflux	0.01
Phaglo1_16293|Phglo.0299s0039.1	VI	MFS		multidrug efflux	0
Phaglo1_10099|Phglo.0200s0003.1	VI	MOP	MATE	multidrug efflux	0
Phaglo1_1754|Phglo.0111s0046.1	VI	MOP	MATE	multidrug efflux	0
Phaglo1_18270|Phglo.0336s0003.1	VI	MOP	MATE	multidrug efflux	0
Phaglo1_18464|Phglo.0034s0076.1	VI	MOP	MATE	multidrug efflux	0.01
Phaglo1_1852|Phglo.0112s0067.1	VI	MOP	MATE	multidrug efflux	0
Phaglo1_19327|Phglo.0359s0015.1	VI	MOP	MATE	multidrug efflux	0
Phaglo1_19879|Phglo.0037s0136.1	VI	MOP	MATE	multidrug efflux	0
Phaglo1_22589|Phglo.0442s0020.1	VI	MOP	MATE	multidrug efflux	0.01
Phaglo1_24370|Phglo.0050s0011.1	VI	MOP	MATE	multidrug efflux	0.03
Phaglo1_25115|Phglo.0053s0064.1	VI	MOP	MATE	multidrug efflux	0
Phaglo1_11399|Phglo.0217s0055.1	VI	MOP	MATE	multidrug efflux	0
Phaglo1_26415|Phglo.0593s0008.1	VI	MOP	MATE	multidrug efflux	0
Phaglo1_26575|Phglo.0006s0123.1	VI	MOP	MATE	multidrug efflux	0
Phaglo1_29389|Phglo.0077s0009.1	VI	MOP	PST	polysaccharide export	0
Phaglo1_29459|Phglo.0077s0074.1	VI	MOP	MATE	multidrug efflux	0
Phaglo1_31147|Phglo.0009s0083.1	VI	MOP	MATE	multidrug efflux	0
Phaglo1_31455|Phglo.0912s0001.1	VI	MOP	MATE	multidrug efflux	0
Phaglo1_6609|Phglo.0016s0143.1	VI	MOP	MATE	multidrug efflux	0
Phaglo1_12371|Phglo.0023s0106.1	VI	MOP	MATE	multidrug efflux	0
Phaglo1_20446|Phglo.0385s0022.1	VI	MOP	MATE	multidrug efflux	0
Phaglo1_29389|Phglo.0077s0009.1	VI	MOP	PST	polysaccharide export	0
Phaglo1_17523|Phglo.0032s0014.1	VI	MPT			0.05
Phaglo1_22728|Phglo.0045s0002.1	VI	MPT			0.01
Phaglo1_22756|Phglo.0045s0030.1	VI	MPT		inner membrane translocase (import) Tim17	0
Phaglo1_29356|Phglo.0076s0087.1	VI	MPT		inner membrane translocase (import) Tim17	0.03
Phaglo1_32174|Phglo.0099s0077.1	VI	MPT		inner membrane translocase (import) Tim17	0.01
Phaglo1_5292|Phglo.0146s0058.1	VI	MPT		inner membrane translocase (import) Tim10	0.11
Phaglo1_7252|Phglo.0017s0007.1	VI	MPT		inner membrane translocase (import) Tim17	0
Phaglo1_1301|Phglo.0108s0019.1	VI	MPT		inner membrane translocase (import) Tim10	0.02
Phaglo1_13518|Phglo.0025s0022.1	VI	MPT		inner membrane translocase (import) Tim10	0.01
Phaglo1_1354|Phglo.0108s0069.1	VI	MPT		inner membrane translocase (import) Tim10	0
Phaglo1_7037|Phglo.0166s0036.1	VI	Oxa1		60 KD inner membrane protein OxaA homolog	0.11
Phaglo1_7334|Phglo.0017s0079.1	VI	Oxa1		60 KD inner membrane protein OxaA homolog	0.01
Phaglo1_24186|Phglo.0005s0058.1	VI	P-ATPase		phospholipid	0
Phaglo1_24188|Phglo.0005s0060.1	VI	P-ATPase		phospholipid	0
Phaglo1_25581|Phglo.0055s0084.1	VI	P-ATPase		phospholipid	0
Phaglo1_6685|Phglo.1602s0001.1	VI	P-ATPase		phospholipid	0
Phaglo1_6551|Phglo.0016s0085.1	VI	RND	HAE3	multidrug/solvent efflux (HAE3 subfamily)	0
Phaglo1_27136|Phglo.0062s0058.1	VI	RND	HAE3	multidrug/solvent efflux (HAE3 subfamily)	0
Phaglo1_6551|Phglo.0016s0085.1	VI	RND	HAE2	multidrug/solvent efflux (MmpL homolog/HAE2 subfamily)	0
Phaglo1_7427|Phglo.0017s0166.1	VI	RND	HAE2	multidrug/solvent efflux (MmpL homolog/HAE2 subfamily)	0
Phaglo1_12325|Phglo.0023s0067.1	VI	RND	HAE2	multidrug/solvent efflux (MmpL homolog/HAE2 subfamily)	0
Phaglo1_12326|Phglo.0023s0068.1	VI	RND	HAE2	multidrug/solvent efflux (MmpL homolog/HAE2 subfamily)	0
Phaglo1_15584|Phglo.0283s0040.1	VI	Tat		protein export	0.01
Phaglo1_17795|Phglo.0324s0020.1	VI	TerC		tellurium ion efflux	0
Phaglo1_19907|Phglo.0370s0024.1	VI	TerC		tellurium ion efflux	0
Phaglo1_22189|Phglo.0043s0074.1	VI	TerC		tellurium ion efflux	0
Phaglo1_25503|Phglo.0055s0009.1	VI	TerC		tellurium ion efflux	0.02
Phaglo1_25504|Phglo.0055s0010.1	VI	TerC		tellurium ion efflux	0.03
Phaglo1_11917|Phglo.0223s0053.1	VIII	ABC	membrane	?	0
Phaglo1_11788|Phglo.0221s0048.1	VIII	ABC	ABC	?	0.04
Phaglo1_26983|Phglo.0061s0095.1	VIII	ABC	ABC	? (Uup homolog/duplicated ATPase)	0.03
Phaglo1_28753|Phglo.0071s0088.1	VIII	ABC	ABC	? (Uup homolog/duplicated ATPase)	0.17
Phaglo1_11789|Phglo.0221s0049.1	VIII	ABC	binding protein	?	0.02
Phaglo1_11917|Phglo.0223s0053.1	VIII	ABC	membrane	?	0
Phaglo1_5506|Phglo.0015s0008.1	VIII	ABC	membrane	?	0.01
Phaglo1_8936|Phglo.0019s0008.1	VIII	ABC	ABC	? (Uup homolog/duplicated ATPase)	0
Phaglo1_13934|Phglo.0254s0032.1	VIII	ABC	binding protein	?	0.01
Phaglo1_15778|Phglo.0288s0029.1		ABC	binding	cobalamin	0.01
Phaglo1_24986|Phglo.0524s0002.1		ABC	binding	cobalamin	0
Phaglo1_24987|Phglo.0524s0003.1		ABC	binding	cobalamin	0
Phaglo1_29229|Phglo.0075s0072.1		ABC	binding	cobalamin	0.02
Phaglo1_8030|Phglo.0178s0045.1		ABC	binding	cobalamin	0.01
Phaglo1_10717|Phglo.0021s0012.1		ACC			0
Phaglo1_28052|Phglo.0068s0054.1		ACC			0
Phaglo1_30266|Phglo.0082s0020.1		ACC			0
Phaglo1_6550|Phglo.0016s0084.1		ACC			0.01
Phaglo1_23450|Phglo.0470s0009.1		AEC			0
Phaglo1_11252|Phglo.0215s0057.1		AEC			0
Phaglo1_30890|Phglo.0087s0086.1		AEC			0
Phaglo1_9231|Phglo.0192s0001.1		AEC			0
Phaglo1_23837|Phglo.0488s0020.1		Annexin			0
Phaglo1_25264|Phglo.0054s0017.1		Annexin			0
Phaglo1_14947|Phglo.0271s0021.1		Annexin			0.02
Phaglo1_19990|Phglo.0373s0024.1		CEPT			0
Phaglo1_24247|Phglo.0005s0117.1		CEPT			0
Phaglo1_18826|Phglo.0349s0004.1		CTL			0
Phaglo1_26468|Phglo.0006s0021.1		CTL			0
Phaglo1_31039|Phglo.0089s0056.1		CTL			0.01
Phaglo1_31217|Phglo.0009s0152.1		CTL			0.01
Phaglo1_12480|Phglo.0230s0049.1		CTL			0.01
Phaglo1_13802|Phglo.0251s0040.1		CTL			0.01
Phaglo1_136|Phglo.0001s0131.1		IVSP			0
Phaglo1_17519|Phglo.0032s0011.1		LCT			0
Phaglo1_18947|Phglo.0035s0092.1		LCT			0
Phaglo1_19290|Phglo.0358s0004.1		LCT			0
Phaglo1_24898|Phglo.0052s0063.1		LCT			0
Phaglo1_25284|Phglo.0054s0036.1		LCT			0
Phaglo1_29962|Phglo.0008s0194.1		LCT			0
Phaglo1_14702|Phglo.0269s0030.1		LCT			0
Phaglo1_10169|Phglo.0200s0071.1		MC			0.01
Phaglo1_10484|Phglo.0206s0013.1		MC			0
Phaglo1_10485|Phglo.0206s0014.1		MC			0
Phaglo1_15493|Phglo.0281s0011.1		MC			0
Phaglo1_15578|Phglo.0283s0034.1		MC			0.01
Phaglo1_16378|Phglo.0003s0074.1		MC			0
Phaglo1_16592|Phglo.0030s0117.1		MC			0
Phaglo1_16636|Phglo.0030s0159.1		MC			0
Phaglo1_17657|Phglo.0320s0006.1		MC			0
Phaglo1_17921|Phglo.0328s0014.1		MC			0
Phaglo1_18045|Phglo.0033s0063.1		MC			0
Phaglo1_18209|Phglo.0333s0027.1		MC			0
Phaglo1_18844|Phglo.0349s0022.1		MC			0
Phaglo1_1896|Phglo.0113s0035.1		MC			0
Phaglo1_19376|Phglo.0036s0044.1		MC			0.02
Phaglo1_19527|Phglo.0361s0004.1		MC			0.01
Phaglo1_19859|Phglo.0037s0116.1		MC			0
Phaglo1_19947|Phglo.0372s0011.1		MC			0.04
Phaglo1_20145|Phglo.0379s0006.1		MC			0
Phaglo1_20319|Phglo.0380s0015.1		MC			0
Phaglo1_20432|Phglo.0385s0009.1		MC			0
Phaglo1_10996|Phglo.0211s0006.1		MC			0.2
Phaglo1_21199|Phglo.0040s0076.1		MC			0
Phaglo1_2119|Phglo.0115s0007.1		MC			0.01
Phaglo1_21457|Phglo.0409s0013.1		MC			0.01
Phaglo1_21588|Phglo.0410s0016.1		MC			0.01
Phaglo1_21828|Phglo.0042s0050.1		MC			0
Phaglo1_2194|Phglo.0116s0002.1		MC			0
Phaglo1_24495|Phglo.0050s0128.1		MC			0
Phaglo1_24606|Phglo.0051s0003.1		MC			0
Phaglo1_24608|Phglo.0051s0004.1		MC			0
Phaglo1_2487|Phglo.0119s0009.1		MC			0
Phaglo1_25271|Phglo.0054s0024.1		MC			0
Phaglo1_25760|Phglo.0560s0006.1		MC			0
Phaglo1_25830|Phglo.0057s0001.1		MC			0
Phaglo1_11581|Phglo.0022s0072.1		MC			0
Phaglo1_26288|Phglo.0588s0004.1		MC			0.04
Phaglo1_26327|Phglo.0059s0030.1		MC			0
Phaglo1_26667|Phglo.0006s0211.1		MC			0
Phaglo1_26897|Phglo.0061s0012.1		MC			0
Phaglo1_27094|Phglo.0062s0022.1		MC			0.02
Phaglo1_27718|Phglo.0658s0001.1		MC			0
Phaglo1_27756|Phglo.0066s0028.1		MC			0
Phaglo1_28895|Phglo.0072s0100.1		MC			0.01
Phaglo1_30038|Phglo.0080s0040.1		MC			0
Phaglo1_31612|Phglo.0093s0030.1		MC			0
Phaglo1_3203|Phglo.0125s0069.1		MC			0
Phaglo1_3267|Phglo.0126s0033.1		MC			0
Phaglo1_3919|Phglo.0130s0092.1		MC			0
Phaglo1_4125|Phglo.0133s0010.1		MC			0
Phaglo1_6117|Phglo.0155s0024.1		MC			0
Phaglo1_6839|Phglo.0163s0023.1		MC			0
Phaglo1_7882|Phglo.0177s0001.1		MC			0
Phaglo1_8408|Phglo.0181s0019.1		MC			0
Phaglo1_8466|Phglo.0182s0028.1		MC			0.03
Phaglo1_8508|Phglo.1828s0001.1		MC			0
Phaglo1_91|Phglo.0001s0089.1		MC			0
Phaglo1_953|Phglo.0104s0052.1		MC			0
Phaglo1_973|Phglo.0104s0071.1		MC			0
Phaglo1_9776|Phglo.0002s0043.1		MC			0
Phaglo1_12960|Phglo.0024s0061.1		MC			0
Phaglo1_13236|Phglo.0244s0012.1		MC			0
Phaglo1_13241|Phglo.0244s0015.1		MC			0
Phaglo1_14008|Phglo.0256s0020.1		MC			0
Phaglo1_14310|Phglo.0026s0141.1		MC			0
Phaglo1_14474|Phglo.0263s0026.1		MC			0
Phaglo1_14753|Phglo.0027s0033.1		MC			0
Phaglo1_14961|Phglo.0271s0034.1		MC			0
Phaglo1_15170|Phglo.0276s0025.1		MC			0
Phaglo1_28468|Phglo.0007s0156.1		P-ATPase			0
Phaglo1_15912|Phglo.0029s0090.1		PCC			0
Phaglo1_15914|Phglo.0029s0092.1		PCC			0
Phaglo1_15950|Phglo.0290s0025.1		PCC			0.01
Phaglo1_17570|Phglo.0032s0056.1		PCC			0
Phaglo1_1820|Phglo.0112s0038.1		PCC			0
Phaglo1_18587|Phglo.0341s0024.1		PCC			0.01
Phaglo1_18639|Phglo.0342s0031.1		PCC			0.01
Phaglo1_22022|Phglo.0425s0016.1		PCC			0.01
Phaglo1_29081|Phglo.0074s0055.1		PCC			0.02
Phaglo1_29134|Phglo.0074s0102.1		PCC			0
Phaglo1_3146|Phglo.0125s0015.1		PCC			0
Phaglo1_12026|Phglo.0225s0043.1		PCC			0
Phaglo1_31719|Phglo.0094s0054.1		PCC			0
Phaglo1_5764|Phglo.0150s0065.1		PCC			0
Phaglo1_8343|Phglo.0180s0046.1		PCC			0
Phaglo1_14499|Phglo.0263s0051.1		PCC			0
Phaglo1_31562|Phglo.0092s0093.1		Pho1			0
Phaglo1_5262|Phglo.0146s0030.1		Presenilin			0
Phaglo1_6862|Phglo.0163s0046.1		Presenilin			0
Phaglo1_27360|Phglo.0063s0106.1		RFC			0
Phaglo1_17220|Phglo.0312s0003.1		RND	EST	Patched (Ptc) segmentation polarity protein homolog	0.01
Phaglo1_18649|Phglo.0343s0009.1		RND	EST	Patched (Ptc) segmentation polarity protein homolog	0.01
Phaglo1_10940|Phglo.0210s0029.1		RND	EST	Patched (Ptc) segmentation polarity protein homolog	0
Phaglo1_28573|Phglo.0070s0046.1		RND	EST	Patched (Ptc) segmentation polarity protein homolog	0.06
Phaglo1_12704|Phglo.0235s0022.1		RND	EST	Patched (Ptc) segmentation polarity protein homolog	0
Phaglo1_10087|Phglo.0020s0123.1		TRIC			0

## Sheet: Substrate Class counts
Supplementary Data 7, continued. Data hows the A) counts and B) total gene model normalized counts of transporter genes assigned to substrate classes (i.e., transporter genes per 100k genes). The I2O ratio shows the ratio between inorganic (anion+cation) and organic (sugar+amino acid) transporters. The lower I2O ratio in Phacord1 compared to other Phaeocystis, particularly Phaant1, is apparently …
genome \ substrate class:	total genes	I	IA	IC	ID	II	III	IV	V	VI	VIII	other		Total	I2O ratio*	H-ind
A)
Phaant1	37567	32	2	373	116	152	88	55	18	361	15	173		1385	2.0375	-26.3975
Phaglo1	29900	33	2	279	90	127	81	41	16	286	9	128		1092	1.77404	-21.4931
Phacord1	35483	34	2	449	130	161	111	55	21	382	13	196		1554	2.12868	-15.9138
Chrpa1	28185	21	2	386	88	103	94	37	15	278	16	156		1196	2.40609	-9.84402
Chrsp1	16770	20	2	290	56	72	60	29	12	185	8	110		844	2.62121	-9.87119
Emihu1	33340	36	6	317	117	153	160	69	23	505	13	179		1578	1.38658	-19.1357
Dialut1	13777	8	3	206	74	53	42	23	15	208	5	132		769	2.94737	-38.3192
Pavlov2436_1	26034	2	2	210	75	59	41	24	16	220	16	110		775	2.85	-41.7419
B)
Phaant1		85.1811	5.32382	992.893	308.782	404.61	234.248	146.405	47.9144	960.95	39.9287	460.511		3686.75		-26.3975
Phaglo1		110.368	6.68896	933.11	301.003	424.749	270.903	137.124	53.5117	956.522	30.1003	428.094		3652.17		-21.4931
Phacord1		95.8205	5.6365	1265.39	366.373	453.738	312.826	155.004	59.1833	1076.57	36.6373	552.377		4379.56		-15.9138
Chrpa1		74.5077	7.09597	1369.52	312.223	365.443	333.511	131.276	53.2198	986.34	56.7678	553.486		4243.39		-9.84402
Chrsp1		119.261	11.9261	1729.28	333.93	429.338	357.782	172.928	71.5564	1103.16	47.7042	655.933		5032.8		-9.87119
Emihu1		107.978	17.9964	950.81	350.93	458.908	479.904	206.959	68.9862	1514.7	38.9922	536.893		4733.05		-19.1357
Dialut1		58.0678	21.7754	1495.25	537.127	384.699	304.856	166.945	108.877	1509.76	36.2924	958.119		5581.77		-38.3192
Pavlov2436_1		7.68226	7.68226	806.637	288.085	226.627	157.486	92.1871	61.4581	845.049	61.4581	422.524		2976.88		-41.7419
t-test(phaeocystis,other)		0.157184	0.0305264	0.170882	0.229332	0.128001	0.190283	0.357365	0.0581885	0.118317	0.0338108	0.0992562
*I2O - inorganic to organic compound transporter ratio (classes IC+D / II+III)

## Sheet: substrate classes
Designation	Substrate category
I	Choline uptake
IA	Annexin - mechanosensitive ion transporter
IB	Water
IC	Cations
ID	Anions
II	Carbohydrates/sugars
III	Amino acids/proteins
IV	Nucleotides
V	Vitamins/cofactors
VI	Antimicrobials/lipids – hydrophobic compounds
VIII	Other/Unknown
Family	Substrate(s)
2B Viroporin
AAA	ADP:ATP antiporter
AAAP	amino acid
AAAP	tryptophan/tyrosine
AAE	aspartate:alanine antiporter
ABC	?
ABC	? (Fe-S assembly/SufBCD system)
ABC	? (Fe-S cluster assembly/ATM1 precusor)
ABC	? (Uup homolog/duplicated ATPase)
ABC	amino acid (glutamine/glutamate/aspartate?)
ABC	ammonium
ABC	branched-chain amino acid
ABC	cobalamin
ABC	cobalamin/Fe3+-siderophores
ABC	cobalt
ABC	cobalt ion
ABC	CydC/CydD homolog
ABC	D-methionine
ABC	daunorubicin
ABC	dipeptide/oligopeptide
ABC	glutamate gated ion channel
ABC	glycine betaine
ABC	glycine betaine/L-proline
ABC	heme
ABC	heme export
ABC	iron-hydroxamate
ABC	leucine/valine
ABC	lipid A
ABC	lipoprotein
ABC	manganese/zinc ion
ABC	mitochondrial peptide export (ABCB/TAP)
ABC	molybdate
ABC	multidrug
ABC	multidrug (ABCG/PDR-type)
ABC	multidrug?
ABC	nickel
ABC	nitrate
ABC	nitrate/sulfonate/taurine
ABC	oligopeptide
ABC	phosphate
ABC	phosphonate
ABC	phosphonates
ABC	polyamine
ABC	polysaccharide export
ABC	protease secretion
ABC	ribose
ABC	spermidine/putrescine
ABC	sugar
ABC	sugar (maltose?)
ABC	sugar (ribose?)
ABC	sulfate
ABC	taurine
ABC	thiamine
ABC	toluene tolerance
ABC	toxin secretion
ABC	tungsten
ABC	urea
ABC	White pigment protein homolog (ABCG)
ABC	zinc
ABC	zinc ion
AbgT	aminobenzoyl-glutamate
ACC
ACR3	sodium ion/?
AE	chloride/bicarbonate anion exchange
AEC
AEC	multidrug/solvent efflux (MmpL homolog/HAE2 subfamily)
AEC	sodium ion/?
AI-2E	Autoinducer-2 export
Amt	ammonium
Annexin
APC	amino acid
APC	arginine:ornithine antiporter
APC	cationic amino acid
APC	ethanolamine
APC	large neutral amino acid
APC	tryptophan/tyrosine
ArAE	fusaric acid efflux?
ArsAB	arsenite (ArsA)
ArsB	arsenite (ArsB)
BASS
BASS	sodium ion:bile acid symporter
BASS	sodium ion/?
BCCT	glycine betaine/carnitine/choline
BenE	benzoate
Bestrophin	Bestrophin anion channel
Bestrophin	glycine betaine
Bestrophin	glycine betaine/L-proline
Bestrophin	mannose/fructose
BUT	biotin uptake
CaCA	proton:calcium ion antiporter
CaCA	sodium ion:calcium ion antiporter
CaCA	sodium ion:calcium ion+potassium ion antiporter
CCC	potassium ion:chloride ion symporter
CDF	cation efflux
CEPT
CHR	chromate ion
ClC	chloride ion channel
CNT	sodium ion:nucleoside symporter
CPA1	sodium ion:proton antiporter
CPA2	potassium/sodium ion:proton antiporter
CRAC-C
CTL
Ctr	copper ion uptake
DAACS	proton/sodium ion:glutamate/aspartate symporter
DASS	sodium ion:anion symporter
DASS	sodium ion:dicarboxylate/sulfate
DMT
DMT	drug/metabolite?
DMT	glucose uptake (GRP subfamily)
DMT	multidrug efflux (SMR subfamily)
DMT	multidrug efflux (SMR)
DMT	multidrug/quaternary ammonium compound efflux (SMR subfamily)
DMT	nucleotide-sugar
DMT	phosphate:phosphoenolpyruvate translocator
DMT	phosphate/phosphoenolpyruvate
DMT	UDP-galactose:UMP antiporter
DNA-T
ENaC	sodium ion channel
ENT	nucleoside
ESS	sodium ion:glutamate symporter
F-ATPase	protons
FBT	folate/biopterin
FBT	multidrug efflux
FBT	sugar
FeoB	ferrous ion
FNT	formate/nitrite
GIC	amino acid (glutamine/glutamate/aspartate?)
GIC	glutamate gated ion channel
GntP	gluconate
GPH	multidrug efflux
GPH	multidrug efflux?
GPH	proton/sodium ion:sugar symporter
GPH	sugar
GPH	tetracycline efflux?
GPTS
GUP	glycerol:proton symporter
H+-PPase	proton (vacuolar)
HAAAP	amino acid
HAAAP	tryptophan/tyrosine
HCC	heavy metal ion
HCC	hemolysin C (HlyC) homolog
ICln	nucleotide-sensitive anion channel
IIISP
ILT	iron ion
IRK-C	ATP-sensitive inward rectifier potassium ion channel
IVSP
KUP	potassium ion uptake
LCT
LctP	L-lactate
LIC
LIC	drug/metabolite?
LIC	multidrug
LIC	ribose
LIV-E	branched-chain amino acid efflux (AzlC)
LIVCS	branched-chain amino acid
MC
MerTP	mercuric ion
MFS	4-hydroxyphenylacetate
MFS	Acetyl-CoA:CoA antiporter
MFS	cell division
MFS	cyanate
MFS	D-galactonate
MFS	glycerol-3-phosphate
MFS	metabolite (benzoate?)
MFS	monocarboxylate
MFS	multidrug efflux
MFS	multidrug efflux (Bcr/CflA subfamily)
MFS	multidrug efflux?
MFS	multidrug/quaternary ammonium compound efflux (SMR subfamily)
MFS	nitrate
MFS	nitrate/nitrite
MFS	organic cation
MFS	oxalate:formate antiporter
MFS	phosphate
MFS	sodium ion:phosphate symporter
MFS	sugar
MFS	sugar efflux?
MFS	tellurium ion efflux
MFS	tetracycline efflux?
MgtE	hemolysin C (HlyC) homolog
MgtE	magnesium ion
MIP	glycerol uptake
MIT	magnesium/cobalt ion
MMgT
MOP	multidrug efflux
MOP	polysaccharide export
MOP	virulence factor MviN
Mot/Exb
MPP
MPT
MPT	inner membrane translocase (import) Tim10
MPT	inner membrane translocase (import) Tim17
MscL	large-conductance mechanosensitive ion channel
MscS	small-conductance mechanosensitive ion channel
MTB
MTC	tricarboxylates
NCS1	cytosine/purines/uracil/thiamine/allantoin
NCS2	xanthine/uracil
NhaA	sodium ion:proton antiporter
NhaC	sodium ion:proton antiporter
NhaD	sodium ion:proton antiporter
NiCoT	nickel ion
Nramp	manganese/iron ion
NSCC2	preprotein translocase Sec62
NSCC2	protein translocase Sec62 homolog
NSS	sodium ion:solute symporter
OAT	multidrug efflux
OOP
OPT	oligopeptide
Oxa1	60 KD inner membrane protein OxaA homolog
P-ATPase
P-ATPase	cadmium ion
P-ATPase	calcium ion
P-ATPase	calcium ion/manganese ion
P-ATPase	copper ion
P-ATPase	phospholipid
P-ATPase	plasma proton
P-ATPase	sodium ion:potassium ion antiporter
P-ATPase	spermidine/putrescine
P-ATPase	zinc/cadmium/cobalt ion
PCC
PCC	multidrug
PCC	multidrug/exoprotein? (EcsBA homolog)
PCC	potassium ion
PCC	potassium ion channel
PCC	transient receptor potential calcium ion channel
Pho1
PiT	phosphate
PNaS	sodium ion:phosphate symporter
POT	multidrug efflux
POT	proton:dipeptide/tripeptide symporter
PPI2	lead uptake
Presenilin
Presenilin	archaeal calcium ion channel (Presenilin homolog)
PUP	peptide uptake
Pyocin R2	phage P2 tail fiber protein
RFC
RFC	multidrug efflux
RhtB	amino acid efflux
RIR-CaC	calcium ion channel
RND	cobalt/zinc/cadmium ion efflux (HME subfamily)
RND	multidrug efflux
RND	multidrug/solvent efflux (HAE1 subfamily)
RND	multidrug/solvent efflux (HAE3 subfamily)
RND	multidrug/solvent efflux (MmpL homolog/HAE2 subfamily)
RND	Patched (Ptc) segmentation polarity protein homolog
RND	protein export (SecDF)
SSPTS	cellobiose
SSPTS	mannose/fructose
SSS	sodium ion:proline symporter
SulP	sulfate
Tat	protein export
TDT	tellurite
TerC	tellurium ion efflux
ThrE
TRAP-T	C4-dicarboxylate
TRIC
Trk	potassium ion uptake
TRP-CC
TRP-CC	D-galactose/galactoside
TRP-CC	potassium ion channel
TRP-CC	sugar
TRP-CC	transient receptor potential calcium ion channel
UBS1
UBS1	sodium ion/?
UT	urea
VIC
VIC	glycine betaine/L-proline
VIC	hemolysin C (HlyC) homolog
VIC	multidrug efflux
VIC	multidrug/exoprotein? (EcsBA homolog)
VIC	potassium ion channel
VIC	transient receptor potential calcium ion channel
VIT
VIT	vacuolar iron uptake transporter homolog
YggT	?
YhaG	tryptophan uptake
ZIP	zinc ion
