# Supplementary material for: Genome-resolved biogeography of Phaeocystales, cosmopolitan bloom-forming algae
Source: Nat Commun. 2025 Sep 29;16:8559. doi: 10.1038/s41467-025-63565-1 (PMC12480563; doi:10.1038/s41467-025-63565-1)
Supplement: Supplementary file 15 — Source Data [file 41467_2025_63565_MOESM15_ESM.xlsx]

## Sheet: Fig 1a
Fig. 1a
	biomass	from Buitenhuis et al 2013, Table 2
		PFT	mean pct	median pct
		Macrozooplankton	9.4	0.9
		Pteropods	2.9	0
		Mesozooplankton	6.1	12.5
		Foraminifers	0	0
		Microzooplankton	9.4	14
		Picohetero	8.2	29.9
		Diatoms	16.7	7.8
		Phaeocystis	28.6	9.8
		Coccolithophores	0.4	0.2
		Diazotrophs	5.6	0.1
		Picophytoplakton	12.8	24.6
	amplicons	NCOG/CCE-LTER data, this study; MATOU data, https://www.genoscope.cns.fr/tara/
			NCOG		MATOU-metaG		MATOU-metaT
			reads	%	occurrence	%	occurrence	%
		Phaeocystales	134770648	7.3	0.01668	4.5	0.00551	1.1
		Coccolithophora	61766573	3.4	0.00926	2.5	0.00353	0.7
		Prymnesiales	80408736	4.4	0.00523	1.4	0.00348	0.7
		OtherHapto	2898994	0.2	0.00865	2.3	0.00827	1.7
		Viridiplantae	458104191	24.9	0.02973	8.1	0.01341	2.7
		Cryptophyceae	40815079	2.2	0.00208	0.6	0.00177	0.4
		Dinophyceae	256729001	14	0.0054	1.5	0.03355	6.7
		Pelagomonas	83943462	4.6	0.03819	10.4	0.00979	2
		diatoms	78193613	4.2	0.01144	3.1	0.0146	2.9
		OtherOchro	75143626	4.1	0.01767	4.8	0.00781	1.6
		OtherAlgae	18941784	1	0.0005	0.1	0.00092	0.2
		OtherEuk	548531904	29.8	0.22374	60.7	0.397	79.5
	metasequencing	this study
		NCOG			pole2pole			Tara metaG			Tara metaT
		totalreads	aligned	Sample ID	totalreads	aligned	Sample ID	totalreads	aligned	Biosample ID	totalreads	aligned	Biosample ID
		24140182	324982	NR0001	48017264	118014	ANT-10_RNA	64298223	66681.5	SAMEA2189650	129259733	334788	SAMEA2591060
		27372610	243650	NR0002	43322638	174646	ANT-11_RNA	56587548	122400	SAMEA2189652	172368575	671611	SAMEA2591077
		29826253	650494	NR0003	59190619	139774	ANT-12_RNA	68515289	49468	SAMEA2189654	134313519	1.3784e+06	SAMEA2591078
		31061346	703174	NR0004	54082451	184184	ANT-13_RNA	79924639	141930	SAMEA2189665	209116088	1.93424e+06	SAMEA2591093
		26764465	127733	NR0005	37479934	151524	ANT-14_RNA	199344327	127686	SAMEA2189666	7830569	3948	SAMEA2591096
		27588372	375971	NR0006	91449495	2.59492e+06	ANT-15_RNA	86987246	159881	SAMEA2189667	207076761	1.89093e+06	SAMEA2591103
		30282480	441021	NR0007	57620579	130842	ANT-16_RNA	86099866	73091.5	SAMEA2189668	13248825	4763.5	SAMEA2591106
		29451224	342807	NR0008	35267961	42237	ANT-1_RNA	185373213	232296	SAMEA2189669	172587027	199170	SAMEA2591116
		18445847	106782	NR0009	41872850	103391	ANT-2_RNA	300943757	2176722	SAMEA2189670	3652410	13009	SAMEA2591117
		13979739	255874	NR0010	44715118	125582	ANT-3_RNA	107601477	93358	SAMEA2189671	6300076	12686	SAMEA2591130
		31427967	170787	NR0011	35530847	112428	ANT-4_RNA	68121499	160690	SAMEA2189672	1946493	960.5	SAMEA2591131
		20480943	597035	NR0012	53280608	75167.5	ANT-5_RNA	201318051	311646	SAMEA2591063	218960849	169209	SAMEA2611379
		27322372	192242	NR0013	56465845	147468	ANT-7_RNA	197279706	938239	SAMEA2591077	160073945	34498	SAMEA2611380
		20021204	111580	NR0014	39570091	119464	ANT-8_RNA	212140358	992600	SAMEA2591082	193748566	52672.5	SAMEA2611381
		26889936	242075	NR0015	46548591	111008	ANT-9_RNA	198522116	2988662	SAMEA2591093	214321492	165258	SAMEA2611383
		24356329	348396	NR0016	66141997	135701	ARK-118M_RNA	204887834	1.32646e+06	SAMEA2591094	212468475	53580	SAMEA2611384
		26904713	8333	NR0017	52897789	260890	ARK-120M_RNA	254305326	3554158	SAMEA2591103	206658957	55167	SAMEA2611385
		34711764	227110	NR0023	62541715	104942	ARK-122M_RNA	206600171	1584441	SAMEA2591104	210175124	2336885	SAMEA2619396
		24335378	94496	NR0024	47795734	7.55597e+06	ARK-130M_RNA	215014987	1.7174e+06	SAMEA2591115	172118257	4112338	SAMEA2619398
		29025873	6125	NR0025	39637487	7239282	ARK-132M_RNA	155356395	677823	SAMEA2591116	207627369	102818	SAMEA2619419
		28876448	157887	NR0027	45096024	3.50184e+06	ARK-132S_RNA	213448308	1.50427e+06	SAMEA2591128	199895092	158168	SAMEA2619421
		30316933	987722	NR0028	35608898	4547428	ARK-135M_RNA	212889000	1.03193e+06	SAMEA2591129	146755843	1852822	SAMEA2619623
		26050317	9454	NR0029	46270655	1056226	ARK-149M_RNA	233696593	357595	SAMEA2611378	171859934	3731345	SAMEA2619675
		27730278	75053	NR0031	56221923	6001255	ARK-15M_RNA	213841498	2.1223e+06	SAMEA2611379	186240486	1509789	SAMEA2619676
		30680633	161212	NR0032	46560673	679501	ARK-1M_RNA	223830672	921640	SAMEA2611380	161489681	627134	SAMEA2619684
		23751413	8746	NR0033	40040687	583752	ARK-1S_RNA	242627551	575640	SAMEA2611381	135024071	442508	SAMEA2619685
		28076406	145921	NR0035	59699484	154120	ARK-20M_RNA	219480852	871238	SAMEA2611382	211235834	1905878	SAMEA2619745
		27876178	175201	NR0036	47496989	3285451	ARK-27M_RNA	179472085	807102	SAMEA2611383	174542537	707844	SAMEA2619746
		23072093	7340	NR0037	42863179	1.29932e+06	ARK-2M_RNA	149724616	799956	SAMEA2611384	215459179	1.54771e+06	SAMEA2619754
		19700752	4089	NR0038	47278964	1.23637e+06	ARK-2S_RNA	215234081	617548	SAMEA2611385	190578793	84411.5	SAMEA2619755
		26945510	96520	NR0039	61542276	4932837	ARK-37M_RNA	181437081	1.81067e+06	SAMEA2619396	148300981	662131	SAMEA2619777
		25025613	303044	NR0040	50493131	127420	ARK-3M_RNA	186521704	479386	SAMEA2619398	175780243	29180.5	SAMEA2619778
		24546515	2515	NR0041	56366213	124284	ARK-3S_RNA	184829942	3.56765e+06	SAMEA2619419	162197563	932052	SAMEA2619788
		22845664	182759	NR0042	47614585	6.4644e+06	ARK-51M_RNA	205747337	120958	SAMEA2619421	173170079	633860	SAMEA2619789
		22371277	246166	NR0043	47455020	10542322	ARK-55S_RNA	166057516	3503348	SAMEA2619505	182462985	1.47783e+06	SAMEA2619943
		25712396	8804	NR0044	85096807	1664703	ARK-5M_RNA	215426495	1129235	SAMEA2619507	181653103	1445267	SAMEA2619958
		23310539	308782	NR0046	44895360	1.63647e+06	ARK-61M_RNA	192979647	1118902	SAMEA2619522	165818249	4.14352e+07	SAMEA2619959
		24778074	326790	NR0047	39733681	3847930	ARK-63M_RNA	183487302	6443.5	SAMEA2619623	186678569	2.25364e+06	SAMEA2620071
		26998864	97314	NR0048	152748531	3.02415e+06	ARK-7M_RNA	168978860	1.89159e+06	SAMEA2619675	141497293	1.83063e+07	SAMEA2620072
		22690974	155214	NR0049	49524266	8.07664e+06	ARK-87M_RNA	182836931	919139	SAMEA2619676	131444933	781602	SAMEA2620089
		32381941	150104	NR0052	49451945	2.68764e+06	ARK-8M_RNA	172313724	1.20767e+06	SAMEA2619684	127069915	845909	SAMEA2620204
		28002154	537829	NR0053	67815080	2322923	PS103-11_RNA	176382416	416238	SAMEA2619685	150297544	107404	SAMEA2620205
		15907257	2661	NR0054	58420758	2.67459e+06	PS103-14_RNA	205419622	1823723	SAMEA2619745	200722904	1.23668e+06	SAMEA2620378
		24229349	115923	NR0056	87686731	1221274	PS103-17_RNA	152747480	454248	SAMEA2619746	156246157	306079	SAMEA2620379
		19197331	208597	NR0057	48588903	843017	PS103-1R1_RNA	161253354	1.23099e+06	SAMEA2619754	202099438	512892	SAMEA2620418
		11199504	2417	NR0058	59562250	1.0462e+06	PS103-23_RNA	161449029	627452	SAMEA2619755	191317468	840930	SAMEA2620500
		29394668	140569	NR0060	66370208	264446	PS103-27_RNA	185404639	1.84468e+06	SAMEA2619777	124065613	1.64042e+06	SAMEA2620523
		25101166	249364	NR0061	60157028	501950	PS103-29_RNA	175924502	185738	SAMEA2619778	135529382	2852631	SAMEA2620526
		20073738	3474	NR0062	65307438	543042	PS103-2R1_RNA	175133260	1.57639e+06	SAMEA2619788	152614979	990742	SAMEA2620556
		26284258	55428	NR0064	117243451	1.2509e+06	PS103-3R1_RNA	184820422	50343	SAMEA2619789	150812588	781522	SAMEA2620581
		24290575	207720	NR0065	89595454	2.10144e+06	PS103-4R2_RNA	156807213	2118514	SAMEA2619811	120351025	371935	SAMEA2620802
		17728597	491	NR0066	50488063	1180917	PS103-59_RNA	150373231	663542	SAMEA2619832	130022090	1117125	SAMEA2620846
		25432494	109704	NR0068	56043143	1.02827e+06	PS103-5R1_RNA	195018314	2998688	SAMEA2619850	181297880	4172696	SAMEA2620865
		26185871	321317	NR0069	66358025	444565	PS103-6_RNA	156799389	2568877	SAMEA2619916	168337601	1.22736e+06	SAMEA2620871
		26871942	120444	NR0072	57027912	2.79751e+06	PS103-7_RNA	183083265	6.10211e+06	SAMEA2619917	165102164	1.74181e+07	SAMEA2620907
		27120155	178632	NR0073	43770100	181300	S0_RNA	176013855	142100	SAMEA2619918	157195625	1301742	SAMEA2620939
		27023687	127976	NR0076	44307528	325101	S11_RNA	150050385	1573375	SAMEA2619943	143811442	33581	SAMEA2620941
		25077240	282450	NR0077	43057994	446767	S13_RNA	155743465	2.11719e+06	SAMEA2619958	146515464	2185871	SAMEA2620959
		38234798	384475	NR0080	34060160	1065707	S15_RNA	361723462	934	SAMEA2619959	165087031	152004	SAMEA2620961
		27540812	378577	NR0081	49503578	893343	S17_RNA	152608168	2.50506e+06	SAMEA2620071	147095476	1.32383e+07	SAMEA2620988
		25856845	96333	NR0084	57816294	1141991	S18_RNA	360520254	12321	SAMEA2620072	158295115	4.31999e+06	SAMEA2621029
		25785093	162957	NR0085	33345014	207934	S1_RNA	193956529	1.99295e+06	SAMEA2620084	187043604	3239532	SAMEA2621048
		40649335	3910	NR0086	41968273	248786	S2-C18_RNA	181139957	2.59969e+06	SAMEA2620089	157188416	1.14821e+06	SAMEA2621055
		29412771	105646	NR0087	39200494	257034	S2-C1_RNA	197960850	1.71302e+06	SAMEA2620204	170366429	1.48136e+06	SAMEA2621082
		23230359	67814	NR0088	46353236	205197	S20_RNA	334705228	70397	SAMEA2620205	54119233	126838	SAMEA2621136
		27168703	158136	NR0091	33216383	291650	S21_RNA	145573797	1.18597e+06	SAMEA2620249	146006783	706627	SAMEA2621169
		34327627	1137523	NR0092	43129149	142847	S23_RNA	175710412	4769069	SAMEA2620267	127392110	575062	SAMEA2621198
		27513512	4423	NR0093	41900361	907940	S25_RNA	189897479	1256661	SAMEA2620354	109508189	506704	SAMEA2621218
		27255954	200353	NR0095	51167568	1.39507e+06	S27_RNA	181562872	637258	SAMEA2620355	103668595	538064	SAMEA2621254
		24942466	415551	NR0096	42852703	915789	S29_RNA	181813582	1370471	SAMEA2620418	138253743	1.09584e+06	SAMEA2621274
		30119594	10938	NR0097	22449147	888914	S30_RNA	176152345	1635162	SAMEA2620503	156635717	882369	SAMEA2621315
		23216832	59394	NR0100	20695129	678122	S32_RNA	193237823	633886	SAMEA2620505	148716014	11409839	SAMEA2621337
		29786796	101586	NR0101	35608746	190164	S3_RNA	145506236	598868	SAMEA2620506	146459284	832032	SAMEA2621339
		46630034	3609	NR0102	39178664	283944	S5-C27_RNA	182949934	3.63337e+06	SAMEA2620527	189081049	2175996	SAMEA2621362
		27237127	229634	NR0104	52180504	492338	S7_RNA	167019667	579516	SAMEA2620528	88290520	475452	SAMEA2621378
		35585380	10460	NR0105	52426924	259058	S9_RNA	149433864	301008	SAMEA2620530	159869247	19603410	SAMEA2621412
		30924059	278409	NR0107				189207003	3.88798e+06	SAMEA2620556	121689099	10428590	SAMEA2621423
		26190978	417473	NR0108				154552990	3.04347e+06	SAMEA2620581	131856457	1051874	SAMEA2621440
		32551998	5880	NR0109				199884125	8310	SAMEA2620583	188039709	2.25628e+07	SAMEA2621470
		22424454	173628	NR0110				165195300	2159917	SAMEA2620711	149401151	9.43026e+06	SAMEA2621475
		55851839	156311	NR0111				168855931	562710	SAMEA2620734	146705638	5755511	SAMEA2621498
		32385882	154442	NR0112				177411411	3.21219e+06	SAMEA2620745	176058051	3.15437e+07	SAMEA2621523
		31607001	450901	NR0113				145714747	754394	SAMEA2620756	170410204	6.60498e+06	SAMEA2621544
		29950317	9197	NR0114				162020176	2.22682e+06	SAMEA2620775	194564347	3.31087e+06	SAMEA2621772
		27512008	159000	NR0115				152583001	3127252	SAMEA2620802	176100321	7553193	SAMEA2621791
		24643038	195867	NR0116				149206429	4631868	SAMEA2620845	165250151	71818	SAMEA2621793
		38440363	338991	NR0119				184710276	22800	SAMEA2620847	144140278	76556.5	SAMEA2621795
		29441512	499601	NR0120				145100047	865758	SAMEA2620855	209833837	1.13531e+06	SAMEA2621823
		27906877	18891	NR0121				171203310	182128	SAMEA2620870	148274488	433376	SAMEA2621832
		35583269	874245	NR0123				166163493	148538	SAMEA2620871	167208247	3190771	SAMEA2622012
		25898304	592905	NR0124				135439143	754369	SAMEA2620890	155691160	1206777	SAMEA2622035
		20711952	5563	NR0125				139602723	3628156	SAMEA2620910	136471687	1922695	SAMEA2622039
		39239139	779411	NR0127				169684886	3021.5	SAMEA2620920	201761396	753662	SAMEA2622106
		30859527	650151	NR0128				124921222	2168878	SAMEA2620939	191910410	1446402	SAMEA2622130
		36389854	11248	NR0129				172785818	16917.5	SAMEA2620941	163498659	4.2465e+07	SAMEA2622132
		23383635	497667	NR0131				385619784	6.6582e+06	SAMEA2620959	188356058	826995	SAMEA2622184
		24665306	238891	NR0132				161184452	6449	SAMEA2620961	190746405	1063324	SAMEA2622230
		32291676	227164	NR0135				148415429	2.20909e+06	SAMEA2620988	154012088	48146.5	SAMEA2622232
		34772452	423404	NR0136				160606645	6.95866e+06	SAMEA2621029	184036045	857718	SAMEA2622325
		48980778	12231	NR0138				224703442	6.43533e+06	SAMEA2621048	186390352	672843	SAMEA2622345
		28739003	224971	NR0139				201849540	5.9871e+06	SAMEA2621049	141171633	878446	SAMEA2622463
		33130683	307167	NR0140				171268222	19836	SAMEA2621055	136201466	515800	SAMEA2622489
		24762853	14003	NR0141				131377324	4.11975e+06	SAMEA2621066	133487802	6.38317e+06	SAMEA2622490
		38017178	428296	NR0143				150778420	4371457	SAMEA2621082	148887100	841034	SAMEA2622661
		28503026	190485	NR0144				210038834	481202	SAMEA2621132	127165041	2962911	SAMEA2622914
		26735233	10761	NR0145				158173561	820996	SAMEA2621147	150335157	2.03216e+06	SAMEA2622936
		41614349	215381	NR0146				163810639	125400	SAMEA2621155	139673260	301714	SAMEA2623018
		31427151	168841	NR0147				165839753	4252738	SAMEA2621169	183006644	539142	SAMEA2623037
		29168910	16050	NR0148				201641399	1.98199e+06	SAMEA2621209	180236545	361152	SAMEA2623072
		38489734	254098	NR0150				182923198	3.29162e+06	SAMEA2621226	141578055	443586	SAMEA2623092
		29397946	130913	NR0151				160198173	955716	SAMEA2621265	192721074	2.61448e+06	SAMEA2623206
		33291347	15934	NR0152				173378692	5941701	SAMEA2621282	157592415	7.1488e+06	SAMEA2623228
		30507304	86014	NR0154				198703040	1467789	SAMEA2621315	186902930	1.53585e+06	SAMEA2623284
		24223855	357540	NR0155				211885748	2329560	SAMEA2621337	129138736	924682	SAMEA2623295
		35782714	10037	NR0156				209627621	417482	SAMEA2621339	130089183	445010	SAMEA2623350
		12186689	172347	NR0158				181491276	3.12871e+06	SAMEA2621362	213324726	1.67693e+06	SAMEA2623379
		28232691	479516	NR0159				177303646	1467908	SAMEA2621364	188899697	1812927	SAMEA2623419
		33828163	17011	NR0160				164642885	2.59125e+06	SAMEA2621388	189716601	2646679	SAMEA2623479
		27553235	18775	NR0161				206915789	1.82518e+07	SAMEA2621412	142406822	407205	SAMEA2623504
		28971265	89802	NR0162				167685465	18275.5	SAMEA2621439	152167132	48005.5	SAMEA2623506
		27375878	253452	NR0163				143014060	425970	SAMEA2621440	135303449	666336	SAMEA2623532
		24954698	10506	NR0164				159376214	4587	SAMEA2621442	121643656	472945	SAMEA2623552
		30199036	17377	NR0165				196784226	417382	SAMEA2621465	162135995	3217747	SAMEA2623641
		35631573	146286	NR0166				167855347	1.17711e+07	SAMEA2621470	170102771	5097212	SAMEA2623685
		32008789	211741	NR0167				193798384	12261	SAMEA2621474	167079075	3801030	SAMEA2623723
		21992156	7893	NR0168				187525521	6.73435e+06	SAMEA2621487	136981609	3179236	SAMEA2623734
		24326897	64551	NR0170				150679269	18081917	SAMEA2621498	130212744	2.07528e+06	SAMEA2623774
		20868173	101106	NR0171				142887585	2.53966e+07	SAMEA2621522	127323653	2965869	SAMEA2623817
		26097863	12515	NR0172				119669878	210152	SAMEA2621524	174525325	3.517e+06	SAMEA2623839
		24879349	20998	NR0174				177622604	65470687	SAMEA2621544	172099506	2106308	SAMEA2623861
		15779826	62390	NR0175				207782614	4.44542e+06	SAMEA2621583	136427031	519330	SAMEA2623872
		27838805	9304	NR0176				221403351	2.49732e+07	SAMEA2621609	174844236	3.18831e+06	SAMEA2623901
		15677991	74024	NR0178				150226038	6129199	SAMEA2621639	202273190	3.14639e+06	SAMEA2623958
		24445980	11999	NR0179				192479247	1.34157e+06	SAMEA2621641	153043782	75143.5	SAMEA2623961
		33212827	102196	NR0181				154829894	3.33035e+06	SAMEA2621643	178515464	39219.5	SAMEA2624980
		33976313	369376	NR0182				197019517	13224993	SAMEA2621696	170684026	69232.5	SAMEA2625587
		33961360	15926	NR0183				124537597	2160589	SAMEA2621724	185738743	121140	SAMEA2625588
		26316603	131723	NR0256				129463545	146372	SAMEA2621726	135095608	2.81733e+06	SAMEA2656955
		31644629	247884	NR0257				216350476	2.33884e+06	SAMEA2621791	176875973	22647.5	SAMEA2656956
		54575351	10524	NR0258				218418005	307888	SAMEA2621793	168511994	102130	SAMEA2656958
		45109462	622086	NR0260				191598199	192479	SAMEA2621794	182695370	65192	SAMEA2656959
		32536180	621857	NR0261				187647466	595917	SAMEA2621795	136062602	8323365	SAMEA2656960
		36937624	332816	NR0264				235156405	2977217	SAMEA2621823	178202812	9001	SAMEA2656961
		26340936	516403	NR0265				214752011	594764	SAMEA2621825	191773851	16255.5	SAMEA2656962
		31616490	19572	NR0266				252149434	3414	SAMEA2621827	160270371	21679.5	SAMEA2656964
		40692269	450510	NR0268				145270017	2.31972e+06	SAMEA2621844	148901286	268316	SAMEA2656965
		39518135	769486	NR0269				220451551	5080528	SAMEA2621854	140823961	4.56228e+06	SAMEA2656966
		25498731	171335	NR0272				184443073	644944	SAMEA2621855	188268432	79085.5	SAMEA2656967
		37559200	171457	NR0273				200809801	1.75958e+06	SAMEA2621872	140483059	153703	SAMEA2656968
		26740664	324755	NR0274				205722670	2240177	SAMEA2621894	194838456	7931	SAMEA2656969
		30780652	170506	NR0277				154829469	2810199	SAMEA2621897	184597198	77894.5	SAMEA2656971
		32297947	156427	NR0278				145152008	846811	SAMEA2622010	171029265	18469	SAMEA2656972
		37036935	109561	NR0280				125257952	444902	SAMEA2622012	203742688	686256	SAMEA2656973
		38520581	122002	NR0281				174694214	2904.5	SAMEA2622038	163331837	272370	SAMEA2656977
		28949725	17166	NR0282				159203585	3707	SAMEA2622039	192134040	12144841	SAMEA2656979
		39282158	211078	NR0284				204745036	2.22777e+06	SAMEA2622106	183211410	61970	SAMEA2656980
		36765650	492167	NR0285				142349291	2547766	SAMEA2622130	181813711	12562.5	SAMEA2656983
		31925572	132786	NR0288				163075729	10069	SAMEA2622132	188888716	82408	SAMEA2656984
		37626022	189476	NR0289				166013210	1.64996e+06	SAMEA2622184	190783773	99466	SAMEA2656988
		24544968	109526	NR0292				185810699	2.20153e+06	SAMEA2622230	158732901	959566	SAMEA2656991
		30378881	261733	NR0293				174887473	843242	SAMEA2622232	190764466	332088	SAMEA2656992
		25437823	241555	NR0297				147461492	2379205	SAMEA2622325	176872302	986704	SAMEA2656994
		26473581	53367	NR0298				131407477	1554147	SAMEA2622345	150933666	458654	SAMEA2656995
		9372332	7677	NR0300				127781830	1024008	SAMEA2622347	160080300	309287	SAMEA2656997
		16740685	112347	NR0301				170402100	1.73313e+06	SAMEA2622463	173092291	105490	SAMEA2656998
		31911022	98465	NR0304				174614037	787378	SAMEA2622465	199954989	121366	SAMEA2656999
		24849166	210165	NR0305				205631961	2667955	SAMEA2622489	190376210	241155	SAMEA2657000
		32174770	256000	NR0308				159336560	2002583	SAMEA2622490	150944493	546582	SAMEA2657003
		37353244	300910	NR0309				193025139	971024	SAMEA2622536	187045164	32985.5	SAMEA2657007
		29891236	193586	NR0310				189657711	385362	SAMEA2622538	182120117	160853	SAMEA2657008
		29709174	311412	NR0311				195015074	1.42186e+06	SAMEA2622561	173435430	174846	SAMEA2657009
		34684779	100756	NR0314				201784181	1794209	SAMEA2622605	127156207	2.14356e+06	SAMEA2657010
		30140906	295602	NR0315				164765911	2.96313e+06	SAMEA2622661	128213121	1.6117e+06	SAMEA2657013
		22128229	50648	NR0318				176263044	2934352	SAMEA2622699	168523749	118293	SAMEA2657014
		22661800	65263	NR0319				167298557	3919574	SAMEA2622875	145766308	146716	SAMEA2657015
		35357844	66653	NR0324				167107609	1.94447e+06	SAMEA2622894	188749996	262020	SAMEA2657016
		63665987	109999	NR0325				187133136	5710773	SAMEA2622914	189703639	50587	SAMEA2657019
		33644663	104193	NR0326				179741503	5.33754e+06	SAMEA2622936	157867426	513294	SAMEA2657020
		29833902	712088	NR0327				193358567	3.52927e+06	SAMEA2622957	193491409	44145.5	SAMEA2657023
		33864880	15924	NR0329				222526044	623944	SAMEA2622959	151708300	168782	SAMEA2657029
		30478378	130176	NR0330				213332360	3983782	SAMEA2622983	144895397	246329	SAMEA2657030
		30957959	176767	NR0331				177438558	1.41875e+06	SAMEA2623018	183240911	65319.5	SAMEA2657031
		34731210	226231	NR0332				182602580	1.61668e+06	SAMEA2623037	160623656	1671534	SAMEA2657033
		22184668	102358	NR0333				203861878	1641418	SAMEA2623072	186852094	13703.5	SAMEA2657034
		28009236	7468	NR0334				177177746	2586039	SAMEA2623092	138271384	1.66388e+06	SAMEA2657035
		41140486	529129	NR0344				239828483	2.17531e+06	SAMEA2623128	158873904	52018.5	SAMEA2657036
		37575616	217383	NR0345				171636109	3418067	SAMEA2623148	196393644	98851	SAMEA2657037
		29711929	32967	NR0346				167044110	3.19283e+06	SAMEA2623206	163280561	173810	SAMEA2657038
		31864478	594937	NR0352				177384065	2842014	SAMEA2623228	137963566	3.00357e+06	SAMEA2657042
		26400530	20558	NR0353				167889669	3.30562e+06	SAMEA2623284	196798403	51957.5	SAMEA2657044
		23102503	91488	NR0355				210660473	2.49107e+06	SAMEA2623304	145156147	1.11605e+06	SAMEA2657045
		25278101	276543	NR0356				179065844	2.34416e+06	SAMEA2623359	172050443	142073	SAMEA2657046
		23597313	14731	NR0357				226625745	4297276	SAMEA2623379	194256391	64657	SAMEA2657047
		18882437	39926	NR0359				211829291	3456384	SAMEA2623419	194567206	59059	SAMEA2657048
		8216679	25787	NR0360				199597133	1.24845e+06	SAMEA2623439	202066392	3812199	SAMEA2657049
		35615568	293499	NR0365				163847821	4234064	SAMEA2623479	151903160	462690	SAMEA2657050
		32138371	444838	NR0366				164724099	4.21507e+06	SAMEA2623504	159228390	3.18359e+06	SAMEA2657053
		20705717	35365	NR0367				150389878	5178.5	SAMEA2623506	181172603	165980	SAMEA2657060
		36809276	321845	NR0376				207655656	970442	SAMEA2623543	191524695	39212	SAMEA2657061
		33439475	595526	NR0377				195165961	3753148	SAMEA2623564	193307329	6606302	SAMEA2657062
		36248551	266190	NR0380				199146900	5.36368e+06	SAMEA2623641	173049643	608480	SAMEA2657063
		24578548	135691	NR0381				184299211	6.35236e+06	SAMEA2623685	185548957	39775.5	SAMEA2657065
		31199067	442342	NR0387				174076692	6.04402e+06	SAMEA2623743	133230537	2794806	SAMEA2657067
		20030683	385645	NR0388				260240579	5.59973e+06	SAMEA2623783	143187756	289715	SAMEA2657068
		18506366	6974	NR0389				206513982	9.31424e+06	SAMEA2623817	160481709	480876	SAMEA2657070
		47784984	20868	NR0390				213416557	8084953	SAMEA2623839	168391813	31915.5	SAMEA2657072
		36673591	136899	NR0395				170724674	3.88992e+06	SAMEA2623861	187782158	12950	SAMEA2657073
		42723791	191922	NR0396				215518694	6.2027e+06	SAMEA2623879	167575350	30088	SAMEA2657076
		34552343	21654	NR0397				168201472	4261133	SAMEA2623901	124103118	5376802	SAMEA2657077
		45964216	671017	NR0401				198180956	4.2946e+06	SAMEA2623958	131416426	2.38245e+06	SAMEA2657078
		43978531	433054	NR0402				202893356	826632	SAMEA2623961	151863511	72678	SAMEA2657079
		37485802	10801	NR0403				155977419	274339	SAMEA2656955	205052359	126186	SAMEA2657080
		40531539	19035	NR0404				136952513	638648	SAMEA2656956	179889371	60414	SAMEA2657082
		48382333	20577	NR0405				141865559	204228	SAMEA2656957	173083630	35407	SAMEA2657083
		27058153	143004	NR0406				177739058	1205027	SAMEA2656958	150263051	4.8826e+06	SAMEA2657086
		50824430	38728	NR0407				202825730	194643	SAMEA2656959	138190693	3147358	SAMEA2657087
		44397712	628199	NR0411				165363385	452560	SAMEA2656960	187500082	152520	SAMEA2657088
		46618750	872739	NR0412				158778293	227502	SAMEA2656961	180526666	49755	SAMEA2657090
		28067469	12345	NR0413				170847697	412336	SAMEA2656962	173055410	60966.5	SAMEA2657091
		46115489	618449	NR0415				172292076	538838	SAMEA2656963	175236640	163160	SAMEA2657092
		40762134	1079735	NR0416				139940874	158392	SAMEA2656964	152899474	4.2949e+07	SAMEA2657094
		35931972	766035	NR0419				353797572	19798	SAMEA2656965	138301672	319868	SAMEA2657096
		37836370	1006933	NR0420				181318906	25977	SAMEA2656966	169213137	3306216	SAMEA2657097
		29231787	25112	NR0421				158658999	450054	SAMEA2656967	152581037	512550	SAMEA2657098
		48373100	1155361	NR0423				161559760	261406	SAMEA2656968	175524344	55833	SAMEA2657100
		32315756	23654	NR0424				165124592	35637	SAMEA2656969	135376384	110897	SAMEA2657101
		44990613	367408	NR0428				189504833	123850	SAMEA2656970	148807047	725196	SAMEA2657102
		38905413	645818	NR0429				177591158	451735	SAMEA2656971	200291337	102746	SAMEA2657103
		33556812	154685	NR0432				162051394	201328	SAMEA2656972	143642620	6.37364e+06	SAMEA2657104
		38861620	128036	NR0433				168956280	1.03609e+06	SAMEA2656973	184446486	89084.5	SAMEA2657106
		29195249	15413	NR0434				168355961	176178	SAMEA2656974	163033616	232776	SAMEA2657107
		21373226	130628	NR0441				143602482	433202	SAMEA2656977	139748014	24656	SAMEA2657108
		20053539	100616	NR0442				144511079	258182	SAMEA2656979	167562486	298682	SAMEA2657110
		25125589	9534	NR0443				203569971	622060	SAMEA2656980	188513919	3.299e+06	SAMEA2661639
		36601788	3422501	NR0445				170491399	239788	SAMEA2656983	187899348	102483	SAMEA2730594
		41643354	4544501	NR0446				185749512	332142	SAMEA2656984	162693040	347640	SAMEA2730652
		39913532	169565	NR0451				161077049	339996	SAMEA2656985	192538494	71701	SAMEA2730657
		25692318	453314	NR0452				194187057	596864	SAMEA2656987	154941932	2306750	SAMEA2730769
		30794275	417130	NR0455				171639640	377356	SAMEA2656988	142307948	261804	SAMEA2730799
		33615304	612363	NR0456				188359817	79968.5	SAMEA2656989	185056047	709488	SAMEA2730804
		27036068	143499	NR0459				165706572	839308	SAMEA2656991	214742764	100970	SAMEA2730834
		20993041	209745	NR0460				181337924	525443	SAMEA2656992	134582849	27041.5	SAMEA2730839
		22727596	19175	NR0461				101354661	154230	SAMEA2656993	195983620	40924.5	SAMEA2730869
		17906812	101617	NR0468				160658646	2.51758e+06	SAMEA2656994	187820260	63934.5	SAMEA2730873
		24731177	192467	NR0469				170532742	786726	SAMEA2656995	149204030	229560	SAMEA2730877
		23765215	19016	NR0470				145430562	11223.5	SAMEA2656997	149813512	5.58558e+06	SAMEA2730898
		28690869	195602	NR0473				196185855	537124	SAMEA2656998	145011776	1.64935e+06	SAMEA2730900
		36297553	238315	NR0474				158887852	222497	SAMEA2656999	194728146	78733	SAMEA2730918
		25863213	24518	NR0475				151045346	541064	SAMEA2657000	194728455	46755.5	SAMEA2730939
		34788535	157780	NR0477				113273579	127832	SAMEA2657001	164714419	457341	SAMEA2730950
		36063930	878975	NR0478				150487589	171279	SAMEA2657003	187693756	101546	SAMEA2730956
		31884214	348518	NR0481				175261611	1.82012e+06	SAMEA2657004	220943917	134695	SAMEA2730960
		30183288	460047	NR0482				148423719	248836	SAMEA2657007	161952705	909616	SAMEA2730995
		34448881	163120	NR0485				128172285	518080	SAMEA2657008	176564803	299036	SAMEA2731026
		26896291	380907	NR0486				176005636	15698.5	SAMEA2657009	218409137	61396	SAMEA2731031
		39808925	365734	NR0500				141314528	1.59178e+06	SAMEA2657010	163531542	1382035	SAMEA2731035
		27453028	366988	NR0501				154870650	290900	SAMEA2657013	185371126	486760	SAMEA2731167
		23846566	27921	NR0502				149854345	540940	SAMEA2657014	160717694	386094	SAMEA2731338
		21786964	27324	NR0503				193608936	105208	SAMEA2657015	191275468	106282	SAMEA2731634
		43240070	794014	NR0504				173436691	480990	SAMEA2657016	161621615	153206	SAMEA2731641
		47036395	615252	NR0505				141258551	63853	SAMEA2657017	200721180	22956.5	SAMEA2731672
		23561232	45060	NR0506				151897408	314956	SAMEA2657019	186036416	439003	SAMEA2731674
		21535181	32315	NR0507				161898206	286350	SAMEA2657020	158231895	1108272	SAMEA2731714
		38406219	145461	NR0508				166132832	533980	SAMEA2657023	129677958	20290	SAMEA2731784
		32652299	333431	NR0509				146783743	556006	SAMEA2657026	174086808	41741	SAMEA2731788
		22151795	40593	NR0510				149564209	939224	SAMEA2657029	130634719	76079.5	SAMEA2731821
		41684276	300847	NR0513				224935742	887717	SAMEA2657030	171969979	237041	SAMEA2731846
		35696226	244227	NR0514				157962460	358394	SAMEA2657031	143166018	300335	SAMEA2731851
		30736983	409818	NR0515				143308025	4735212	SAMEA2657033	198647286	137722	SAMEA2731859
		39470237	525915	NR0516				152552501	221786	SAMEA2657034	198530657	52896.5	SAMEA2731893
		23553288	31678	NR0517				155037795	3135465	SAMEA2657035	142976317	3.03656e+06	SAMEA2731900
		18636965	23763	NR0518				169057963	399760	SAMEA2657036	167625454	282410	SAMEA2731945
		31459459	257544	NR0524				161886213	243052	SAMEA2657037	116730838	2.12025e+06	SAMEA2731987
		29118237	337814	NR0525				166714429	356044	SAMEA2657038	134200514	100836	SAMEA2731992
		23807995	30405	NR0526				159611273	621828	SAMEA2657039	181754301	37474	SAMEA2731996
		17592365	23562	NR0527				163296018	1120977	SAMEA2657040	140830859	111980	SAMEA2731999
		34542155	290696	NR0528				173034306	378510	SAMEA2657042	141333078	29006	SAMEA2732005
		33609732	254004	NR0529				130879075	299546	SAMEA2657044	137018058	1452075	SAMEA2732035
		37670589	33276	NR0530				146817159	68232	SAMEA2657045	158342612	78650	SAMEA2732042
		20409562	20958	NR0531				112977235	235705	SAMEA2657046	192242667	49339	SAMEA2732044
		22432139	52209	NR0532				190993327	308260	SAMEA2657047	146410095	36409	SAMEA2732052
		15671077	193051	NR0533				156303633	515175	SAMEA2657048	203777028	37381.5	SAMEA2732056
		23041015	23286	NR0534				171108091	1.85302e+06	SAMEA2657049	161088495	5323882	SAMEA2732058
		27911255	26678	NR0535				161030459	2952	SAMEA2657050	206928620	20063	SAMEA2732073
		23582815	42300	NR0536				182315399	300070	SAMEA2657052	163642584	198990	SAMEA2732077
		31606300	29533	NR0537				186645843	261074	SAMEA2657053	161134689	93613	SAMEA2732085
		23568054	34429	NR0538				148816420	366328	SAMEA2657054	179924821	66821	SAMEA2732088
		33898857	162538	NR0539				183583342	281550	SAMEA2657056	173697543	113094	SAMEA2732095
		26273168	111488	NR0540				129677590	414144	SAMEA2657060	190285819	76558.5	SAMEA2732099
		27999026	451946	NR0541				183453522	437238	SAMEA2657061	153189814	673057	SAMEA2732135
		22923244	29886	NR0542				158264224	602756	SAMEA2657062	199915364	172496	SAMEA2732139
		29906725	95882	NR0543				144519425	774856	SAMEA2657063	180884905	100970	SAMEA2732192
		21972792	111140	NR0544				140527309	311312	SAMEA2657064	194408428	304576	SAMEA2732214
		35791050	194885	NR0545				154802918	297060	SAMEA2657065	208273522	42005.5	SAMEA2732231
		26896079	25484	NR0546				137618710	803048	SAMEA2657067	177552779	62862.5	SAMEA2732245
		25104727	46954	NR0547				174157540	338580	SAMEA2657068	198084281	84097.5	SAMEA2732299
		39233900	174945	NR0548				152687763	778177	SAMEA2657070	177618576	16591.5	SAMEA2732321
		37211349	507559	NR0549				163346996	381009	SAMEA2657072	197270679	43020.5	SAMEA2732344
		20882334	25330	NR0550				180158284	210656	SAMEA2657073	220632335	73545	SAMEA2732378
		24579148	122982	NR0551				171897932	393768	SAMEA2657075	172894476	1606273	SAMEA2732399
		24651489	114612	NR0552				148437839	278895	SAMEA2657076	183218440	230020	SAMEA2732401
		26635251	25828	NR0553				178828070	503430	SAMEA2657077	162788895	96456.5	SAMEA2732412
		22027651	37989	NR0554				149960260	5368965	SAMEA2657078	198421836	9.78906e+06	SAMEA2732415
		32768103	129607	NR0555				145646323	229592	SAMEA2657079	134816048	7368461	SAMEA2732453
		34204522	666637	NR0556				169987930	616960	SAMEA2657080	214120419	298748	SAMEA2732468
		27806746	30044	NR0557				170135604	366143	SAMEA2657082	138841783	1.54407e+06	SAMEA2732508
		30297053	28799	NR0558				154048935	344756	SAMEA2657083	212280303	113971	SAMEA2732530
								187323816	289488	SAMEA2657084	164048529	3651592	SAMEA2732536
								150462311	508970	SAMEA2657086	177037573	974346	SAMEA2732583
								186455331	874725	SAMEA2657087	169837356	2996344	SAMEA2732604
								115114969	613034	SAMEA2657088	181814859	94497.5	SAMEA2732607
								154545597	263062	SAMEA2657089	201877938	110902	SAMEA2732613
								181899094	86185	SAMEA2657090	183533491	232932	SAMEA2732628
								193792503	336742	SAMEA2657091	207227842	43040	SAMEA2732654
								160505815	302510	SAMEA2657092	213413768	234381	SAMEA2732658
								162823683	183106	SAMEA2657093	209859380	3187873	SAMEA2732696
								136145249	455035	SAMEA2657094	181850172	90879.5	SAMEA2732716
								175440986	1.45647e+06	SAMEA2657095	136020887	4.39788e+06	SAMEA2732729
								161229606	169484	SAMEA2657096	145116481	371613	SAMEA2732732
								177875773	131781	SAMEA2657097	156681717	139715	SAMEA2732736
								123333334	173902	SAMEA2657098	166968147	702945	SAMEA2732785
								162553265	321298	SAMEA2657099	199862077	107876	SAMEA2732790
								190257649	1211194	SAMEA2657100	178865357	46991.5	SAMEA2732797
								185478026	990675	SAMEA2657101	145257821	527294	SAMEA2732843
								147171426	348813	SAMEA2657102	145113872	6358950	SAMEA2732863
								154881058	489886	SAMEA2657103	191772902	111637	SAMEA2732866
								154546639	78127.5	SAMEA2657104	169303154	144321	SAMEA2732891
								197894844	801432	SAMEA2657106	208845118	68827	SAMEA2732906
								168205982	271066	SAMEA2657107	148358217	243142	SAMEA2732914
								138683779	265176	SAMEA2657108	157908697	51943.5	SAMEA2732932
								134314821	459139	SAMEA2657110	149710422	505516	SAMEA2732954
								203339468	431710	SAMEA2661639	148296977	4114570	SAMEA2732980
								199428698	661310	SAMEA2730447	184587549	337906	SAMEA2732983
								177284567	342660	SAMEA2730450	199591023	32772.5	SAMEA2732986
								176056374	1750630	SAMEA2730594	193906066	147762	SAMEA2732990
								167699618	372806	SAMEA2730625	178496219	245866	SAMEA2732994
								108721247	106981	SAMEA2730647	141557929	591992	SAMEA4396435
								176263128	552480	SAMEA2730652	121607670	1542415	SAMEA4396508
								185692569	403662	SAMEA2730657	83747903	3303658	SAMEA4396935
								141167395	308360	SAMEA2730769	103661661	9.52653e+06	SAMEA4396982
								158795907	666196	SAMEA2730773	100564632	4.08385e+07	SAMEA4397045
								138440102	523206	SAMEA2730804	123890631	250284	SAMEA4397112
								174307506	254944	SAMEA2730834	118187719	575061	SAMEA4397168
								205104910	362762	SAMEA2730839	115777740	206101	SAMEA4397249
								197245044	733550	SAMEA2730858	127395539	1070573	SAMEA4397289
								165868649	264560	SAMEA2730869	142953900	6.32118e+06	SAMEA4397324
								182182449	269928	SAMEA2730873	89772046	208572	SAMEA4397483
								165894837	1.60093e+06	SAMEA2730877	104465239	458720	SAMEA4397530
								166037265	249384	SAMEA2730888	143350816	874036	SAMEA4397580
								177406275	704096	SAMEA2730908	160815422	651064	SAMEA4397621
								138265479	573440	SAMEA2730909	149568704	2346175	SAMEA4397660
								180046742	266949	SAMEA2730918	143693854	2.5878e+06	SAMEA4397716
								155981594	268917	SAMEA2730939	88362886	323888	SAMEA4397768
								210012421	62865.5	SAMEA2730950	49190617	348138	SAMEA4397809
								159278207	208106	SAMEA2730956	93595039	428209	SAMEA4397853
								250982727	524090	SAMEA2730960	69958043	429959	SAMEA4397915
								147728766	299604	SAMEA2730995	122056129	943778	SAMEA4397942
								145982778	220064	SAMEA2731026	67421322	2239039	SAMEA4398022
								184881717	331371	SAMEA2731031	67700288	240384	SAMEA4398077
								165850984	468320	SAMEA2731035	97786996	288222	SAMEA4398105
								181366957	745584	SAMEA2731167	135365864	2.7263e+06	SAMEA4398187
								199483866	647868	SAMEA2731348	143356395	2241089	SAMEA4398261
								231445050	1188966	SAMEA2731356	116252383	3912828	SAMEA4398309
								183329514	192750	SAMEA2731359	81901417	490739	SAMEA4398381
								222723500	310326	SAMEA2731380	179585384	525134	SAMEA6864574
								153501020	397504	SAMEA2731419	168629428	139455	SAMEA6864575
								156845240	157088	SAMEA2731420	189447541	5616	SAMEA6864577
								149465819	403631	SAMEA2731434	184221525	25405.5	SAMEA6864578
								195814338	439590	SAMEA2731477	178106374	16944.5	SAMEA6864579
								162379525	165182	SAMEA2731517	179419896	37261	SAMEA6864580
								173680976	455224	SAMEA2731573	126202279	19907	SAMEA9437671
								205805450	824716	SAMEA2731613	175517497	237314	SAMEA9437676
								200549962	258352	SAMEA2731634	166109699	4116069	SAMEA9437678
								212022899	525632	SAMEA2731641	155660153	689630	SAMEA9437680
								195404249	173088	SAMEA2731672	39569204	5920870	SAMEA9437681
								199568169	2.0822e+06	SAMEA2731676	181445236	2.57025e+06	SAMEA9449158
								196750126	200777	SAMEA2731784	211054264	2764962	SAMEA9449159
								215592218	178146	SAMEA2731788	181099799	26936	SAMEA9449160
								179882811	1265285	SAMEA2731821	182841529	73964	SAMEA9449161
								229747479	338768	SAMEA2731846	186291026	221284	SAMEA9449163
								163347882	1.54308e+06	SAMEA2731851	190333407	1.13137e+07	SAMEA9449169
								180715497	668473	SAMEA2731859	161511189	1.2104e+07	SAMEA9449170
								171077838	812590	SAMEA2731883	163445420	64138	SAMEA9449171
								216861123	412208	SAMEA2731893	190015473	39877.5	SAMEA9449172
								195954088	213932	SAMEA2731900	219004167	5.79171e+07	SAMEA9449174
								213289601	764510	SAMEA2731923	174096275	8.81192e+07	SAMEA9449175
								148490426	624784	SAMEA2731938	186454470	1141113	SAMEA9449179
								162418857	142051	SAMEA2731945	185581366	297203	SAMEA9449181
								178680229	318927	SAMEA2731973	192365557	26992	SAMEA9449182
								168507451	826282	SAMEA2731974	182577735	30368.5	SAMEA9449184
								161441229	367602	SAMEA2731979	168800968	14514	SAMEA9449185
								152414413	682950	SAMEA2731982	190725069	11813.5	SAMEA9449187
								230046882	509025	SAMEA2731987	175735989	4639982	SAMEA9449190
								196952212	788740	SAMEA2731992	178786071	1.50408e+06	SAMEA9449191
								197423885	1.59774e+06	SAMEA2731999	189203425	146041	SAMEA9449192
								234859885	267529	SAMEA2732005	172148641	132432	SAMEA9449195
								190185931	355664	SAMEA2732026	175095864	219270	SAMEA9449196
								183907041	211897	SAMEA2732035	207942039	1.46958e+06	SAMEA9449200
								205122289	763740	SAMEA2732042	193110790	45205.5	SAMEA9449202
								193720886	284583	SAMEA2732052	182040512	37238.5	SAMEA9449205
								156027732	385447	SAMEA2732056	214539929	278378	SAMEA9449212
								155157070	243342	SAMEA2732058	175811738	26454	SAMEA9449213
								206166540	280344	SAMEA2732073	210545800	24885.5	SAMEA9449214
								173362994	985938	SAMEA2732085	209678995	22483	SAMEA9449215
								147102687	249274	SAMEA2732088	212703300	20559	SAMEA9449216
								187209156	903384	SAMEA2732095	194051799	1107236	SAMEA9449219
								205292121	364794	SAMEA2732099	200753308	3.81764e+06	SAMEA9449220
								198512816	1152484	SAMEA2732120	205385021	307785	SAMEA9449221
								221813911	710702	SAMEA2732135	169080869	3.53096e+06	SAMEA9449222
								162602270	650632	SAMEA2732139	215224089	1.6688e+06	SAMEA9449223
								215691398	578954	SAMEA2732192	192466898	1273078	SAMEA9449224
								159062893	272566	SAMEA2732208	180340625	10499	SAMEA9449226
								186501660	962659	SAMEA2732214	183112232	24862	SAMEA9449227
								235143878	284058	SAMEA2732231	170774021	4827.5	SAMEA9449228
								157581042	308837	SAMEA2732245	171822243	8670.5	SAMEA9449229
								197112100	1.09567e+06	SAMEA2732267	168281072	27053.5	SAMEA9449230
								197016229	679490	SAMEA2732277	206934224	48290.5	SAMEA9449231
								193144857	925046	SAMEA2732299	160392209	562830	SAMEA9449233
								211001654	127779	SAMEA2732304	172000317	12850	SAMEA9449234
								189370403	150979	SAMEA2732322	203852240	9011	SAMEA9449235
								210636174	351510	SAMEA2732344	179772809	1404852	SAMEA9449237
								181661425	1.01357e+06	SAMEA2732360	172498161	1683775	SAMEA9449239
								183009699	124610	SAMEA2732362	200799624	36367	SAMEA9449240
								182801991	528734	SAMEA2732363	209905556	27274.5	SAMEA9449241
								159364695	225741	SAMEA2732378	193544482	9815	SAMEA9449242
								225136430	681181	SAMEA2732399	195679464	12026	SAMEA9449243
								210016077	4073437	SAMEA2732401	178656764	20187	SAMEA9449246
								187544302	328900	SAMEA2732412	191461499	22119	SAMEA9449248
								146701264	8.00114e+06	SAMEA2732415	240323080	377480	SAMEA9449250
								179677717	6432227	SAMEA2732419	232231299	6.87843e+06	SAMEA9449251
								215328685	1191999	SAMEA2732425	241002681	227604	SAMEA9449252
								186292679	391360	SAMEA2732441	157535964	40632.5	SAMEA9449253
								164921595	14656	SAMEA2732453	228157334	70367.5	SAMEA9449254
								200116168	4417486	SAMEA2732468	181130614	18054	SAMEA9449255
								185473254	4.43024e+06	SAMEA2732484	160657425	95074	SAMEA9449259
								181131686	238863	SAMEA2732508	194754443	654460	SAMEA9449260
								221482479	2.8826e+06	SAMEA2732530	159920402	16174	SAMEA9449261
								144647179	5956283	SAMEA2732536	224013925	1.80308e+06	SAMEA9449265
								192295853	67387900	SAMEA2732543	161809175	7960.5	SAMEA9449266
								213590390	2.48754e+07	SAMEA2732581	238271790	2146195	SAMEA9449267
								184408703	199833	SAMEA2732604	177976446	11664.5	SAMEA9449268
								166125029	304333	SAMEA2732607	158748375	986682	SAMEA9449272
								211562032	269784	SAMEA2732613	165597017	20051	SAMEA9449273
								149912098	89408	SAMEA2732644	147291495	12476	SAMEA9449277
								194266420	269648	SAMEA2732648	138441193	1.15148e+06	SAMEA9449278
								158322959	307013	SAMEA2732654	4061211	3725	SAMN04943349
								173521199	458348	SAMEA2732658	2987249	1793.5	SAMN04943350
								138372544	383864	SAMEA2732691	12391616	59872.5	SAMN04943351
								206947153	1.33145e+06	SAMEA2732716	4900620	2994	SAMN04943352
								246705552	398056	SAMEA2732721	1293959	396	SAMN04943353
								247301066	287044	SAMEA2732729	2502683	1563.5	SAMN04943354
								205446523	1.02205e+06	SAMEA2732732	14506166	450502	SAMN04943355
								168430839	399478	SAMEA2732736	2772699	829	SAMN04943356
								144383923	131789	SAMEA2732768	1075925	386.5	SAMN04943357
								185740057	909988	SAMEA2732772	1298463	1260	SAMN04943358
								132502341	1.5495e+06	SAMEA2732773	10565319	294568	SAMN04943359
								232935824	252088	SAMEA2732785	3335376	695.5	SAMN04943360
								187331895	476846	SAMEA2732790	1303631	569.5	SAMN04943361
								191808126	239472	SAMEA2732797	1898080	4789	SAMN04943362
								162777902	936866	SAMEA2732834	2383287	6989.5	SAMN04943363
								190985332	616326	SAMEA2732838	12449027	221768	SAMN04943364
								181026146	1.56995e+06	SAMEA2732843	10907732	186.5	SAMN04943365
								194673471	1064107	SAMEA2732853	3217930	425.5	SAMN04943366
								167658517	661997	SAMEA2732857	4128824	4023.5	SAMN04943367
								158856549	569515	SAMEA2732861	5907605	29018.5	SAMN04943368
								227089741	284924	SAMEA2732863	14375441	575.5	SAMN04943369
								206515912	1.47856e+06	SAMEA2732866	2221961	1768	SAMN04943370
								147004410	879868	SAMEA2732891	2183606	4068.5	SAMN04943371
								175071651	178680	SAMEA2732895	7851697	38340	SAMN04943372
								183586910	608601	SAMEA2732902	8293633	249.5	SAMN04943373
								193685310	219347	SAMEA2732906	7252539	41	SAMN04943374
								172406172	371576	SAMEA2732910	4946550	381	SAMN04943375
								178827568	1500637	SAMEA2732914	10262237	16187	SAMN04943376
								192103440	1952470	SAMEA2732917	1110901	268.5	SAMN04943377
								117810535	837662	SAMEA2732923	24385837	13579	SAMN04943378
								171066352	205825	SAMEA2732932	1757686	2701.5	SAMN04943379
								144436265	294402	SAMEA2732968	11266776	24960.5	SAMN04943380
								178376645	297440	SAMEA2732974	13946404	46.5	SAMN04943381
								190221035	1.02937e+06	SAMEA2732980	2469797	783.5	SAMN04943382
								174798184	959784	SAMEA2732983	2185717	1261.5	SAMN04943383
								168751805	676486	SAMEA2732986	6356979	9384	SAMN04943384
								160865872	387929	SAMEA2732990	2974759	977.5	SAMN04943385
								179765093	1.29742e+06	SAMEA2732994	3414521	3105	SAMN04943386
								198840961	199356	SAMEA4396424	993621	925.5	SAMN04943387
								199936822	1933476	SAMEA4396431	5457412	16829.5	SAMN04943388
								173800833	1879963	SAMEA4396452	9473600	148	SAMN04943389
								178696751	326791	SAMEA4396496	4061699	658	SAMN04943390
								196366537	2.53019e+06	SAMEA4396505	8246444	5443.5	SAMN04943391
								182498235	354662	SAMEA4396525	12488178	25510	SAMN04943392
								156049319	558303	SAMEA4396532	1463211	259.5	SAMN04943393
								201466306	1576685	SAMEA4396538	3546255	5878	SAMN04943394
								178597987	19776277	SAMEA4396934	2097227	3104	SAMN04943395
								187275985	164152	SAMEA4396949	13243497	58079.5	SAMN04943396
								152617167	229107	SAMEA4396966	9074001	4146	SAMN04943397
								152217640	8.38445e+06	SAMEA4396971	5889028	14888	SAMN04943398
								207480280	19766233	SAMEA4396981	3594460	14857.5	SAMN04943399
								237397192	257420	SAMEA4396996	47806488	560560	SAMN04943400
								162494527	6997401	SAMEA4397034	12068231	40148	SAMN04943401
								172430758	3.71917e+07	SAMEA4397044	11223732	75831.5	SAMN04943402
								191098990	55823834	SAMEA4397059	16226063	48957.5	SAMN04943403
								140658259	71835.5	SAMEA4397101	36079905	68921.5	SAMN04943404
								181924761	993304	SAMEA4397110	14233983	105330	SAMN04943405
								165446868	688000	SAMEA4397129	10456870	19926.5	SAMN04943406
								216812013	1367287	SAMEA4397145	14867014	28495	SAMN04943407
								128749104	783405	SAMEA4397151	25401376	128538	SAMN04943408
								169732580	248707	SAMEA4397157	14854726	60664.5	SAMN04943409
								155161399	1.07239e+06	SAMEA4397163	13503940	7456	SAMN04943410
								192812113	595286	SAMEA4397184	78327617	64680.5	SAMN04943411
								171060937	114984	SAMEA4397239	17623325	69089	SAMN04943412
								160733287	1475543	SAMEA4397244	28094688	2153.5	SAMN04943413
								235890114	8678016	SAMEA4397265	10359369	47294	SAMN04943414
								168807967	1792499	SAMEA4397274	20202271	4522	SAMN04943415
								159022415	157498	SAMEA4397278
								227561206	6.38957e+06	SAMEA4397284
								193454013	673239	SAMEA4397305
								175787252	348184	SAMEA4397311
								141604048	2404602	SAMEA4397320
								207202709	1174969	SAMEA4397340
								223538305	560177	SAMEA4397348
								152128336	348768	SAMEA4397472
								161179344	2.45607e+06	SAMEA4397479
								186294539	594097	SAMEA4397500
								214718796	8858925	SAMEA4397507
								193060122	333670	SAMEA4397516
								175725538	2.20745e+06	SAMEA4397524
								153231514	253956	SAMEA4397544
								147998764	4892035	SAMEA4397553
								202195861	169728	SAMEA4397569
								213748946	4.68849e+06	SAMEA4397575
								172077046	2.36521e+06	SAMEA4397596
								226915582	10598788	SAMEA4397604
								169085968	128730	SAMEA4397611
								188447335	1.83967e+06	SAMEA4397617
								233719725	889081	SAMEA4397637
								163181118	940246	SAMEA4397645
								162173258	713612	SAMEA4397649
								164321900	1863481	SAMEA4397656
								180707033	160098	SAMEA4397676
								171494540	84684.5	SAMEA4397682
								190541023	6.04226e+06	SAMEA4397691
								177666344	2.94178e+06	SAMEA4397699
								141402525	804122	SAMEA4397705
								239437334	2.57639e+06	SAMEA4397712
								171007248	242336	SAMEA4397756
								166841251	601839	SAMEA4397763
								184362852	282420	SAMEA4397780
								198570229	585556	SAMEA4397788
								162365415	360580	SAMEA4397798
								176939678	2461918	SAMEA4397804
								249017914	201050	SAMEA4397825
								174177119	5601926	SAMEA4397835
								209509694	772650	SAMEA4397842
								195055985	2.26265e+06	SAMEA4397849
								207764107	162522	SAMEA4397869
								192799308	7494649	SAMEA4397878
								168615321	1.5366e+06	SAMEA4397887
								157185725	107528	SAMEA4397897
								201785066	149862	SAMEA4397903
								185689974	2413289	SAMEA4397910
								179990981	276892	SAMEA4397930
								167375680	2.07977e+06	SAMEA4397938
								153914880	183614	SAMEA4397958
								157567010	2452668	SAMEA4397965
								241042347	651810	SAMEA4398009
								166999275	6.17045e+06	SAMEA4398016
								162076095	117566	SAMEA4398039
								172666697	268352	SAMEA4398043
								155344871	380402	SAMEA4398055
								196945126	611270	SAMEA4398057
								205041521	222342	SAMEA4398067
								140958740	1521048	SAMEA4398074
								194170500	79052	SAMEA4398094
								175575803	1.79976e+06	SAMEA4398100
								179443043	196413	SAMEA4398122
								190831996	4593867	SAMEA4398144
								175961866	456445	SAMEA4398176
								138799498	1735195	SAMEA4398183
								150825097	106752	SAMEA4398204
								173849906	32489	SAMEA4398247
								149117071	1280635	SAMEA4398255
								216608056	104410	SAMEA4398278
								147769520	259072	SAMEA4398296
								199843525	2.85624e+06	SAMEA4398304
								187803403	98423.5	SAMEA4398326
								160480056	226898	SAMEA4398370
								179898376	1.92143e+06	SAMEA4398376
								172486725	158224	SAMEA4398397
								223300333	498330	SAMEA6864582
								223058371	573784	SAMEA6864583
								181915803	2.26622e+06	SAMEA6864584
								182303005	5.54237e+06	SAMEA6864585
								138512807	97881	SAMEA6864586
								182925026	1.01518e+06	SAMEA6864587

## Sheet: Fig 1b
Fig. 1b
		MATOU data, https://www.genoscope.cns.fr/tara/
		dsyB					Alma1
		Taxon	MATOU-ID	total occurrence			Taxon	MATOU-ID	total occurrence
		Phaeocystales	51379939	3.0282e-09			Phaeocystales	64930081	5.17278e-09
		Phaeocystales	45031354	8.50527e-09			Phaeocystales	111952521	7.66782e-09
		Phaeocystales	75897698	8.11232e-09			Phaeocystales	115515411	8.74992e-09
		Phaeocystales	86912035	8.73747e-09			Phaeocystales	115695320	5.47503e-09
		Phaeocystales	75836338	1.77204e-08			Phaeocystales	116183314	1.90475e-09
		Phaeocystales	97514430	1.61521e-08			Phaeocystales	115271395	1.04371e-09
		Phaeocystales	94671669	4.05088e-09			Phaeocystales	117060611	1.07762e-09
		Phaeocystales	45031355	6.30013e-09			Phaeocystales	116478529	2.70785e-09
		Phaeocystales	94568942	5.0616e-09			Phaeocystales	110238188	7.29431e-10
		Phaeocystales	59469862	8.4071e-09			Phaeocystales	4951217	1.26254e-09
		Phaeocystales	55060944	5.52983e-09			Phaeocystales	116451192	4.19493e-09
		Phaeocystales	55018136	4.04603e-09			Phaeocystales	54709004	1.05964e-09
		OtherHapto	56982556	4.0277e-09			Phaeocystales	116678922	7.11754e-09
		OtherHapto	48481783	8.77991e-09			Phaeocystales	114200762	8.1935e-09
		OtherHapto	98013107	5.16401e-10			Phaeocystales	32255430	9.80582e-09
		OtherHapto	49304899	8.14198e-09			Phaeocystales	109935410	5.3972e-09
		OtherHapto	82223217	4.73524e-09			Phaeocystales	116075504	7.33058e-10
		OtherHapto	48503207	9.20914e-09			Phaeocystales	111952520	4.38522e-09
		OtherHapto	49381367	1.12658e-09			Phaeocystales	110454323	5.16187e-09
		OtherHapto	27143003	3.7443e-09			Phaeocystales	41229290	9.84182e-09
		OtherHapto	54947393	5.85956e-09			Phaeocystales	115725183	9.13505e-09
		OtherHapto	54924253	6.13198e-09			Phaeocystales	54026392	3.38909e-09
		OtherHapto	86652232	5.39169e-10			Phaeocystales	109982457	3.36041e-09
		OtherHapto	109837363	5.23764e-09			Phaeocystales	35043802	1.9808e-08
		OtherHapto	45125198	5.44113e-09			Phaeocystales	115097159	4.74468e-09
		OtherHapto	5420905	1.60788e-09			Phaeocystales	111693962	3.94251e-09
		OtherHapto	50465106	9.19409e-09			Phaeocystales	115234066	1.93876e-09
		OtherHapto	111050469	2.43246e-09			Phaeocystales	116130542	2.5428e-09
		OtherHapto	48532253	1.66742e-08			Phaeocystales	48885559	1.8203e-08
		OtherHapto	21398495	2.09541e-08			Phaeocystales	64718211	9.76532e-09
		OtherHapto	40821446	1.3081e-08			Phaeocystales	110507179	3.22037e-09
		OtherHapto	88309171	2.20106e-09			Phaeocystales	18026210	1.41262e-08
		OtherHapto	52202306	2.65299e-09			Phaeocystales	109898596	9.23453e-09
		OtherHapto	51411547	2.80086e-09			Phaeocystales	6545747	1.01277e-08
		OtherHapto	54873586	4.59091e-09			Phaeocystales	41185972	1.14337e-08
		OtherHapto	102701001	2.00986e-08			Phaeocystales	32255428	8.2097e-09
		OtherHapto	109837362	1.15959e-08			Phaeocystales	5301708	6.23967e-09
		OtherHapto	44380771	1.48133e-09			Phaeocystales	6045738	5.81291e-09
		OtherHapto	5797158	9.44764e-10			Phaeocystales	116173032	2.77617e-09
		OtherHapto	5372526	2.69024e-09			Phaeocystales	5366570	1.09536e-08
		OtherHapto	48036790	5.14152e-09			Phaeocystales	114732674	5.17814e-09
		OtherHapto	44423403	2.30377e-09			Phaeocystales	115633419	1.48083e-08
		OtherHapto	19287869	6.85709e-10			Phaeocystales	35026627	8.54415e-09
		OtherHapto	29352071	7.31844e-09			Phaeocystales	114261722	6.15985e-09
		OtherHapto	43073120	5.11695e-09			Phaeocystales	5605061	4.25437e-09
		OtherHapto	64803697	1.86428e-09			Phaeocystales	116503754	1.36039e-09
		OtherHapto	50473378	1.06637e-08			Phaeocystales	116534711	1.06577e-09
		OtherHapto	50073847	1.56529e-08			Phaeocystales	101412382	6.84115e-10
		OtherHapto	40873525	9.03621e-09			Phaeocystales	116470708	2.9119e-09
		OtherHapto	51941773	1.58097e-09			Phaeocystales	65956290	1.71627e-08
		OtherHapto	109901617	7.30222e-09			Phaeocystales	62488078	1.78614e-08
		OtherHapto	29180199	4.84054e-09			Phaeocystales	114200761	3.92272e-09
		OtherHapto	29386561	5.27173e-09			Phaeocystales	32255429	3.58143e-08
		OtherHapto	5271510	7.58349e-09			Phaeocystales	114261721	5.81216e-09
		OtherHapto	94740159	5.95401e-09			Phaeocystales	5670671	2.88922e-09
		OtherHapto	29572586	6.80012e-09			Phaeocystales	37082823	9.60168e-09
		OtherHapto	50513095	2.84407e-09			Phaeocystales	64891075	4.69468e-09
		OtherHapto	54889649	6.65712e-09			Phaeocystales	109954449	1.21784e-08
		OtherHapto	27239928	5.91449e-09			Phaeocystales	113043054	1.12149e-08
		OtherHapto	86525547	4.44e-09			Phaeocystales	116511577	1.26161e-09
		OtherHapto	32980326	4.91126e-09			Phaeocystales	34935994	1.68529e-08
		OtherHapto	5676187	5.18936e-10			Phaeocystales	48464462	7.27703e-09
		OtherHapto	102730482	6.60738e-09			Phaeocystales	99550392	3.49006e-10
		OtherHapto	99541919	1.84946e-09			Phaeocystales	112561467	4.54187e-09
		OtherHapto	8995790	1.59425e-08			Phaeocystales	115899797	7.88235e-10
		OtherHapto	41275061	7.11877e-09			Phaeocystales	5362518	6.17728e-09
		OtherHapto	44368226	7.33935e-10			Phaeocystales	34815178	9.70448e-09
		OtherHapto	102860184	8.3349e-09			Phaeocystales	32382657	1.42456e-08
		OtherHapto	109850635	6.87492e-09			Phaeocystales	32666241	1.11308e-08
		OtherHapto	29394424	5.91937e-09			Phaeocystales	5394971	3.9882e-09
		OtherHapto	44582371	6.55561e-10			Phaeocystales	18883995	3.92588e-09
		OtherHapto	86724550	1.7879e-09			Isochrysidales	19193203	4.76097e-09
		OtherHapto	54968386	2.63955e-09			Isochrysidales	110914316	1.57941e-09
		OtherHapto	54850210	2.25226e-09			Isochrysidales	35137746	5.03238e-09
		OtherHapto	5428472	4.02886e-09			Isochrysidales	112398426	1.97201e-08
		OtherHapto	38774422	5.61938e-09			Isochrysidales	32207196	1.68338e-08
		OtherHapto	48474365	1.29606e-08			Isochrysidales	18738574	1.18941e-08
		OtherHapto	86400651	1.01996e-08			Isochrysidales	99982254	9.70974e-10
		OtherHapto	101152160	6.91604e-09			Isochrysidales	37244848	6.64591e-09
		OtherHapto	26974099	3.46776e-09			Isochrysidales	5312600	2.0495e-08
		OtherHapto	29344039	7.125e-09			Isochrysidales	90259044	1.86039e-09
		OtherHapto	104959858	3.78074e-09			Isochrysidales	52722302	6.58175e-09
		OtherHapto	51482865	4.11428e-09			Isochrysidales	90040349	1.28043e-09
		OtherHapto	54888445	5.0107e-09			Isochrysidales	25979388	7.13458e-09
		OtherHapto	45150571	1.37256e-08			Isochrysidales	5258057	1.88438e-08
		OtherHapto	45935881	2.61125e-09			Isochrysidales	32809923	1.36393e-08
		OtherHapto	44391059	6.54812e-09			Isochrysidales	5328044	3.02367e-09
		OtherHapto	48001343	1.53109e-08			Isochrysidales	86426290	3.25052e-09
		OtherHapto	51445655	6.88405e-10			Isochrysidales	45752771	1.04488e-08
		OtherHapto	29139421	8.02489e-09			Isochrysidales	116406359	1.48262e-08
		OtherHapto	99527467	2.06222e-09			Isochrysidales	116144682	2.3313e-09
		OtherHapto	74385542	1.69681e-09			Isochrysidales	45131914	8.36989e-09
		OtherHapto	45652458	4.19984e-09			Isochrysidales	51127382	7.69275e-09
		OtherHapto	102716483	2.80252e-09			Isochrysidales	78459062	1.22136e-09
		OtherHapto	86437287	7.97626e-09			Isochrysidales	64701824	3.80327e-09
		OtherHapto	4457576	4.06666e-09			Isochrysidales	54981834	7.80892e-09
		OtherHapto	51431032	1.50282e-08			Isochrysidales	8447876	8.35953e-09
		OtherHapto	109923800	1.48003e-09			Isochrysidales	116460509	2.93109e-09
		OtherHapto	32668541	3.82194e-09			Isochrysidales	40831275	1.39905e-08
		OtherHapto	54900732	3.33418e-09			Isochrysidales	27375699	7.51292e-09
		OtherHapto	5801047	6.57025e-10			Isochrysidales	51172880	1.48807e-09
		OtherHapto	1962720	1.20837e-09			Isochrysidales	5423961	1.84718e-08
		OtherHapto	111979934	3.27595e-09			Isochrysidales	1724369	1.79723e-08
		OtherHapto	94766136	3.75823e-09			Isochrysidales	26912535	7.76291e-09
		OtherHapto	4443041	2.88214e-09			Isochrysidales	26936138	1.31977e-08
		OtherHapto	29292551	2.44994e-09			OtherHapto	99187460	8.5767e-09
		OtherHapto	26980443	2.38162e-09			OtherHapto	47951768	5.37726e-09
		OtherHapto	50527890	9.6917e-09			OtherHapto	9931600	6.16143e-10
		Chlorophyta	14435890	1.80929e-08			OtherHapto	32343572	2.76265e-09
		Dinophyceae	24089601	1.14711e-09			OtherHapto	86783849	1.82079e-09
		Dinophyceae	18645423	2.44889e-08			OtherHapto	86267777	2.22415e-09
		Dinophyceae	27076422	6.4931e-09			OtherHapto	89351106	1.81219e-08
		Dinophyceae	53801563	1.14433e-08			OtherHapto	117046261	1.33531e-09
		Dinophyceae	58002564	2.46378e-09			OtherHapto	70384906	1.7758e-09
		Dinophyceae	80488725	8.7465e-09			OtherHapto	34877462	6.79493e-09
		Dinophyceae	62781035	3.41534e-09			OtherHapto	4744776	2.10113e-09
		Dinophyceae	56698745	1.93946e-09			OtherHapto	60201863	1.74253e-09
		Dinophyceae	81442007	5.94803e-10			OtherHapto	22197351	2.53051e-09
		Dinophyceae	15842216	3.33657e-09			OtherHapto	6721180	5.14598e-09
		Dinophyceae	90803752	1.48341e-08			OtherHapto	86755142	8.40175e-10
		Dinophyceae	50551942	2.32409e-09			OtherHapto	87098629	4.75575e-09
		Dinophyceae	56455321	3.87761e-09			OtherHapto	102974091	2.89755e-09
		Dinophyceae	96886295	2.76562e-09			OtherHapto	91760532	2.66267e-09
		Dinophyceae	29118873	7.32477e-09			OtherHapto	48925526	2.2198e-08
		Dinophyceae	44154792	2.54951e-09			OtherHapto	72602377	2.73034e-09
		Dinophyceae	72901238	7.88544e-09			OtherHapto	115290626	2.08119e-09
		Dinophyceae	96882134	5.09222e-09			OtherHapto	18278004	7.65505e-09
		Dinophyceae	95702112	9.01412e-09			OtherHapto	69486593	1.02149e-09
		Dinophyceae	55844265	9.04375e-09			OtherHapto	99198078	5.55115e-09
		Dinophyceae	86471063	7.13848e-09			OtherHapto	4684829	1.62694e-09
		Dinophyceae	73837005	9.4531e-09			OtherHapto	29870459	1.40791e-09
		Dinophyceae	100956042	5.98912e-09			OtherHapto	110032023	6.98154e-10
		Dinophyceae	55413452	3.81598e-09			OtherHapto	99993475	1.63023e-08
		Dinophyceae	84031150	1.32591e-09			OtherHapto	32419290	6.78296e-10
		Dinophyceae	13158706	7.38276e-10			OtherHapto	35801084	1.78798e-09
		Dinophyceae	112095195	1.14375e-09			OtherHapto	112032839	6.66575e-09
		Dinophyceae	72488023	2.05043e-09			OtherHapto	32415177	4.7204e-09
		Dinophyceae	87182967	7.31146e-09			OtherHapto	108300846	5.25862e-09
		Dinophyceae	45032420	6.59717e-09			OtherHapto	86847145	8.61039e-10
		Dinophyceae	104757674	3.51669e-09			OtherHapto	34027039	1.1442e-09
		Dinophyceae	1422436	1.06055e-08			OtherHapto	101008947	3.7958e-09
		Dinophyceae	106230283	2.42309e-09			OtherHapto	52946031	1.61459e-09
		Dinophyceae	83548745	1.15012e-08			OtherHapto	29041770	5.15302e-09
		Dinophyceae	63499062	3.70891e-09			OtherHapto	75384953	4.88987e-09
		Dinophyceae	4137925	6.64055e-09			OtherHapto	34877461	3.48809e-09
		Dinophyceae	61666806	2.61352e-09			OtherHapto	114681920	6.72524e-10
		Dinophyceae	104758935	5.26436e-09			OtherHapto	81052755	6.27318e-10
		Dinophyceae	97518349	1.22065e-09			OtherHapto	49748983	3.48389e-09
		Dinophyceae	19454151	3.97436e-09			OtherHapto	11690145	8.9687e-10
		Dinophyceae	4777609	2.25358e-09			OtherHapto	29150227	8.23003e-09
		Dinophyceae	1167567	2.07523e-09			OtherHapto	11821939	2.08341e-09
		Dinophyceae	86338970	5.64568e-09			OtherHapto	53775383	7.23072e-09
		Dinophyceae	52407450	3.10316e-09			OtherHapto	91467925	6.79214e-10
		Dinophyceae	51458916	1.83613e-09			OtherHapto	101019621	1.26427e-08
		Dinophyceae	74579	1.55135e-09			OtherHapto	6614750	5.22085e-09
		Dinophyceae	19116057	4.29392e-09			OtherHapto	57694716	4.27984e-09
		Dinophyceae	104385219	6.92017e-09			OtherHapto	76685789	6.53171e-09
		Dinophyceae	48109499	7.35791e-09			OtherHapto	86996907	1.47686e-08
		Dinophyceae	12257230	8.54028e-10			OtherHapto	53068301	1.92989e-09
		Dinophyceae	18312723	3.7223e-09			OtherHapto	25039830	3.70606e-09
		Dinophyceae	19027356	8.51686e-09			OtherHapto	102142828	9.64341e-09
		Dinophyceae	68867402	1.64448e-09			OtherHapto	20320959	4.91045e-09
		Dinophyceae	86795203	8.35926e-09			OtherHapto	86788311	2.72415e-09
		Dinophyceae	84463959	6.42398e-09			OtherHapto	40924068	7.54282e-09
		Dinophyceae	88753	2.47075e-09			OtherHapto	58337439	3.04927e-09
		Dinophyceae	55886272	6.41592e-09			OtherHapto	53782209	6.40684e-09
		Dinophyceae	99531946	5.06438e-10			OtherHapto	54022831	3.18009e-09
		Dinophyceae	29320830	5.71512e-09			OtherHapto	76771479	1.68717e-09
		Dinophyceae	76812929	1.04244e-08			OtherHapto	114259554	5.34228e-09
		Dinophyceae	42088715	5.90473e-10			OtherHapto	1825751	6.36928e-10
		Dinophyceae	108502107	6.36229e-09			OtherHapto	7200727	1.01861e-08
		Dinophyceae	52713747	3.84708e-09			OtherHapto	48071687	3.76835e-09
		Dinophyceae	51484178	9.7511e-10			OtherHapto	67933615	9.04509e-10
		Dinophyceae	73343783	2.28463e-09			OtherHapto	44608369	1.35326e-09
		Dinophyceae	10295116	4.08346e-09			OtherHapto	35055600	1.1056e-08
		Dinophyceae	90861479	8.4732e-09			OtherHapto	45755133	1.59877e-08
		Dinophyceae	103104663	6.70944e-10			OtherHapto	61187398	1.51488e-09
		Dinophyceae	80690897	2.69296e-09			OtherHapto	32177444	2.50941e-09
		Dinophyceae	18256549	1.54133e-08			OtherHapto	29630240	2.40074e-09
		Dinophyceae	76980067	1.25821e-09			OtherHapto	60033185	1.00752e-09
		Dinophyceae	29507581	2.62978e-09			OtherHapto	1178396	3.45423e-09
		Dinophyceae	54921144	6.09281e-09			OtherHapto	23710583	5.90026e-09
		Dinophyceae	25125451	2.92e-09			OtherHapto	4170487	2.13307e-09
		Dinophyceae	88459284	3.78641e-09			OtherHapto	103733417	2.21975e-09
		Dinophyceae	39759186	4.9679e-09			OtherHapto	40989678	1.70701e-08
		Dinophyceae	84989142	3.31974e-09			OtherHapto	16964777	3.55742e-09
		Dinophyceae	84185994	4.12197e-09			OtherHapto	116130166	3.53267e-09
		Dinophyceae	32617234	3.76486e-09			OtherHapto	23972050	1.70741e-09
		Dinophyceae	38929176	1.66979e-09			OtherHapto	72419844	2.44013e-09
		Dinophyceae	66153261	4.24393e-09			OtherHapto	32249697	5.04041e-09
		Dinophyceae	44197925	4.57545e-09			OtherHapto	110222455	2.18621e-09
		Dinophyceae	17718708	8.83646e-10			OtherHapto	84798372	4.64266e-09
		Dinophyceae	40430703	2.14252e-09			OtherHapto	6904959	1.39282e-09
		Dinophyceae	78452938	2.53801e-09			OtherHapto	101954284	5.50186e-09
		Dinophyceae	70412338	6.50499e-10			Chlorophyta	10899609	5.41648e-10
		Dinophyceae	90898833	5.89597e-09			Chlorophyta	1715598	1.39676e-09
		Dinophyceae	65928767	2.60134e-09			Chlorophyta	10812734	5.39025e-10
		Dinophyceae	49318346	6.77304e-09			Chlorophyta	1532420	2.39854e-09
		Dinophyceae	3066416	3.26891e-09			Chlorophyta	39823818	1.10803e-08
		Dinophyceae	95538103	9.88414e-10			Chlorophyta	1551427	9.57956e-10
		Dinophyceae	80578707	7.68198e-09			Chlorophyta	106715571	1.74898e-09
		Dinophyceae	35783860	7.57894e-09			Chlorophyta	1502350	8.47378e-10
		Dinophyceae	13101904	4.30984e-09			Dinophyceae	32750905	3.85832e-09
		Dinophyceae	13069373	1.21277e-08			Dinophyceae	54029046	7.56227e-09
		Dinophyceae	94004206	1.09055e-09			Dinophyceae	78504269	8.21244e-10
		Dinophyceae	107593734	4.37937e-09			Dinophyceae	90870971	8.13956e-09
		Dinophyceae	103031850	9.61969e-09			Dinophyceae	88739558	9.30998e-09
		Dinophyceae	2816497	8.17469e-10			Dinophyceae	3713442	1.98652e-09
		Dinophyceae	56541964	1.02728e-08			Dinophyceae	10288091	3.5432e-10
		Dinophyceae	40527138	3.43244e-09			Dinophyceae	16783992	3.25558e-09
		Dinophyceae	54848323	7.99472e-09			Dinophyceae	71085578	3.58713e-09
		Dinophyceae	86406668	2.28237e-08			Dinophyceae	90826494	4.37519e-09
		Dinophyceae	82351850	1.10481e-08			Dinophyceae	3194170	7.42644e-09
		Dinophyceae	67860294	1.10285e-08			Dinophyceae	46364717	7.26929e-09
		Dinophyceae	113260451	3.84398e-09			Dinophyceae	88371168	6.38857e-09
		Dinophyceae	22111736	8.32686e-09			Dinophyceae	66319528	8.88543e-09
		Dinophyceae	75461583	3.96129e-09			Dinophyceae	42102856	5.24043e-09
		Dinophyceae	19568465	1.51249e-08			Dinophyceae	84347187	5.41183e-09
		Dinophyceae	86251338	6.74229e-09			Dinophyceae	81338653	1.81077e-09
		Dinophyceae	25433749	1.98675e-09			Dinophyceae	73731599	2.01273e-09
		Dinophyceae	18251175	8.09214e-09			Dinophyceae	59139779	1.05991e-08
		Dinophyceae	49699274	1.19219e-08			Dinophyceae	36126026	1.21253e-09
		Dinophyceae	50214411	3.08017e-09			Dinophyceae	12233050	8.31763e-10
		Dinophyceae	111981023	7.39322e-10			Dinophyceae	11859830	1.19663e-08
		Dinophyceae	82130231	3.37816e-09			Dinophyceae	88410198	3.53436e-09
		Dinophyceae	65143877	2.42783e-09			Dinophyceae	72361787	1.92387e-09
		Dinophyceae	72497041	1.03546e-09			Dinophyceae	29038153	8.05988e-09
		Dinophyceae	66623174	2.62714e-09			Dinophyceae	42305343	2.77206e-09
		Dinophyceae	23896591	4.698e-09			Dinophyceae	66473579	3.40847e-09
		Dinophyceae	87503115	6.45653e-09			Dinophyceae	84872507	1.52386e-09
		Dinophyceae	58076300	4.95879e-09			Dinophyceae	70519192	6.7921e-10
		Dinophyceae	89433617	1.09712e-08			Dinophyceae	5966244	4.34244e-09
		Dinophyceae	84334594	5.13532e-10			Dinophyceae	107596073	7.19045e-09
		Dinophyceae	55858275	5.68307e-09			Dinophyceae	84584914	7.27277e-09
		Dinophyceae	3715033	1.95347e-08			Dinophyceae	65906037	3.58689e-09
		Dinophyceae	68175468	1.15732e-09			Dinophyceae	88206608	1.05937e-08
		Dinophyceae	11040460	9.90085e-09			Dinophyceae	90914407	1.87649e-09
		Dinophyceae	97187047	2.4129e-09			Dinophyceae	112406795	1.94802e-09
		Dinophyceae	61161971	7.71194e-09			Dinophyceae	70951973	1.22638e-08
		Dinophyceae	70008445	8.06652e-10			Dinophyceae	77310914	1.23908e-09
		Dinophyceae	72564355	2.88307e-09			Dinophyceae	110165578	2.07769e-09
		Dinophyceae	72430971	6.19013e-09			Dinophyceae	41356703	6.29096e-09
		Dinophyceae	114114160	1.94396e-08			Dinophyceae	45327301	1.14628e-09
		Dinophyceae	92117587	8.76505e-09			Dinophyceae	101493578	5.88584e-10
		Dinophyceae	56366909	6.01343e-09			Dinophyceae	71375562	1.37561e-09
		Dinophyceae	70173983	7.23604e-10			Dinophyceae	102765454	4.28765e-09
		Dinophyceae	94650417	4.48187e-10			Dinophyceae	115841401	1.53983e-09
		Dinophyceae	109423931	1.88617e-08			Dinophyceae	110566991	1.03548e-08
		Dinophyceae	72123936	3.82969e-09			Dinophyceae	91930190	1.1854e-09
		Dinophyceae	76053142	1.07681e-08			Dinophyceae	1815436	7.57908e-09
		Dinophyceae	111942069	3.26002e-09			Dinophyceae	37458168	9.00117e-09
		Dinophyceae	62164198	4.64557e-09			Dinophyceae	56985360	5.72707e-09
		Dinophyceae	7157394	5.26299e-09			Dinophyceae	84651246	1.62982e-09
		Dinophyceae	78480020	1.29749e-09			Dinophyceae	47050181	4.27815e-10
		Dinophyceae	29678412	1.7646e-09			Dinophyceae	112431739	6.94892e-10
		Dinophyceae	4928416	4.36844e-09			Dinophyceae	8314344	8.17872e-09
		Dinophyceae	56624498	6.56503e-09			Dinophyceae	110419931	1.50603e-09
		Dinophyceae	43091350	3.37887e-09			Dinophyceae	63781327	3.60592e-10
		Dinophyceae	78556743	6.61262e-09			Dinophyceae	10828051	7.78908e-10
		Dinophyceae	84361398	1.09097e-09			Dinophyceae	70440595	2.47829e-09
		Dinophyceae	48555468	3.04787e-09			Dinophyceae	25084990	4.10602e-09
		Dinophyceae	106739371	2.39942e-09			Dinophyceae	72459211	2.6032e-09
		Dinophyceae	2990482	1.75947e-08			Dinophyceae	18650695	1.83332e-08
		Dinophyceae	80357934	2.74108e-09			Dinophyceae	63252087	2.83434e-09
		Dinophyceae	55473895	7.92242e-09			Dinophyceae	30896275	1.54288e-09
		Dinophyceae	72005596	5.54483e-09			Dinophyceae	99650899	4.18807e-10
		Dinophyceae	3604988	1.45734e-09			Dinophyceae	9331343	1.03187e-08
		Dinophyceae	52835271	5.91762e-09			Dinophyceae	34848946	5.96968e-09
		Dinophyceae	18251174	9.05791e-09			Dinophyceae	90951289	5.8563e-09
		Dinophyceae	26700971	4.00399e-10			Dinophyceae	42897588	8.16502e-09
		Dinophyceae	90471860	8.12945e-09			Dinophyceae	32512337	1.46047e-09
		Dinophyceae	72281973	5.22291e-09			Dinophyceae	55000804	6.26825e-09
		Dinophyceae	57014185	1.25429e-08			Dinophyceae	17203502	3.17553e-09
		Dinophyceae	88136008	6.89879e-09			Dinophyceae	43205430	3.00772e-10
		Dinophyceae	61588210	7.19824e-09			Dinophyceae	35845649	2.56521e-09
		Dinophyceae	90895513	2.10116e-09			Dinophyceae	86306258	5.20493e-09
		Dinophyceae	107428970	1.65658e-09			Dinophyceae	3282153	2.8849e-09
		Dinophyceae	57140790	1.27911e-08			Dinophyceae	61935708	1.27023e-08
		Dinophyceae	25052749	3.22998e-09			Dinophyceae	86354363	6.0507e-09
		Dinophyceae	72868119	2.31254e-08			Dinophyceae	86483541	6.6345e-09
		Dinophyceae	44101280	3.66501e-09			Dinophyceae	4075720	1.22196e-08
		Dinophyceae	98949162	1.33785e-08			Dinophyceae	11674885	5.91652e-09
		Dinophyceae	104763039	3.36425e-09			Dinophyceae	82289169	5.81449e-09
		Dinophyceae	101808090	6.85175e-09			Dinophyceae	24793017	2.41464e-09
		Dinophyceae	19239869	7.24817e-09			Dinophyceae	95819689	1.2352e-09
		Dinophyceae	63197392	2.73702e-09			Dinophyceae	57383377	4.02667e-10
		Dinophyceae	4228986	8.3659e-09			Dinophyceae	91863483	7.00193e-09
		Dinophyceae	1454207	3.88704e-09			Dinophyceae	83611753	1.52107e-09
		Dinophyceae	105052556	4.45437e-09			Dinophyceae	70119774	6.33553e-10
		Dinophyceae	29527870	2.56296e-09			Dinophyceae	32039298	2.43217e-09
		Dinophyceae	2730823	3.7066e-09			Dinophyceae	116359551	2.87827e-09
		Dinophyceae	101834231	3.93164e-09			Dinophyceae	76907854	1.10893e-09
		Dinophyceae	108383202	7.47151e-09			Dinophyceae	79018950	5.7472e-09
		Dinophyceae	112502738	1.78455e-09			Dinophyceae	96516390	1.22685e-08
		Dinophyceae	18430824	3.21575e-09			Dinophyceae	86765869	9.58446e-09
		Dinophyceae	59391723	2.76681e-09			Dinophyceae	36580518	8.75611e-09
		Dinophyceae	63823287	4.65183e-10			Dinophyceae	108066195	4.66242e-10
		Dinophyceae	103139890	1.48813e-09			Dinophyceae	95223963	3.74525e-09
		Dinophyceae	72757390	6.67507e-09			Dinophyceae	49375676	2.42741e-09
		Dinophyceae	29901729	3.52331e-09			Dinophyceae	73698684	1.14456e-09
		Dinophyceae	50138187	2.84695e-09			Dinophyceae	29815889	1.03441e-08
		Dinophyceae	29032023	4.27248e-09			Dinophyceae	103601862	1.05648e-08
		Dinophyceae	62493449	5.25381e-09			Dinophyceae	104631672	8.66582e-09
		Dinophyceae	9019845	1.02253e-08			Dinophyceae	80309762	8.03574e-10
		Dinophyceae	11246998	8.79692e-09			Dinophyceae	32855868	4.86777e-09
		Dinophyceae	1465017	1.66744e-08			Dinophyceae	1424061	1.24146e-08
		Dinophyceae	3031821	1.10539e-08			Dinophyceae	78221616	1.03983e-08
		Dinophyceae	1506574	3.94009e-09			Dinophyceae	43198095	1.46847e-09
		Dinophyceae	99588757	4.19355e-09			Dinophyceae	84001576	6.07168e-10
		Dinophyceae	21506634	4.60751e-09			Dinophyceae	10389574	3.03168e-09
		Dinophyceae	29897506	3.05741e-09			Dinophyceae	72447722	3.0965e-09
		Dinophyceae	84048872	1.74086e-09			Dinophyceae	98088539	3.2944e-09
		Dinophyceae	1597106	1.22842e-09			Dinophyceae	27016840	1.11094e-08
		Dinophyceae	59183976	1.31224e-09			Dinophyceae	60722007	1.53638e-09
		Dinophyceae	90897264	8.863e-10			Dinophyceae	77614076	3.79727e-09
		Dinophyceae	62623602	2.30689e-09			Dinophyceae	62514179	2.67792e-09
		Dinophyceae	86447620	9.01989e-09			Dinophyceae	6648513	6.16252e-09
		Dinophyceae	23988470	1.51133e-09			Dinophyceae	117094781	1.49379e-09
		Dinophyceae	63098374	2.34275e-09			Dinophyceae	16223409	2.20101e-09
		Dinophyceae	64211284	7.62567e-10			Dinophyceae	110755512	4.61286e-09
		Dinophyceae	10896254	1.3043e-08			Dinophyceae	77602340	2.08821e-08
		Dinophyceae	45237970	8.38231e-10			Dinophyceae	10888343	1.27829e-09
		Dinophyceae	88548961	2.03821e-09			Dinophyceae	70493525	3.12133e-10
		Dinophyceae	47902698	1.5875e-08			Dinophyceae	18835292	2.66092e-08
		Dinophyceae	60219219	7.54851e-09			Dinophyceae	25117064	1.7251e-09
		Dinophyceae	4000282	2.16714e-09			Dinophyceae	112243813	3.64859e-09
		Dinophyceae	81646335	2.63494e-09			Dinophyceae	90474078	1.17585e-09
		Dinophyceae	84506533	1.42692e-08			Dinophyceae	84270162	4.60734e-10
		Dinophyceae	58098444	2.8845e-09			Dinophyceae	19212055	9.34861e-10
		Dinophyceae	50926771	7.06136e-09			Dinophyceae	106381127	2.14762e-09
		Dinophyceae	10740403	6.42544e-09			Dinophyceae	65964063	6.18029e-09
		Dinophyceae	55039727	7.26439e-09			Dinophyceae	36183159	1.1715e-08
		Dinophyceae	110761851	2.20112e-09			Dinophyceae	13078095	2.03724e-09
		Dinophyceae	86282509	4.12188e-09			Dinophyceae	90751689	1.07029e-09
		Dinophyceae	4356135	1.94434e-09			Dinophyceae	31986336	8.72897e-09
		Dinophyceae	12761339	1.73486e-08			Dinophyceae	110482468	1.59822e-09
		Dinophyceae	80467710	1.2055e-09			Dinophyceae	104715266	5.08416e-09
		Dinophyceae	54629111	3.24032e-09			Dinophyceae	27837726	1.92475e-08
		Dinophyceae	13576416	3.88988e-10			Dinophyceae	28221852	3.26902e-09
		Dinophyceae	37640973	1.08646e-09			Dinophyceae	105746833	1.19004e-09
		Dinophyceae	107626176	7.01619e-09			Dinophyceae	66244141	6.57233e-09
		Dinophyceae	63274311	2.41285e-09			Dinophyceae	16091107	7.6765e-10
		Dinophyceae	73273723	2.43443e-09			Dinophyceae	63559008	1.82423e-09
		Dinophyceae	84132370	9.07201e-09			Dinophyceae	83098844	7.27395e-10
		Dinophyceae	101313142	4.32955e-09			Dinophyceae	22823428	4.41997e-08
		Dinophyceae	95609197	2.13786e-09			Dinophyceae	104538116	8.12475e-09
		Dinophyceae	48073442	8.18038e-09			Dinophyceae	96642660	4.56905e-09
		Dinophyceae	32721807	3.43518e-09			Dinophyceae	80917745	1.65612e-09
		Dinophyceae	45129489	9.6605e-10			Dinophyceae	103069829	1.40919e-08
		Dinophyceae	115924875	5.27336e-09			Dinophyceae	93175356	1.35033e-08
		Dinophyceae	84798150	1.24072e-09			Dinophyceae	93394825	8.51496e-09
		Dinophyceae	24086145	1.66677e-09			Dinophyceae	66649045	1.06209e-09
		Dinophyceae	36069442	6.20204e-09			Dinophyceae	67993931	1.93139e-09
		Dinophyceae	90379605	3.46369e-09			Dinophyceae	78787818	5.02095e-09
		Dinophyceae	55067776	2.4367e-09			Dinophyceae	107589674	1.44136e-08
		Dinophyceae	72129249	4.27978e-09			Dinophyceae	88548545	2.4504e-09
		Dinophyceae	30954395	7.97562e-09			Dinophyceae	41487286	1.04071e-08
		Dinophyceae	18995133	6.23788e-09			Dinophyceae	18639952	1.34575e-08
		Dinophyceae	4418367	2.89319e-09			Dinophyceae	93790384	6.4604e-09
		Dinophyceae	63329407	8.6238e-10			Dinophyceae	55063522	1.42183e-09
		Dinophyceae	47982069	7.93509e-09			Dinophyceae	57867589	4.27842e-09
		Dinophyceae	86439104	7.03368e-09			Dinophyceae	117122938	1.2843e-09
		Dinophyceae	6368176	1.17141e-08			Dinophyceae	9339488	1.64311e-08
		Dinophyceae	83040691	3.66975e-10			Dinophyceae	80236378	2.41404e-09
		Dinophyceae	54990804	7.193e-09			Dinophyceae	70612773	1.28494e-09
		Dinophyceae	86522455	6.04373e-09			Dinophyceae	18905442	1.1599e-08
		Dinophyceae	78463525	1.43651e-09			Dinophyceae	77205569	3.73951e-09
		Dinophyceae	3862275	2.08842e-08			Dinophyceae	53816411	2.83923e-09
		Dinophyceae	83980852	1.13583e-09			Dinophyceae	110380437	1.08811e-09
		Dinophyceae	23959511	4.11307e-09			Dinophyceae	73692775	2.43658e-08
		Dinophyceae	65844893	7.97545e-09			Dinophyceae	116021524	1.51205e-09
		Dinophyceae	57557880	1.10423e-08			Dinophyceae	2248389	0
		Dinophyceae	12806042	1.14342e-08			Dinophyceae	20279312	9.73572e-09
		Dinophyceae	15639474	5.88736e-10			Dinophyceae	76805268	1.51466e-09
		Dinophyceae	54898030	4.88392e-09			Dinophyceae	83267989	4.30925e-09
		Dinophyceae	102024635	3.45285e-09			Dinophyceae	48933651	9.05203e-09
		Dinophyceae	6382793	1.02366e-08			Dinophyceae	47037360	5.80844e-09
		Dinophyceae	18731577	2.27495e-09			Dinophyceae	90538964	2.36309e-09
		Dinophyceae	63339872	1.85491e-09			Dinophyceae	62133082	8.99067e-09
		Dinophyceae	80443754	5.81893e-09			Dinophyceae	85024064	6.91012e-09
		Dinophyceae	106603706	1.04317e-08			Dinophyceae	90803325	2.69965e-09
		Dinophyceae	75545104	5.39066e-09			Dinophyceae	23959586	1.09961e-09
		Dinophyceae	86644273	2.08019e-09			Dinophyceae	10942496	1.83657e-09
		Dinophyceae	75436494	4.77244e-09			Dinophyceae	18051709	1.32191e-08
		Dinophyceae	86935438	1.73206e-08			Dinophyceae	88457902	2.34899e-09
		Dinophyceae	62264410	4.44804e-09			Dinophyceae	66524765	8.12498e-10
		Dinophyceae	20791181	1.46465e-09			Dinophyceae	68066584	8.33232e-09
		Dinophyceae	56372868	1.44583e-09			Dinophyceae	72476320	1.37928e-09
		Dinophyceae	103050468	6.51601e-10			Dinophyceae	3577779	1.79595e-09
		Dinophyceae	72632146	3.78989e-09			Dinophyceae	72129406	3.20242e-09
		Dinophyceae	26997870	5.48674e-09			Dinophyceae	104622835	7.12076e-09
		Dinophyceae	84821427	1.45152e-09			Dinophyceae	14427492	1.10011e-08
		Dinophyceae	108495834	2.12198e-08			Dinophyceae	91243972	6.28497e-09
		Dinophyceae	48947791	1.35269e-08			Dinophyceae	86948118	4.42441e-09
		Dinophyceae	115243930	8.65755e-10			Dinophyceae	87569331	4.44455e-10
		Dinophyceae	23398909	8.08887e-09			Dinophyceae	91080622	1.36818e-09
		Dinophyceae	109836735	6.70669e-09			Dinophyceae	44671612	1.88998e-09
		Dinophyceae	63999860	2.62877e-09			Dinophyceae	57251614	3.15936e-09
		Dinophyceae	32400729	9.61151e-10			Dinophyceae	95531670	7.72369e-09
		Dinophyceae	95231667	6.77812e-09			Dinophyceae	21403826	1.38872e-09
		Dinophyceae	116321455	7.72061e-10			Dinophyceae	103167537	5.68714e-10
		Dinophyceae	114386880	1.06263e-09			Dinophyceae	89913655	4.74629e-10
		Dinophyceae	84919887	6.99622e-09			Dinophyceae	58211551	4.67469e-09
		Dinophyceae	110774035	1.09648e-08			Dinophyceae	106516851	1.59625e-09
		Dinophyceae	78204931	4.94522e-09			Dinophyceae	80473134	7.46994e-09
		Dinophyceae	4264862	8.10423e-09			Dinophyceae	72020745	7.89837e-09
		Dinophyceae	62686432	7.79398e-10			Dinophyceae	65874042	1.30174e-08
		Dinophyceae	49677360	2.27851e-08			Dinophyceae	83763812	5.77855e-09
		Dinophyceae	55534228	6.71167e-09			Dinophyceae	101454105	2.05508e-09
		Dinophyceae	84173380	3.99464e-09			Dinophyceae	80761152	4.53214e-09
		Dinophyceae	1768728	3.01743e-09			Dinophyceae	33253951	7.56294e-10
		Dinophyceae	101031461	6.46276e-09			Dinophyceae	92127700	4.45837e-09
		Dinophyceae	70152860	5.34786e-09			Dinophyceae	112485010	4.29808e-09
		Dinophyceae	68464487	4.05506e-10			Dinophyceae	71822846	5.2598e-09
		Dinophyceae	83923836	5.28516e-09			Dinophyceae	72253526	2.38757e-09
		Dinophyceae	80757871	7.9138e-10			Dinophyceae	45694700	4.33751e-09
		Dinophyceae	57020860	3.29483e-09			Dinophyceae	72732730	6.9771e-10
		Dinophyceae	72005595	6.70552e-09			Dinophyceae	38191853	7.85596e-09
		Dinophyceae	26977726	8.32632e-09			Dinophyceae	57623461	5.00333e-09
		Dinophyceae	50549597	7.9701e-09			Dinophyceae	115975455	9.07034e-10
		Dinophyceae	98372110	1.44308e-09			Dinophyceae	63479624	2.00953e-09
		Dinophyceae	70872361	1.02339e-09			Dinophyceae	57153702	5.44645e-09
		Dinophyceae	32696629	4.35036e-09			Dinophyceae	110477775	2.04922e-09
		Dinophyceae	91161836	8.40878e-10			Dinophyceae	29711605	9.73678e-09
		Dinophyceae	15555634	1.25899e-09			Dinophyceae	103836381	4.11788e-09
		Dinophyceae	100333898	1.71063e-09			Dinophyceae	50085776	3.93784e-09
		Dinophyceae	49668830	4.55545e-09			Dinophyceae	59149673	1.18284e-08
		Dinophyceae	54148965	2.70582e-09			Dinophyceae	92827345	3.9999e-09
		Dinophyceae	57198089	3.50005e-09			Dinophyceae	28498997	8.80851e-10
		Dinophyceae	27245552	2.5151e-09			Dinophyceae	18671479	1.1069e-08
		Dinophyceae	72326773	2.57331e-09			Dinophyceae	95081485	9.30381e-09
		Dinophyceae	107665067	5.29476e-09			Dinophyceae	30898690	3.83858e-09
		Dinophyceae	56377260	3.08485e-09			Dinophyceae	62707586	1.38859e-08
		Dinophyceae	1276118	1.94557e-09			Dinophyceae	115764372	8.80945e-10
		Dinophyceae	88500806	1.41824e-08			Dinophyceae	78971076	1.44306e-09
		Dinophyceae	6819566	2.65056e-09			Dinophyceae	17019931	2.07675e-09
		Dinophyceae	103123479	8.40852e-10			Dinophyceae	3324820	1.49704e-08
		Dinophyceae	29428249	5.93683e-09			Dinophyceae	91670135	5.13279e-09
		Dinophyceae	114804501	1.57388e-09			Dinophyceae	89742670	7.82617e-09
		Dinophyceae	74951471	3.61984e-09			Dinophyceae	114516372	9.58548e-10
		Dinophyceae	12888597	1.21336e-09			Dinophyceae	36183048	1.58665e-08
		Dinophyceae	51451224	1.80092e-08			Dinophyceae	82425902	2.12418e-09
		Dinophyceae	25542783	1.55418e-08			Dinophyceae	70418118	3.40395e-09
		Dinophyceae	14435670	2.37373e-09			Dinophyceae	82911817	1.12334e-08
		Dinophyceae	63429544	7.84513e-10			Dinophyceae	92059180	6.14656e-09
		Dinophyceae	108373871	4.63675e-09			Dinophyceae	87866576	6.63113e-09
		Dinophyceae	70319715	1.10802e-09			Dinophyceae	78549105	2.54156e-09
		Dinophyceae	63107120	1.96063e-09			Dinophyceae	8927636	3.99531e-09
		Dinophyceae	63161453	4.67824e-09			Dinophyceae	82913130	1.13818e-08
		Dinophyceae	4021600	2.87854e-10			Dinophyceae	57039395	2.10457e-08
		Dinophyceae	18634114	2.81307e-09			Dinophyceae	59308377	1.29357e-09
		Dinophyceae	67816233	8.12221e-09			Dinophyceae	75026746	7.06597e-09
		Dinophyceae	42274112	2.79994e-09			Dinophyceae	76915598	1.57391e-08
		Dinophyceae	57865234	4.3691e-09			Dinophyceae	84081077	5.63765e-10
		Dinophyceae	56323323	1.38679e-09			Dinophyceae	89679335	5.41372e-09
		Dinophyceae	24023917	1.51373e-09			Dinophyceae	99475633	2.65016e-09
		Dinophyceae	29267864	3.56198e-09			Dinophyceae	75023414	7.00594e-09
		Dinophyceae	102738322	6.2345e-09			Dinophyceae	6019844	1.35851e-09
		Dinophyceae	14755989	5.26465e-10			Dinophyceae	71685886	1.23399e-08
		Dinophyceae	12887195	3.59944e-09			Dinophyceae	9333937	2.81287e-09
		Dinophyceae	18884783	1.84334e-09			Dinophyceae	6067597	4.65573e-09
		Dinophyceae	73282560	7.43457e-09			Dinophyceae	65995885	9.71335e-09
		Dinophyceae	51399975	4.14094e-09			Dinophyceae	91356837	6.35351e-09
		Dinophyceae	68132495	2.7967e-09			Dinophyceae	72317547	3.72962e-09
		Dinophyceae	2764426	1.12748e-08			Dinophyceae	63656983	3.47296e-10
		Dinophyceae	47519818	8.90143e-09			Dinophyceae	113981745	1.7331e-09
		Dinophyceae	26953743	5.4828e-09			Dinophyceae	18045669	1.10439e-08
		Dinophyceae	44503334	1.45603e-09			Dinophyceae	1081868	2.36306e-09
		Dinophyceae	63362800	2.09586e-09			Dinophyceae	50806219	2.26531e-09
		Dinophyceae	4064054	9.22197e-09			Dinophyceae	6700993	9.94924e-10
		Dinophyceae	95229343	2.37181e-09			Dinophyceae	55500162	5.78616e-10
		Dinophyceae	29423717	4.56705e-09			Dinophyceae	86419089	2.44152e-09
		Dinophyceae	72273214	1.77771e-09			Dinophyceae	81235263	6.92866e-10
		Dinophyceae	27843712	5.24492e-09			Dinophyceae	50202300	2.28824e-09
		Dinophyceae	55642113	6.62027e-09			Dinophyceae	41017594	6.10302e-09
		Dinophyceae	47937308	3.2301e-09			Dinophyceae	89725281	5.07116e-09
		Dinophyceae	96344695	2.27396e-09			Dinophyceae	97590709	1.19232e-08
		Dinophyceae	106512172	1.15527e-08			Dinophyceae	99734251	2.04094e-08
		Dinophyceae	112097951	2.79233e-09			Dinophyceae	55428426	6.00197e-09
		Dinophyceae	106331094	2.4515e-09			Dinophyceae	63489367	6.52846e-10
		Dinophyceae	65971974	6.09005e-09			Dinophyceae	52801411	1.74528e-08
		Dinophyceae	29236831	7.71505e-10			Dinophyceae	75281851	5.64703e-09
		Dinophyceae	53684325	7.25041e-09			Dinophyceae	13012816	5.6363e-09
		Dinophyceae	103135515	1.6093e-09			Dinophyceae	72802604	1.56832e-09
		Dinophyceae	10525724	2.3478e-09			Dinophyceae	60061964	5.76786e-09
		Dinophyceae	98433203	1.10023e-09			Dinophyceae	82136250	1.10292e-08
		Dinophyceae	90568791	3.5666e-09			Dinophyceae	63339187	7.31257e-10
		Dinophyceae	7068956	1.21542e-09			Dinophyceae	88611319	2.05749e-08
		Dinophyceae	42935702	2.92788e-09			Dinophyceae	74194569	2.76888e-09
		Dinophyceae	12781943	6.73779e-09			Dinophyceae	87365074	5.62936e-09
		Dinophyceae	6895892	2.61093e-09			Dinophyceae	108416916	1.37636e-09
		Dinophyceae	36286851	1.48381e-08			Dinophyceae	41608401	5.71724e-10
		Dinophyceae	10518284	5.53274e-09			Dinophyceae	112370242	1.10876e-09
		Dinophyceae	4299347	5.05265e-09			Dinophyceae	86580407	1.1765e-08
		Dinophyceae	29964499	3.44958e-09			Dinophyceae	1138418	8.46732e-09
		Dinophyceae	7389787	6.13423e-09			Dinophyceae	72072954	2.47823e-09
		Dinophyceae	24256024	7.41343e-09			Dinophyceae	59172437	6.80493e-09
		Dinophyceae	63815673	5.47045e-10			Dinophyceae	106157803	1.31746e-09
		Dinophyceae	9932694	6.4957e-09			Dinophyceae	65924733	5.55477e-09
		Dinophyceae	1210550	1.99996e-09			Dinophyceae	82196442	2.78197e-09
		Dinophyceae	91680176	1.9959e-09			Dinophyceae	91953879	8.32947e-10
		Dinophyceae	54864591	4.86869e-09			Dinophyceae	8412316	1.5869e-09
		Dinophyceae	29678413	1.17743e-09			Dinophyceae	41202098	6.25526e-09
		Dinophyceae	95357419	1.1687e-09			Dinophyceae	46586807	4.33222e-09
		Dinophyceae	15994150	3.44324e-09			Dinophyceae	99252936	4.02937e-09
		Dinophyceae	72390223	2.40679e-09			Dinophyceae	104634379	5.15152e-09
		Dinophyceae	3043128	4.62027e-09			Dinophyceae	68169424	6.48041e-09
		Dinophyceae	114766762	3.26077e-09			Dinophyceae	53168591	5.943e-09
		Dinophyceae	51074277	3.82387e-09			Dinophyceae	106427570	1.07535e-09
		Dinophyceae	44507060	2.37847e-09			Dinophyceae	38780088	9.17205e-09
		Dinophyceae	27049622	2.21939e-09			Dinophyceae	104216349	2.30073e-09
		Dinophyceae	3234129	1.25403e-09			Dinophyceae	104442165	2.52975e-08
		Dinophyceae	72316223	6.37212e-09			Dinophyceae	98064047	4.17681e-09
		Dinophyceae	74874674	8.00894e-09			Dinophyceae	35766318	4.20302e-09
		Dinophyceae	107485728	2.11985e-09			Dinophyceae	78113560	6.5737e-09
		Dinophyceae	24220023	1.01574e-08			Dinophyceae	66765948	3.0849e-09
		Dinophyceae	58084676	1.8733e-08			Dinophyceae	98451944	8.12254e-10
		Dinophyceae	24250882	4.44493e-09			Dinophyceae	58129598	3.27083e-09
		Dinophyceae	108492070	8.44509e-09			Dinophyceae	72702257	5.08097e-10
		Dinophyceae	59332827	7.55921e-09			Dinophyceae	54923075	1.12118e-08
		Dinophyceae	10100529	3.42871e-09			Dinophyceae	65950958	1.58911e-08
		Dinophyceae	102231010	3.00046e-09			Dinophyceae	88370331	1.19296e-09
		Dinophyceae	46570379	1.35265e-08			Dinophyceae	113898489	1.29937e-09
		Dinophyceae	13427173	1.20608e-08			Dinophyceae	80957998	1.02734e-09
		Dinophyceae	24823284	1.68034e-09			Dinophyceae	103864283	4.70082e-09
		Dinophyceae	112436515	9.65162e-09			Dinophyceae	17510228	1.19569e-09
		Dinophyceae	1968338	1.41822e-09			Dinophyceae	4481189	5.14915e-10
		Dinophyceae	116218809	6.87213e-10			Dinophyceae	115710228	2.23128e-09
		Dinophyceae	9410484	1.70033e-08			Dinophyceae	59709765	7.56289e-10
		Dinophyceae	1492061	4.98246e-09			Dinophyceae	84187375	6.64328e-10
		Dinophyceae	24981843	1.60999e-09			Dinophyceae	89413942	9.09146e-09
		Dinophyceae	59376480	4.6138e-09			Dinophyceae	31848838	1.49476e-09
		Dinophyceae	69023179	2.14744e-09			Dinophyceae	84732498	5.27663e-09
		Dinophyceae	1917898	5.32491e-09			Dinophyceae	80473133	8.95887e-09
		Dinophyceae	44696184	5.54358e-10			Dinophyceae	84520890	4.73926e-09
		Dinophyceae	1186433	5.60156e-09			Dinophyceae	92069679	2.97523e-09
		Dinophyceae	95133747	5.07898e-09			Dinophyceae	39286907	6.53598e-09
		Dinophyceae	65352816	7.85854e-09			Dinophyceae	97828261	3.65184e-10
		Dinophyceae	23993353	1.11627e-09			Dinophyceae	41517304	4.72983e-09
		Dinophyceae	3064996	4.56285e-09			Dinophyceae	63436806	7.95452e-10
		Dinophyceae	101934230	6.3131e-09			Dinophyceae	110006647	3.87803e-09
		Dinophyceae	1944073	5.28272e-10			Dinophyceae	42114490	6.23164e-10
		Dinophyceae	32608266	8.3249e-09			Dinophyceae	30803342	1.79305e-08
		Dinophyceae	4386503	1.08925e-09			Dinophyceae	49559623	2.92876e-08
		Dinophyceae	4862087	3.27788e-09			Dinophyceae	51512643	1.52052e-08
		Dinophyceae	56455502	9.30843e-09			Dinophyceae	23325152	1.8521e-08
		Dinophyceae	113400638	7.4185e-10			Dinophyceae	29167973	4.18015e-09
		Dinophyceae	102051804	5.34402e-09			Dinophyceae	20529724	3.41535e-09
		Dinophyceae	25651368	3.66951e-09			Dinophyceae	61612544	1.98534e-09
		Dinophyceae	52760461	9.51393e-09			Dinophyceae	57037411	1.24197e-08
		Dinophyceae	3870446	1.46172e-09			Dinophyceae	33100494	1.73754e-08
		Dinophyceae	84201595	2.58007e-09			Dinophyceae	86393732	4.7968e-09
		Dinophyceae	62689556	1.86131e-09			Dinophyceae	20201568	1.54095e-08
		Dinophyceae	7217839	3.02999e-09			Dinophyceae	58099149	1.56598e-09
		Dinophyceae	108537553	4.78401e-09			Dinophyceae	63819135	1.04837e-09
		Dinophyceae	10774458	1.82064e-09			Dinophyceae	79057165	4.60202e-09
		Dinophyceae	29099017	6.93174e-09			Dinophyceae	116779799	1.18283e-09
		Dinophyceae	18300903	9.74952e-09			Dinophyceae	116868589	3.86564e-09
		Dinophyceae	101245981	3.22097e-09			Dinophyceae	6326401	1.48476e-08
		Dinophyceae	74926893	3.51118e-09			Dinophyceae	84663482	3.24273e-09
		Dinophyceae	24034839	6.51218e-10			Dinophyceae	45047543	6.00899e-09
		Dinophyceae	72433577	5.47158e-09			Dinophyceae	13612911	4.63883e-09
		Dinophyceae	84340805	5.84669e-09			Dinophyceae	53785528	7.226e-10
		Dinophyceae	106490953	3.43102e-09			Dinophyceae	84576151	4.24186e-09
		Dinophyceae	63414376	1.0622e-09			Dinophyceae	82018517	8.57664e-10
		Dinophyceae	84021712	1.40831e-09			Dinophyceae	19827611	4.19965e-09
		Dinophyceae	16468799	3.00954e-09			Dinophyceae	114103465	1.26309e-09
		Dinophyceae	86618681	1.98676e-09			Dinophyceae	71688733	1.12867e-08
		Dinophyceae	63928207	1.03614e-09			Dinophyceae	42291734	2.60592e-10
		Dinophyceae	35986935	6.81018e-09			Dinophyceae	89445086	2.49542e-09
		Dinophyceae	44190377	3.57546e-09			Dinophyceae	90688055	2.95421e-09
		Dinophyceae	42068711	4.69714e-09			Dinophyceae	73591204	5.46436e-09
		Dinophyceae	45166415	8.32719e-09			Dinophyceae	78556005	1.97568e-09
		Dinophyceae	55594750	5.9385e-09			Dinophyceae	73890167	6.41896e-09
		Dinophyceae	18357710	1.41611e-08			Dinophyceae	112741681	2.07897e-09
		Dinophyceae	93241292	1.10915e-08			Dinophyceae	115960124	2.09694e-09
		Dinophyceae	81221699	3.21343e-09			Dinophyceae	65828003	1.03336e-08
		Dinophyceae	105869372	6.44234e-10			Dinophyceae	15883861	9.86623e-10
		Dinophyceae	11942151	2.88024e-09			Dinophyceae	19050823	9.19001e-09
		Dinophyceae	45684680	3.95621e-09			Dinophyceae	17503566	7.92873e-10
		Dinophyceae	37540528	4.09368e-09			Dinophyceae	23163545	1.48622e-08
		Dinophyceae	63346546	1.47449e-09			Dinophyceae	67846311	1.31503e-08
		Dinophyceae	96053369	2.14247e-09			Dinophyceae	32404723	7.32278e-10
		Dinophyceae	116693243	3.0536e-09			Dinophyceae	55514296	4.23095e-10
		Dinophyceae	9990653	3.45422e-09			Dinophyceae	75467237	2.32101e-09
		Dinophyceae	57711887	2.53792e-09			Dinophyceae	37661975	3.58146e-09
		Dinophyceae	23411203	1.07549e-08			Dinophyceae	25289464	1.12844e-09
		Dinophyceae	19957519	1.27534e-08			Dinophyceae	71269593	8.87255e-09
		Dinophyceae	90036254	1.62633e-08			Dinophyceae	115764180	2.957e-09
		Dinophyceae	18748790	4.31291e-09			Dinophyceae	62186862	4.62382e-09
		Dinophyceae	50071298	9.07145e-09			Dinophyceae	50549268	1.52896e-09
		Dinophyceae	91957189	1.29192e-09			Dinophyceae	52681732	9.63436e-09
		Dinophyceae	63288475	3.12344e-09			Dinophyceae	72266236	2.36264e-09
		Dinophyceae	44331745	8.97539e-09			Dinophyceae	116852700	2.02216e-09
		Dinophyceae	28284715	8.5594e-09			Dinophyceae	14940196	2.40555e-08
		Dinophyceae	8783552	1.62969e-09			Dinophyceae	69880557	6.37905e-10
		Dinophyceae	7302394	7.218e-09			Dinophyceae	50556732	4.95661e-09
		Dinophyceae	34861006	2.12302e-08			Dinophyceae	61591086	5.45533e-09
		Dinophyceae	47994927	5.1317e-09			Dinophyceae	69792977	9.11834e-09
		Dinophyceae	98004482	5.96235e-09			Dinophyceae	72335851	2.10479e-09
		Dinophyceae	50461328	1.77038e-08			Dinophyceae	22132284	5.23768e-09
		Dinophyceae	17499938	2.01988e-09			Dinophyceae	56430853	6.63574e-09
		Dinophyceae	39029306	3.67154e-10			Dinophyceae	15535104	6.14946e-10
		Dinophyceae	111355563	1.4358e-09			Dinophyceae	87536731	1.95484e-09
		Dinophyceae	62220509	7.98055e-09			Dinophyceae	84345934	1.20327e-09
		Dinophyceae	51397066	2.88701e-09			Dinophyceae	62572035	5.6535e-09
		Dinophyceae	72318873	9.85356e-09			Dinophyceae	88587700	1.44437e-09
		Dinophyceae	87595430	1.63156e-09			Dinophyceae	87185935	6.06414e-09
		Dinophyceae	99689427	7.28882e-10			Dinophyceae	62146000	1.31665e-08
		Dinophyceae	42246947	2.81662e-09			Dinophyceae	74493402	1.68684e-09
		Dinophyceae	70051467	1.38551e-08			Dinophyceae	50237468	1.29603e-09
		Dinophyceae	59093663	1.16394e-09			Dinophyceae	84849238	4.10053e-09
		Dinophyceae	91271255	1.13121e-09			Dinophyceae	71818303	4.14923e-09
		Dinophyceae	110818001	1.03482e-09			Dinophyceae	67976896	7.08913e-09
		Dinophyceae	72389853	1.72715e-09			Dinophyceae	10428546	3.279e-09
		Dinophyceae	35039011	8.06146e-09			Dinophyceae	87294281	8.9316e-09
		Dinophyceae	30916673	7.17851e-09			Dinophyceae	4518745	5.87606e-09
		Dinophyceae	6388900	1.6239e-08			Dinophyceae	51496427	1.63275e-08
		Dinophyceae	88026038	6.19446e-10			Dinophyceae	21138935	4.73793e-09
		Dinophyceae	15764504	3.23225e-09			Dinophyceae	34841708	7.53821e-09
		Dinophyceae	19424485	2.97823e-09			Dinophyceae	59166112	7.71893e-09
		Dinophyceae	52814861	2.38904e-09			Dinophyceae	57051615	5.97786e-09
		Dinophyceae	81074308	2.26123e-09			Dinophyceae	3386415	9.46977e-09
		Dinophyceae	6882542	1.06365e-09			Dinophyceae	52092761	2.56343e-09
		Dinophyceae	87047247	1.27482e-08			Dinophyceae	106255184	3.52006e-09
		Dinophyceae	10606937	1.54403e-08			Dinophyceae	116620726	1.39202e-09
		Dinophyceae	23031539	7.60273e-09			Dinophyceae	8834670	3.11291e-10
		Dinophyceae	65963766	1.83508e-08			Dinophyceae	76514682	1.11304e-08
		Dinophyceae	70000076	9.38886e-09			Dinophyceae	103815622	3.68167e-09
		Dinophyceae	92131875	1.22197e-09			Dinophyceae	15853948	6.22741e-10
		Dinophyceae	27097790	1.06742e-09			Dinophyceae	19073308	5.93685e-09
		Dinophyceae	63395248	5.71577e-09			Dinophyceae	103582931	6.63186e-09
		Dinophyceae	44191767	2.15968e-09			Dinophyceae	105393809	5.44493e-10
		Dinophyceae	51427394	5.2262e-09			Dinophyceae	4688493	3.66824e-09
		Dinophyceae	10512749	4.63583e-09			Dinophyceae	104674057	7.77707e-09
		Dinophyceae	4342747	3.88487e-09			Dinophyceae	40856549	2.06384e-09
		Dinophyceae	1881261	3.2868e-09			Dinophyceae	1327204	1.30816e-08
		Dinophyceae	41020299	3.0738e-09			Dinophyceae	51228890	1.20961e-09
		Dinophyceae	47179618	7.68273e-09			Dinophyceae	8915774	5.59061e-08
		Dinophyceae	41244302	5.34189e-09			Dinophyceae	86718176	8.7832e-09
		Dinophyceae	71164650	1.53689e-08			Dinophyceae	104734066	9.3845e-09
		Dinophyceae	107604481	7.11587e-09			Dinophyceae	10938849	1.68962e-09
		Dinophyceae	51911190	7.05245e-09			Dinophyceae	89552871	6.59801e-09
		Dinophyceae	23910173	2.31521e-09			Dinophyceae	111976920	7.15337e-09
		Dinophyceae	72356467	1.3682e-09			Dinophyceae	19495837	5.21351e-09
		Dinophyceae	15836200	6.72582e-09			Dinophyceae	86637620	1.56689e-08
		Dinophyceae	65973058	6.57986e-09			Dinophyceae	74094989	5.60333e-10
		Dinophyceae	74851091	1.0476e-08			Dinophyceae	104469773	1.56437e-08
		Dinophyceae	44436840	6.05167e-09			Dinophyceae	4180104	1.65354e-09
		Dinophyceae	29305722	1.16884e-08			Dinophyceae	20329043	1.56197e-09
		Dinophyceae	62941214	6.73523e-10			Dinophyceae	78826107	2.96442e-09
		Dinophyceae	32750803	4.96664e-09			Dinophyceae	58305831	1.26287e-08
		Dinophyceae	71941957	6.03951e-09			Dinophyceae	18700039	9.33079e-09
		Dinophyceae	13844528	4.27582e-09			Dinophyceae	5243924	5.41546e-09
		Dinophyceae	36629246	2.9117e-09			Dinophyceae	72546710	9.70344e-10
		Dinophyceae	75171606	3.61482e-09			Dinophyceae	114747701	1.77307e-08
		Dinophyceae	45160592	4.43838e-09			Dinophyceae	9385586	1.82899e-09
		Dinophyceae	14435679	1.61337e-08			Dinophyceae	23621213	5.6784e-09
		Dinophyceae	110429984	1.23186e-08			Dinophyceae	88562360	5.08948e-10
		Dinophyceae	101152183	9.46025e-10			Dinophyceae	66419791	5.17786e-09
		Dinophyceae	45208787	2.07196e-09			Dinophyceae	15187611	2.33478e-09
		Dinophyceae	49699763	7.33928e-09			Dinophyceae	66048835	2.72207e-09
		Dinophyceae	103798373	6.12747e-09			Dinophyceae	114092759	1.70528e-09
		Dinophyceae	86824493	3.66807e-09			Dinophyceae	50212648	1.67695e-09
		Dinophyceae	71335731	7.59568e-09			Dinophyceae	74196583	1.708e-09
		Dinophyceae	88325642	2.18187e-08			Dinophyceae	53638308	4.01491e-09
		Dinophyceae	63378402	1.38816e-09			Dinophyceae	11627174	1.25719e-08
		Dinophyceae	26626021	9.49335e-10			Dinophyceae	46409532	1.15417e-09
		Dinophyceae	104690311	1.58419e-08			Dinophyceae	47059008	4.45808e-09
		Dinophyceae	105820934	7.33001e-10			Dinophyceae	9019787	1.93349e-09
		Dinophyceae	84075750	4.94929e-09			Dinophyceae	35731983	8.35687e-09
		Dinophyceae	75521827	1.76318e-08			Dinophyceae	4135424	1.05521e-08
		Dinophyceae	65032866	7.57169e-10			Dinophyceae	14824063	1.38429e-09
		Dinophyceae	6575688	5.71151e-09			Dinophyceae	117106434	5.82973e-10
		Dinophyceae	66059406	6.33514e-09			Dinophyceae	31817688	1.66189e-09
		Dinophyceae	81534152	6.94287e-09			Dinophyceae	72192763	7.27387e-09
		Dinophyceae	66116249	6.79482e-09			Dinophyceae	56962978	2.96048e-08
		Dinophyceae	90787556	2.4021e-09			Dinophyceae	49200652	1.65391e-08
		Dinophyceae	88319575	1.96099e-08			Dinophyceae	72562221	4.6001e-09
		Dinophyceae	6208	4.33567e-09			Dinophyceae	22667859	8.75902e-09
		Dinophyceae	77891872	1.19961e-09			Dinophyceae	84640391	1.51909e-09
		Dinophyceae	32868404	1.1731e-09			Dinophyceae	101345711	8.32294e-10
		Dinophyceae	107334256	4.05018e-09			Dinophyceae	4941295	2.84854e-10
		Dinophyceae	75824070	1.96346e-09			Dinophyceae	17148176	1.30199e-08
		Dinophyceae	77210895	4.23815e-10			Dinophyceae	63929309	4.41545e-10
		Dinophyceae	66717457	7.01396e-09			Dinophyceae	50057684	6.85107e-09
		Dinophyceae	96545627	5.33136e-09			Dinophyceae	24923639	3.56193e-09
		Dinophyceae	110402359	9.64051e-10			Dinophyceae	96768225	7.1204e-10
		Dinophyceae	110902977	9.39057e-10			Dinophyceae	33379928	2.98029e-09
		Dinophyceae	115200312	2.04901e-09			Dinophyceae	62893829	4.09689e-09
		Dinophyceae	1187983	2.08762e-09			Dinophyceae	78159017	3.62777e-09
		Dinophyceae	56566500	2.18952e-09			Dinophyceae	19756660	5.1869e-09
		Dinophyceae	47912862	3.9734e-09			Dinophyceae	11853854	1.12261e-08
		Dinophyceae	15610038	2.31008e-09			Dinophyceae	174425	3.9687e-09
		Dinophyceae	86481336	8.85556e-09			Dinophyceae	13048432	3.46235e-09
		Dinophyceae	3692590	1.64918e-09			Dinophyceae	27037265	1.5307e-08
		Dinophyceae	62201018	7.05446e-09			Dinophyceae	54312272	8.12214e-09
		Dinophyceae	50551306	5.95174e-09			Dinophyceae	33754726	2.92818e-09
		Dinophyceae	50808412	2.05566e-09			Dinophyceae	81386062	2.31108e-09
		Dinophyceae	41277730	1.96428e-09			Dinophyceae	112136460	2.00437e-09
		Dinophyceae	49720169	1.14964e-08			Dinophyceae	100208998	8.7418e-10
		Dinophyceae	71816970	2.16805e-09			Dinophyceae	91970917	5.50321e-09
		Dinophyceae	102290532	2.43616e-09			Dinophyceae	53382861	2.6293e-08
		Dinophyceae	51072457	1.47925e-08			Dinophyceae	57212304	6.03553e-09
		Dinophyceae	55635340	3.51155e-09			Dinophyceae	116049247	5.33699e-10
		Dinophyceae	88015365	3.85729e-09			Dinophyceae	51923873	1.20514e-08
		Dinophyceae	106604782	6.27025e-09			Dinophyceae	62153006	1.69946e-08
		Dinophyceae	72625360	2.27057e-09			Dinophyceae	57215773	3.82926e-09
		Dinophyceae	75068616	2.97079e-09			Dinophyceae	80714709	1.32391e-09
		Dinophyceae	78271310	4.55929e-09			Dinophyceae	41235956	1.48991e-08
		Dinophyceae	73257194	3.59427e-09			Dinophyceae	72061861	2.74947e-09
		Dinophyceae	75444874	3.24193e-09			Dinophyceae	88657174	1.17347e-08
		Dinophyceae	34861007	2.57694e-08			Dinophyceae	84988425	1.1896e-09
		Dinophyceae	13078006	2.685e-09			Dinophyceae	66251668	2.72729e-09
		Dinophyceae	29573053	1.28788e-09			Dinophyceae	88574137	6.40604e-09
		Dinophyceae	54902486	4.11022e-09			Dinophyceae	36116760	1.78437e-09
		Dinophyceae	100668225	1.25754e-09			Dinophyceae	47407720	1.10971e-09
		Dinophyceae	115923943	1.90372e-09			Dinophyceae	63530806	4.46181e-10
		Dinophyceae	58062588	9.13636e-10			Dinophyceae	71886865	1.06693e-08
		Dinophyceae	84506979	7.51121e-09			Dinophyceae	63814716	6.88627e-10
		Dinophyceae	76785964	3.02654e-09			Dinophyceae	66089606	1.05238e-08
		Dinophyceae	88276502	4.53126e-09			Dinophyceae	23140015	1.40464e-08
		Dinophyceae	57079977	7.49951e-09			Dinophyceae	32563519	4.43022e-09
		Dinophyceae	78456696	2.45535e-09			Dinophyceae	29228143	4.86917e-09
		Dinophyceae	6947103	1.97392e-09			Dinophyceae	110450825	1.57048e-09
		Dinophyceae	111053326	1.37926e-09			Dinophyceae	102990116	7.41068e-10
		Dinophyceae	62126493	1.78011e-08			Dinophyceae	73879426	6.64518e-09
		Dinophyceae	2664925	5.70039e-09			Dinophyceae	93692978	2.06726e-09
		Dinophyceae	32842902	4.9585e-09			Dinophyceae	88418795	6.82688e-09
		Dinophyceae	58444339	6.66108e-09			Dinophyceae	101279299	7.81421e-10
		Dinophyceae	59834519	1.2223e-08			Dinophyceae	106702349	1.08824e-09
		Dinophyceae	88802440	3.86561e-09			Dinophyceae	31524429	1.45016e-08
		Dinophyceae	90787557	7.2396e-09			Dinophyceae	73850145	4.45138e-09
		Dinophyceae	6387929	8.28922e-09			Dinophyceae	95965755	2.83251e-09
		Dinophyceae	86644146	4.66732e-09			Dinophyceae	38996514	1.75601e-09
		Dinophyceae	101447871	4.28523e-10			Dinophyceae	82240961	1.82244e-09
		Dinophyceae	433180	1.12304e-09			Dinophyceae	48227328	3.72696e-09
		Dinophyceae	107691347	1.83236e-09			Dinophyceae	72487981	2.38976e-09
		Dinophyceae	52370835	5.91976e-09			Dinophyceae	25464167	1.1645e-09
		Dinophyceae	55013040	4.36447e-09			Dinophyceae	106092740	2.27498e-09
		Dinophyceae	88590916	6.77493e-09			Dinophyceae	45147222	1.37027e-08
		Dinophyceae	28056802	6.20256e-09			Dinophyceae	73555268	4.17717e-09
		Dinophyceae	3373082	2.47009e-09			Dinophyceae	72430170	3.02405e-09
		Dinophyceae	100942769	5.02117e-09			Dinophyceae	16020704	1.68116e-08
		Dinophyceae	39289228	3.92114e-10			Dinophyceae	45206937	1.60473e-09
		Dinophyceae	91496864	8.04554e-09			Dinophyceae	53152047	1.76984e-09
		Dinophyceae	98011857	1.28552e-09			Dinophyceae	93618533	7.14508e-09
		Dinophyceae	57975007	1.02998e-09			Dinophyceae	23096612	5.43207e-09
		Dinophyceae	50071299	9.20744e-09			Dinophyceae	104376644	1.79945e-08
		Dinophyceae	54933990	2.86094e-09			Dinophyceae	40981304	7.48142e-09
		Dinophyceae	49753299	2.66475e-09			Dinophyceae	11822325	1.16962e-09
		Dinophyceae	63238474	1.89447e-09			Dinophyceae	69915243	2.52657e-08
		Dinophyceae	52076511	2.00917e-09			Dinophyceae	77266327	6.0831e-10
		Dinophyceae	81412794	6.55327e-09			Dinophyceae	15579575	7.63002e-10
		Dinophyceae	72469529	1.52236e-08			Dinophyceae	72669350	5.87423e-09
		Dinophyceae	70640136	1.28172e-09			Dinophyceae	80568272	1.16175e-08
		Dinophyceae	76884747	3.04462e-09			Dinophyceae	103766582	9.40984e-09
		Dinophyceae	50961469	3.05046e-10			Dinophyceae	14511596	2.57919e-08
		Dinophyceae	63752746	2.02621e-09			Dinophyceae	50542767	4.61005e-09
		Dinophyceae	39697880	1.19219e-08			Dinophyceae	72800999	9.34778e-10
		Dinophyceae	26932651	1.59861e-08			Dinophyceae	114227895	2.91537e-09
		Dinophyceae	22254321	6.87806e-09			Dinophyceae	18861243	7.34281e-10
		Dinophyceae	40039694	2.93608e-09			Dinophyceae	69831817	1.55737e-08
		Dinophyceae	86607051	2.00076e-09			Dinophyceae	88398459	4.16113e-09
		Dinophyceae	4085193	3.59246e-09			Dinophyceae	72488378	3.27937e-09
		Dinophyceae	77774343	4.10538e-09			Dinophyceae	81073422	2.20178e-09
		Dinophyceae	4050125	2.56982e-09			Dinophyceae	37269930	1.1381e-09
		Dinophyceae	57428920	2.8392e-10			Dinophyceae	84284205	1.64521e-09
		Dinophyceae	4081074	7.98247e-09			Dinophyceae	116761964	1.04509e-09
		Dinophyceae	29118872	3.68051e-09			Dinophyceae	71843939	2.6397e-09
		Dinophyceae	51491084	6.31804e-09			Dinophyceae	38798364	9.41682e-10
		Dinophyceae	95610107	6.34541e-09			Dinophyceae	42251600	3.94901e-09
		Dinophyceae	105942652	6.92744e-09			Dinophyceae	11542802	3.41479e-09
		Dinophyceae	105045514	4.06377e-09			Dinophyceae	28071191	3.24212e-09
		Dinophyceae	47668443	1.33585e-08			Dinophyceae	107602176	2.75885e-09
		Dinophyceae	61496233	4.25876e-09			Dinophyceae	63148481	4.63736e-09
		Dinophyceae	96932940	5.51747e-10			Dinophyceae	71088571	1.3178e-08
		Dinophyceae	78688917	7.04459e-09			Dinophyceae	57701364	2.2251e-09
		Dinophyceae	68182486	7.96764e-10			Dinophyceae	75474068	1.30132e-09
		Dinophyceae	96895912	5.28732e-10			Dinophyceae	27306566	1.1133e-09
		Dinophyceae	44392258	2.20682e-09			Dinophyceae	84808128	8.69349e-10
		Dinophyceae	47904496	4.19858e-09			Dinophyceae	56446050	4.79695e-10
		Dinophyceae	51720570	3.62259e-09			Dinophyceae	18743608	4.96834e-09
		Dinophyceae	107648011	2.01525e-08			Dinophyceae	69940629	9.18567e-09
		Dinophyceae	10563009	9.32507e-09			Dinophyceae	40713886	9.06569e-09
		Dinophyceae	50852298	1.06949e-08			Dinophyceae	72526845	8.13739e-10
		Dinophyceae	23999082	1.67817e-09			Dinophyceae	91480307	4.11116e-09
		Dinophyceae	86336002	2.90127e-09			Dinophyceae	112294038	8.64458e-10
		Dinophyceae	95389392	1.25601e-09			Dinophyceae	32701154	8.14391e-09
		Dinophyceae	45108287	2.00502e-09			Dinophyceae	107853891	6.57543e-09
		Dinophyceae	61582326	2.294e-09			Dinophyceae	18062281	6.9964e-09
		Dinophyceae	86515381	1.72539e-09			Dinophyceae	95457470	2.41061e-09
		Dinophyceae	23394668	1.62259e-08			Dinophyceae	38423282	2.38729e-09
		Dinophyceae	19265477	6.8349e-10			Dinophyceae	60112856	2.45019e-09
		Dinophyceae	1418124	1.58233e-08			Dinophyceae	65819548	1.54691e-08
		Dinophyceae	103109966	4.9943e-09			Dinophyceae	6382846	2.29503e-09
		Dinophyceae	54864592	8.45991e-09			Dinophyceae	94877270	1.80093e-09
		Dinophyceae	72531792	2.80736e-09			Dinophyceae	102871429	5.39143e-09
		Dinophyceae	32935048	1.97251e-09			Dinophyceae	32945292	1.8893e-09
		Dinophyceae	63521905	6.59032e-10			Dinophyceae	76737979	5.21569e-09
		Dinophyceae	90994528	1.01556e-09			Dinophyceae	39180646	1.54843e-09
		Dinophyceae	9227905	1.03211e-08			Dinophyceae	103158149	4.91274e-09
		Dinophyceae	91117929	4.76753e-09			Dinophyceae	94085905	5.15723e-09
		Dinophyceae	56983835	6.66371e-09			Dinophyceae	95199192	6.45691e-09
		Dinophyceae	55043373	3.64402e-09			Dinophyceae	43059725	6.96204e-09
		Dinophyceae	80644219	9.06101e-10			Dinophyceae	4104844	1.86331e-08
		Dinophyceae	17444473	1.43405e-09			Dinophyceae	89517140	1.25024e-08
		Dinophyceae	104420780	2.84582e-09			Dinophyceae	21571505	3.65342e-09
		Dinophyceae	65593792	4.89542e-09			Dinophyceae	40231816	3.0122e-09
		Dinophyceae	86484098	2.02985e-09			Dinophyceae	84788359	3.53257e-09
		Dinophyceae	84800717	3.7919e-09			Dinophyceae	20533073	1.59004e-08
		Dinophyceae	108574073	1.1164e-08			Dinophyceae	42281141	1.60499e-09
		Dinophyceae	112542647	4.9417e-10			Dinophyceae	52234160	9.85973e-10
		Dinophyceae	32750272	1.28373e-08			Dinophyceae	45167507	1.22251e-09
		Dinophyceae	99915512	1.52593e-08			Dinophyceae	26758482	7.81717e-08
		Dinophyceae	80352682	1.88334e-08			Dinophyceae	48181938	4.75199e-09
		Dinophyceae	95105498	2.1767e-08			Dinophyceae	77245925	4.07608e-09
		Dinophyceae	4858618	2.98692e-09			Dinophyceae	8357774	8.00853e-09
		Dinophyceae	19526597	1.25163e-09			Dinophyceae	90382474	1.17186e-08
		Dinophyceae	47147041	6.71654e-09			Dinophyceae	75437038	1.12411e-09
		Dinophyceae	49428019	2.05329e-09			Dinophyceae	108476740	1.45814e-08
		Dinophyceae	104681314	2.31664e-09			Dinophyceae	91015981	2.70633e-09
		Dinophyceae	24898333	9.53586e-09			Dinophyceae	1811056	1.32517e-09
		Dinophyceae	57236453	2.14888e-09			Dinophyceae	82179478	3.85832e-09
		Dinophyceae	104557729	5.92323e-09			Dinophyceae	81390513	1.52261e-09
		Dinophyceae	76878161	1.86415e-08			Dinophyceae	98986672	4.50516e-09
		Dinophyceae	41286777	4.34867e-09			Dinophyceae	92038717	2.14087e-09
		Dinophyceae	7029245	2.07846e-09			Dinophyceae	25516158	1.99107e-09
		Dinophyceae	58329079	2.89873e-09			Dinophyceae	82377635	6.15023e-09
		Dinophyceae	70349265	3.50441e-09			Dinophyceae	12681523	1.71972e-09
		Dinophyceae	9307811	3.52786e-09			Dinophyceae	6529333	7.80718e-10
		Dinophyceae	107573475	7.33769e-09			Dinophyceae	58150490	1.01946e-08
		Dinophyceae	103232150	1.67733e-09			Dinophyceae	39061921	2.12849e-09
		Dinophyceae	14578442	3.56006e-09			Dinophyceae	82139629	3.07747e-09
		Dinophyceae	53148827	5.28474e-10			Dinophyceae	65738693	3.422e-09
		Dinophyceae	90587219	6.42197e-09			Dinophyceae	12648313	1.31289e-09
		Dinophyceae	39020170	1.56056e-09			Dinophyceae	42247004	4.71997e-09
		Dinophyceae	42137304	1.92769e-09			Dinophyceae	115630403	1.04115e-09
		Dinophyceae	68664126	3.01085e-09			Dinophyceae	91300966	3.08292e-09
		Dinophyceae	24033121	1.80317e-09			Dinophyceae	1564584	7.26231e-09
		Dinophyceae	72744670	1.78615e-09			Dinophyceae	27839933	2.47227e-08
		Dinophyceae	3520794	2.66076e-09			Dinophyceae	10472940	3.26781e-09
		Dinophyceae	40054692	9.19462e-10			Dinophyceae	113996173	8.97502e-10
		Dinophyceae	67971584	1.6802e-08			Dinophyceae	88244122	6.43737e-09
		Dinophyceae	103111518	3.86289e-09			Dinophyceae	96353660	6.06033e-09
		Dinophyceae	14734468	9.22693e-09			Dinophyceae	81548465	2.66206e-09
		Dinophyceae	96996934	2.53723e-09			Dinophyceae	103722291	1.00169e-09
		Dinophyceae	108821695	1.089e-08			Dinophyceae	99508813	1.69818e-09
		Dinophyceae	3519206	3.00342e-09			Dinophyceae	19841945	2.19371e-09
		Dinophyceae	102839028	4.11289e-09			Dinophyceae	72362908	3.35771e-09
		Dinophyceae	49324929	2.68856e-09			Dinophyceae	63045974	1.22663e-08
		Dinophyceae	91158061	1.46215e-08			Dinophyceae	71806602	6.11521e-09
		Dinophyceae	112466870	3.87997e-09			Dinophyceae	58384345	2.01799e-09
		Dinophyceae	43583255	1.3257e-08			Dinophyceae	12464300	1.07198e-09
		Dinophyceae	16161783	3.07133e-09			Dinophyceae	27473070	1.80723e-08
		Dinophyceae	101917601	1.75381e-09			Dinophyceae	110876282	1.06528e-09
		Dinophyceae	47231087	3.14311e-09			Dinophyceae	8989965	6.83391e-09
		Dinophyceae	54352261	6.30639e-09			Dinophyceae	89164125	2.70097e-08
		Dinophyceae	59573341	6.40297e-09			Dinophyceae	110835114	2.21933e-09
		Dinophyceae	18756391	1.06887e-08			Dinophyceae	62486369	1.57827e-09
		Dinophyceae	90757968	9.13415e-09			Dinophyceae	114865335	1.99821e-09
		Dinophyceae	56965132	2.21542e-08			Dinophyceae	15665888	7.30262e-10
		Dinophyceae	112402002	6.45774e-09			Dinophyceae	58131409	8.36085e-09
		Dinophyceae	92044825	2.63819e-09			Dinophyceae	49241620	7.62657e-09
		Dinophyceae	116068837	4.71228e-10			Dinophyceae	101489447	1.69273e-09
		Dinophyceae	32727533	3.68767e-09			Dinophyceae	27275359	1.01683e-09
		Dinophyceae	20196794	5.8549e-09			Dinophyceae	95745871	8.39345e-09
		Dinophyceae	87368975	1.0072e-09			Dinophyceae	23464548	3.95212e-09
		Dinophyceae	18625679	2.70622e-09			Dinophyceae	3399597	3.00727e-09
		Dinophyceae	86439105	3.8121e-09			Dinophyceae	30848902	2.81298e-09
		Dinophyceae	72533579	3.31081e-09			Dinophyceae	74887073	8.80335e-09
		Dinophyceae	47904495	3.49765e-09			Dinophyceae	81044711	1.26402e-09
		Dinophyceae	99571239	2.67778e-09			Dinophyceae	23471473	2.65274e-09
		Dinophyceae	49677361	1.35312e-08			Dinophyceae	112068191	4.39896e-09
		Dinophyceae	23963780	8.47997e-10			Dinophyceae	42921317	1.16627e-08
		Dinophyceae	13525393	3.61873e-10			Dinophyceae	18219037	9.87378e-09
		Dinophyceae	62730285	1.51008e-08			Dinophyceae	74853594	3.10686e-09
		Dinophyceae	36595726	4.18105e-09			Dinophyceae	6427858	3.65179e-09
		Dinophyceae	63699363	2.68348e-09			Dinophyceae	50209324	2.67365e-09
		Dinophyceae	107611692	1.08743e-08			Dinophyceae	68958413	4.08851e-09
		Dinophyceae	112438275	8.9912e-09			Dinophyceae	72599584	1.95021e-09
		Dinophyceae	73137917	7.55081e-09			Dinophyceae	94778526	5.7529e-09
		Dinophyceae	27023953	1.17874e-08			Dinophyceae	10655349	5.10212e-09
		Dinophyceae	116902817	1.51057e-09			Dinophyceae	37549391	2.04145e-09
		Dinophyceae	49784060	2.97172e-09			Dinophyceae	80366176	1.99717e-08
		Dinophyceae	86037666	1.56745e-08			Dinophyceae	106732597	1.47722e-09
		Dinophyceae	63633276	7.00694e-10			Dinophyceae	84776108	7.38021e-09
		Dinophyceae	96898586	2.49023e-09			Dinophyceae	59261942	5.54053e-09
		Dinophyceae	76972470	1.71907e-09			Dinophyceae	73163355	1.89825e-08
		Dinophyceae	58277248	1.76471e-08			Dinophyceae	82189970	5.60397e-09
		Dinophyceae	95902671	1.80119e-09			Dinophyceae	90668780	2.6269e-09
		Dinophyceae	63804623	1.11746e-09			Dinophyceae	106047156	1.19323e-09
		Dinophyceae	91163205	1.92025e-09			Dinophyceae	106397938	3.10136e-09
		Dinophyceae	41237521	1.4937e-09			Dinophyceae	21434700	1.80141e-08
		Dinophyceae	72327129	4.68265e-09			Dinophyceae	66252167	2.51698e-09
		Dinophyceae	54932811	3.49484e-09			Dinophyceae	84215575	4.55933e-10
		Dinophyceae	115711011	2.35748e-09			Dinophyceae	71996074	2.59231e-09
		Dinophyceae	78314527	1.97254e-09			Dinophyceae	4256728	8.31399e-09
		Dinophyceae	51460250	5.06061e-09			Dinophyceae	114218366	1.8103e-09
		Dinophyceae	75866031	3.51454e-09			Dinophyceae	20430541	9.55237e-09
		Dinophyceae	29394552	1.47668e-09			Dinophyceae	116714948	1.44694e-09
		Dinophyceae	26890627	8.19957e-10			Dinophyceae	24825409	2.02222e-08
		Dinophyceae	29587851	4.9026e-09			Dinophyceae	18178509	9.26465e-09
		Dinophyceae	63297622	5.16556e-10			Dinophyceae	43096685	8.95847e-09
		Dinophyceae	77149156	1.16772e-09			Dinophyceae	79052980	4.05921e-09
		Dinophyceae	29776502	4.45724e-09			Dinophyceae	78424095	1.04705e-08
		Dinophyceae	86699292	7.52868e-09			Dinophyceae	57154573	2.56837e-09
		Dinophyceae	29901676	7.01822e-09			Dinophyceae	104374951	1.06157e-08
		Dinophyceae	56795223	2.437e-09			Dinophyceae	104701198	2.02998e-09
		Dinophyceae	63178744	9.54722e-09			Dinophyceae	23625708	1.5744e-08
		Dinophyceae	110244267	1.51835e-09			Dinophyceae	75363706	3.83117e-09
		Dinophyceae	104596421	1.51362e-08			Dinophyceae	58010064	2.03171e-09
		Dinophyceae	55677786	5.03565e-09			Dinophyceae	88555913	1.92907e-09
		Dinophyceae	115853235	4.38073e-09			Dinophyceae	42157106	4.79823e-10
		Dinophyceae	88331816	1.66634e-08			Dinophyceae	27662534	4.68685e-09
		Dinophyceae	109984886	1.15586e-09			Dinophyceae	47739346	5.62122e-09
		Dinophyceae	86278108	1.91081e-08			Dinophyceae	70643253	4.69631e-10
		Dinophyceae	27289801	6.64126e-10			Dinophyceae	73786175	6.89894e-09
		Dinophyceae	97200402	3.59986e-09			Dinophyceae	8244886	5.88267e-09
		Dinophyceae	97433677	6.06506e-09			Dinophyceae	18860690	8.35513e-09
		Dinophyceae	10517621	1.04302e-09			Dinophyceae	56987359	9.91158e-09
		Dinophyceae	18070957	1.31286e-08			Dinophyceae	27151779	1.77828e-09
		Dinophyceae	92201148	7.55941e-10			Dinophyceae	20711260	1.46257e-09
		Dinophyceae	48056633	1.74028e-08			Dinophyceae	43889041	3.97317e-09
		Dinophyceae	40466632	3.2298e-09			Dinophyceae	3169085	1.8719e-09
		Dinophyceae	27201113	2.77024e-09			Dinophyceae	84105027	5.64734e-10
		Dinophyceae	73262697	9.63025e-09			Dinophyceae	42100188	3.02649e-09
		Dinophyceae	72115727	5.09255e-09			Dinophyceae	101421292	5.89518e-09
		Dinophyceae	81688323	4.29355e-09			Dinophyceae	75926023	1.22827e-09
		Dinophyceae	47930058	2.41032e-09			Dinophyceae	93233049	1.16572e-08
		Dinophyceae	29337299	7.63954e-09			Dinophyceae	37120680	2.54758e-09
		Dinophyceae	55155751	9.28094e-09			Dinophyceae	27759710	2.61967e-09
		Dinophyceae	13844525	6.15876e-09			Dinophyceae	11457320	4.54616e-09
		Dinophyceae	16680862	2.37772e-09			Dinophyceae	94114208	2.65397e-09
		Dinophyceae	63496753	1.27602e-09			Dinophyceae	96069621	3.20266e-09
		Dinophyceae	86410247	1.97288e-08			Dinophyceae	59297478	4.86605e-09
		Dinophyceae	53096018	1.14079e-09			Dinophyceae	45127577	3.02722e-09
		Dinophyceae	112592322	5.87271e-10			Dinophyceae	52018434	8.4213e-09
		Dinophyceae	72786437	2.40167e-09			Dinophyceae	104701678	2.5464e-09
		Dinophyceae	24112226	1.06125e-09			Dinophyceae	89926046	1.72958e-09
		Dinophyceae	101424159	1.69648e-09			Dinophyceae	75674822	7.01869e-09
		Dinophyceae	51417028	3.52136e-09			Dinophyceae	43067570	3.08998e-09
		Dinophyceae	52490059	3.95305e-09			Dinophyceae	81007561	1.71832e-09
		Dinophyceae	29818251	2.98797e-09			Dinophyceae	99082194	1.0142e-09
		Dinophyceae	62765055	3.18958e-09			Dinophyceae	62586228	8.85885e-10
		Dinophyceae	2918491	1.23069e-09			Dinophyceae	63237423	7.97752e-10
		Dinophyceae	115754754	2.41976e-09			Dinophyceae	72298590	9.30457e-09
		Dinophyceae	26943759	7.32247e-09			Dinophyceae	24920722	9.22645e-09
		Dinophyceae	1733661	2.16399e-09			Dinophyceae	4109856	1.71808e-09
		Dinophyceae	102786233	3.27826e-09			Dinophyceae	6298810	5.30113e-09
		Dinophyceae	65643371	6.60995e-09			Dinophyceae	11360273	6.38777e-09
		Dinophyceae	1677311	9.32625e-10			Dinophyceae	90408486	1.04092e-08
		Dinophyceae	70987798	1.06203e-08			Dinophyceae	4474697	2.17622e-09
		Dinophyceae	4607163	3.14377e-09			Dinophyceae	48082533	5.31802e-09
		Dinophyceae	49385864	3.33427e-09			Dinophyceae	15528847	8.82209e-10
		Dinophyceae	19456976	5.83063e-09			Dinophyceae	90675737	1.12624e-08
		Dinophyceae	51066644	8.17782e-09			Dinophyceae	33445765	4.49438e-09
		Dinophyceae	4046926	4.1336e-09			Dinophyceae	116805319	2.27776e-09
		Dinophyceae	20860164	3.94409e-09			Dinophyceae	52094594	4.45832e-09
		Dinophyceae	27023477	5.49143e-09			Dinophyceae	57708209	6.26158e-09
		Dinophyceae	23411202	1.10834e-08			Dinophyceae	90561726	8.3792e-09
		Dinophyceae	91873397	2.60265e-09			Dinophyceae	109963711	1.18206e-08
		Dinophyceae	91891109	6.90379e-10			Dinophyceae	83768728	9.97695e-09
		Dinophyceae	65872233	5.4311e-09			Dinophyceae	49372449	2.65963e-09
		Dinophyceae	7409041	2.23924e-09			Dinophyceae	63136879	3.22533e-09
		Dinophyceae	37812163	8.01223e-10			Dinophyceae	23493840	1.98366e-09
		Dinophyceae	3199243	1.50508e-09			Dinophyceae	112166104	3.58984e-09
		Dinophyceae	54822545	1.26321e-09			Dinophyceae	24888943	8.80506e-10
		Dinophyceae	72611312	1.60697e-09			Dinophyceae	116840692	1.48824e-09
		Dinophyceae	60493984	1.29649e-08			Dinophyceae	101377485	1.36376e-09
		Dinophyceae	13744894	1.0352e-09			Dinophyceae	24840947	2.84309e-09
		Dinophyceae	107781779	1.27514e-08			Dinophyceae	90747392	4.02428e-09
		Dinophyceae	32421952	1.03309e-08			Dinophyceae	75740710	3.17207e-09
		Dinophyceae	4947360	1.26907e-09			Dinophyceae	89435277	3.21967e-09
		Dinophyceae	91391942	2.61561e-09			Dinophyceae	50069642	7.22641e-09
		Dinophyceae	72190546	5.91923e-09			Dinophyceae	97577870	3.03339e-09
		Dinophyceae	70157669	2.2321e-09			Dinophyceae	45115536	4.99561e-09
		Dinophyceae	20830968	6.17687e-10			Dinophyceae	49359551	1.75371e-09
		Dinophyceae	72548747	6.55517e-09			Dinophyceae	82850435	6.35826e-09
		Dinophyceae	72415500	5.57234e-09			Dinophyceae	25463867	1.74607e-09
		Dinophyceae	42068710	1.80212e-09			Dinophyceae	1738862	7.55748e-09
		Dinophyceae	64896956	8.7587e-10			Dinophyceae	74693583	1.16532e-08
		Dinophyceae	4757153	2.35364e-09			Dinophyceae	24998633	8.16728e-10
		Dinophyceae	9487404	2.0013e-09			Dinophyceae	58284969	3.07932e-09
		Dinophyceae	91197588	7.77748e-09			Dinophyceae	66265721	3.61653e-09
		Dinophyceae	78819930	1.11091e-09			Dinophyceae	66246334	1.04909e-09
		Dinophyceae	82258776	7.17377e-09			Dinophyceae	62090237	1.30214e-08
		Dinophyceae	6967466	1.65844e-09			Dinophyceae	23118778	6.15408e-09
		Dinophyceae	26949627	7.4743e-09			Dinophyceae	67336843	9.58723e-09
		Dinophyceae	12017986	1.15408e-09			Dinophyceae	1512829	3.41245e-09
		Dinophyceae	102810484	1.49385e-08			Dinophyceae	32848762	4.98222e-09
		Dinophyceae	91654789	7.47667e-09			Dinophyceae	88569927	8.99996e-09
		Dinophyceae	63201986	5.4066e-09			Dinophyceae	102973034	4.30076e-10
		Dinophyceae	26334746	3.86884e-09			Dinophyceae	33316222	3.33783e-09
		Dinophyceae	109916654	4.8979e-09			Dinophyceae	24923334	2.04223e-09
		Dinophyceae	78564739	2.23455e-10			Dinophyceae	12976714	3.80656e-09
		Dinophyceae	110396045	4.05478e-09			Dinophyceae	8917850	8.12215e-09
		Dinophyceae	77048312	1.88603e-09			Dinophyceae	82122423	3.91885e-09
		Dinophyceae	65343690	4.62142e-09			Dinophyceae	113009112	7.68322e-09
		Dinophyceae	33278643	6.26615e-09			Dinophyceae	115953060	1.43132e-09
		Dinophyceae	69919510	1.05331e-08			Dinophyceae	93241153	1.31832e-08
		Dinophyceae	86637276	5.56588e-09			Dinophyceae	4223996	3.73284e-09
		Dinophyceae	11469500	1.50768e-08			Dinophyceae	88773149	9.19884e-09
		Dinophyceae	25532506	1.71829e-09			Dinophyceae	72705987	1.27115e-09
		Dinophyceae	84234711	6.50405e-10			Dinophyceae	13066614	9.62859e-10
		Dinophyceae	44065715	6.4413e-09			Dinophyceae	75216041	3.42727e-09
		Dinophyceae	55030437	2.71161e-09			Dinophyceae	107774013	1.73418e-08
		Dinophyceae	3884581	8.74944e-10			Dinophyceae	17522864	1.53162e-09
		Dinophyceae	71190536	2.23923e-09			Dinophyceae	70148865	5.84549e-09
		Dinophyceae	99308864	3.15319e-09			Dinophyceae	96577030	2.99633e-09
		Dinophyceae	14566104	3.73276e-09			Dinophyceae	29683762	7.26278e-09
		Dinophyceae	90843164	1.64186e-09			Dinophyceae	23926114	8.60454e-10
		Dinophyceae	96461746	1.01848e-09			Dinophyceae	112657864	8.59593e-10
		Dinophyceae	12237689	4.57827e-09			Dinophyceae	95457473	1.81449e-08
		Dinophyceae	72469253	4.31992e-09			Dinophyceae	115791361	8.66216e-10
		Dinophyceae	87840330	1.00414e-09			Dinophyceae	62487808	2.68426e-09
		Dinophyceae	65794211	3.86044e-09			Dinophyceae	62709996	1.81275e-09
		Dinophyceae	51911191	6.20689e-09			Dinophyceae	25470965	1.97675e-08
		Dinophyceae	62724973	1.26727e-08			Dinophyceae	72187822	2.28602e-09
		Dinophyceae	80122927	1.62529e-08			Dinophyceae	15116252	1.00715e-09
		Dinophyceae	60194091	5.28934e-09			Dinophyceae	43082546	6.55646e-09
		Dinophyceae	86508787	8.1122e-09			Dinophyceae	93187859	2.94663e-09
		Dinophyceae	89479197	8.25233e-09			Dinophyceae	80173019	2.17227e-09
		Dinophyceae	26923901	5.44335e-09			Dinophyceae	62152158	9.39954e-09
		Dinophyceae	42088352	4.08802e-09			Dinophyceae	20204973	8.9452e-09
		Dinophyceae	51961987	8.39141e-09			Dinophyceae	110368315	8.36814e-10
		Dinophyceae	54973972	2.03369e-09			Dinophyceae	110133543	9.18159e-10
		Dinophyceae	74666752	8.17926e-10			Dinophyceae	24442360	5.7654e-09
		Dinophyceae	107594046	7.76043e-09			Dinophyceae	45766983	4.95579e-09
		Dinophyceae	114182990	1.08447e-09			Dinophyceae	112387372	1.56845e-09
		Dinophyceae	112531816	3.58062e-09			Dinophyceae	1374116	6.60471e-10
		Dinophyceae	76760129	5.11431e-09			Dinophyceae	58307048	7.24317e-09
		Dinophyceae	42906789	1.44438e-08			Dinophyceae	54176092	3.80956e-10
		Dinophyceae	17361491	1.09824e-09			Dinophyceae	82147962	3.17214e-09
		Dinophyceae	29949827	4.7846e-10			Dinophyceae	83187312	7.37089e-09
		Dinophyceae	40968947	5.051e-09			Dinophyceae	115968374	1.76413e-09
		Dinophyceae	37596634	2.75032e-09			Dinophyceae	67928013	9.67285e-09
		Dinophyceae	12984591	2.18604e-09			Dinophyceae	18476240	1.34962e-08
		Dinophyceae	102884230	1.43163e-09			Dinophyceae	105047319	3.32611e-09
		Dinophyceae	91738878	4.74442e-09			Dinophyceae	38353124	1.81366e-09
		Dinophyceae	52789725	1.27434e-09			Dinophyceae	68011827	8.60236e-09
		Dinophyceae	4698519	3.64609e-09			Dinophyceae	4213274	7.66811e-10
		Dinophyceae	26630360	1.0113e-09			Dinophyceae	1185936	9.43116e-09
		Dinophyceae	58307666	4.23229e-09			Dinophyceae	66564079	1.06811e-09
		Dinophyceae	44106457	7.78579e-09			Dinophyceae	52047851	4.43372e-09
		Dinophyceae	112820136	5.01897e-09			Dinophyceae	81710652	9.25954e-10
		Dinophyceae	64643782	5.69673e-09			Dinophyceae	92760437	3.50794e-09
		Dinophyceae	42930077	1.22768e-09			Dinophyceae	97476106	4.14507e-09
		Dinophyceae	97578754	1.32065e-08			Dinophyceae	66050175	1.41176e-09
		Dinophyceae	26916278	1.25668e-08			Dinophyceae	70479653	2.85124e-09
		Dinophyceae	3308849	1.34656e-09			Dinophyceae	26717638	5.40592e-10
		Dinophyceae	41296015	1.83428e-09			Dinophyceae	18366353	4.85733e-09
		Dinophyceae	50771774	5.854e-09			Dinophyceae	59153716	8.50268e-09
		Dinophyceae	61599076	6.92541e-09			Dinophyceae	20345512	3.50346e-09
		Dinophyceae	21068656	1.67582e-09			Dinophyceae	1236008	4.26063e-09
		Dinophyceae	3522479	1.07409e-09			Dinophyceae	112511149	1.62218e-09
		Dinophyceae	84368324	4.89604e-09			Dinophyceae	66020609	7.13189e-09
		Dinophyceae	2717596	5.52981e-09			Dinophyceae	66488759	4.66836e-10
		Dinophyceae	12759966	2.74678e-09			Dinophyceae	68762809	3.42159e-09
		Dinophyceae	63282348	6.03639e-10			Dinophyceae	90948308	2.2023e-09
		Dinophyceae	3670076	6.56427e-09			Dinophyceae	8388545	1.10608e-08
		Dinophyceae	71824869	9.95083e-09			Dinophyceae	42991806	8.80476e-09
		Dinophyceae	63200894	6.02788e-09			Dinophyceae	56986859	1.60827e-08
		Dinophyceae	70617307	1.11619e-08			Dinophyceae	107799337	4.33968e-09
		Dinophyceae	10675056	7.77978e-10			Dinophyceae	79555587	3.72232e-09
		Dinophyceae	5676520	1.99319e-09			Dinophyceae	43297221	2.71985e-09
		Dinophyceae	77694432	7.03369e-09			Dinophyceae	55119506	6.63591e-08
		Dinophyceae	70604015	3.85164e-10			Dinophyceae	81103012	4.06018e-09
		Dinophyceae	54951258	1.56577e-08			Dinophyceae	20842877	4.95115e-10
		Dinophyceae	54864589	1.55166e-09			Dinophyceae	3426100	9.15498e-10
		Dinophyceae	74282794	8.07574e-10			Dinophyceae	22252478	9.40189e-09
		Dinophyceae	82400368	5.49369e-09			Dinophyceae	83787887	4.51545e-10
		Dinophyceae	10106098	3.06011e-09			Dinophyceae	109252127	2.62064e-09
		Dinophyceae	91062716	4.43019e-09			Dinophyceae	29988474	3.66071e-09
		Dinophyceae	8850750	6.58845e-10			Dinophyceae	49228237	1.40916e-08
		Dinophyceae	62686980	4.03741e-09			Dinophyceae	59784703	1.21615e-08
		Dinophyceae	72038133	6.19609e-09			Dinophyceae	28295084	2.69473e-08
		Dinophyceae	30043250	4.12497e-09			Dinophyceae	50513207	1.02089e-09
		Dinophyceae	39186828	2.51906e-09			Dinophyceae	66350155	5.19858e-10
		Dinophyceae	96824383	3.15085e-09			Dinophyceae	36265677	9.45311e-09
		Dinophyceae	72141154	8.06494e-09			Dinophyceae	95612951	8.40666e-09
		Dinophyceae	214335	3.99672e-09			Dinophyceae	63822316	3.38771e-09
		Dinophyceae	82343791	3.50265e-09			Dinophyceae	116004902	2.12561e-09
		Dinophyceae	64838979	8.53604e-09			Dinophyceae	11454669	8.43259e-09
		Dinophyceae	110035711	3.17437e-09			Dinophyceae	107019466	5.68637e-09
		Dinophyceae	15914448	2.30564e-09			Dinophyceae	44576727	3.54708e-10
		Dinophyceae	19076595	2.50619e-09			Dinophyceae	16200276	8.2672e-10
		Dinophyceae	46569164	3.44564e-09			Dinophyceae	49336279	2.2759e-09
		Dinophyceae	116740193	1.91898e-09			Dinophyceae	36064732	1.29322e-09
		Dinophyceae	6453028	1.70447e-08			Dinophyceae	13067228	5.75348e-09
		Dinophyceae	8171877	9.5213e-09			Dinophyceae	59129215	1.16342e-08
		Dinophyceae	84632281	3.14285e-09			Dinophyceae	67912745	4.69618e-09
		Dinophyceae	49433719	5.288e-09			Dinophyceae	88644624	6.83499e-09
		Dinophyceae	107115837	3.33325e-09			Dinophyceae	94003282	1.90432e-09
		Dinophyceae	72122355	4.25503e-09			Dinophyceae	70689163	1.52824e-09
		Dinophyceae	19852918	8.2308e-09			Dinophyceae	48114443	4.92119e-09
		Dinophyceae	9648547	2.65868e-09			Dinophyceae	75627200	7.29136e-09
		Dinophyceae	67860293	7.80784e-09			Dinophyceae	80530943	8.32167e-10
		Dinophyceae	112182740	3.84569e-09			Dinophyceae	63898678	7.76656e-10
		Dinophyceae	86706771	4.94137e-10			Dinophyceae	66105103	1.6772e-09
		Dinophyceae	26843024	5.64755e-09			Dinophyceae	112852870	9.04232e-10
		Dinophyceae	63971284	1.10346e-09			Dinophyceae	81439653	1.01668e-08
		Dinophyceae	54741899	9.31358e-10			Dinophyceae	18960633	1.9494e-09
		Dinophyceae	14673097	9.65673e-09			Dinophyceae	93326279	3.70356e-09
		Dinophyceae	52414549	7.06661e-09			Dinophyceae	112647443	8.11629e-10
		Dinophyceae	30063603	3.6712e-09			Dinophyceae	41848889	1.52898e-08
		Dinophyceae	104650421	8.85424e-09			Dinophyceae	105022148	3.69983e-09
		Dinophyceae	40748904	1.89742e-09			Dinophyceae	1147771	4.30849e-09
		Dinophyceae	86104382	8.62769e-09			Dinophyceae	40765301	6.65238e-09
		Dinophyceae	40816433	3.02607e-09			Dinophyceae	28146141	5.0034e-09
		Dinophyceae	5556884	2.03032e-09			Dinophyceae	34911926	1.64704e-08
		Dinophyceae	9255093	6.50059e-10			Dinophyceae	78143091	2.30297e-09
		Dinophyceae	19917454	6.38103e-09			Dinophyceae	76512818	1.49144e-08
		Dinophyceae	90417989	3.28149e-09			Dinophyceae	90418958	3.5635e-09
		Dinophyceae	45350325	6.84498e-10			Dinophyceae	50548212	2.39253e-09
		Dinophyceae	26989115	6.89993e-09			Dinophyceae	91932189	7.40706e-10
		Dinophyceae	60230527	1.81286e-09			Dinophyceae	84131245	2.29843e-09
		Dinophyceae	85091245	9.38169e-09			Dinophyceae	103007327	2.57768e-09
		Dinophyceae	51483247	5.39004e-09			Dinophyceae	27718082	4.18614e-09
		Dinophyceae	86467705	9.50867e-09			Dinophyceae	47117604	1.08979e-08
		Dinophyceae	50502813	6.51063e-09			Dinophyceae	93769814	1.78373e-09
		Dinophyceae	89542869	5.0967e-09			Dinophyceae	53088088	4.21842e-09
		Dinophyceae	50037359	1.32853e-09			Dinophyceae	83473189	5.16933e-09
		Dinophyceae	7155319	3.33487e-09			Dinophyceae	88684111	2.39618e-09
		Dinophyceae	105595237	6.22187e-10			Dinophyceae	15111953	1.87467e-09
		Dinophyceae	62752021	9.38948e-10			Dinophyceae	41487285	1.34603e-08
		Dinophyceae	63470356	1.21486e-09			Dinophyceae	78073984	1.2481e-08
		Dinophyceae	65819565	2.18504e-09			Dinophyceae	54072702	2.2781e-09
		Dinophyceae	72961557	6.02806e-09			Dinophyceae	40164562	5.49157e-09
		Dinophyceae	61383384	2.38986e-09			Dinophyceae	70938991	3.89941e-09
		Dinophyceae	44523490	2.40971e-09			Dinophyceae	114862428	2.24716e-09
		Dinophyceae	53990113	6.99403e-09			Dinophyceae	71684678	9.58558e-09
		Dinophyceae	69138454	2.17096e-08			Dinophyceae	73159968	1.10094e-08
		Dinophyceae	73836248	7.80079e-09			Dinophyceae	32201477	7.40875e-09
		Dinophyceae	116857727	1.01351e-09			Dinophyceae	100014936	1.25025e-09
		Dinophyceae	101244045	7.39648e-09			Dinophyceae	20189856	5.27211e-09
		Dinophyceae	26923902	6.62585e-09			Dinophyceae	58112237	7.73932e-09
		Dinophyceae	74942105	9.9463e-09			Dinophyceae	51281730	1.15488e-08
		Dinophyceae	37665898	3.67281e-10			Dinophyceae	48074424	8.30348e-09
		Dinophyceae	110108558	8.55657e-10			Dinophyceae	58528337	5.82469e-10
		Dinophyceae	114655366	9.6076e-10			Dinophyceae	63226469	1.58323e-09
		Dinophyceae	15872507	3.76534e-09			Dinophyceae	82347899	4.13424e-09
		Dinophyceae	40144425	6.3661e-09			Dinophyceae	55359611	5.30054e-09
		Dinophyceae	26847371	4.05369e-10			Dinophyceae	6511021	6.3857e-09
		Dinophyceae	23411201	1.30336e-08			Dinophyceae	69820947	1.76761e-08
		Dinophyceae	29443951	2.54657e-09			Dinophyceae	17325387	4.53759e-09
		Dinophyceae	107624500	1.52761e-08			Dinophyceae	26934048	1.9718e-08
		Dinophyceae	105124042	9.72524e-09			Dinophyceae	42129106	7.73001e-10
		Dinophyceae	1105237	1.93436e-08			Dinophyceae	90783903	8.67907e-10
		Dinophyceae	75395775	4.24309e-09			Dinophyceae	116958837	1.32338e-09
		Dinophyceae	3454755	2.41411e-09			Dinophyceae	29206783	9.09915e-09
		Dinophyceae	29182642	3.75667e-09			Dinophyceae	8886384	1.34332e-08
		Dinophyceae	62129568	1.29483e-08			Dinophyceae	79755496	5.10166e-09
		Dinophyceae	45094834	7.67362e-09			Dinophyceae	82134386	5.84926e-09
		Dinophyceae	7141670	8.78274e-10			Dinophyceae	57109401	3.35598e-09
		Dinophyceae	107230563	7.58558e-10			Dinophyceae	22241389	6.31948e-09
		Dinophyceae	44101281	3.82469e-09			Dinophyceae	6382656	6.00361e-09
		Dinophyceae	86526526	5.69647e-09			Dinophyceae	71980997	3.98832e-09
		Dinophyceae	41256367	1.56743e-09			Dinophyceae	90832462	5.43524e-09
		Dinophyceae	97545473	2.46804e-09			Dinophyceae	80701015	2.26409e-09
		Dinophyceae	28458288	2.22017e-09			Dinophyceae	25000521	1.2995e-09
		Dinophyceae	23914546	6.22738e-10			Dinophyceae	47159116	1.26817e-08
		Dinophyceae	54031049	1.79315e-09			Dinophyceae	112804234	2.99164e-09
		Dinophyceae	113318878	4.76883e-10			Dinophyceae	76526380	1.15354e-08
		Dinophyceae	62662593	8.52797e-09			Dinophyceae	80754913	7.60137e-09
		Dinophyceae	4378682	2.51994e-09			Dinophyceae	99913828	4.68577e-09
		Dinophyceae	109980528	7.73513e-09			Dinophyceae	39832313	3.25983e-09
		Dinophyceae	49244357	2.19252e-09			Dinophyceae	42578644	1.6335e-09
		Dinophyceae	54865212	8.15253e-09			Dinophyceae	81720896	4.49725e-09
		Dinophyceae	260608	8.29703e-09			Dinophyceae	12951098	6.63221e-10
		Dinophyceae	4055027	6.52775e-09			Dinophyceae	29850021	7.48303e-09
		Dinophyceae	103839766	2.01435e-09			Dinophyceae	88547018	3.83523e-09
		Dinophyceae	114197025	2.83839e-09			Dinophyceae	1922168	2.96734e-09
		Dinophyceae	95254440	5.59339e-09			Dinophyceae	20706500	7.22757e-10
		Dinophyceae	90990133	1.95207e-09			Dinophyceae	115755699	1.04702e-09
		Dinophyceae	77026798	2.00907e-08			Dinophyceae	105192576	1.65542e-08
		Dinophyceae	60664302	1.42362e-09			Dinophyceae	57678921	4.33737e-09
		Dinophyceae	66664515	6.29315e-09			Dinophyceae	38207137	4.1149e-09
		Dinophyceae	113250268	2.00281e-09			Dinophyceae	110914756	5.29356e-10
		Dinophyceae	72341041	3.75551e-09			Dinophyceae	50547387	1.1006e-09
		Dinophyceae	59165694	9.45562e-09			Dinophyceae	66076520	1.32561e-08
		Dinophyceae	86473494	4.76816e-09			Dinophyceae	101493615	3.57364e-09
		Dinophyceae	101160966	2.38109e-09			Dinophyceae	77325394	2.08873e-08
		Dinophyceae	63349069	6.23142e-09			Dinophyceae	63769398	1.28385e-09
		Dinophyceae	26908145	2.58207e-09			Dinophyceae	26869194	1.00888e-09
		Dinophyceae	111831597	1.34362e-09			Dinophyceae	87419284	2.89243e-09
		Dinophyceae	348899	1.33247e-09			Dinophyceae	21877182	1.68341e-08
		Dinophyceae	97244231	1.24785e-09			Dinophyceae	23491621	7.72997e-09
		Dinophyceae	57302724	2.16087e-09			Dinophyceae	78506650	7.99974e-10
		Dinophyceae	4400714	2.98092e-09			Dinophyceae	97989744	2.98589e-09
		Dinophyceae	63140381	2.84983e-09			Dinophyceae	89520530	7.1562e-09
		Dinophyceae	5673132	3.54835e-09			Dinophyceae	78971077	6.52283e-09
		Dinophyceae	67978258	9.0984e-09			Dinophyceae	75135225	3.78696e-09
		Dinophyceae	35934125	5.29798e-09			Dinophyceae	103601863	9.63497e-09
		Dinophyceae	25579048	4.51707e-09			Dinophyceae	44550172	1.4844e-09
		Dinophyceae	46604773	4.49859e-09			Dinophyceae	91259847	1.2444e-09
		Dinophyceae	63527142	4.07032e-09			Dinophyceae	105997347	1.67809e-09
		Dinophyceae	54906588	2.50236e-09			Dinophyceae	27244690	9.38232e-10
		Dinophyceae	4264077	3.696e-09			Dinophyceae	18057997	7.93037e-09
		Dinophyceae	72524826	2.12754e-08			Dinophyceae	99676809	2.04085e-09
		Dinophyceae	90686003	5.50536e-09			Dinophyceae	115167264	2.99452e-09
		Dinophyceae	107695435	1.45375e-08			Dinophyceae	21451735	2.51688e-08
		Dinophyceae	109569732	1.41596e-09			Dinophyceae	18089594	3.28258e-09
		Dinophyceae	4368723	5.3981e-09			Dinophyceae	84091768	8.03566e-10
		Dinophyceae	82138371	3.68834e-09			Dinophyceae	75945509	2.90713e-09
		Dinophyceae	104779556	1.63561e-09			Dinophyceae	72063458	6.90156e-09
		Dinophyceae	75447676	3.78192e-09			Dinophyceae	55880307	4.64731e-09
		Dinophyceae	40144426	9.96119e-09			Dinophyceae	62194776	7.68357e-09
		Dinophyceae	32552984	1.10752e-08			Dinophyceae	105853338	1.29646e-09
		Dinophyceae	104376501	7.03498e-09			Dinophyceae	78246590	1.0359e-08
		Dinophyceae	104868093	4.68161e-09			Dinophyceae	113777062	2.10862e-09
		Dinophyceae	63818518	7.62211e-10			Dinophyceae	64233083	5.06961e-10
		Dinophyceae	54864593	6.02191e-09			Dinophyceae	64664578	2.16287e-09
		Dinophyceae	73531493	1.30593e-09			Dinophyceae	28914266	2.66983e-09
		Dinophyceae	50896236	4.01042e-09			Dinophyceae	72660744	2.11504e-09
		Dinophyceae	66516295	1.35973e-09			Dinophyceae	1082329	1.09288e-08
		Dinophyceae	112483795	5.33919e-10			Dinophyceae	12877536	2.98631e-09
		Dinophyceae	80592763	1.20675e-08			Dinophyceae	52688790	2.08534e-08
		Dinophyceae	66070329	6.55098e-09			Dinophyceae	83971214	7.1205e-10
		Dinophyceae	56048494	9.56602e-10			Dinophyceae	87493501	3.63004e-09
		Dinophyceae	19913255	2.12068e-09			Dinophyceae	91155111	5.37928e-09
		Dinophyceae	51060602	1.49216e-08			Dinophyceae	49831719	6.56835e-09
		Dinophyceae	104832456	1.77552e-09			Dinophyceae	45286278	9.52013e-10
		Dinophyceae	18056854	2.16308e-08			Dinophyceae	97764693	5.41e-09
		Dinophyceae	65922884	4.23927e-09			Dinophyceae	105143554	2.15034e-09
		Dinophyceae	27261629	2.02208e-09			Dinophyceae	107387007	2.33489e-09
		Dinophyceae	71806974	5.55122e-09			Dinophyceae	15858663	3.09629e-10
		Dinophyceae	84405411	4.12031e-09			Dinophyceae	33658232	2.7928e-09
		Dinophyceae	96011869	4.87777e-09			Dinophyceae	101083057	6.14842e-09
		Dinophyceae	104641950	4.26721e-09			Dinophyceae	10375884	8.26773e-09
		Dinophyceae	84492309	1.20527e-08			Dinophyceae	18812566	3.02948e-10
		Dinophyceae	25338613	5.05261e-09			Dinophyceae	91286838	1.86857e-08
		Dinophyceae	25106805	1.85771e-09			Dinophyceae	80582551	1.1102e-08
		Dinophyceae	21471556	2.42158e-09			Dinophyceae	27870354	6.4557e-09
		Dinophyceae	107266351	2.51756e-09			Dinophyceae	102025209	1.50298e-09
		Dinophyceae	55169366	1.24258e-08			Dinophyceae	8236108	3.99842e-09
		Dinophyceae	60187728	7.8353e-09			Dinophyceae	116768433	1.40983e-09
		Dinophyceae	90175037	9.8133e-09			Dinophyceae	82388930	9.14988e-09
		Dinophyceae	12752036	5.29003e-09			Dinophyceae	115730355	2.5826e-09
		Dinophyceae	26874926	1.00845e-09			Dinophyceae	3824448	1.28741e-09
		Dinophyceae	4606093	7.6337e-10			Dinophyceae	51665004	2.83432e-09
		Dinophyceae	12812696	3.0962e-09			Dinophyceae	69283268	9.65034e-10
		Dinophyceae	6448431	9.22208e-09			Dinophyceae	107641829	9.70062e-09
		Dinophyceae	75715185	8.26179e-09			Dinophyceae	74201516	3.75109e-09
		Dinophyceae	81658718	2.41875e-09			Dinophyceae	1380473	1.21599e-08
		Dinophyceae	50512397	9.52253e-09			Dinophyceae	46381933	5.48812e-09
		Dinophyceae	104373594	1.04815e-08			Dinophyceae	57993511	3.11943e-09
		Dinophyceae	83854680	3.24974e-09			Dinophyceae	87863923	1.65467e-09
		Dinophyceae	91068384	5.57807e-09			Dinophyceae	54845805	1.86058e-08
		Dinophyceae	115818312	2.5196e-09			Dinophyceae	53412551	1.9402e-08
		Dinophyceae	3360208	7.74846e-09			Dinophyceae	78395642	5.91995e-09
		Dinophyceae	97809827	1.90809e-09			Dinophyceae	35994862	3.46721e-09
		Dinophyceae	116800121	1.10756e-09			Dinophyceae	27902214	1.5513e-08
		Dinophyceae	101262531	9.91977e-10			Dinophyceae	32812655	1.6315e-09
		Dinophyceae	101469458	8.73197e-10			Dinophyceae	32912363	7.19543e-10
		Dinophyceae	36629245	4.13015e-09			Dinophyceae	38411557	1.98247e-09
		Dinophyceae	14505367	4.80294e-10			Dinophyceae	41549631	1.51693e-09
		Dinophyceae	73609317	3.46312e-09			Dinophyceae	63360951	1.02314e-09
		Dinophyceae	72392411	3.35875e-09			Dinophyceae	72744495	1.13321e-09
		Dinophyceae	11237626	1.24141e-09			Dinophyceae	96648191	1.41018e-08
		Dinophyceae	7273480	1.95129e-09			Dinophyceae	101885631	2.33337e-08
		Dinophyceae	1256545	3.07043e-09			Dinophyceae	75556801	7.59342e-09
		Dinophyceae	39677640	4.36127e-09			Dinophyceae	84314389	3.92958e-09
		Dinophyceae	57212033	4.70996e-09			Dinophyceae	95818323	5.8753e-09
		Dinophyceae	114561951	1.23953e-09			Dinophyceae	38953626	4.53232e-09
		Dinophyceae	20189863	1.17675e-08			Dinophyceae	6067596	5.75058e-09
		Dinophyceae	83682798	2.52446e-09			Dinophyceae	86908970	5.01638e-09
		Dinophyceae	4322449	6.14588e-09			Dinophyceae	70300890	9.20844e-09
		Dinophyceae	73189744	5.89028e-09			Dinophyceae	2035453	7.34272e-09
		Dinophyceae	78417483	1.3141e-09			Dinophyceae	72652154	2.7659e-09
		Dinophyceae	23503676	1.89077e-09			Dinophyceae	43105976	6.4542e-10
		Dinophyceae	55889857	7.18898e-09			Dinophyceae	107571993	3.89018e-09
		Dinophyceae	89690402	5.25648e-10			Dinophyceae	114376690	3.21592e-09
		Dinophyceae	53368138	8.68997e-10			Dinophyceae	23249122	3.56345e-09
		Dinophyceae	87180969	5.32598e-09			Dinophyceae	44073864	3.70943e-09
		Dinophyceae	1130351	1.66064e-08			Dinophyceae	66394437	1.29837e-08
		Dinophyceae	10578182	5.93491e-09			Dinophyceae	32823192	2.01032e-09
		Dinophyceae	25438438	2.77922e-09			Dinophyceae	69819534	4.69418e-10
		Dinophyceae	86593522	5.05803e-09			Dinophyceae	71113069	3.62284e-09
		Dinophyceae	76028248	8.31521e-10			Dinophyceae	91820966	7.63493e-09
		Dinophyceae	3800793	6.69306e-09			Dinophyceae	91507902	4.8906e-09
		Dinophyceae	53300215	3.55967e-10			Dinophyceae	90935637	4.77594e-09
		Dinophyceae	108582205	4.82045e-09			Dinophyceae	83879136	2.79994e-09
		Dinophyceae	87918660	3.49314e-09			Dinophyceae	50131310	2.82238e-09
		Dinophyceae	27982768	9.55216e-09			Dinophyceae	57012520	4.87011e-09
		Dinophyceae	112567640	1.03464e-09			Dinophyceae	59475906	2.67681e-09
		Dinophyceae	100939613	4.8475e-09			Dinophyceae	75962905	3.75577e-09
		Dinophyceae	106331093	3.70978e-09			Dinophyceae	70342132	8.73366e-09
		Dinophyceae	104938922	8.02281e-10			Dinophyceae	8926774	9.53428e-09
		Dinophyceae	115630754	4.54084e-09			Dinophyceae	18108678	7.66857e-09
		Dinophyceae	87062239	1.2807e-08			Dinophyceae	75303277	8.06797e-09
		Dinophyceae	97841085	1.4597e-09			Dinophyceae	55817579	2.85376e-09
		Dinophyceae	21925166	1.75463e-09			Dinophyceae	5270627	5.69655e-09
		Dinophyceae	107641592	1.63828e-08			Dinophyceae	4420383	6.67171e-10
		Dinophyceae	7136306	6.33543e-10			Dinophyceae	64509031	3.89046e-09
		Dinophyceae	58112739	8.89741e-09			Dinophyceae	3445490	2.21403e-09
		Dinophyceae	10933502	3.18943e-09			Dinophyceae	116720824	7.14845e-10
		Dinophyceae	70419942	4.53942e-09			Dinophyceae	88644408	1.83849e-08
		Dinophyceae	103038254	8.45775e-10			Dinophyceae	1797156	2.04156e-09
		Dinophyceae	19379607	2.17982e-09			Dinophyceae	67946865	2.03566e-09
		Dinophyceae	116707213	8.7278e-10			Dinophyceae	18382783	1.03382e-08
		Dinophyceae	62952673	1.42624e-09			Dinophyceae	82257754	1.26118e-08
		Dinophyceae	69969929	1.6416e-09			Dinophyceae	84735187	3.8683e-09
		Dinophyceae	28983727	8.76539e-09			Dinophyceae	59415229	1.90339e-09
		Dinophyceae	28496259	1.23508e-09			Dinophyceae	1410531	1.2438e-09
		Dinophyceae	62279162	2.35855e-09			Dinophyceae	93337696	7.78114e-09
		Dinophyceae	106324518	3.00482e-09			Dinophyceae	106335334	3.84754e-09
		Dinophyceae	28963968	5.412e-09			Dinophyceae	19136491	6.2991e-09
		Dinophyceae	49803215	6.60065e-09			Dinophyceae	73388656	1.32795e-08
		Dinophyceae	64693721	2.03796e-08			Dinophyceae	34125944	2.92024e-08
		Dinophyceae	70973540	1.52108e-08			Dinophyceae	1506258	6.15696e-09
		Dinophyceae	106801383	5.09164e-09			Dinophyceae	96516389	1.11156e-08
		Dinophyceae	104793202	2.36047e-09			Dinophyceae	25327613	7.55863e-10
		Dinophyceae	112933427	3.67126e-09			Dinophyceae	25207594	2.12031e-09
		Dinophyceae	13844527	7.26164e-09			Dinophyceae	84593397	6.61467e-09
		Dinophyceae	16887664	6.14617e-09			Dinophyceae	72860847	8.66656e-09
		Dinophyceae	63260832	2.0416e-09			Dinophyceae	54930994	3.27411e-09
		Dinophyceae	3255127	8.90786e-09			Dinophyceae	96511301	9.00302e-09
		Dinophyceae	56395130	2.16761e-08			Dinophyceae	36059127	3.47798e-09
		Dinophyceae	90962545	1.91584e-09			Dinophyceae	83954208	3.00335e-09
		Dinophyceae	69796257	4.23989e-09			Dinophyceae	22673745	8.21015e-09
		Dinophyceae	31416571	4.56009e-09			Dinophyceae	28982307	6.54266e-09
		Dinophyceae	3169868	1.92265e-09			Dinophyceae	37592638	9.95755e-09
		Dinophyceae	5601898	5.88988e-09			Dinophyceae	36165916	8.22167e-09
		Dinophyceae	87165999	8.74919e-10			Dinophyceae	47108689	3.94552e-09
		Dinophyceae	80153798	6.21272e-09			Dinophyceae	81547929	4.14992e-09
		Dinophyceae	26940627	1.0478e-08			Dinophyceae	70469555	7.38715e-10
		Dinophyceae	64893298	3.9029e-10			Dinophyceae	77771545	3.49207e-10
		Dinophyceae	58334959	1.42513e-09			Dinophyceae	63742517	8.77503e-10
		Dinophyceae	90803751	8.25471e-09			Dinophyceae	72624866	1.1366e-09
		Dinophyceae	49298681	3.06366e-09			Dinophyceae	93315368	1.02755e-08
		Dinophyceae	109914104	3.97331e-09			Dinophyceae	18207861	9.62e-09
		Dinophyceae	4318741	1.00645e-08			Dinophyceae	58129597	8.35971e-09
		Dinophyceae	72410868	3.73394e-09			Dinophyceae	71836708	4.13117e-09
		Dinophyceae	63537894	5.71663e-10			Dinophyceae	96040825	4.47364e-09
		Dinophyceae	4314298	1.02168e-08			Dinophyceae	75161479	2.32252e-09
		Dinophyceae	34830305	1.42222e-08			Dinophyceae	30837756	2.90605e-08
		Dinophyceae	105168396	1.3865e-08			Dinophyceae	75100644	2.17413e-09
		Dinophyceae	20312575	1.16774e-08			Dinophyceae	96878392	3.30281e-10
		Dinophyceae	29534806	2.52484e-09			Dinophyceae	47858555	3.73474e-09
		Dinophyceae	42158509	4.53699e-09			Dinophyceae	83251968	6.97209e-09
		Dinophyceae	91013462	1.43735e-09			Dinophyceae	50105132	1.48131e-09
		Dinophyceae	112495230	1.80755e-09			Dinophyceae	39507766	8.36727e-09
		Dinophyceae	49322934	1.8435e-09			Dinophyceae	72535690	1.07882e-09
		Dinophyceae	91012840	1.8794e-09			Dinophyceae	45683688	7.80953e-09
		Dinophyceae	66653235	9.54506e-09			Dinophyceae	75187405	7.46488e-09
		Dinophyceae	74277549	7.77354e-09			Dinophyceae	111033557	2.18532e-09
		Dinophyceae	71712254	9.01868e-09			Dinophyceae	89534892	8.60062e-09
		Dinophyceae	107460922	4.10559e-09			Dinophyceae	64989173	6.53231e-09
		Dinophyceae	115385531	8.96951e-10			Dinophyceae	6646649	3.44592e-09
		Dinophyceae	97016067	4.17855e-09			Dinophyceae	63918899	2.2956e-10
		Dinophyceae	101883385	6.02033e-09			Dinophyceae	410964	8.6152e-09
		Dinophyceae	115782030	4.09382e-10			Dinophyceae	48218665	2.61534e-09
		Dinophyceae	42126092	2.08689e-09			Dinophyceae	9598257	1.02303e-08
		Dinophyceae	6448234	2.65145e-08			Dinophyceae	109946436	2.19609e-09
		Dinophyceae	20859267	4.18811e-09			Dinophyceae	115744155	1.95917e-09
		Dinophyceae	59616851	2.37092e-09			Dinophyceae	56278379	8.39078e-10
		Dinophyceae	12746848	6.76267e-09			Dinophyceae	1135309	8.32929e-09
		Dinophyceae	60296768	6.68155e-09			Dinophyceae	82248479	4.91874e-09
		Dinophyceae	32554662	7.1202e-09			Dinophyceae	50483629	4.88525e-09
		Dinophyceae	4776259	3.82219e-09			Dinophyceae	78519172	1.44111e-09
		Dinophyceae	58079143	1.9195e-08			Dinophyceae	102411703	1.81091e-09
		Dinophyceae	115210373	6.43417e-10			Dinophyceae	15707446	2.72185e-09
		Dinophyceae	4495358	6.45378e-10			Dinophyceae	83965455	2.27763e-08
		Dinophyceae	5487865	4.35875e-09			Dinophyceae	32782631	1.13696e-08
		Dinophyceae	112532532	6.38237e-10			Dinophyceae	95090241	1.56129e-08
		Dinophyceae	7480209	2.24719e-09			Dinophyceae	107516348	5.44975e-10
		Dinophyceae	25386183	2.88292e-09			Dinophyceae	113947441	4.78308e-09
		Dinophyceae	1384628	3.47281e-09			Dinophyceae	110456571	1.95781e-09
		Dinophyceae	49404484	3.04635e-09			Dinophyceae	115668373	6.47286e-09
		Dinophyceae	104531099	4.01068e-09			Dinophyceae	34216134	2.49577e-09
		Dinophyceae	47996406	9.91668e-09			Dinophyceae	115102275	4.49648e-09
		Dinophyceae	72066220	1.24491e-09			Dinophyceae	11627885	8.33227e-10
		Dinophyceae	78358491	1.34776e-09			Dinophyceae	72784195	4.76114e-09
		Dinophyceae	4250009	7.54557e-09			Dinophyceae	19330371	2.36971e-09
		Dinophyceae	58392367	1.85743e-09			Dinophyceae	71712611	5.33305e-09
		Dinophyceae	66244097	1.56479e-08			Dinophyceae	19787915	5.06613e-09
		Dinophyceae	2990484	1.27983e-08			Dinophyceae	90828350	3.93926e-09
		Dinophyceae	54864594	6.16932e-09			Dinophyceae	50085349	4.89967e-09
		Dinophyceae	48172288	1.94784e-09			Dinophyceae	3538660	1.32868e-09
		Dinophyceae	26923900	4.93707e-09			Dinophyceae	66648803	1.39536e-09
		Dinophyceae	2990483	1.38523e-08			Dinophyceae	22960094	9.21304e-09
		Dinophyceae	54976275	4.67101e-09			Dinophyceae	45357826	2.37983e-09
		Dinophyceae	28422465	1.10989e-09			Dinophyceae	63936330	8.83796e-10
		Dinophyceae	86289541	3.50081e-09			Dinophyceae	81389558	3.05048e-09
		Dinophyceae	95862629	1.26239e-08			Dinophyceae	38404353	6.6989e-09
		Dinophyceae	24078070	1.13489e-09			Dinophyceae	97668187	7.246e-09
		Dinophyceae	20665770	7.54327e-09			Dinophyceae	109909782	3.75105e-09
		Dinophyceae	68123403	3.20261e-09			Dinophyceae	11464734	5.32623e-09
		Dinophyceae	101110602	5.70562e-09			Dinophyceae	18662585	1.51828e-09
		Dinophyceae	41249627	1.31908e-09			Dinophyceae	32436599	4.42071e-09
		Dinophyceae	112061086	1.02249e-08			Dinophyceae	80996320	4.23102e-09
		Dinophyceae	66613541	5.34306e-09			Dinophyceae	20010512	2.76603e-09
		Dinophyceae	4340478	3.19839e-09			Dinophyceae	57584028	2.35982e-08
		Dinophyceae	55094797	5.75456e-09			Dinophyceae	3608916	1.15556e-09
		Dinophyceae	115809101	2.56616e-09			Dinophyceae	63423181	4.95729e-09
		Dinophyceae	75995215	2.71703e-09			Dinophyceae	62743003	5.5848e-10
		Dinophyceae	56282272	6.95057e-09			Dinophyceae	70533369	3.96373e-10
		Dinophyceae	63174231	7.2529e-10			Dinophyceae	110922634	7.22381e-10
		Dinophyceae	54979513	5.98931e-09			Dinophyceae	58253685	2.82522e-09
		Dinophyceae	52407451	4.58724e-09			Dinophyceae	17138423	1.07884e-09
		Dinophyceae	84955210	2.62013e-09			Dinophyceae	55143553	8.07834e-09
		Dinophyceae	84821488	2.83038e-09			Dinophyceae	29799025	2.878e-09
		Dinophyceae	63212665	1.5157e-09			Dinophyceae	12834113	4.61533e-09
		Dinophyceae	36674375	2.52077e-09			Dinophyceae	44062566	4.14784e-09
		Dinophyceae	56231155	1.09937e-08			Dinophyceae	66048834	3.1595e-09
		Dinophyceae	108542462	5.96817e-09			Dinophyceae	80749387	1.33423e-09
		Dinophyceae	42136610	5.76906e-10			Dinophyceae	81457228	7.9278e-10
		Dinophyceae	29016947	3.5908e-09			Dinophyceae	92201562	8.03538e-09
		Dinophyceae	50793884	8.3487e-09			Dinophyceae	84116208	1.45021e-09
		Dinophyceae	54419007	3.56456e-09			Dinophyceae	87919252	1.05811e-09
		Dinophyceae	72391061	1.51952e-09			Dinophyceae	45120066	2.76919e-09
		Dinophyceae	81002066	6.05244e-09			Dinophyceae	99984152	6.34222e-09
		Dinophyceae	61575403	4.66409e-09			Dinophyceae	48070201	5.094e-09
		Dinophyceae	3210439	4.21165e-09			Dinophyceae	73139020	3.73448e-09
		Dinophyceae	91379263	7.88454e-10			Dinophyceae	115887611	6.12757e-10
		Dinophyceae	19993821	1.38219e-09			Dinophyceae	32753336	7.81304e-09
		Dinophyceae	70698213	4.49703e-09			Dinophyceae	22952007	6.41541e-10
		Dinophyceae	42230898	1.50249e-09			Dinophyceae	74922305	1.45157e-09
		Dinophyceae	44205694	3.07173e-09			Dinophyceae	116952762	2.20959e-09
		Dinophyceae	104539876	8.28437e-09			Dinophyceae	26986071	1.67564e-09
		Dinophyceae	43383373	1.83455e-09			Dinophyceae	59173825	3.30612e-09
		Dinophyceae	90973172	5.96096e-09			Dinophyceae	31656241	1.21458e-08
		Dinophyceae	51441129	6.22244e-09			Dinophyceae	56313517	1.5895e-09
		Dinophyceae	89477106	6.76588e-09			Dinophyceae	75463548	1.52286e-09
		Dinophyceae	19872038	1.75058e-08			Dinophyceae	104412403	6.68495e-09
		Dinophyceae	53080742	3.82905e-09			Dinophyceae	17431748	1.12485e-09
		Dinophyceae	55025829	2.67658e-09			Dinophyceae	43008053	8.07337e-10
		Dinophyceae	105169606	1.01669e-08			Dinophyceae	44539981	1.13032e-09
		Dinophyceae	100997696	6.53722e-09			Dinophyceae	45132798	1.1222e-09
		Dinophyceae	80174457	9.0179e-09			Dinophyceae	96615889	2.51443e-09
		Dinophyceae	104837260	1.09539e-08			Dinophyceae	16962320	2.03397e-09
		Dinophyceae	112065174	5.93372e-10			Dinophyceae	10889749	1.88523e-09
		Dinophyceae	4085192	4.329e-09			Dinophyceae	115989194	2.35968e-09
		Dinophyceae	63569480	3.65188e-09			Dinophyceae	107595140	8.55362e-09
		Dinophyceae	19140086	9.60521e-09			Dinophyceae	70071239	1.31782e-09
		Dinophyceae	9329375	6.38834e-10			Dinophyceae	35782834	5.67943e-10
		Dinophyceae	72792526	8.26283e-10			Dinophyceae	4165459	1.85473e-09
		Dinophyceae	25724689	1.1799e-09			Dinophyceae	88379706	1.47585e-08
		Dinophyceae	20711595	4.81377e-09			Dinophyceae	90863792	1.3095e-08
		Dinophyceae	108622906	1.97395e-08			Dinophyceae	63119402	1.89235e-09
		Dinophyceae	113315915	1.09823e-09			Dinophyceae	115338897	1.41221e-09
		Dinophyceae	1273041	3.66331e-09			Dinophyceae	95081486	9.54089e-09
		Dinophyceae	91163204	5.43026e-10			Dinophyceae	62128891	8.69383e-09
		Dinophyceae	74925608	4.3161e-09			Dinophyceae	90682279	1.92267e-09
		Dinophyceae	47426715	1.00888e-09			Dinophyceae	82849496	4.4048e-09
		Dinophyceae	69506266	6.80143e-10			Dinophyceae	70620879	6.42969e-09
		Dinophyceae	71800498	5.80629e-09			Dinophyceae	37103541	9.15537e-10
		Dinophyceae	94786179	1.22877e-08			Dinophyceae	71988199	5.31748e-09
		Dinophyceae	106490573	3.81798e-09			Dinophyceae	82146777	1.23664e-09
		Dinophyceae	72312943	7.84889e-09			Dinophyceae	103222840	6.5838e-10
		Dinophyceae	15547506	5.32594e-10			Dinophyceae	112251002	1.85688e-09
		Dinophyceae	91772706	1.01749e-08			Dinophyceae	6519155	3.57148e-09
		Dinophyceae	50132786	3.00599e-09			Dinophyceae	51689055	4.43194e-09
		Dinophyceae	109929129	1.4511e-09			Dinophyceae	97250837	1.95793e-09
		Dinophyceae	71211853	1.96263e-09			Dinophyceae	15841626	3.92192e-09
		Dinophyceae	53230199	9.87878e-10			Dinophyceae	32803894	5.17892e-09
		Dinophyceae	92157347	2.41243e-09			Dinophyceae	81526335	1.17643e-09
		Dinophyceae	13029882	4.21041e-10			Dinophyceae	33294773	2.56228e-10
		Dinophyceae	1493814	1.02076e-09			Dinophyceae	57004159	1.17251e-08
		Dinophyceae	27119115	1.68603e-08			Dinophyceae	69777722	3.2561e-08
		Dinophyceae	6439027	3.92104e-09			Dinophyceae	78414919	4.40732e-10
		Dinophyceae	10869774	8.71873e-09			Dinophyceae	84423428	2.24543e-09
		Dinophyceae	110226821	7.69281e-10			Dinophyceae	15913541	2.66208e-09
		Dinophyceae	14579901	2.95699e-09			Dinophyceae	1876105	4.51096e-09
		Dinophyceae	101179461	1.92349e-09			Dinophyceae	77675984	3.53766e-09
		Dinophyceae	84109677	4.47363e-09			Dinophyceae	20331741	1.93848e-09
		Dinophyceae	49717291	4.2642e-09			Dinophyceae	62586343	2.24198e-09
		Dinophyceae	103026825	3.81893e-09			Dinophyceae	83208129	4.6498e-09
		Dinophyceae	59118090	2.62179e-09			Dinophyceae	115706480	8.75877e-09
		Dinophyceae	17746752	1.47503e-09			Dinophyceae	71726188	7.5733e-09
		Dinophyceae	78134183	4.00865e-09			Dinophyceae	11777210	2.15004e-09
		Dinophyceae	84577557	4.04698e-09			Dinophyceae	73798361	5.14959e-09
		Dinophyceae	51896463	8.22195e-09			Dinophyceae	19491118	2.14905e-09
		Dinophyceae	86503320	4.24657e-09			Dinophyceae	20969210	3.57828e-09
		Dinophyceae	63520441	4.2355e-09			Dinophyceae	9620804	2.55758e-09
		Dinophyceae	62844498	6.56804e-09			Dinophyceae	87802211	3.28529e-09
		Dinophyceae	105761761	6.73161e-10			Dinophyceae	72152994	4.27204e-09
		Dinophyceae	51629356	3.70679e-09			Dinophyceae	32694542	2.38909e-09
		Dinophyceae	62227072	4.42977e-09			Dinophyceae	37603122	4.50765e-09
		Dinophyceae	6974671	3.87897e-10			Dinophyceae	63327409	1.1205e-08
		Dinophyceae	75283078	2.04134e-08			Dinophyceae	2919677	5.20396e-09
		Dinophyceae	90983344	1.00783e-09			Dinophyceae	71087814	7.12665e-09
		Dinophyceae	47918272	2.44779e-08			Dinophyceae	72558645	1.8774e-09
		Dinophyceae	61575148	6.57514e-09			Dinophyceae	90867005	7.2225e-09
		Dinophyceae	101344217	9.918e-10			Dinophyceae	99131049	7.29486e-09
		Dinophyceae	90970752	2.47177e-09			Dinophyceae	51435882	3.19228e-08
		Dinophyceae	24096858	2.10972e-09			Dinophyceae	27051236	7.07652e-09
		Dinophyceae	65328901	6.67288e-09			Dinophyceae	111388923	1.13927e-09
		Dinophyceae	108980842	1.03746e-08			Dinophyceae	72126691	1.86267e-08
		Dinophyceae	39274330	2.25688e-09			Dinophyceae	75256363	3.40885e-09
		Dinophyceae	59497425	8.14591e-09			Dinophyceae	88560941	1.11977e-09
		Dinophyceae	72708456	5.17939e-10			Dinophyceae	26969659	1.96458e-08
		Dinophyceae	39266206	3.80728e-09			Dinophyceae	63120402	1.54287e-09
		Dinophyceae	86879651	1.29887e-08			Dinophyceae	96468846	2.11556e-09
		Dinophyceae	101133886	4.86608e-10			Dinophyceae	77624745	4.08033e-09
		Dinophyceae	1232241	2.23708e-09			Dinophyceae	27304759	7.02774e-10
		Dinophyceae	91037480	2.18062e-09			Dinophyceae	39911550	1.72126e-09
		Dinophyceae	83950807	1.63649e-08			Dinophyceae	52628043	1.31798e-08
		Dinophyceae	95201346	6.91935e-10			Dinophyceae	56372392	9.61219e-09
		Dinophyceae	63428034	2.37079e-09			Dinophyceae	112517540	1.27213e-09
		Dinophyceae	114653037	4.68019e-10			Dinophyceae	4123378	7.73541e-09
		Dinophyceae	102768474	3.71355e-09			Dinophyceae	19203480	8.89141e-09
		Dinophyceae	92093496	7.01638e-09			Dinophyceae	9017729	5.14227e-09
		Dinophyceae	75824069	6.9341e-09			Dinophyceae	11462938	1.87987e-09
		Dinophyceae	12999823	3.60932e-09			Dinophyceae	33251887	9.71326e-10
		Dinophyceae	43887435	8.01851e-09			Dinophyceae	27065282	2.54169e-09
		Dinophyceae	47912863	1.27866e-08			Dinophyceae	53309415	2.14293e-09
		Dinophyceae	76532180	1.10831e-08			Dinophyceae	2926054	1.94349e-09
		Dinophyceae	36014514	5.88468e-09			Dinophyceae	25134387	2.72893e-09
		Dinophyceae	18964452	3.67239e-09			Dinophyceae	88372835	9.81797e-09
		Dinophyceae	51882729	5.62319e-09			Dinophyceae	108913771	4.13295e-09
		Dinophyceae	3076064	8.47263e-09			Dinophyceae	116718952	2.09031e-09
		Dinophyceae	4414059	9.91232e-09			Dinophyceae	97501304	2.71524e-09
		Dinophyceae	85206290	1.5006e-09			Dinophyceae	24791326	1.78492e-09
		Dinophyceae	72771620	1.6034e-09			Dinophyceae	108514374	8.68875e-09
		Dinophyceae	24364202	3.63554e-10			Dinophyceae	30928104	2.69265e-09
		Dinophyceae	49400336	2.16658e-09			Dinophyceae	99298773	4.68001e-09
		Dinophyceae	12269276	3.18962e-09			Dinophyceae	91499242	2.91549e-09
		Ochrophyta	9293893	4.17028e-10			Dinophyceae	81296053	4.00277e-09
		Ochrophyta	116710717	3.46704e-09			Dinophyceae	108558874	1.92034e-09
		Ochrophyta	9650255	3.53533e-10			Dinophyceae	51813332	2.31038e-09
		Ochrophyta	88267056	7.96568e-10			Dinophyceae	75812962	8.28695e-09
		Ochrophyta	114461455	6.93602e-10			Dinophyceae	97808806	5.11582e-09
		Ochrophyta	11527148	5.28873e-10			Dinophyceae	63407294	6.24307e-10
		Ochrophyta	33770562	1.82531e-09			Dinophyceae	112621710	1.28933e-09
		Ochrophyta	66665589	1.83221e-09			Dinophyceae	114224512	2.62859e-09
		Ochrophyta	86526015	2.43266e-09			Dinophyceae	78432769	1.63398e-09
		Ochrophyta	102209217	1.6785e-09			Dinophyceae	49722412	6.3076e-09
		Ochrophyta	75093573	5.16188e-09			Dinophyceae	101055836	4.48449e-09
		Ochrophyta	9502912	3.38762e-09			Dinophyceae	106704383	5.56293e-09
		Ochrophyta	54511755	4.04839e-09			Dinophyceae	75034732	2.28124e-09
		Ochrophyta	82194643	1.73932e-09			Dinophyceae	6309195	8.73543e-09
		Ochrophyta	83351679	1.28054e-08			Dinophyceae	101430874	1.71431e-09
		Ochrophyta	19861345	1.98938e-09			Dinophyceae	36039353	8.41433e-09
		OtherEuk	54864590	4.83314e-09			Dinophyceae	63052967	4.79381e-10
		OtherEuk	16927782	1.22345e-09			Dinophyceae	76773488	1.99228e-09
		OtherEuk	109947689	9.9503e-09			Dinophyceae	76532893	1.32296e-08
		OtherEuk	47108910	6.69187e-09			Dinophyceae	37574456	1.50292e-09
		OtherEuk	45148029	1.1459e-08			Dinophyceae	72117606	1.03653e-08
		OtherEuk	82185471	3.84445e-09			Dinophyceae	52497450	1.57185e-09
		OtherEuk	71208387	2.15032e-09			Dinophyceae	65827790	1.05835e-08
		OtherEuk	52780824	4.52157e-09			Dinophyceae	43120075	3.7104e-09
		OtherEuk	51451965	5.67917e-09			Dinophyceae	73644606	7.72075e-09
		OtherEuk	72554031	1.30467e-09			Dinophyceae	110607987	2.50569e-09
		OtherEuk	41337556	2.0567e-09			Dinophyceae	12985985	1.53089e-09
		OtherEuk	1809755	4.12509e-09			Dinophyceae	72210013	6.50087e-09
		OtherEuk	47970590	1.51137e-08			Dinophyceae	80077326	6.27167e-09
		OtherEuk	113241297	8.54622e-10			Dinophyceae	59824377	6.85619e-10
		OtherEuk	29581584	1.43477e-09			Dinophyceae	43156140	8.32628e-10
		OtherEuk	45707979	4.2007e-09			Dinophyceae	82113221	8.29163e-09
		OtherEuk	40733072	8.47125e-09			Dinophyceae	112887241	5.7944e-09
		OtherEuk	54968207	2.0257e-09			Dinophyceae	15779673	1.77267e-09
		OtherEuk	116692783	4.6196e-09			Dinophyceae	114029893	2.60175e-10
		OtherEuk	87049378	7.75977e-09			Dinophyceae	111926458	2.64317e-09
		OtherEuk	29126480	3.21028e-09			Dinophyceae	12838624	2.35626e-09
		OtherEuk	29280605	2.51159e-09			Dinophyceae	27161560	1.29005e-09
		OtherEuk	111008539	1.01685e-09			Dinophyceae	86683351	6.51115e-09
		OtherEuk	53936077	6.68732e-09			Dinophyceae	6930898	2.13595e-08
		OtherEuk	75301345	1.93375e-08			Dinophyceae	8979383	3.56235e-09
		OtherEuk	27383669	3.62767e-09			Dinophyceae	49344467	3.91572e-09
		OtherEuk	50229729	2.60124e-09			Dinophyceae	89637190	5.85155e-09
		OtherEuk	29570485	1.37363e-09			Dinophyceae	18406222	5.51926e-09
		OtherEuk	55039354	1.39468e-09			Dinophyceae	1255990	4.34771e-09
		OtherEuk	4291505	8.50206e-09			Dinophyceae	88489710	6.46244e-09
		OtherEuk	28973134	1.2701e-08			Dinophyceae	8498737	7.01181e-09
		OtherEuk	11805776	1.51916e-09			Dinophyceae	89449167	2.21504e-09
		OtherEuk	62498607	1.32801e-09			Dinophyceae	113253401	2.45621e-09
		OtherEuk	81235027	1.35528e-09			Dinophyceae	104942564	2.3387e-09
		OtherEuk	100998752	6.27135e-09			Dinophyceae	70026174	8.10363e-10
		OtherEuk	111615679	3.71816e-09			Dinophyceae	75273804	9.01537e-09
		OtherEuk	26954991	2.37876e-08			Dinophyceae	82271114	2.9399e-09
		OtherEuk	57292628	2.09188e-09			Dinophyceae	113179117	2.35426e-09
		OtherEuk	54715354	1.12206e-09			Dinophyceae	20509238	6.38824e-09
		OtherEuk	40831703	4.74615e-09			Dinophyceae	103210323	6.07653e-10
		OtherEuk	85048697	6.80842e-09			Dinophyceae	26947652	6.03502e-09
		OtherEuk	102522777	2.11084e-09			Dinophyceae	9919046	1.04896e-08
		OtherEuk	65892710	1.54137e-08			Dinophyceae	5737990	1.18307e-09
		OtherEuk	86697957	6.45361e-10			Dinophyceae	49371047	3.26008e-09
		OtherEuk	45135668	1.84706e-09			Dinophyceae	91366186	1.34809e-09
		OtherEuk	51390673	7.59345e-09			Dinophyceae	72479710	1.16275e-09
		OtherEuk	43114658	2.16964e-09			Dinophyceae	80647825	1.38567e-09
		OtherEuk	62150754	5.37747e-09			Dinophyceae	12895460	3.23452e-09
		OtherEuk	23666198	2.167e-09			Dinophyceae	53130618	1.16095e-09
		OtherEuk	25399011	2.65028e-09			Dinophyceae	54145271	3.75456e-09
		OtherEuk	4352634	1.99075e-09			Dinophyceae	25927761	7.23851e-09
		OtherEuk	111406689	1.08286e-09			Dinophyceae	55669493	3.60406e-09
		OtherEuk	40854736	1.2229e-09			Dinophyceae	62886262	1.81974e-09
		OtherEuk	81827843	5.23874e-09			Dinophyceae	24512360	3.73159e-08
		OtherEuk	81593761	2.06304e-09			Dinophyceae	69956682	4.35905e-10
		OtherEuk	73293705	3.41196e-09			Dinophyceae	71288496	3.1527e-09
		OtherEuk	47203058	3.33135e-09			Dinophyceae	90443291	2.43756e-08
		OtherEuk	50551943	2.05804e-09			Dinophyceae	90573555	4.41625e-09
		OtherEuk	88264954	3.65633e-09			Dinophyceae	62710085	1.35926e-09
		OtherEuk	55002748	3.2354e-09			Dinophyceae	27346814	9.30088e-10
		OtherEuk	11682158	7.92109e-10			Dinophyceae	83773977	3.20667e-09
		OtherEuk	71385575	6.5902e-09			Dinophyceae	73721682	9.55903e-10
		OtherEuk	54912889	1.43842e-09			Dinophyceae	88179038	3.28802e-09
		OtherEuk	72743254	1.39894e-09			Dinophyceae	91005017	6.63782e-10
		OtherEuk	77602475	1.19295e-08			Dinophyceae	110571803	1.46939e-08
		OtherEuk	106805711	6.52646e-10			Dinophyceae	31300013	3.06976e-09
		OtherEuk	75064230	7.62027e-09			Dinophyceae	110551394	4.78624e-09
		OtherEuk	95815960	1.42542e-09			Dinophyceae	13286856	9.95136e-09
		OtherEuk	86400091	9.84468e-09			Dinophyceae	69825010	3.24746e-09
		OtherEuk	87927496	2.61584e-09			Dinophyceae	55518330	1.33244e-08
		OtherEuk	49300219	9.66999e-09			Dinophyceae	90947949	8.36384e-09
		OtherEuk	49261756	5.74816e-09			Dinophyceae	97463449	1.4437e-08
		OtherEuk	45255058	1.45662e-09			Dinophyceae	33418489	2.82504e-09
		OtherEuk	63064939	2.00099e-09			Dinophyceae	82344189	1.51173e-09
		OtherEuk	86590428	3.6471e-09			Dinophyceae	72801933	1.80752e-09
		OtherEuk	12149745	2.17127e-09			Dinophyceae	91685552	4.71903e-09
		OtherEuk	77581680	1.64977e-09			Dinophyceae	57708946	2.61076e-09
		OtherEuk	16084045	5.23535e-09			Dinophyceae	20795859	2.23864e-10
		OtherEuk	88296517	5.90583e-09			Dinophyceae	106635924	6.96554e-10
		OtherEuk	50502782	1.52175e-09			Dinophyceae	98523557	1.11547e-09
		OtherEuk	86418428	1.57345e-08			Dinophyceae	1236458	9.05781e-10
		OtherEuk	41326654	1.28824e-09			Dinophyceae	29018698	3.9217e-09
		OtherEuk	72813709	4.37771e-09			Dinophyceae	22035352	4.52422e-09
		OtherEuk	86574785	7.6335e-09			Dinophyceae	49374220	3.46863e-09
		OtherEuk	49974254	5.74413e-10			Dinophyceae	69955143	1.1283e-09
		OtherEuk	78047482	6.69631e-09			Dinophyceae	71097279	1.32186e-09
		OtherEuk	12943710	4.68284e-09			Dinophyceae	72352712	6.1862e-09
		OtherEuk	90444722	5.85664e-09			Dinophyceae	73176737	7.61608e-09
		OtherEuk	5354001	3.52539e-09			Dinophyceae	82152461	5.60198e-09
		OtherEuk	86989188	8.00574e-09			Dinophyceae	114910839	1.82196e-09
		OtherEuk	71766329	8.98093e-09			Dinophyceae	26104383	1.49931e-08
		OtherEuk	32829818	2.40443e-09			Dinophyceae	39006595	6.2316e-09
		OtherEuk	72312141	2.85733e-10			Dinophyceae	53800062	6.7247e-09
		OtherEuk	9635677	1.9169e-09			Dinophyceae	7390242	5.06002e-09
		OtherEuk	29224917	2.20552e-09			Dinophyceae	72293556	1.48652e-09
		OtherEuk	29230350	4.46772e-09			Dinophyceae	44254769	7.3934e-09
		OtherEuk	48635145	1.63563e-09			Dinophyceae	103681732	1.07518e-08
		OtherEuk	47984020	1.93265e-09			Dinophyceae	114860786	4.03309e-10
		OtherEuk	7237379	3.82207e-09			Dinophyceae	90432997	3.09805e-08
		OtherEuk	29280606	7.30892e-09			Dinophyceae	63506053	6.15713e-10
		OtherEuk	5388115	2.84686e-09			Dinophyceae	91611887	7.29556e-10
		OtherEuk	5736372	1.16896e-09			Dinophyceae	114760892	5.62842e-09
		OtherEuk	109876273	2.42031e-09			Dinophyceae	27349926	4.34943e-09
		OtherEuk	55032135	1.86703e-09			Dinophyceae	27891131	1.14744e-09
		OtherEuk	109819902	9.38853e-09			Dinophyceae	87444601	3.58097e-09
		OtherEuk	6461790	2.8347e-09			Dinophyceae	50133167	2.37375e-09
		OtherEuk	80520379	3.70796e-09			Dinophyceae	42553365	1.62843e-09
		OtherEuk	32646110	3.21264e-09			Dinophyceae	10239737	5.39075e-09
		OtherEuk	54949011	7.29564e-09			Dinophyceae	66118081	5.55747e-09
		OtherEuk	86477295	6.16849e-09			Dinophyceae	103601864	1.04103e-08
		OtherEuk	5270148	1.16019e-08			Dinophyceae	42942093	1.30252e-09
		OtherEuk	86628230	7.54618e-09			Dinophyceae	110502138	4.3221e-09
		OtherEuk	86517450	6.70461e-09			Dinophyceae	90785887	1.5515e-08
		OtherEuk	32765744	4.6779e-09			Dinophyceae	112830637	5.32393e-09
		OtherEuk	103778044	1.85136e-09			Dinophyceae	8874363	2.16551e-08
		OtherEuk	1079699	1.38048e-08			Dinophyceae	9594386	1.7483e-09
		OtherEuk	57236006	1.04191e-09			Dinophyceae	2081326	9.75383e-09
		OtherEuk	98181955	1.6975e-09			Dinophyceae	29045414	6.91155e-09
		OtherEuk	5536858	5.73263e-10			Dinophyceae	71774620	7.5644e-09
		OtherEuk	55096290	8.25428e-09			Dinophyceae	80757388	5.81689e-09
		OtherEuk	84542161	6.07206e-09			Dinophyceae	10794748	1.7993e-09
		OtherEuk	72620996	2.58305e-09			Dinophyceae	70698176	9.1096e-10
		OtherEuk	65813729	1.43823e-09			Dinophyceae	11385938	5.07908e-09
		OtherEuk	10779586	9.00081e-10			Dinophyceae	21857708	9.60854e-10
		OtherEuk	63048627	5.39195e-09			Dinophyceae	11773415	3.90903e-09
		OtherEuk	84209129	3.91568e-09			Dinophyceae	116847624	2.32445e-09
		OtherEuk	109162137	3.55996e-09			Dinophyceae	19230972	2.67379e-09
		OtherEuk	64691363	4.70318e-10			Dinophyceae	33121915	8.36693e-10
		OtherEuk	55001133	4.42299e-09			Dinophyceae	45647496	4.35756e-09
		OtherEuk	74112679	4.02071e-09			Dinophyceae	95202063	8.42588e-09
		OtherEuk	113158367	4.47122e-10			Dinophyceae	84494497	3.3395e-08
		OtherEuk	86700957	3.76961e-09			Dinophyceae	96853791	1.89531e-09
		OtherEuk	45764592	3.45712e-09			Dinophyceae	114095358	1.52009e-09
		OtherEuk	45319216	9.87034e-09			Dinophyceae	59212025	2.16199e-09
		OtherEuk	51469857	2.98885e-09			Dinophyceae	73663826	1.0615e-09
		OtherEuk	109831567	8.07178e-09			Dinophyceae	99797057	6.76533e-09
		OtherEuk	41294221	9.20556e-09			Dinophyceae	108374766	1.90467e-09
		OtherEuk	32906119	2.03555e-09			Dinophyceae	93970724	1.50155e-09
		OtherEuk	5792896	4.72263e-10			Dinophyceae	117075865	3.34504e-09
		OtherEuk	3591674	2.82363e-09			Dinophyceae	1551861	1.58847e-09
		OtherEuk	45270306	2.78269e-09			Dinophyceae	66740606	2.22747e-09
		OtherEuk	40978235	8.37084e-10			Dinophyceae	116493217	1.53652e-09
		OtherEuk	45350795	7.47499e-10			Dinophyceae	3034770	2.43728e-09
		OtherEuk	52471847	1.04666e-09			Dinophyceae	36217659	9.4429e-09
		OtherEuk	64634471	1.41199e-09			Dinophyceae	19770536	7.47229e-09
		OtherEuk	82370766	1.35843e-08			Dinophyceae	20220713	1.39568e-08
		OtherEuk	86526517	7.79043e-09			Dinophyceae	32915677	4.25988e-09
		OtherEuk	4063637	1.69946e-09			Dinophyceae	72135811	1.19344e-09
		OtherEuk	87319693	3.46496e-09			Dinophyceae	50225303	3.05604e-09
		OtherEuk	29526337	1.4613e-09			Dinophyceae	43399302	3.38703e-09
		OtherEuk	10578183	7.83118e-09			Dinophyceae	107808897	1.20243e-08
		OtherEuk	72819100	1.26841e-09			Dinophyceae	116807579	7.42546e-10
		OtherEuk	69796645	5.15676e-09			Dinophyceae	72646709	1.8234e-09
		OtherEuk	5270146	2.74257e-08			Dinophyceae	71720591	1.28821e-08
		OtherEuk	111016851	5.60212e-10			Dinophyceae	114582532	9.08975e-10
		OtherEuk	71202438	4.492e-09			Dinophyceae	86384944	6.97074e-09
		OtherEuk	66070260	1.23881e-09			Dinophyceae	93218097	9.98967e-09
		OtherEuk	51420083	1.93101e-09			Dinophyceae	102048878	2.57738e-09
		OtherEuk	112426146	6.84887e-09			Dinophyceae	112457253	1.09871e-09
		OtherEuk	41296845	1.39439e-09			Dinophyceae	75090894	3.18935e-09
		OtherEuk	109814961	1.07029e-08			Dinophyceae	116714946	1.59559e-09
		OtherEuk	47934836	1.29273e-08			Dinophyceae	76525088	4.85396e-09
		OtherEuk	101055726	3.64247e-09			Dinophyceae	91820967	5.34643e-09
		OtherEuk	110282823	1.41509e-09			Dinophyceae	33276620	1.15539e-08
		OtherEuk	95648292	1.93135e-09			Dinophyceae	50546207	1.17e-09
		OtherEuk	110079777	2.02812e-09			Dinophyceae	73226666	6.92887e-09
		OtherEuk	54964067	1.03076e-08			Dinophyceae	37251808	1.20518e-09
		OtherEuk	47932929	5.1901e-09			Dinophyceae	60373196	2.98165e-09
		OtherEuk	88128711	1.30492e-08			Dinophyceae	13094715	2.71821e-09
		OtherEuk	9312137	1.97922e-09			Dinophyceae	110561064	1.02402e-09
		OtherEuk	49663336	7.16971e-09			Dinophyceae	64735938	1.59591e-09
		OtherEuk	41204461	2.85419e-09			Dinophyceae	38185406	2.03854e-08
		OtherEuk	38889573	2.3603e-09			Dinophyceae	32992620	2.25353e-09
		OtherEuk	29770022	1.97928e-09			Dinophyceae	18700607	5.8096e-09
		OtherEuk	65942876	9.54705e-09			Dinophyceae	53769358	6.99023e-09
		OtherEuk	52533340	2.22071e-09			Dinophyceae	75581515	1.32208e-08
		OtherEuk	35835667	7.29504e-09			Dinophyceae	24953631	1.96267e-09
		OtherEuk	111758245	1.8708e-09			Dinophyceae	92014222	3.93176e-09
		OtherEuk	88442462	7.86354e-10			Dinophyceae	88697587	5.00439e-09
		OtherEuk	87459880	5.01571e-09			Dinophyceae	86610344	5.86404e-09
		OtherEuk	9255094	5.504e-10			Dinophyceae	29670201	1.19079e-08
		OtherEuk	54918837	5.6111e-09			Dinophyceae	50115211	3.19557e-09
		OtherEuk	71797722	9.3381e-09			Dinophyceae	49274623	1.37339e-09
		OtherEuk	71873457	6.49001e-09			Dinophyceae	71684995	1.42917e-08
		OtherEuk	47922457	2.95258e-09			Dinophyceae	10673638	1.34523e-08
		OtherEuk	102768771	6.64451e-09			Dinophyceae	57613707	1.04438e-08
		OtherEuk	51431366	2.15709e-09			Dinophyceae	63866383	3.23739e-10
		OtherEuk	45135504	8.70055e-09			Dinophyceae	84142021	9.28981e-10
		OtherEuk	47204833	2.29532e-09			Dinophyceae	96511374	6.22163e-09
		OtherEuk	97493358	7.68391e-09			Dinophyceae	103791801	3.58716e-09
		OtherEuk	25380698	1.20164e-09			Dinophyceae	91434904	5.17491e-10
		OtherEuk	19030866	3.63904e-09			Dinophyceae	33370392	4.31769e-09
		OtherEuk	22863169	1.73469e-09			Dinophyceae	58112484	4.75175e-09
		OtherEuk	45019972	2.45727e-10			Dinophyceae	113970364	2.25587e-09
		OtherEuk	45281348	1.52958e-09			Dinophyceae	63563419	4.37195e-10
		OtherEuk	52988015	3.70949e-09			Dinophyceae	11535574	4.88757e-09
							Dinophyceae	105063060	3.86217e-09
							Dinophyceae	61206250	1.97552e-09
							Dinophyceae	78258548	5.30588e-09
							Dinophyceae	62953508	5.86467e-10
							Dinophyceae	84690026	5.32004e-09
							Dinophyceae	95404648	1.07779e-08
							Dinophyceae	50076448	3.34431e-09
							Dinophyceae	84796189	1.42874e-09
							Dinophyceae	93294497	8.71654e-09
							Dinophyceae	53834814	1.20232e-08
							Dinophyceae	89605636	3.20361e-09
							Dinophyceae	91575021	1.61492e-09
							Dinophyceae	71982720	1.03035e-08
							Dinophyceae	70065285	1.41351e-08
							Dinophyceae	65897968	1.0038e-08
							Dinophyceae	115970008	1.71514e-09
							Dinophyceae	96809883	1.15752e-08
							Dinophyceae	37187292	6.75145e-09
							Dinophyceae	115766575	1.85479e-09
							Dinophyceae	60032359	1.40106e-08
							Dinophyceae	55517230	5.84798e-09
							Dinophyceae	80336942	1.5963e-09
							Dinophyceae	32768545	4.83346e-09
							Dinophyceae	85030057	5.14802e-09
							Dinophyceae	25150346	2.04553e-09
							Dinophyceae	95573612	5.16557e-09
							Dinophyceae	35884135	5.44014e-09
							Dinophyceae	63754465	1.61321e-09
							Dinophyceae	29682662	1.03971e-08
							Dinophyceae	106280763	3.47503e-09
							Dinophyceae	66254151	1.19767e-08
							Dinophyceae	39035543	4.0409e-09
							Dinophyceae	22404609	4.763e-09
							Dinophyceae	91045222	8.61623e-09
							Dinophyceae	92791342	5.68881e-09
							Dinophyceae	18198532	1.78418e-08
							Dinophyceae	70058042	7.12274e-10
							Dinophyceae	25117839	3.18009e-09
							Dinophyceae	71215554	7.31253e-09
							Dinophyceae	115843388	1.06378e-09
							Dinophyceae	62533479	9.58734e-09
							Dinophyceae	93635664	3.79621e-10
							Dinophyceae	2213007	1.29013e-09
							Dinophyceae	63176710	6.1394e-09
							Dinophyceae	3270536	7.96063e-09
							Dinophyceae	78663021	2.8453e-09
							Dinophyceae	53014716	3.77165e-09
							Dinophyceae	49884281	3.63922e-09
							Dinophyceae	106580179	2.90186e-09
							Dinophyceae	99191844	2.83961e-09
							Dinophyceae	3138458	8.21126e-09
							Dinophyceae	55880194	2.80696e-09
							Dinophyceae	89723722	3.70334e-09
							Dinophyceae	10728477	7.70129e-10
							Dinophyceae	10190829	4.7758e-10
							Dinophyceae	54965126	1.50077e-09
							Dinophyceae	39509084	8.57296e-09
							Dinophyceae	58283485	1.42889e-08
							Dinophyceae	66007978	6.37004e-09
							Dinophyceae	5043845	2.3348e-09
							Dinophyceae	74304876	1.51009e-09
							Dinophyceae	8881005	6.60868e-09
							Dinophyceae	46517352	8.95463e-09
							Dinophyceae	22829790	2.06595e-09
							Dinophyceae	112500227	9.86153e-10
							Dinophyceae	18196766	1.21578e-08
							Dinophyceae	43949226	4.12853e-09
							Dinophyceae	95457716	9.11961e-09
							Dinophyceae	63872590	7.86049e-10
							Dinophyceae	110160288	1.32901e-09
							Dinophyceae	12743815	4.53081e-09
							Dinophyceae	110556633	1.91795e-09
							Dinophyceae	112500342	2.99474e-09
							Dinophyceae	114625018	7.1313e-10
							Dinophyceae	107771565	2.98181e-09
							Dinophyceae	115171615	4.67412e-09
							Dinophyceae	1235586	4.97158e-09
							Dinophyceae	70876290	9.62288e-10
							Dinophyceae	75199658	2.99596e-09
							Dinophyceae	104471168	6.48658e-09
							Dinophyceae	87425164	7.38993e-09
							Dinophyceae	91555673	2.34045e-09
							Dinophyceae	54119459	6.97082e-10
							Dinophyceae	90914531	2.37343e-09
							Dinophyceae	12833144	8.93795e-09
							Dinophyceae	27256271	8.94571e-10
							Dinophyceae	63074436	4.01897e-10
							Dinophyceae	20210421	5.15557e-09
							Dinophyceae	106108274	6.47347e-09
							Dinophyceae	24158647	9.8379e-09
							Dinophyceae	45164833	1.89795e-09
							Dinophyceae	62699903	3.20561e-09
							Dinophyceae	10676635	1.00766e-08
							Dinophyceae	11720966	1.19595e-08
							Dinophyceae	23394868	2.90472e-08
							Dinophyceae	54888454	7.91609e-09
							Dinophyceae	1176106	3.52917e-09
							Dinophyceae	50016659	4.04525e-09
							Dinophyceae	75269551	3.98437e-09
							Dinophyceae	72085221	1.46447e-09
							Dinophyceae	66098532	2.86471e-09
							Dinophyceae	82307282	3.08444e-09
							Dinophyceae	99957861	5.20749e-09
							Dinophyceae	71265553	3.63859e-09
							Dinophyceae	110297408	4.3693e-10
							Dinophyceae	110816556	4.76991e-10
							Dinophyceae	97891032	6.04553e-09
							Dinophyceae	15823764	4.61806e-09
							Dinophyceae	83241508	4.3036e-10
							Dinophyceae	37173541	2.50268e-09
							Dinophyceae	43168433	2.62801e-09
							Dinophyceae	33499789	7.15878e-09
							Dinophyceae	43949227	2.3755e-09
							Dinophyceae	71807651	1.14983e-08
							Dinophyceae	88774762	2.74059e-09
							Dinophyceae	32554360	9.09118e-09
							Dinophyceae	39760902	2.4652e-09
							Dinophyceae	89466855	1.54681e-09
							Dinophyceae	1084874	1.64909e-09
							Dinophyceae	4475361	3.54405e-09
							Dinophyceae	100919017	6.70823e-09
							Dinophyceae	78997240	3.40098e-09
							Dinophyceae	39100408	5.30935e-09
							Dinophyceae	71085577	4.41395e-09
							Dinophyceae	87220437	1.01777e-08
							Dinophyceae	83642399	1.14716e-08
							Dinophyceae	78557763	9.73173e-10
							Dinophyceae	91081708	2.52731e-09
							Dinophyceae	100957852	2.37836e-09
							Dinophyceae	36835104	8.92512e-10
							Dinophyceae	6379157	1.82176e-08
							Dinophyceae	59348485	8.77837e-09
							Dinophyceae	115742498	4.99837e-09
							Dinophyceae	116962224	1.74544e-09
							Dinophyceae	32862037	3.46766e-09
							Dinophyceae	43151918	2.47157e-09
							Dinophyceae	110180266	2.10176e-09
							Dinophyceae	91180335	6.5793e-09
							Dinophyceae	7066043	2.93429e-10
							Dinophyceae	17721329	2.08929e-09
							Dinophyceae	23475958	7.49011e-09
							Dinophyceae	12925854	3.99123e-09
							Dinophyceae	114862429	9.1422e-09
							Dinophyceae	64602045	1.54235e-08
							Dinophyceae	115701441	1.04756e-09
							Dinophyceae	70240830	1.30621e-08
							Dinophyceae	87848728	2.77942e-09
							Dinophyceae	96816086	6.63439e-10
							Dinophyceae	19879814	1.17718e-08
							Dinophyceae	70500355	1.69256e-09
							Dinophyceae	36834824	5.12887e-08
							Dinophyceae	71399608	2.8654e-09
							Dinophyceae	43180001	6.42654e-09
							Dinophyceae	52596383	1.52609e-08
							Dinophyceae	91746905	4.6646e-09
							Dinophyceae	38920888	8.44922e-09
							Dinophyceae	45297990	4.9785e-09
							Dinophyceae	91358958	2.10239e-09
							Dinophyceae	90770027	1.28914e-09
							Dinophyceae	33748784	6.78984e-09
							Dinophyceae	102707620	5.63254e-09
							Dinophyceae	84274558	8.23613e-10
							Dinophyceae	54608805	2.01879e-09
							Dinophyceae	105197753	1.44706e-09
							Dinophyceae	57132644	5.87106e-09
							Dinophyceae	101185311	6.23957e-09
							Dinophyceae	27725898	6.04479e-09
							Dinophyceae	51721578	4.67293e-09
							Dinophyceae	52819977	3.92572e-09
							Dinophyceae	10722334	3.05136e-09
							Dinophyceae	7566846	1.15685e-08
							Dinophyceae	110389761	9.17126e-10
							Dinophyceae	53275081	4.09144e-09
							Dinophyceae	115683483	1.84284e-09
							Dinophyceae	40976482	2.72854e-09
							Dinophyceae	4081050	5.73954e-09
							Dinophyceae	92209069	9.49511e-10
							Dinophyceae	77551397	5.17563e-09
							Dinophyceae	31359611	3.53643e-09
							Dinophyceae	87190119	1.06044e-08
							Dinophyceae	56990602	6.3034e-09
							Dinophyceae	80055232	1.15674e-08
							Dinophyceae	102719195	4.51808e-09
							Dinophyceae	33152359	1.21065e-08
							Dinophyceae	6919680	2.83658e-09
							Dinophyceae	69092749	7.2671e-10
							Dinophyceae	18620582	5.82204e-09
							Dinophyceae	89212443	4.9232e-09
							Dinophyceae	104596443	1.23758e-08
							Dinophyceae	95785703	4.36082e-09
							Dinophyceae	87800482	1.1748e-09
							Dinophyceae	104990859	1.1276e-09
							Dinophyceae	49274622	1.77e-09
							Dinophyceae	20513152	9.93481e-10
							Dinophyceae	94161627	5.70128e-10
							Dinophyceae	11674714	5.04603e-09
							Dinophyceae	76453672	2.8404e-09
							Dinophyceae	63405350	5.1434e-09
							Dinophyceae	80260085	1.46534e-08
							Dinophyceae	114616066	6.78861e-10
							Dinophyceae	99703314	5.3354e-10
							Dinophyceae	66037528	4.17731e-09
							Dinophyceae	15286565	5.48661e-10
							Dinophyceae	99978584	3.20634e-09
							Dinophyceae	3314404	5.60474e-10
							Dinophyceae	96793650	1.40096e-09
							Dinophyceae	40954736	7.32934e-09
							Dinophyceae	50104237	2.43585e-09
							Dinophyceae	104674288	7.98635e-09
							Dinophyceae	71110976	8.04913e-09
							Dinophyceae	18958056	5.70837e-09
							Dinophyceae	84526150	7.52285e-09
							Dinophyceae	81695959	4.50842e-10
							Dinophyceae	52032405	3.60702e-09
							Dinophyceae	93281713	2.30387e-09
							Dinophyceae	115768816	9.19411e-10
							Dinophyceae	29805726	8.76976e-09
							Dinophyceae	110144364	1.12718e-09
							Dinophyceae	95919166	1.29054e-08
							Dinophyceae	71159107	3.91572e-09
							Dinophyceae	112189737	2.34184e-09
							Dinophyceae	22371940	7.20019e-09
							Dinophyceae	61097476	4.07433e-09
							Dinophyceae	31345548	1.02716e-08
							Dinophyceae	89340645	8.4985e-10
							Dinophyceae	71905970	6.16122e-09
							Dinophyceae	75941651	3.34012e-09
							Dinophyceae	66604928	1.10718e-09
							Dinophyceae	17024580	2.05072e-09
							Dinophyceae	104482584	1.74407e-08
							Dinophyceae	53559669	7.33118e-09
							Dinophyceae	4993918	2.88029e-09
							Dinophyceae	91043647	7.68064e-10
							Dinophyceae	52708807	3.82662e-09
							Dinophyceae	103707441	4.11983e-09
							Dinophyceae	39217709	5.34232e-10
							Dinophyceae	90845281	3.83384e-09
							Dinophyceae	58944914	3.3558e-08
							Dinophyceae	97474876	1.81946e-09
							Dinophyceae	23480856	2.79414e-09
							Dinophyceae	66538976	3.94409e-09
							Dinophyceae	109975419	1.26747e-09
							Dinophyceae	26921514	1.10734e-08
							Dinophyceae	84738420	6.48167e-09
							Dinophyceae	111529779	6.28565e-10
							Dinophyceae	54928852	4.99225e-09
							Dinophyceae	59287278	6.66024e-09
							Dinophyceae	75392701	1.34096e-09
							Dinophyceae	89460785	8.45908e-09
							Dinophyceae	82173366	3.01724e-09
							Dinophyceae	26696714	5.12399e-10
							Dinophyceae	23702526	1.74607e-08
							Dinophyceae	108745215	4.00056e-09
							Dinophyceae	59345877	2.90377e-09
							Dinophyceae	68120127	2.02834e-09
							Dinophyceae	89470921	3.64161e-09
							Dinophyceae	38815894	2.6727e-09
							Dinophyceae	4175424	1.21613e-09
							Dinophyceae	111380429	1.61997e-09
							Dinophyceae	89751460	6.83542e-09
							Dinophyceae	71355251	2.3622e-09
							Dinophyceae	10650707	1.68374e-09
							Dinophyceae	37137372	1.89958e-09
							Dinophyceae	25056622	4.42129e-09
							Dinophyceae	39661660	3.88227e-09
[truncated: 2,413 more rows]

## Sheet: Fig 1e
Fig. 1e
	Figure made with 100,000's lines of raw input data; follow below to replicate
	example diamond blast; prepare for all pairs
	for i in *faa; do diamond makedb --in $i --db ${i/.faa/}; done
	diamond blastp -p 10 -d sp1 -q sp2.faa -o chlre2oluci_aa.blastp -f 6 qseqid sseqid bitscore qcovhsp pident qlen length --sensitive --max-target-seqs 10 --evalue 1e-5
	diamond blastp -p 10 -d sp2 -q sp1.faa -o oluci2chlre_aa.blastp -f 6 qseqid sseqid bitscore qcovhsp pident qlen length --sensitive --max-target-seqs 10 --evalue 1e-5
	parse with following python script
	import matplotlib.pyplot as plt
	import numpy as np
	import pandas as pd
	def get_best_hits(filename, column):
		df = pd.read_csv(filename, sep="\t", names=["qseqid","sseqid","bitscore","qcovhsp","pident","qlen","length"])
		df_sorted = df.sort_values(['qseqid', column], ascending=[True, False])
		df_best_hits = df_sorted.groupby('qseqid').first().reset_index()
		df_best_hits = df_best_hits[df_best_hits.qcovhsp > 80]
		return df_best_hits[column]
	PaPg = get_best_hits("phaant2phaglo_aa.blastp", "pident").rename('PaPg')._append(get_best_hits("phaglo2phaant_aa.blastp", "pident").rename('PaPg'))
	PaPc = get_best_hits("phaant2phacor_aa.blastp", "pident").rename('PaPc')._append(get_best_hits("phacor2phaant_aa.blastp", "pident").rename('PaPc'))
	PgPc = get_best_hits("phaglo2phacor_aa.blastp", "pident").rename('PgPc')._append(get_best_hits("phacor2phaglo_aa.blastp", "pident").rename('PgPc'))
	PtTp = get_best_hits("phatr2thaps_aa.blastp", "pident").rename('PtTp')._append(get_best_hits("thaps2phatr_aa.blastp", "pident").rename('PtTp'))
	CrOl = get_best_hits("chlre2oluci_aa.blastp", "pident").rename('CrOl')._append(get_best_hits("oluci2chlre_aa.blastp", "pident").rename('CrOl'))
	AaPs = get_best_hits("auran2pelago_aa.blastp", "pident").rename('AaPs')._append(get_best_hits("pelago2auran_aa.blastp", "pident").rename('AaPs'))
	fig, ax = plt.subplots(figsize = (6,4))
	PtTp.plot(kind="kde", c="dimgrey")
	CrOl.plot(kind="kde", c="darkgrey")
	AaPs.plot(kind="kde", c="lightgrey")
	PaPg.plot(kind="kde", c="tab:blue")
	PgPc.plot(kind="kde", c="tab:orange")
	PaPc.plot(kind="kde", c="tab:green")
	ax.set_xlabel('Identity (aa)')
	ax.set_ylabel('Kernel density')
	ax.set_xlim(0,100)
	#ax.set_title('Histogram of Similarities')
	handles, labels = ax.get_legend_handles_labels()
	#ax.legend(handles=handles, labels=labels, loc='center left', bbox_to_anchor=(1.05, 0.5))
	plt.legend()
	plt.savefig("BBH-similarities.svg")

## Sheet: Fig 1f
Fig. 1f
	run orthogroups_venn.py from OSF repository (https://osf.io/vka93), directory data/code

## Sheet: Fig 2
Fig. 2a								Fig. 2b							Fig. 2c
		RPM							Sta_ID	phaeo	Station	Lat_Dec	Lon_Dec					mapped reads
	Region (Cluster)	total	meso	micro	nano	pico			076.7 049.0	1.38964e+07	49	35.0882	-120.777			Station	species	MT	PT	log_ratio	non-polar (-50 < Latitude < 58)
	Atlantic NE								076.7 051.0	1.66401e+07	51	35.0216	-120.918			ATL_001	P.antarctica	93	660	-1.95872	FALSE
	P.globosa	615.382	30.8028	22.5721	16.3643	545.643			076.7 055.0	1.24275e+06	55	34.8882	-121.198			TARA_081	P.antarctica	21767	48288	-0.796785	TRUE
	P.globosa genotype 1	927.223	17.8116	11.3557	15.1703	882.886			076.7 060.0	3.75903e+06	60	34.7216	-121.548			TARA_080	P.antarctica	161	187	-0.149618	TRUE
	P.globosa genotype 2	970.403	85.3493	44.1119	33.6174	807.325			076.7 070.0	3.76151e+06	70	34.3882	-122.246			TARA_078	P.antarctica	867	18297	-3.04934	TRUE
	P.globosa genotype 3	335.898	103.307	17.6319	34.5938	180.366			076.7 080.0	7.10584e+06	80	34.0549	-122.941			TARA_076	P.antarctica	325	14834	-3.82055	TRUE
	P.pouchetii	159.189	42.8082	28.9458	63.2027	24.2319			076.7 090.0	5.87289e+06	90	33.7216	-123.633			TARA_072	P.antarctica	189	1064	-1.72761	TRUE
	P.sp1	11.8196	1.27628	0.893827	5.1718	4.47766			076.7 100.0	1.74686e+06	100	33.3882	-124.323			TARA_066	P.antarctica	32	1250	-3.66212	TRUE
	P.antarctica	26.2603	3.13811	3.06141	9.13441	10.9263			080.0 051.0	7.48992e+07	51	34.45	-120.524			TARA_052	P.antarctica	31	242	-2.05214	TRUE
	P.sp2	4.74354	0.0856752	0.162219	2.56891	1.92673			080.0 055.0	1.24649e+07	55	34.3167	-120.802			TARA_051	P.antarctica	220	402	-0.602619	TRUE
	P.sp3	0.584106	0.0259138	0.0482956	0.172376	0.337521			080.0 060.0	4.43416e+06	60	34.15	-121.15			TARA_007	P.antarctica	33	330	-2.29986	TRUE
	P.rex	95.8055	0.441475	0.978374	16.923	77.4626			080.0 070.0	6.81628e+06	70	33.8167	-121.843			N_S4	P.antarctica	81180	120281	-0.393161	FALSE
	P.cordata	1174.73	6.24087	8.57624	40.4898	1119.42			080.0 080.0	5.74008e+06	80	33.4833	-122.533			N_S32	P.antarctica	69518	98013	-0.343514	FALSE
	P.jahnii	218.19	22.5854	47.9776	92.1214	55.5057			080.0 090.0	1.7133e+06	90	33.15	-123.221			N_S27	P.antarctica	409085	129541	1.14992	FALSE
	P.jahnii broad	297.934	0.850432	0.877274	5.26168	290.944			080.0 100.0	2.7941e+06	100	32.8167	-123.906			TARA_082	P.antarctica	1261086	3320252	-0.968067	TRUE
	Phaeocystis sister	2615.94	0.260281	0.794751	11.8279	2603.06			081.8 046.9	4.70521e+07	46.9	34.2749	-120.025			N_S22	P.antarctica	158659	139675	0.127439	FALSE
	multimapping	404.978	59.7938	129.162	49.3491	166.673			083.3 040.6	2.75349e+06	40.6	34.2251	-119.411			N_S11	P.antarctica	576575	426987	0.300352	FALSE
	Atlantic NW								083.3 042.0	3.79111e+06	42	34.1784	-119.509			GS683-84	P.antarctica	82	20	1.40722	TRUE
	P.globosa	250.648	8.25009	10.5471	4.17225	227.678			083.3 051.0	2.06299e+07	51	33.8784	-120.133			ATL_082	P.antarctica	619	2611	-1.43926	FALSE
	P.globosa genotype 1	603.083	2.8844	4.55977	4.09596	591.543			083.3 055.0	8.12579e+06	55	33.7451	-120.409			ATL_081	P.antarctica	306	1643	-1.68043	FALSE
	P.globosa genotype 2	322.561	0.904372	2.38247	2.70965	316.564			083.3 060.0	2.17973e+06	60	33.5784	-120.754			ATL_080	P.antarctica	367	1880	-1.63345	FALSE
	P.globosa genotype 3	213.296	0.774517	1.07985	1.86684	209.575			083.3 070.0	4.70598e+06	70	33.2451	-121.443			ATL_079	P.antarctica	737	4064	-1.70722	FALSE
	P.pouchetii	125.709	0.128029	0.119513	0.212944	125.249			083.3 080.0	6.36345e+06	80	32.9118	-122.129			ATL_078	P.antarctica	724	2905	-1.38929	FALSE
	P.sp1	4.51064	0.0173791	0.0216374	0.0318168	4.43981			083.3 090.0	4.26416e+06	90	32.5784	-122.812			ATL_077	P.antarctica	624	1420	-0.822172	FALSE
	P.antarctica	13.6152	0.556301	0.494255	0.792591	11.772			083.3 100.0	975081	100	32.2451	-123.492			ATL_076	P.antarctica	2233	11105	-1.60401	FALSE
	P.sp2	1.96584	0.0223142	0.0642686	0.400939	1.47831			083.3 110.0	1.30171e+06	110	31.9118	-124.17			ATL_075	P.antarctica	265	1186	-1.49832	FALSE
	P.sp3	0.361025	0.0144532	0.0300469	0.0342906	0.282234			086.7 033.0	5.53595e+06	33	33.8895	-118.49			ATL_074	P.antarctica	90	356	-1.37429	FALSE
	P.rex	38.8803	2.15494	1.10233	2.4062	33.2168			086.7 035.0	3.51302e+06	35	33.8229	-118.629			ATL_073	P.antarctica	1090	4240	-1.35832	FALSE
	P.cordata	2088.21	58.9494	47.1178	11.2032	1970.94			086.7 040.0	3.30834e+06	40	33.6562	-118.974			N_S15	P.antarctica	111657	147489	-0.278322	FALSE
	P.jahnii	262.364	3.31497	159.324	59.8512	39.8747			086.7 045.0	5.03157e+06	45	33.4895	-119.319			TARA_083	P.antarctica	10963	11940	-0.0853674	FALSE
	P.jahnii broad	312.828	14.8141	9.52992	2.86504	285.619			086.7 050.0	6.55719e+06	50	33.3229	-119.663			TARA_084	P.antarctica	310857	106193	1.07407	FALSE
	Phaeocystis sister	2483.57	0.210515	1.74274	3.64399	2477.98			086.7 055.0	1.78955e+06	55	33.1562	-120.007			TARA_085	P.antarctica	1609490	558962	1.05759	FALSE
	multimapping	437.136	110.339	64.55	26.7599	235.487			086.7 060.0	4.90805e+06	60	32.9895	-120.35			TARA_210	P.antarctica	29237	79681	-1.00259	FALSE
	Atlantic SE								086.7 070.0	4.98939e+06	70	32.6562	-121.033			TARA_209	P.antarctica	85276	264821	-1.13316	FALSE
	P.globosa	861.479	9.66627	9.23616	2.70412	839.873			086.7 080.0	2.81752e+06	80	32.3229	-121.715			TARA_208	P.antarctica	116548	495073	-1.4464	FALSE
	P.globosa genotype 1	1503.85	4.37269	7.69168	2.6811	1489.1			086.7 090.0	966771	90	31.9895	-122.393			TARA_206	P.antarctica	164988	534235	-1.17496	FALSE
	P.globosa genotype 2	1167.51	3.57796	1.67735	0.568744	1161.68			086.7 100.0	4.64999e+06	100	31.6562	-123.069			TARA_205	P.antarctica	18140	54969	-1.10865	FALSE
	P.globosa genotype 3	472.102	1.24273	1.93367	3.48535	465.441			086.7 110.0	1.74991e+06	110	31.3229	-123.743			TARA_201	P.antarctica	76221	204304	-0.985971	FALSE
	P.pouchetii	3.44982	0.0169129	0.0149843	0.0166189	3.40131			090.0 028.0	3.33936e+06	28	33.4846	-117.768			TARA_196	P.antarctica	48430	208951	-1.46198	FALSE
	P.sp1	6.8675	0.0257375	0.0252486	0.0176532	6.79886			090.0 030.0	3.5065e+06	30	33.4179	-117.906			TARA_194	P.antarctica	70078	107409	-0.427035	FALSE
	P.antarctica	14.7256	0.395838	0.226516	0.433013	13.6702			090.0 035.0	5.04542e+06	35	33.2513	-118.25			TARA_193	P.antarctica	27656	60437	-0.781757	FALSE
	P.sp2	2.53904	0.0219734	0.0456522	0.0512999	2.42012			090.0 037.0	5.73598e+06	37	33.1846	-118.387			TARA_191	P.antarctica	4255	42641	-2.3047	FALSE
	P.sp3	0.432835	0.0081489	0.0143905	0.0177459	0.39255			090.0 045.0	5.51961e+06	45	32.9179	-118.936			TARA_189	P.antarctica	443228	779221	-0.56421	FALSE
	P.rex	89.6046	3.48644	0.55927	1.30654	84.2524			090.0 053.0	6.83849e+06	53	32.6513	-119.482			TARA_188	P.antarctica	182682	493174	-0.993115	FALSE
	P.cordata	935.703	9.09376	4.68403	0.923847	921.001			090.0 060.0	2.86783e+06	60	32.4179	-119.959			TARA_180	P.antarctica	76351	124109	-0.485819	FALSE
	P.jahnii	131.094	3.45479	35.2565	3.35503	89.0274			090.0 070.0	3.1614e+06	70	32.0846	-120.639			TARA_175	P.antarctica	331613	2848769	-2.15067	FALSE
	P.jahnii broad	332.641	3.24818	10.9005	1.31526	317.177			090.0 080.0	3.25547e+06	80	31.7513	-121.316			TARA_173	P.antarctica	114550	303206	-0.9734	FALSE
	Phaeocystis sister	2151.43	0.749893	1.22324	0.416827	2149.04			090.0 090.0	3.81968e+06	90	31.418	-121.99			TARA_168	P.antarctica	6123	75492	-2.51196	FALSE
	multimapping	270.313	61.5678	29.8863	30.5643	148.295			090.0 100.0	1.94041e+06	100	31.0846	-122.662			TARA_163	P.antarctica	2305309	15774464	-1.92318	FALSE
	Atlantic SW								090.0 110.0	361787	110	30.7513	-123.332			TARA_158	P.antarctica	85798	235426	-1.0094	FALSE
	P.globosa	252.674	15.0541	14.4787	3.35735	219.784			090.0 120.0	1.33446e+06	120	30.418	-123.999			TARA_155	P.antarctica	35823	204558	-1.74226	TRUE
	P.globosa genotype 1	510.717	4.61604	12.0198	3.31163	490.769			093.3 026.7	9.65934e+06	26.7	32.9564	-117.305			TARA_152	P.antarctica	4390	1499	1.07449	TRUE
	P.globosa genotype 2	327.649	3.42675	10.4196	1.70985	312.093			093.3 030.0	3.81187e+06	30	32.8464	-117.531			TARA_149	P.antarctica	22	9413	-6.05428	TRUE
	P.globosa genotype 3	189.527	3.19217	8.04277	8.368	169.924			093.3 045.0	4.06826e+06	45	32.3464	-118.554			TARA_145	P.antarctica	56	563	-2.30632	TRUE
	P.pouchetii	40.5035	0.509297	1.4923	0.958957	37.5429			093.3 050.0	5.0834e+06	50	32.1797	-118.894			TARA_143	P.antarctica	162	7270	-3.80331	TRUE
	P.sp1	284.266	3.60818	12.8567	7.42813	260.373			093.3 055.0	8.45436e+06	55	32.013	-119.233			TARA_138	P.antarctica	80	2341	-3.3751	TRUE
	P.antarctica	109.558	2.06284	5.27327	3.5827	98.6391			093.3 060.0	3.21669e+06	60	31.8464	-119.572			TARA_137	P.antarctica	34	1182	-3.54575	TRUE
	P.sp2	7.67186	0.194071	0.483555	0.476321	6.51791			093.3 070.0	7.18591e+06	70	31.513	-120.247			TARA_132	P.antarctica	25	296	-2.46783	TRUE
	P.sp3	0.617485	0.0250931	0.0704718	0.0467014	0.475219			093.3 080.0	1.46323e+06	80	31.1797	-120.919			TARA_122	P.antarctica	34	560	-2.79882	TRUE
	P.rex	23.3652	1.80461	2.81626	1.73408	17.0102			093.3 090.0	2.0383e+06	90	30.8464	-121.59			ATL_072	P.antarctica	2643	9541	-1.28366	FALSE
	P.cordata	486.128	17.5323	24.9813	8.60639	435.008			093.3 100.0	1.21866e+06	100	30.513	-122.258			ATL_071	P.antarctica	107	654	-1.8095	FALSE
	P.jahnii	84.5526	24.1633	21.9786	8.45568	29.955			093.3 110.0	1.14423e+06	110	30.1797	-122.923			TARA_092	P.antarctica	48	419	-2.16483	TRUE
	P.jahnii broad	364.654	51.2148	31.8483	4.00513	277.586			093.3 120.0	1.16461e+06	120	29.8464	-123.587			ATL_069	P.antarctica	200	1655	-2.1128	TRUE
	Phaeocystis sister	1270.58	0.292768	0.551852	1.95757	1267.78			093.4 026.4	3.55089e+06	26.4	32.949	-117.274			ATL_003	P.antarctica	66	465	-1.95108	FALSE
	multimapping	339.528	96.3434	64.7061	48.4725	130.007										ATL_026	P.antarctica	60	952	-2.76266	FALSE
	Arctic Russia															ATL_020	P.antarctica	84	641	-2.03118	FALSE
	P.globosa	140.353	62.8438	14.0816	37.5025	25.9256										ATL_004	P.antarctica	1851	19230	-2.3407	FALSE
	P.globosa genotype 1	90.3753	38.7619	6.61943	34.5961	10.3978										ATL_027	P.antarctica	39	528	-2.60316	FALSE
	P.globosa genotype 2	25.6345	11.232	2.00959	9.42413	2.96884										ATL_019	P.antarctica	1278	17689	-2.62757	FALSE
	P.globosa genotype 3	550.942	235.292	30.077	238.475	47.0983										ATL_070	P.antarctica	124	1321	-2.36513	TRUE
	P.pouchetii	11175.9	5153.77	744.002	4516.96	761.215										ATL_005	P.antarctica	1252	19982	-2.77001	FALSE
	P.sp1	296.44	137.954	18.9337	122.669	16.8824										ATL_017	P.antarctica	1101	11036	-2.30486	FALSE
	P.antarctica	1035.31	425.068	83.224	333.561	193.455										ATL_006	P.antarctica	2223	30809	-2.62891	FALSE
	P.sp2	13.2995	5.41055	0.748309	6.28128	0.859355										ATL_016	P.antarctica	573	8287	-2.6714	FALSE
	P.sp3	2.47583	1.032	0.221118	1.06449	0.15822										ATL_025	P.antarctica	64	925	-2.66946	FALSE
	P.rex	14.3038	3.90412	2.67979	5.54105	2.17884										ATL_028	P.antarctica	36	690	-2.95054	FALSE
	P.cordata	19.8905	1.9031	1.78889	9.07111	7.12743										ATL_007	P.antarctica	6575	43314	-1.88519	FALSE
	P.jahnii	24.2517	0.806638	0.554293	16.4126	6.47817										ATL_029	P.antarctica	22	350	-2.76264	FALSE
	P.jahnii broad	5119.51	35.8186	9.4346	3895.31	1178.95										ATL_014	P.antarctica	107	930	-2.16153	FALSE
	Phaeocystis sister	25.7846	0.0773031	0.140365	7.26134	18.3056										ATL_031	P.antarctica	71	1934	-3.30331	FALSE
	multimapping	1053.73	357.309	137.65	395.549	163.223										ATL_032	P.antarctica	111	2859	-3.24783	FALSE
	Arctic Bering															ATL_008	P.antarctica	1824	30595	-2.81975	FALSE
	P.globosa	30.8323	18.5767	3.43493	5.95695	2.86376										ATL_037	P.antarctica	20	183	-2.20931	TRUE
	P.globosa genotype 1	8.8224	0.12604	0.511055	5.58174	2.60356										ATL_033	P.antarctica	130	2073	-2.7685	FALSE
	P.globosa genotype 2	2.00193	0.00428421	0.0355455	1.33496	0.627142										ATL_013	P.antarctica	1378	24510	-2.87838	FALSE
	P.globosa genotype 3	29.2124	0.428969	1.64228	19.0168	8.12434										ATL_011	P.antarctica	64	497	-2.04835	FALSE
	P.pouchetii	819.328	0.378119	7.00715	554.906	257.037										ATL_036	P.antarctica	20	135	-1.9053	TRUE
	P.sp1	22.9625	0.0117149	0.174283	16.2676	6.50895										ATL_015	P.antarctica	1380	22938	-2.81064	FALSE
	P.antarctica	54.3903	0.271798	1.62581	33.1745	19.3181										ATL_021	P.antarctica	130	1902	-2.68241	FALSE
	P.sp2	0.792507	0.00107737	0.0169247	0.557697	0.216808										ATL_010	P.antarctica	1114	14434	-2.56155	FALSE
	P.sp3	0.34337	0.00271838	0.0268133	0.228176	0.0856626										ATL_022	P.antarctica	69	615	-2.18623	FALSE
	P.rex	5.04188	0.432882	1.77394	2.16924	0.665823										ATL_002	P.antarctica	74	688	-2.22852	FALSE
	P.cordata	6.62316	0.577685	1.5373	3.16583	1.34235										ATL_064	P.antarctica	106	1426	-2.59832	TRUE
	P.jahnii	7.88954	0.0455257	0.258994	6.18763	1.39739										ATL_023	P.antarctica	30	159	-1.66501	FALSE
	P.jahnii broad	661.858	0.21381	2.30437	605.051	54.2888										ATL_024	P.antarctica	37	206	-1.71474	FALSE
	Phaeocystis sister	0.156001	0.00129194	0.00643879	0.115877	0.0323934										TARA_066	P.cordata	1802	9782	-1.6916	TRUE
	multimapping	279.953	56.2515	84.002	104.414	35.285										TARA_093	P.cordata	1107	5641	-1.62834	TRUE
	Arctic Canada															TARA_098	P.cordata	375	1146	-1.11693	TRUE
	P.globosa	36.8868	16.9982	7.35601	9.66	2.87258										TARA_065	P.cordata	1227	7351	-1.7902	TRUE
	P.globosa genotype 1	11.1762	0.335814	0.553359	7.97696	2.3101										TARA_149	P.cordata	38744	473428	-2.50302	TRUE
	P.globosa genotype 2	2.97305	0.0770515	0.0938597	2.19881	0.603327										TARA_175	P.cordata	646	42930	-4.19637	FALSE
	P.globosa genotype 3	43.7782	1.45099	2.12186	32.8732	7.33214										TARA_100	P.cordata	166	2943	-2.87463	TRUE
	P.pouchetii	1067.79	22.5394	15.6783	846.893	182.679										TARA_007	P.cordata	17788	11377	0.446927	TRUE
	P.sp1	45.5717	0.575486	0.440253	38.2867	6.26925										TARA_085	P.cordata	46	3175	-4.23228	FALSE
	P.antarctica	85.8152	1.92254	2.54717	61.6268	19.7187										TARA_155	P.cordata	33880	431243	-2.54384	TRUE
	P.sp2	4.64974	0.0360729	0.214794	4.06808	0.330794										ATL_038	P.cordata	26	2623	-4.61018	TRUE
	P.sp3	0.38382	0.0076343	0.0223409	0.290729	0.0631161										TARA_109	P.cordata	50	1871	-3.62026	TRUE
	P.rex	10.0424	0.553485	2.10852	6.46483	0.915528										TARA_052	P.cordata	836	5895	-1.95313	TRUE
	P.cordata	9.06129	0.272923	1.79345	4.80738	2.18753										TARA_111	P.cordata	440	3621	-2.10753	TRUE
	P.jahnii	32.1078	0.842563	4.24982	24.8963	2.11917										TARA_206	P.cordata	565	192428	-5.83048	FALSE
	P.jahnii broad	1028.2	3.41693	3.25212	968.472	53.0541										TARA_102	P.cordata	140	1827	-2.56813	TRUE
	Phaeocystis sister	7.95969	0.0228835	0.0674306	2.37493	5.49445										TARA_064	P.cordata	6339	12886	-0.709412	TRUE
	multimapping	315.88	58.5531	81.7524	146.359	29.2155										TARA_150	P.cordata	754	8719	-2.44775	TRUE
	Southern Ocean															TARA_122	P.cordata	432	6540	-2.71705	TRUE
	P.globosa	215.51	55.5226	22.9787	2.16383	134.845										TARA_076	P.cordata	25332	223346	-2.17665	TRUE
	P.globosa genotype 1	178.781	37.0225	15.8762	1.59401	124.288										ATL_051	P.cordata	24	3193	-4.88654	TRUE
	P.globosa genotype 2	56.3311	11.3386	5.56509	0.584259	38.8432										ATL_050	P.cordata	136	5001	-3.60402	TRUE
	P.globosa genotype 3	879.723	53.5451	42.344	2.92402	780.91										TARA_080	P.cordata	873	5556	-1.8506	TRUE
	P.pouchetii	786.682	162.915	71.7376	7.02544	545.004										TARA_072	P.cordata	2125	28461	-2.59472	TRUE
	P.sp1	6734.55	1287.67	641.985	41.276	4763.62										ATL_049	P.cordata	79	4589	-4.06073	TRUE
	P.antarctica	36832.9	12767	1054.62	197.204	22814.2										ATL_046	P.cordata	222	2457	-2.40361	TRUE
	P.sp2	1931.78	124.67	1345.07	43.4305	418.613										TARA_081	P.cordata	20886	116193	-1.71617	TRUE
	P.sp3	776.824	12.9759	36.3307	11.3857	716.132										TARA_070	P.cordata	162	3550	-3.08652	TRUE
	P.rex	29.1422	4.51747	10.8319	1.23462	12.5583										TARA_196	P.cordata	29	75070	-7.85544	FALSE
	P.cordata	15.0498	2.69656	3.33473	0.724851	8.29361										ATL_043	P.cordata	37	2692	-4.28446	TRUE
	P.jahnii	17.6959	5.29255	2.85017	0.180113	9.37308										TARA_082	P.cordata	1122	307748	-5.61408	TRUE
	P.jahnii broad	584.968	256.385	18.919	2.87954	306.784										TARA_189	P.cordata	779	91957	-4.77094	FALSE
	Phaeocystis sister	7.28866	0.0489097	0.0365644	0.00733873	7.19585										TARA_068	P.cordata	183	2380	-2.56487	TRUE
	multimapping	1569.4	420.898	257.004	60.4212	831.075										TARA_151	P.cordata	14811	32596	-0.788816	TRUE
	Indian N															TARA_152	P.cordata	454	18564	-3.71067	TRUE
	P.globosa	136.929	8.54378	24.375	10.5296	93.4808										TARA_067	P.cordata	1054	2179	-0.726225	TRUE
	P.globosa genotype 1	443.241	5.85516	61.681	31.0921	344.613										GS694-95	P.cordata	102	4618	-3.81179	TRUE
	P.globosa genotype 2	116.863	3.96471	15.3455	7.61766	89.9356										TARA_128	P.cordata	337	6021	-2.88265	TRUE
	P.globosa genotype 3	20.9265	0.816344	3.81607	1.88758	14.4065										TARA_131	P.cordata	1863	7336	-1.37057	TRUE
	P.pouchetii	0.444674	0.0228646	0.0694646	0.0564786	0.295866										TARA_138	P.cordata	2539	49032	-2.96067	TRUE
	P.sp1	0.455962	0.0191906	0.0779993	0.0453452	0.313427										TARA_030	P.cordata	1560	3572	-0.828404	TRUE
	P.antarctica	6.27231	0.61898	0.840732	0.818452	3.99414										TARA_142	P.cordata	10218	11290	-0.0997656	TRUE
	P.sp2	0.342965	0.0181116	0.0563004	0.0429787	0.225574										TARA_051	P.cordata	1194	6836	-1.74482	TRUE
	P.sp3	0.273777	0.0159027	0.0427706	0.0466512	0.168453										TARA_147	P.cordata	2075	17504	-2.13243	TRUE
	P.rex	23.473	0.845641	11.5499	1.17352	9.9039										TARA_039	P.cordata	2336	6282	-0.989221	TRUE
	P.cordata	617.922	27.7794	23.387	80.1335	486.622										TARA_025	P.cordata	2957	6491	-0.786223	TRUE
	P.jahnii	53.4454	2.84692	7.52394	3.67806	39.3964										TARA_004	P.cordata	510	7874	-2.73673	TRUE
	P.jahnii broad	736.075	95.4861	39.8925	105.489	495.208										TARA_209	P.cordata	876	337586	-5.9541	FALSE
	Phaeocystis sister	1777.86	1.24611	208.623	176.865	1391.13										TARA_163	P.cordata	144	101305	-6.55538	FALSE
	multimapping	201.346	67.1947	41.2425	21.9128	70.996										TARA_023	P.cordata	931	4510	-1.57771	TRUE
	Indian S															TARA_143	P.cordata	82584	335681	-1.40234	TRUE
	P.globosa	285.908	8.91133	10.8364	1.72675	264.434										TARA_158	P.cordata	5134	1574617	-5.72586	FALSE
	P.globosa genotype 1	903.046	12.3111	16.4746	2.40329	871.857										TARA_208	P.cordata	364	267866	-6.60081	FALSE
	P.globosa genotype 2	265.822	2.26514	1.99991	0.401555	261.155										TARA_041	P.cordata	471	2510	-1.67301	TRUE
	P.globosa genotype 3	39.514	0.544723	0.794565	1.77596	36.3988										TARA_137	P.cordata	7773	35066	-1.50657	TRUE
	P.pouchetii	0.570706	0.016112	0.024414	0.0245321	0.505648										TARA_036	P.cordata	2269	7820	-1.23731	TRUE
	P.sp1	0.716789	0.0248368	0.0232208	0.0165839	0.652147										TARA_022	P.cordata	3406	3871	-0.127971	TRUE
	P.antarctica	5.80427	0.429125	0.402072	0.369566	4.60351										TARA_135	P.cordata	216	3362	-2.74458	TRUE
	P.sp2	0.60411	0.0135779	0.0420469	0.106714	0.441771										TARA_046	P.cordata	4375	7862	-0.586124	TRUE
	P.sp3	0.253387	0.0172759	0.0194194	0.0259887	0.190703										TARA_145	P.cordata	348	4475	-2.55379	TRUE
	P.rex	35.8507	0.550719	17.3813	4.42067	13.498										TARA_146	P.cordata	724	7797	-2.37658	TRUE
	P.cordata	494.264	21.643	10.108	6.46225	456.05										TARA_048	P.cordata	50	1609	-3.46941	TRUE
	P.jahnii	53.4936	1.01877	13.2028	2.70431	36.5677										TARA_018	P.cordata	2410	3934	-0.490014	TRUE
	P.jahnii broad	447.497	13.1066	25.9807	6.67464	401.735										TARA_132	P.cordata	1529	4590	-1.09922	TRUE
	Phaeocystis sister	2349.98	0.313739	0.937996	7.59821	2341.13										TARA_210	P.cordata	139	69487	-6.2137	FALSE
	multimapping	195.739	58.2414	34.2994	17.3848	85.8138										TARA_148	P.cordata	138582	1055451	-2.03026	TRUE
	Red Sea															TARA_078	P.cordata	17610	193259	-2.39556	TRUE
	P.globosa	358.915	9.9554	9.64059	44.3002	295.019										TARA_011	P.cordata	1341	1148	0.155382	TRUE
	P.globosa genotype 1	1590.62	5.85622	10.0886	181.634	1393.04										TARA_082	P.globosa	215	255436	-7.07962	TRUE
	P.globosa genotype 2	158.093	0.566346	0.66393	17.1309	139.731										TARA_146	P.globosa	42	2676	-4.15207	TRUE
	P.globosa genotype 3	50.379	0.575414	0.60581	6.86439	42.3334										TARA_143	P.globosa	96	5321	-4.01405	TRUE
	P.pouchetii	0.572011	0.00263674	0.039705	0.0880495	0.44162										TARA_080	P.globosa	44	2604	-4.07838	TRUE
	P.sp1	0.751841	0.0140339	0.0246767	0.0825564	0.630574										TARA_189	P.globosa	57	64360	-7.02745	FALSE
	P.antarctica	6.23936	0.217937	0.454281	1.05269	4.51445										TARA_081	P.globosa	2714	13052	-1.57049	TRUE
	P.sp2	0.470113	0.0266124	0.0423454	0.104637	0.296518										TARA_158	P.globosa	869	34980	-3.69508	FALSE
	P.sp3	0.211441	0.0208759	0.0296618	0.032292	0.128611										TARA_151	P.globosa	5423	25625	-1.5529	TRUE
	P.rex	75.1826	0.404268	1.81774	4.84515	68.1154										TARA_078	P.globosa	6529	62906	-2.26537	TRUE
	P.cordata	575.347	12.4561	9.595	100.134	453.162										TARA_145	P.globosa	20	1240	-4.12223	TRUE
	P.jahnii	50.4255	0.933121	7.9454	9.92103	31.6259										TARA_128	P.globosa	114	11761	-4.63548	TRUE
	P.jahnii broad	266.982	5.79383	6.42727	60.2695	194.492										TARA_150	P.globosa	81	2127	-3.26683	TRUE
	Phaeocystis sister	2052.4	0.0647452	2.48062	321.196	1728.66										TARA_122	P.globosa	584	22266	-3.64075	TRUE
	multimapping	200.87	63.6374	46.3614	20.9482	69.9227										TARA_111	P.globosa	341	5942	-2.85764	TRUE
	Baltic Sea															TARA_148	P.globosa	2865	63153	-3.09296	TRUE
	P.globosa	6.17493	0	3.15065	0	3.02428										TARA_109	P.globosa	21	1035	-3.89298	TRUE
	P.globosa genotype 1	2.79247	0	1.87005	0	0.922427										TARA_132	P.globosa	853	5277	-1.82226	TRUE
	P.globosa genotype 2	2.09363	0	1.5566	0	0.537025										TARA_102	P.globosa	45	1928	-3.75541	TRUE
	P.globosa genotype 3	518.905	0	294.397	0	224.507										TARA_147	P.globosa	68	3035	-3.79702	TRUE
	P.pouchetii	4.60452	0	2.2434	0	2.36112										TARA_100	P.globosa	45	1837	-3.70706	TRUE
	P.sp1	0	0	0	0	0										TARA_135	P.globosa	36	1931	-3.97955	TRUE
	P.antarctica	4.00478	0	1.34959	0	2.65519										TARA_163	P.globosa	280	2265530	-8.99817	FALSE
	P.sp2	1.12343	0	1.12343	0	0										TARA_098	P.globosa	814	3312	-1.40325	TRUE
	P.sp3	0	0	0	0	0										TARA_137	P.globosa	4668	43462	-2.23114	TRUE
	P.rex	4.18761	0	2.23797	0	1.94965										TARA_175	P.globosa	38	262533	-8.83792	FALSE
	P.cordata	29.3466	0	12.4406	0	16.9061										TARA_093	P.globosa	133	2783	-3.04022	TRUE
	P.jahnii	8.41097	0	3.0874	0	5.32357										TARA_092	P.globosa	166	43834	-5.57558	TRUE
	P.jahnii broad	92.7177	0	20.6203	0	72.0974										TARA_149	P.globosa	10421	213823	-3.02132	TRUE
	Phaeocystis sister	15.5165	0	3.9151	0	11.6014										TARA_085	P.globosa	42	10302	-5.50006	FALSE
	multimapping	18.5081	0	8.31064	0	10.1975										TARA_138	P.globosa	146	2526	-2.85014	TRUE
	Mediterranean Sea															TARA_084	P.globosa	30	7473	-5.51454	FALSE
	P.globosa	14.8431	3.91236	4.40691	2.57592	3.94795										TARA_188	P.globosa	31	47788	-7.33732	FALSE
	P.globosa genotype 1	7.44866	0.558595	0.717782	0.913383	5.2589										TARA_083	P.globosa	335	1861	-1.71449	FALSE
	P.globosa genotype 2	4.79318	0.314541	0.915008	0.598284	2.96535										TARA_142	P.globosa	52	1276	-3.1984	TRUE
	P.globosa genotype 3	5.23071	0.609683	0.651664	0.6699	3.29946										TARA_155	P.globosa	3983	92871	-3.14915	TRUE
	P.pouchetii	0.303178	0.0144803	0.0182127	0.0349566	0.235528										TARA_152	P.globosa	115	7818	-4.2184	TRUE
	P.sp1	0.20755	0.0123566	0.0168997	0.0226118	0.155682										TARA_072	P.globosa	905	2299	-0.932228	TRUE
	P.antarctica	4.33947	0.381185	0.545596	0.531283	2.88141										TARA_046	P.globosa	75	1860	-3.20956	TRUE
	P.sp2	0.83651	0.0153812	0.0413507	0.163209	0.616569										TARA_065	P.globosa	159	5229	-3.49246	TRUE
	P.sp3	0.208103	0.0141292	0.0204366	0.0284055	0.145132										TARA_068	P.globosa	58	1828	-3.44887	TRUE
	P.rex	5.57533	0.301628	0.534432	0.784523	3.95474										TARA_196	P.globosa	25	16423	-6.48358	FALSE
	P.cordata	1125.12	78.3754	38.3442	46.2006	962.196										TARA_209	P.globosa	211	35606	-5.12794	FALSE
	P.jahnii	97.6157	4.4465	35.7142	16.8959	40.5592										TARA_051	P.globosa	52	863	-2.80737	TRUE
	P.jahnii broad	412.968	27.3258	24.861	18.3045	342.477										TARA_070	P.globosa	100	5103	-3.93143	TRUE
	Phaeocystis sister	244.089	0.209719	0.27336	3.21555	240.391										TARA_064	P.globosa	385	5539	-2.66608	TRUE
	multimapping	217.143	46.7652	36.6196	27.4076	106.35										TARA_066	P.globosa	496	9153	-2.91507	TRUE
	Pacific N															TARA_039	P.globosa	71	745	-2.34943	TRUE
	P.globosa	363.156	10.2577	17.9689	8.62178	326.308										TARA_076	P.globosa	1244	16156	-2.56389	TRUE
	P.globosa genotype 1	644.157	3.0253	16.6953	9.96729	614.47										TARA_208	P.globosa	22	54121	-7.8034	FALSE
	P.globosa genotype 2	472.693	2.20351	8.61224	4.3054	457.572										TARA_067	P.globosa	173	4947	-3.35269	TRUE
	P.globosa genotype 3	91.5241	0.711604	1.71145	1.5545	87.5466										TARA_206	P.globosa	37	59391	-7.37828	FALSE
	P.pouchetii	1.97089	0.0244296	0.0450001	0.0546437	1.84682										GS694-95	P.globosa	108	1471	-2.61071	TRUE
	P.sp1	1.51899	0.0183507	0.0460316	0.0403095	1.41429										TARA_052	P.globosa	437	3738	-2.14617	TRUE
	P.antarctica	7.71223	0.84813	0.653464	0.852766	5.35787										TARA_036	P.globosa	101	2024	-2.99677	TRUE
	P.sp2	1.04598	0.0189114	0.129085	0.120885	0.777096										ATL_039	P.globosa genotype 1	37	94	-0.930741	TRUE
	P.sp3	0.33381	0.0164771	0.0555997	0.0464971	0.215236										TARA_046	P.globosa genotype 1	1213	2359	-0.665101	TRUE
	P.rex	81.8148	0.354738	39.8271	17.9219	23.7111										TARA_092	P.globosa genotype 1	72	24753	-5.83865	TRUE
	P.cordata	435.1	23.9169	28.7985	14.6867	367.698										TARA_007	P.globosa genotype 1	30	2349	-4.35726	TRUE
	P.jahnii	195.922	6.07597	63.7095	53.4442	72.6922										TARA_132	P.globosa genotype 1	1169	3806	-1.18037	TRUE
	P.jahnii broad	424.443	48.8464	57.2153	18.4963	299.886										ATL_040	P.globosa genotype 1	40	107	-0.982387	TRUE
	Phaeocystis sister	977.673	0.289822	0.610975	1.0032	975.769										ATL_037	P.globosa genotype 1	255	503	-0.679133	TRUE
	multimapping	269.513	65.9706	75.1244	50.8989	77.5193										TARA_066	P.globosa genotype 1	607	6873	-2.42668	TRUE
	Pacific SE															TARA_163	P.globosa genotype 1	66	1234400	-9.83493	FALSE
	P.globosa	445.489	19.1522	16.5059	66.9908	342.84										TARA_064	P.globosa genotype 1	8387	5689	0.388143	TRUE
	P.globosa genotype 1	922.19	23.7047	11.3105	145.197	741.978										TARA_065	P.globosa genotype 1	1465	4625	-1.14957	TRUE
	P.globosa genotype 2	650.257	14.9897	8.03068	94.0406	533.196										TARA_131	P.globosa genotype 1	22	2853	-4.86058	TRUE
	P.globosa genotype 3	96.5855	2.27844	1.39882	9.84419	83.0641										N_S4	P.globosa genotype 1	78	63	0.213269	FALSE
	P.pouchetii	1.16885	0.0435851	0.0343997	0.150937	0.939928										TARA_109	P.globosa genotype 1	110	1030	-2.23602	TRUE
	P.sp1	2.70731	0.169535	0.0410967	0.331004	2.16567										TARA_052	P.globosa genotype 1	11492	4339	0.973993	TRUE
	P.antarctica	8.40295	1.2933	0.572524	1.54865	4.98848										TARA_051	P.globosa genotype 1	1484	2470	-0.50945	TRUE
	P.sp2	1.38156	0.0868149	0.1089	0.243922	0.941925										TARA_122	P.globosa genotype 1	5764	11017	-0.6478	TRUE
	P.sp3	0.253229	0.0212138	0.0253578	0.0546123	0.152045										TARA_102	P.globosa genotype 1	126	1547	-2.50706	TRUE
	P.rex	70.0714	0.742425	45.3857	15.2774	8.66587										TARA_004	P.globosa genotype 1	20	2483	-4.81654	TRUE
	P.cordata	381.518	43.7462	15.152	28.2562	294.364										TARA_155	P.globosa genotype 1	1376	137141	-4.60176	TRUE
	P.jahnii	91.5997	6.52032	15.1897	15.4129	54.4768										TARA_100	P.globosa genotype 1	81	1593	-2.97775	TRUE
	P.jahnii broad	430.64	101.716	30.6274	47.0898	251.207										TARA_143	P.globosa genotype 1	2871	37982	-2.58242	TRUE
	Phaeocystis sister	566.186	0.679147	0.33572	69.5088	495.663										TARA_128	P.globosa genotype 1	1858	7644	-1.41438	TRUE
	multimapping	267.731	91.0815	53.1052	55.6854	67.8586										TARA_148	P.globosa genotype 1	14182	169887	-2.48315	TRUE
	Pacific SW															TARA_098	P.globosa genotype 1	927	1494	-0.477218	TRUE
	P.globosa	656.149	63.19	13.1878	12.3208	567.45										TARA_149	P.globosa genotype 1	15773	184200	-2.45772	TRUE
	P.globosa genotype 1	2044.71	150.936	10.6109	30.0738	1853.09										TARA_146	P.globosa genotype 1	686	3349	-1.58542	TRUE
	P.globosa genotype 2	690.347	62.436	3.12727	9.7561	615.028										TARA_093	P.globosa genotype 1	222	1938	-2.16634	TRUE
	P.globosa genotype 3	93.6539	8.94679	1.05406	2.14872	81.5043										TARA_111	P.globosa genotype 1	1058	2958	-1.02807	TRUE
	P.pouchetii	1.10056	0.116577	0.0359898	0.0501633	0.897829										TARA_041	P.globosa genotype 1	84	475	-1.73152	TRUE
	P.sp1	1.56526	0.135048	0.0336913	0.0779071	1.31862										TARA_147	P.globosa genotype 1	670	4246	-1.84633	TRUE
	P.antarctica	8.34843	0.950829	0.554951	0.78498	6.05767										TARA_080	P.globosa genotype 1	1082	2325	-0.764859	TRUE
	P.sp2	0.622846	0.0270789	0.0650518	0.138425	0.39229										TARA_138	P.globosa genotype 1	167	11368	-4.21997	TRUE
	P.sp3	0.296135	0.0270454	0.0361566	0.0447542	0.188179										TARA_072	P.globosa genotype 1	3840	7203	-0.629013	TRUE
	P.rex	26.2369	0.975262	4.98486	7.8206	12.4562										TARA_135	P.globosa genotype 1	109	1356	-2.5201	TRUE
	P.cordata	281.109	45.6945	8.44321	5.78441	221.187										TARA_070	P.globosa genotype 1	605	3644	-1.79547	TRUE
	P.jahnii	52.7882	3.58908	13.0869	12.9452	23.1671										TARA_081	P.globosa genotype 1	1609	33841	-3.046	TRUE
	P.jahnii broad	459.768	137.632	38.096	13.6384	270.402										TARA_036	P.globosa genotype 1	498	2426	-1.58324	TRUE
	Phaeocystis sister	711.483	2.82275	0.330265	6.52475	701.805										TARA_152	P.globosa genotype 1	306	9121	-3.39443	TRUE
	multimapping	251.822	56.966	64.5413	32.0777	98.2366										TARA_039	P.globosa genotype 1	1501	1515	-0.00928327	TRUE
																TARA_068	P.globosa genotype 1	66	1411	-3.06096	TRUE
																TARA_151	P.globosa genotype 1	2456	23198	-2.2455	TRUE
																TARA_142	P.globosa genotype 1	1729	1391	0.217506	TRUE
																TARA_078	P.globosa genotype 1	14085	118828	-2.13256	TRUE
																TARA_150	P.globosa genotype 1	195	3507	-2.88903	TRUE
																TARA_137	P.globosa genotype 1	2796	32044	-2.43889	TRUE
																TARA_076	P.globosa genotype 1	3475	69907	-3.00154	TRUE
																TARA_067	P.globosa genotype 1	76	1467	-2.95899	TRUE
																TARA_145	P.globosa genotype 1	39	848	-3.07688	TRUE
																TARA_082	P.globosa genotype 1	22	299140	-9.51309	TRUE
																TARA_083	P.globosa genotype 1	53	1426	-3.29052	FALSE
																TARA_158	P.globosa genotype 1	31	257380	-9.0211	FALSE
																TARA_051	P.globosa genotype 2	529	127	1.4262	TRUE
																TARA_076	P.globosa genotype 2	4438	2114	0.741597	TRUE
																TARA_158	P.globosa genotype 2	669	1731	-0.950579	FALSE
																TARA_143	P.globosa genotype 2	359	652	-0.596597	TRUE
																TARA_122	P.globosa genotype 2	8232	5227	0.454185	TRUE
																TARA_142	P.globosa genotype 2	100	242	-0.883181	TRUE
																ATL_018	P.globosa genotype 2	33	33	0	FALSE
																TARA_139	P.globosa genotype 2	23	94	-1.40453	TRUE
																TARA_135	P.globosa genotype 2	345	492	-0.354848	TRUE
																TARA_138	P.globosa genotype 2	913	382	0.871163	TRUE
																TARA_145	P.globosa genotype 2	120	151	-0.229617	TRUE
																TARA_039	P.globosa genotype 2	458	120	1.33876	TRUE
																TARA_163	P.globosa genotype 2	653	56462	-4.45959	FALSE
																TARA_132	P.globosa genotype 2	3843	1960	0.673284	TRUE
																TARA_137	P.globosa genotype 2	27560	9225	1.09444	TRUE
																TARA_209	P.globosa genotype 2	174	1714	-2.28701	FALSE
																TARA_023	P.globosa genotype 2	43	39	0.0974005	TRUE
																TARA_046	P.globosa genotype 2	169	120	0.342166	TRUE
																TARA_131	P.globosa genotype 2	27	123	-1.51346	TRUE
																TARA_208	P.globosa genotype 2	51	2851	-4.02168	FALSE
																TARA_022	P.globosa genotype 2	33	37	-0.114084	TRUE
																TARA_036	P.globosa genotype 2	1278	405	1.149	TRUE
																TARA_146	P.globosa genotype 2	374	374	0	TRUE
																TARA_128	P.globosa genotype 2	1282	1862	-0.373206	TRUE
																TARA_004	P.globosa genotype 2	101	187	-0.615533	TRUE
																TARA_206	P.globosa genotype 2	64	3143	-3.89252	FALSE
																TARA_025	P.globosa genotype 2	36	42	-0.153755	TRUE
																ATL_037	P.globosa genotype 2	109	60	0.596255	TRUE
																TARA_085	P.globosa genotype 2	45	1124	-3.21586	FALSE
																TARA_066	P.globosa genotype 2	3276	2404	0.309478	TRUE
																TARA_149	P.globosa genotype 2	65546	39204	0.513972	TRUE
																TARA_111	P.globosa genotype 2	3451	1644	0.7415	TRUE
																TARA_084	P.globosa genotype 2	42	866	-3.02395	FALSE
																ATL_040	P.globosa genotype 2	68	44	0.434517	TRUE
																TARA_188	P.globosa genotype 2	63	2688	-3.75187	FALSE
																TARA_072	P.globosa genotype 2	7669	449	2.83771	TRUE
																TARA_152	P.globosa genotype 2	569	1606	-1.03751	TRUE
																TARA_080	P.globosa genotype 2	1051	659	0.466717	TRUE
																TARA_067	P.globosa genotype 2	403	459	-0.130083	TRUE
																TARA_150	P.globosa genotype 2	816	299	1.00376	TRUE
																TARA_082	P.globosa genotype 2	288	28516	-4.59492	TRUE
																TARA_068	P.globosa genotype 2	401	314	0.244499	TRUE
																TARA_151	P.globosa genotype 2	32773	7218	1.51302	TRUE
																TARA_189	P.globosa genotype 2	165	3037	-2.91211	FALSE
																ATL_043	P.globosa genotype 2	93	35	0.975473	TRUE
																TARA_081	P.globosa genotype 2	11174	2188	1.63057	TRUE
																TARA_083	P.globosa genotype 2	655	138	1.55681	FALSE
																TARA_070	P.globosa genotype 2	1809	1199	0.411258	TRUE
																TARA_180	P.globosa genotype 2	24	531	-3.09274	FALSE
																TARA_092	P.globosa genotype 2	3649	11745	-1.16896	TRUE
																TARA_109	P.globosa genotype 2	210	182	0.143028	TRUE
																TARA_173	P.globosa genotype 2	30	2410	-4.3829	FALSE
																TARA_052	P.globosa genotype 2	3962	506	2.0578	TRUE
																TARA_147	P.globosa genotype 2	306	295	0.0365976	TRUE
																TARA_102	P.globosa genotype 2	623	460	0.303263	TRUE
																TARA_155	P.globosa genotype 2	15656	7564	0.727447	TRUE
																ATL_038	P.globosa genotype 2	40	58	-0.370789	TRUE
																TARA_100	P.globosa genotype 2	405	332	0.198698	TRUE
																ATL_050	P.globosa genotype 2	45	74	-0.496533	TRUE
																TARA_201	P.globosa genotype 2	29	998	-3.53512	FALSE
																TARA_064	P.globosa genotype 2	3408	716	1.56009	TRUE
																TARA_148	P.globosa genotype 2	14333	9775	0.382733	TRUE
																TARA_098	P.globosa genotype 2	3073	776	1.37616	TRUE
																TARA_065	P.globosa genotype 2	715	416	0.541497	TRUE
																TARA_194	P.globosa genotype 2	23	628	-3.30287	FALSE
																TARA_093	P.globosa genotype 2	2015	943	0.759252	TRUE
																ATL_039	P.globosa genotype 2	43	23	0.62369	TRUE
																TARA_175	P.globosa genotype 2	101	22366	-5.39919	FALSE
																TARA_078	P.globosa genotype 2	39517	15005	0.968343	TRUE
																ATL_035	P.globosa genotype 2	45	24	0.62667	TRUE
																ATL_042	P.globosa genotype 2	23	33	-0.359701	TRUE
																TARA_151	P.globosa genotype 3	1717	4000	-0.845683	TRUE
																TARA_149	P.globosa genotype 3	1707	23533	-2.62361	TRUE
																TARA_150	P.globosa genotype 3	57	1120	-2.97637	TRUE
																TARA_209	P.globosa genotype 3	3922	26422	-1.90757	FALSE
																TARA_210	P.globosa genotype 3	31	8391	-5.59772	FALSE
																TARA_145	P.globosa genotype 3	257	1219	-1.5564	TRUE
																GS694-95	P.globosa genotype 3	4141	4055	0.0209861	TRUE
																ATL_039	P.globosa genotype 3	65	79	-0.194788	TRUE
																TARA_148	P.globosa genotype 3	205	26776	-4.87177	TRUE
																ATL_038	P.globosa genotype 3	121	191	-0.45618	TRUE
																TARA_155	P.globosa genotype 3	34100	89739	-0.967606	TRUE
																TARA_152	P.globosa genotype 3	111	5080	-3.82266	TRUE
																TARA_076	P.globosa genotype 3	342	12122	-3.56768	TRUE
																TARA_188	P.globosa genotype 3	119	37834	-5.761	FALSE
																ATL_025	P.globosa genotype 3	62	104	-0.516606	FALSE
																TARA_065	P.globosa genotype 3	27	922	-3.52712	TRUE
																TARA_201	P.globosa genotype 3	63	18031	-5.65513	FALSE
																TARA_092	P.globosa genotype 3	343	8604	-3.22197	TRUE
																TARA_175	P.globosa genotype 3	270	217369	-6.69056	FALSE
																TARA_085	P.globosa genotype 3	620	6259	-2.31191	FALSE
																TARA_180	P.globosa genotype 3	74	8263	-4.71414	FALSE
																TARA_066	P.globosa genotype 3	325	1658	-1.62929	TRUE
																TARA_084	P.globosa genotype 3	958	6110	-1.85275	FALSE
																TARA_196	P.globosa genotype 3	46	15506	-5.81818	FALSE
																ATL_028	P.globosa genotype 3	273	378	-0.325321	FALSE
																TARA_093	P.globosa genotype 3	263	435	-0.503042	TRUE
																TARA_083	P.globosa genotype 3	7090	4791	0.391939	FALSE
																TARA_082	P.globosa genotype 3	568	148940	-5.569	TRUE
																TARA_068	P.globosa genotype 3	59	310	-1.65766	TRUE
																TARA_081	P.globosa genotype 3	11338	12813	-0.122299	TRUE
																TARA_070	P.globosa genotype 3	47	926	-2.97871	TRUE
																TARA_189	P.globosa genotype 3	342	52859	-5.04028	FALSE
																TARA_080	P.globosa genotype 3	25	431	-2.84347	TRUE
																TARA_072	P.globosa genotype 3	523	1577	-1.10357	TRUE
																TARA_194	P.globosa genotype 3	80	7729	-4.56947	FALSE
																TARA_078	P.globosa genotype 3	1459	14520	-2.29771	TRUE
																TARA_193	P.globosa genotype 3	41	4930	-4.78711	FALSE
																TARA_067	P.globosa genotype 3	10569	15928	-0.41015	TRUE
																TARA_208	P.globosa genotype 3	96	52787	-6.30863	FALSE
																TARA_098	P.globosa genotype 3	380	1318	-1.24351	TRUE
																TARA_064	P.globosa genotype 3	134	1319	-2.28612	TRUE
																TARA_158	P.globosa genotype 3	17376	48127	-1.01875	FALSE
																TARA_138	P.globosa genotype 3	52	3012	-4.05723	TRUE
																TARA_036	P.globosa genotype 3	23	478	-3.02999	TRUE
																TARA_137	P.globosa genotype 3	2325	4342	-0.624595	TRUE
																TARA_039	P.globosa genotype 3	25	382	-2.72281	TRUE
																ATL_026	P.globosa genotype 3	68	98	-0.36501	FALSE
																TARA_135	P.globosa genotype 3	37	418	-2.4221	TRUE
																TARA_206	P.globosa genotype 3	122	47500	-5.96365	FALSE
																TARA_132	P.globosa genotype 3	348	1065	-1.11833	TRUE
																TARA_205	P.globosa genotype 3	23	3940	-5.13913	FALSE
																TARA_046	P.globosa genotype 3	25	369	-2.6882	TRUE
																TARA_163	P.globosa genotype 3	1721	1427227	-6.72053	FALSE
																TARA_128	P.globosa genotype 3	20	1959	-4.57952	TRUE
																ATL_037	P.globosa genotype 3	192	114	0.520941	TRUE
																TARA_122	P.globosa genotype 3	117	6912	-4.078	TRUE
																ATL_027	P.globosa genotype 3	295	345	-0.15652	FALSE
																TARA_111	P.globosa genotype 3	178	1456	-2.10117	TRUE
																TARA_102	P.globosa genotype 3	30	298	-2.2929	TRUE
																TARA_052	P.globosa genotype 3	77	941	-2.50195	TRUE
																TARA_173	P.globosa genotype 3	107	23382	-5.38596	FALSE
																TARA_100	P.globosa genotype 3	30	666	-3.09691	TRUE
																TARA_155	P.jahnii	1967	197860	-4.611	TRUE
																TARA_209	P.jahnii	44	98158	-7.70787	FALSE
																TARA_189	P.jahnii	28	36126	-7.159	FALSE
																TARA_158	P.jahnii	151	529558	-8.16186	FALSE
																TARA_152	P.jahnii	9950	17090	-0.540917	TRUE
																TARA_168	P.jahnii	1341	196742	-4.9884	FALSE
																TARA_102	P.jahnii	249	1344	-1.68563	TRUE
																TARA_151	P.jahnii	325	8879	-3.30732	TRUE
																TARA_092	P.jahnii	73	2047	-3.33235	TRUE
																TARA_210	P.jahnii	235	32683	-4.9346	FALSE
																TARA_083	P.jahnii	20	831	-3.72203	FALSE
																TARA_081	P.jahnii	8264	37505	-1.51256	TRUE
																TARA_080	P.jahnii	419	1448	-1.2399	TRUE
																TARA_078	P.jahnii	952	101544	-4.66958	TRUE
																TARA_076	P.jahnii	396	101579	-5.54693	TRUE
																TARA_072	P.jahnii	1609	12340	-2.03718	TRUE
																TARA_070	P.jahnii	231	6070	-3.26828	TRUE
																TARA_068	P.jahnii	2236	1799	0.217447	TRUE
																TARA_067	P.jahnii	1423	4248	-1.09363	TRUE
																TARA_066	P.jahnii	1417	10128	-1.9667	TRUE
																TARA_065	P.jahnii	992	4056	-1.40815	TRUE
																TARA_064	P.jahnii	3152	9740	-1.12818	TRUE
																TARA_052	P.jahnii	4130	4393	-0.0617335	TRUE
																TARA_051	P.jahnii	402	4560	-2.4284	TRUE
																TARA_046	P.jahnii	755	2441	-1.17335	TRUE
																TARA_041	P.jahnii	1710	2035	-0.173993	TRUE
																TARA_039	P.jahnii	355	2659	-2.01334	TRUE
																TARA_036	P.jahnii	566	3898	-1.92947	TRUE
																TARA_030	P.jahnii	809	2749	-1.22311	TRUE
																TARA_025	P.jahnii	2739	4330	-0.457961	TRUE
																TARA_023	P.jahnii	302	2705	-2.19214	TRUE
																TARA_022	P.jahnii	1665	1829	-0.0939389	TRUE
																TARA_018	P.jahnii	1891	759	0.91278	TRUE
																TARA_011	P.jahnii	981	1353	-0.321479	TRUE
																TARA_007	P.jahnii	418	4718	-2.42344	TRUE
																TARA_004	P.jahnii	129	5374	-3.72876	TRUE
																ATL_041	P.jahnii	25	2169	-4.4592	TRUE
																TARA_093	P.jahnii	2101	1695	0.214719	TRUE
																TARA_098	P.jahnii	53	488	-2.21834	TRUE
																TARA_082	P.jahnii	6945	166589	-3.17749	TRUE
																TARA_137	P.jahnii	45	12304	-5.60881	TRUE
																TARA_131	P.jahnii	1193	9954	-2.12143	TRUE
																TARA_142	P.jahnii	17035	4026	1.44248	TRUE
																TARA_145	P.jahnii	365	1700	-1.53827	TRUE
																TARA_146	P.jahnii	2905	5797	-0.69089	TRUE
																TARA_132	P.jahnii	1173	3273	-1.02609	TRUE
																TARA_128	P.jahnii	8275	7095	0.153847	TRUE
																TARA_148	P.jahnii	5063	267116	-3.9657	TRUE
																TARA_147	P.jahnii	1440	8284	-1.74963	TRUE
																TARA_149	P.jahnii	17916	144338	-2.08646	TRUE
																TARA_135	P.jahnii	857	2474	-1.06008	TRUE
																TARA_122	P.jahnii	1233	5561	-1.50626	TRUE
																TARA_100	P.jahnii	122	1885	-2.7369	TRUE
																TARA_111	P.jahnii	6239	4038	0.435062	TRUE
																TARA_138	P.jahnii	152	22121	-4.97975	TRUE
																TARA_150	P.jahnii	4787	9184	-0.651549	TRUE
																TARA_143	P.jahnii	4468	77590	-2.85448	TRUE
																TARA_064	P.rex	538	3639	-1.91145	TRUE
																TARA_142	P.rex	100	4004	-3.6889	TRUE
																TARA_139	P.rex	24	404	-2.81945	TRUE
																TARA_205	P.rex	192	1420	-2.00047	FALSE
																TARA_051	P.rex	85	965	-2.4284	TRUE
																TARA_201	P.rex	461	16503	-3.57769	FALSE
																TARA_039	P.rex	58	367	-1.84347	TRUE
																TARA_206	P.rex	1447	9443	-1.87572	FALSE
																TARA_143	P.rex	41	9010	-5.39009	TRUE
																TARA_065	P.rex	522	2466	-1.55253	TRUE
																TARA_155	P.rex	2344	60816	-3.25595	TRUE
																TARA_208	P.rex	708	16464	-3.14635	FALSE
																TARA_146	P.rex	35	1625	-3.83512	TRUE
																TARA_147	P.rex	62	1989	-3.46669	TRUE
																TARA_148	P.rex	461	40715	-4.48074	TRUE
																TARA_209	P.rex	782	29360	-3.62541	FALSE
																TARA_004	P.rex	36	867	-3.17886	TRUE
																TARA_149	P.rex	3637	37713	-2.33882	TRUE
																TARA_041	P.rex	53	350	-1.88604	TRUE
																TARA_158	P.rex	663	126031	-5.24736	FALSE
																TARA_173	P.rex	653	2671	-1.40852	FALSE
																TARA_066	P.rex	33	2222	-4.20667	TRUE
																TARA_098	P.rex	25	187	-2.00878	TRUE
																TARA_102	P.rex	539	1133	-0.742811	TRUE
																TARA_168	P.rex	51	15302	-5.70196	FALSE
																TARA_175	P.rex	2670	8729	-1.18455	FALSE
																TARA_085	P.rex	161	3615	-3.11085	FALSE
																TARA_180	P.rex	683	1442	-0.747214	FALSE
																TARA_084	P.rex	296	2088	-1.95331	FALSE
																TARA_083	P.rex	30	209	-1.93829	FALSE
																TARA_188	P.rex	1266	2894	-0.826733	FALSE
																TARA_082	P.rex	7636	49868	-1.87649	TRUE
																TARA_196	P.rex	358	5215	-2.6785	FALSE
																TARA_081	P.rex	242	5442	-3.11257	TRUE
																TARA_151	P.rex	41	3515	-4.44882	TRUE
																TARA_080	P.rex	21	634	-3.40293	TRUE
																TARA_163	P.rex	10606	61317	-1.75463	FALSE
																TARA_189	P.rex	3547	9726	-1.00868	FALSE
																TARA_078	P.rex	303	24203	-4.38017	TRUE
																TARA_191	P.rex	33	5835	-5.17211	FALSE
																TARA_076	P.rex	127	18778	-4.99547	TRUE
																TARA_193	P.rex	146	2122	-2.67587	FALSE
																TARA_072	P.rex	413	2273	-1.70521	TRUE
																TARA_132	P.rex	108	2317	-3.06501	TRUE
																TARA_194	P.rex	413	5090	-2.51136	FALSE
																TARA_137	P.rex	956	9327	-2.27782	TRUE
																TARA_210	P.rex	621	7037	-2.42746	FALSE
																TARA_082	multimapping	32	139422	-8.37641	TRUE
																TARA_084	multimapping	28	3126	-4.71177	FALSE
																TARA_085	multimapping	30	6295	-5.343	FALSE
																TARA_163	multimapping	84	1057562	-9.43947	FALSE

## Sheet: Fig 3a-d
Fig 3a Source Data = Supplementary Data 6 top1000
Fig 3b,c,d Source Data = Supplementary Data 6 KW test

## Sheet: Fig 3e-g
Fig 3e													Fig 3f							Fig 3g
	metH/metE map						violin plot (raw reads mapped)							dsyB/Alma1 map							Fd/Fld map
		Lat	Lon	normexp=relative gene expression (total read counts mapping to genes of interest/total read counts mapped to all Phaeocystales in a BioSample)	ratio		sample	metH	metE	ratio	cruise				Lat	Lon	normexp	ratio				Lat	Lon	normexp	ratio
	ATL_059	2.405	-13.602	5.17909e-05	1		CICL1	221	132	0.626062	CICL			ATL_059	2.405	-13.602	0.000221961	0.7			ATL_059	2.405	-13.602	0.0114976	0.131274
	ATL_062	-7.394	-4.904	0.000321656	0.985714		CICL2	150	106	0.585938	CICL			ATL_062	-7.394	-4.904	0.000137852	0.666667			ATL_062	-7.394	-4.904	0.0194786	0.0120311
	ATL_065	-18.25	3.799	0.00034912	0.909091		CICL3	44	89	0.330827	CICL			ATL_065	-18.25	3.799	0.000279296	0.227273			ATL_065	-18.25	3.799	0.0251493	0.0762241
	ATL_055	23.69	-20.182	0.000554619	1		CICL4	49	48	0.505155	CICL			ATL_055	23.69	-20.182	0.000108749	1			ATL_055	23.69	-20.182	0.00180523	0.512048
	ATL_057	15.249	-20.515	8.40348e-05	1		CICL5	43	41	0.511905	CICL			ATL_058	8.472	-18.62	8.30803e-05	1			ATL_057	15.249	-20.515	0.000336139	0
	ATL_058	8.472	-18.62	9.06331e-05	1		CICL6	58	204	0.221374	CICL			ATL_001	79.022	-9.524	0.000769767	0.11811			ATL_058	8.472	-18.62	0.00376127	0.327309
	ATL_005	79	-4.085	4.43703e-05	0.147059		CICL7	63	225	0.21875	CICL			ATL_005	79	-4.085	0.00317717	0.0477286			ATL_001	79.022	-9.524	0.00240022	1
	ATL_019	78.851	9.233	1.97045e-05	0.215385		CICL8	58	310	0.157609	CICL			ATL_019	78.851	9.233	0.00284336	0.105389			ATL_005	79	-4.085	0.00790156	0.994913
	ATL_028	65.246	5.419	0.00375574	0.9204		CICL9	200	581	0.256082	CICL			ATL_028	65.246	5.419	0.000423647	1			ATL_019	78.851	9.233	0.00428254	0.994019
	ATL_023	69.23	7.73	0.000240889	0.945946		CICL10	64	415	0.133612	CICL			ATL_023	69.23	7.73	0.000234378	0.916667			ATL_028	65.246	5.419	0.0041914	0.631183
	ATL_011	78.981	-0.559	0.000251478	0.379085		CICL11	14	304	0.0440252	CICL			ATL_011	78.981	-0.559	0.000209291	0.727749			ATL_023	69.23	7.73	0.00296228	0.632967
	ATL_020	76.253	11.309	0.000100016	0.467532		CICL12	90	0	1	CICL			ATL_020	76.253	11.309	0.000165936	0.72407			ATL_011	78.981	-0.559	0.000565415	0.356589
	N_S11	-74.045	-133.766	0.000145734	0.689154		CICL13	155	423	0.268166	CICL			N_S11	-74.045	-133.766	3.51677e-05	0.571429			ATL_020	76.253	11.309	0.000846892	0.222776
	N_S15	-75.867	-151.947	0.000217748	0.601495		CICL14	75	139	0.350467	CICL			N_S15	-75.867	-151.947	0.000548478	0.610239			N_S11	-74.045	-133.766	0.00730752	0.0230956
	N_S22	-75.003	-165.348	0.000179587	1		CICL15	119	516	0.187402	CICL			N_S27	-74.987	-165.891	0.000484115	0.529851			N_S15	-75.867	-151.947	0.037375	0.0304818
	N_S27	-74.987	-165.891	0.000252177	0.642857		CICL16	29	92	0.239669	CICL			N_S32	-76.749	-171.998	0.000658689	0.422699			N_S22	-75.003	-165.348	0.00771313	0
	N_S32	-76.749	-171.998	0.000530187	0.493182		CICL17	3	138	0.0212766	CICL			N_S4	-72.75	-115.999	0.00131915	0.529744			N_S27	-74.987	-165.891	0.0138928	0.262958
	N_S4	-72.75	-115.999	0.000409562	0.965241		CICL18	125	472	0.20938	CICL			ATL_080	-69.404	-0.053	0.000799909	0.490859			N_S32	-76.749	-171.998	0.0173092	0.0400037
	ATL_080	-69.404	-0.053	0.000595179	0.454545		CICL19	69	598	0.103448	CICL			ATL_069	-45.953	6.286	0.00264401	0.0513339			N_S4	-72.75	-115.999	0.00384103	0.147223
	ATL_069	-45.953	6.286	0.000443519	0.26506		CICL20	14	42	0.25	CICL			ATL_077	-66.003	-12.286	0.00126294	0.141661			ATL_080	-69.404	-0.053	0.00423864	0.0812489
	ATL_077	-66.003	-12.286	0.000280261	0.616352		CICL21	87	226	0.277955	CICL			ATL_082	-71.363	-13.979	0.000599154	0.912281			ATL_069	-45.953	6.286	0.0222988	0.0161994
	ATL_082	-71.363	-13.979	0.000621929	0.608451		CICL22	65	83	0.439189	CICL			ATL_071	-51.992	2.099	0.000459489	0.839063			ATL_077	-66.003	-12.286	0.0134569	0.0569127
	ATL_071	-51.992	2.099	0.000623182	0.524194		CICL23	29	70	0.292929	CICL			ATL_075	-63.482	-51.595	0.000605134	0.396746			ATL_082	-71.363	-13.979	0.00933944	0.0665916
	ATL_075	-63.482	-51.595	0.000425639	0.284698		CICL24	56	385	0.126984	CICL			ATL_074	-60.999	0	0.000523779	0.30888			ATL_071	-51.992	2.099	0.0239659	0.0112339
	ATL_074	-60.999	0	0.000566248	0.514286		CICL25	145	105	0.58	CICL			ATL_052	29	-15	0.000292836	0.09375			ATL_075	-63.482	-51.595	0.023426	0.00814717
	ATL_052	29	-15	0.00162433	1		CICL26	54	97	0.357616	CICL			ATL_039	44.279	-12.609	0.000738106	0.507412			ATL_074	-60.999	0	0.0259908	0.0215531
	ATL_039	44.279	-12.609	0.0021108	0.423046		CICL27	91	426	0.176015	CICL			ATL_035	52.621	-16.497	0.000173354	0.357143			ATL_052	29	-15	0.000137267	0
	ATL_035	52.621	-16.497	0.00235266	1		CICL28	137	727	0.158565	CICL			ATL_033	58	-16.52	0.000449876	0.594298			ATL_039	44.279	-12.609	0.0143085	0.0388212
	ATL_033	58	-16.52	0.000328528	0.981982		CICL29	72	51	0.585366	CICL			ATL_029	62.8	-21.74	0.000387261	1			ATL_035	52.621	-16.497	0.00327825	0.147309
	ATL_029	62.8	-21.74	0.000184218	0.635036		CICL30	133	644	0.171171	CICL			ATL_046	34.719	-14.259	0.000445004	0.719178			ATL_033	58	-16.52	0.00188928	0.961358
	ATL_046	34.719	-14.259	0.000624834	0.965854		ARCT1	18	14	0.5625	ARCT			TARA_007	37.051	1.9378	7.69227e-05	0.875318			ATL_029	62.8	-21.74	0.00264494	0.916116
	TARA_007	37.051	1.9378	0.000136938	0.967337		ARCT2	86	12	0.877551	ARCT			TARA_023	42.2038	17.715	0.000172441	0.391116			ATL_046	34.719	-14.259	0.0050383	0.00967937
	TARA_023	42.2038	17.715	0.000464641	0.801391		ARCT3	13	9	0.590909	ARCT			TARA_030	33.9179	32.898	4.9814e-05	0.722222			TARA_007	37.051	1.9378	0.000219112	0.31677
	TARA_030	33.9235	32.8118	0.000621396	0.7		ARCT4	106	25	0.80916	ARCT			TARA_004	36.5533	-6.5669	0.000237371	0.528563			TARA_023	42.2038	17.715	0.000594316	0.800242
	TARA_004	36.5533	-6.5669	0.0004734	0.799562		ARCT5	95	151	0.386179	ARCT			TARA_011	41.6686	2.7996	9.89218e-06	1			TARA_030	33.9178	32.8849	0.000368646	1
	TARA_011	41.6686	2.7996	0.000158275	1		ARCT6	89	226	0.28254	ARCT			TARA_018	35.759	14.2574	0.000119471	0.287479			TARA_004	36.5533	-6.5669	0.00232689	0.421221
	TARA_018	35.759	14.2574	0.000186168	0.707908		ARCT7	84	104	0.446809	ARCT			TARA_022	39.8386	17.4155	0.000103356	0.502274			TARA_018	35.759	14.2574	0.000206722	0.478344
	TARA_022	39.8386	17.4155	0.000365459	0.993668		ARCT8	59	156	0.274419	ARCT			TARA_025	39.3888	19.3905	7.76657e-05	0.495702			TARA_022	39.8386	17.4155	0.000497172	0.636267
	TARA_025	39.3888	19.3905	0.000299705	0.893023		ARCT9	45	49	0.478723	ARCT			TARA_036	20.8183	63.5047	0.000148503	0.698376			TARA_025	39.3888	19.3905	7.28772e-05	0.274368
	TARA_036	20.8183	63.5047	0.000123846	0.924728		ARCT10	184	19	0.906404	ARCT			TARA_039	18.5918	66.622	0.000101286	0.847926			TARA_036	20.8183	63.5047	0.00204933	0.320746
	TARA_039	18.5918	66.622	0.000430325	0.744359		ARCT11	87	189	0.315217	ARCT			TARA_041	14.6059	69.9776	9.48516e-05	0.612903			TARA_039	18.5918	66.622	0.000536977	0.664013
	TARA_041	14.6059	69.9776	0.000195713	0.585155		ARCT12	68	138	0.330097	ARCT			TARA_046	-0.6625	73.161	5.33165e-05	0.664299			TARA_041	14.6059	69.9776	0.00202703	0.137255
	TARA_046	-0.6625	73.161	0.000409478	0.890836		ARCT13	445	43	0.911885	ARCT			TARA_048	-9.3921	66.4228	5.71124e-05	0.324324			TARA_046	-0.6625	73.161	0.000771934	0.653677
	TARA_048	-9.3921	66.4228	0.00075481	0.989775		ARCT14	35	102	0.255474	ARCT			TARA_051	-21.5043	54.3563	0.000138254	0.394365			TARA_048	-9.3921	66.4228	0.00152197	0.174442
	TARA_051	-21.5043	54.3563	0.000247768	0.627638		ARCT15	72	278	0.205714	ARCT			TARA_052	-16.957	53.9801	0.000125209	0.482928			TARA_051	-21.5043	54.3563	0.000567403	0.372038
	TARA_052	-16.957	53.9801	0.000289459	0.708667		ARCT16	112	162	0.408759	ARCT			TARA_064	-29.5019	37.9889	0.000257361	0.670149			TARA_052	-16.957	53.9801	0.0054097	0.169681
	TARA_064	-29.5019	37.9889	0.000176607	0.762205		ARCT17	299	36	0.892537	ARCT			TARA_065	-35.1728	26.2868	0.000346129	0.664563			TARA_064	-29.5019	37.9889	0.00804212	0.573423
	TARA_065	-35.1728	26.2868	0.00047022	0.863592		ARCT18	58	269	0.17737	ARCT			TARA_066	-34.9449	17.9189	0.000188794	0.69665			TARA_065	-35.1728	26.2868	0.0118821	0.499821
	TARA_066	-34.9449	17.9189	0.000383388	0.56504		ARCT19	242	181	0.572104	ARCT			TARA_067	-32.2401	17.7103	0.000124012	0.884615			TARA_066	-34.9449	17.9189	0.00455192	0.269173
	TARA_067	-32.2401	17.7103	0.00317122	0.86201		ARCT20	171	330	0.341317	ARCT			TARA_068	-31.0266	4.665	0.000137639	0.85265			TARA_067	-32.2401	17.7103	0.00237779	0.757576
	TARA_068	-31.0266	4.665	0.000631579	0.798323		ARCT21	102	23	0.816	ARCT			TARA_070	-20.4091	-3.1759	0.000192459	0.865244			TARA_068	-31.0266	4.665	0.00555208	0.194264
	TARA_070	-20.4091	-3.1759	0.00267076	0.812719		ARCT22	338	114	0.747788	ARCT			TARA_072	-8.7789	-17.9099	6.49398e-05	0.455882			TARA_070	-20.4091	-3.1759	0.0216443	0.280453
	TARA_072	-8.7789	-17.9099	0.00031403	0.570175		ARCT23	154	20	0.885057	ARCT			TARA_076	-20.9354	-35.1803	0.00011652	0.622701			TARA_072	-8.7789	-17.9099	0.00166978	0.0260982
	TARA_076	-20.9354	-35.1803	0.000705232	0.757302		ARCT24	55	107	0.339506	ARCT			TARA_078	-30.1367	-43.2899	0.000119165	0.519006			TARA_076	-20.9354	-35.1803	0.000633068	0.506789
	TARA_078	-30.1367	-43.2899	0.00114394	0.752897		ARCT25	22	0	1	ARCT			TARA_080	-40.6511	-52.182	0.000155875	0.255541			TARA_078	-30.1367	-43.2899	0.000650164	0.660309
	TARA_080	-40.6511	-52.182	0.000302567	0.757506		ARCT26	29	2	0.935484	ARCT			TARA_081	-44.5342	-52.455	0.000192621	0.717205			TARA_080	-40.6511	-52.182	0.00058389	0.47416
	TARA_081	-44.5342	-52.455	0.00122446	0.55279		ARCT27	139	18	0.88535	ARCT			TARA_082	-47.1863	-58.2902	0.000677998	0.314525			TARA_081	-44.5342	-52.455	0.0112518	0.0711823
	TARA_082	-47.1863	-58.2902	0.0028349	0.0522659		ARCT28	107	21	0.835938	ARCT			TARA_083	-54.3739	-65.1342	0.000932341	0.318825			TARA_082	-47.1863	-58.2902	0.0391291	0.021985
	TARA_083	-54.3739	-65.1342	0.00220834	0.334553		ARCT29	82	163	0.334694	ARCT			TARA_084	-60.2287	-60.6476	0.00026001	0.671578			TARA_083	-54.3739	-65.1342	0.00447482	0.29225
	TARA_084	-60.2287	-60.6476	0.00370003	0.137904		ARCT30	296	3	0.989967	ARCT			TARA_085	-62.0385	-49.529	0.000679387	0.315877			TARA_084	-60.2287	-60.6476	0.0398873	0.0132273
	TARA_085	-62.0385	-49.529	0.00207769	0.198795		ARCT31	29	2	0.935484	ARCT			TARA_092	-33.6895	-71.998	0.000402013	0.541832			TARA_085	-62.0385	-49.529	0.0209062	0.018348
	TARA_092	-33.6895	-71.998	0.000873993	0.784525		ARCT32	206	43	0.827309	ARCT			TARA_093	-34.0614	-73.1066	0.000131826	0.816318			TARA_092	-33.6895	-71.998	0.00246172	0.578278
	TARA_093	-34.0614	-73.1066	0.000463923	0.837689		ARCT33	133	19	0.875	ARCT			TARA_098	-25.8051	-111.72	9.74302e-05	0.894737			TARA_093	-34.0614	-73.1066	0.00318054	0.204838
	TARA_098	-25.826	-111.729	0.000380384	0.613522		ARCT34	253	12	0.954717	ARCT			TARA_100	-13.0023	-95.9759	0.000126543	0.543645			TARA_098	-25.8051	-111.72	0.00335107	0.103253
	TARA_100	-13.0023	-95.9759	0.00079776	0.64807		ARCT35	111	5	0.956897	ARCT			TARA_102	-5.2529	-85.1545	0.000132484	0.712551			TARA_100	-13.0023	-95.9759	0.0100826	0.122116
	TARA_102	-5.2529	-85.1545	0.000199026	0.798024		ARCT36	165	699	0.190972	ARCT			TARA_109	1.9928	-84.5766	0.000165231	0.667861			TARA_102	-5.2529	-85.1545	0.0107388	0.26519
	TARA_109	1.9928	-84.5766	0.000324586	0.946711		ARCT37	10	0	1	ARCT			TARA_111	-16.9601	-100.633	0.000121461	0.391166			TARA_109	1.9928	-84.5766	0.00786541	0.299081
	TARA_111	-16.9601	-100.633	0.00035001	0.6905		ARCT38	93	15	0.861111	ARCT			TARA_122	-8.9971	-139.196	0.000147281	0.460828			TARA_111	-16.9601	-100.633	0.00694184	0.137136
	TARA_122	-8.9971	-139.196	0.000348809	0.735582		ARCT39	51	5	0.910714	ARCT			TARA_128	0.0003	-153.676	8.75662e-05	0.765148			TARA_122	-8.9971	-139.196	0.0162442	0.061626
	TARA_128	0.0003	-153.676	0.000369799	0.789125		ARCT40	37	0	1	ARCT			TARA_131	22.7598	-157.957	8.51915e-05	0.457729			TARA_128	0.0003	-153.676	0.0133094	0.0403516
	TARA_131	22.7598	-157.957	0.000234465	0.947551		ARCT41	101	69	0.594118	ARCT			TARA_132	31.5213	-158.996	0.000142821	0.509301			TARA_131	22.7598	-157.957	0.00101847	0.563128
	TARA_132	31.5213	-158.996	0.000159822	0.954795		ARCT42	829	199	0.80642	ARCT			TARA_135	32.9986	-121.77	0.000194487	0.657311			TARA_132	31.5213	-158.996	0.00114152	0.295777
	TARA_135	32.9986	-121.77	0.000588526	0.707053		ARCT43	2219	34	0.984909	ARCT			TARA_137	14.2035	-116.626	0.000203052	0.653419			TARA_135	32.9986	-121.77	0.00205352	0.325195
	TARA_137	14.2035	-116.626	0.000421564	0.733723		ARCT44	391	1	0.997449	ARCT			TARA_138	6.3332	-102.943	0.000135312	0.756287			TARA_137	14.2035	-116.626	0.00840703	0.133403
	TARA_138	6.3332	-102.943	0.000298087	0.809474		ARCT45	236	575	0.290999	ARCT			TARA_139	6.4998	-94.9527	0.000230257	0.937355			TARA_138	6.3332	-102.943	0.00348639	0.219774
	TARA_139	6.4998	-94.9527	0.00107781	0.65207		ARCT46	131	358	0.267894	ARCT			TARA_142	25.5264	-88.394	0.000222068	0.773688			TARA_139	6.4998	-94.9527	0.017438	0.0287796
	TARA_142	25.5264	-88.394	0.000375039	0.618783		ARCT47	240	35	0.872727	ARCT			TARA_143	29.6394	-79.5395	0.000121574	0.702686			TARA_142	25.5264	-88.394	0.00429298	0.755201
	TARA_143	29.6394	-79.5395	0.000415163	0.993461		ARCT48	481	48	0.909263	ARCT			TARA_145	39.2305	-70.0377	0.000189143	0.958702			TARA_143	29.6394	-79.5395	0.000909174	0.626816
	TARA_145	39.2305	-70.0377	0.00156629	0.750941		ARCT49	207	2	0.990431	ARCT			TARA_146	34.6712	-71.3093	0.000348695	0.494494			TARA_145	39.2305	-70.0377	0.000899305	0.70742
	TARA_146	34.6712	-71.3093	0.00104904	0.844901		ARCT50	385	1	0.997409	ARCT			TARA_147	33.061	-66.5435	0.000137347	0.860845			TARA_146	34.6712	-71.3093	0.0019719	0.932058
	TARA_147	33.061	-66.5435	0.00150058	0.902527		ARCT51	25	0	1	ARCT			TARA_148	31.6948	-64.2489	0.000141578	0.966123			TARA_147	33.061	-66.5435	0.00115382	0.76423
	TARA_148	31.6948	-64.2489	0.00177902	0.914329		ARCT52	80	0	1	ARCT			TARA_149	34.1132	-49.9181	0.000103586	0.895267			TARA_148	31.6948	-64.2489	0.00106344	0.892006
	TARA_149	34.1132	-49.9181	0.00101355	0.46134		ARCT53	131	165	0.442568	ARCT			TARA_150	35.9346	-37.3032	0.000162428	0.721625			TARA_149	34.1132	-49.9181	0.00373336	0.282314
	TARA_150	35.9346	-37.3032	0.00113067	0.799367		ARCT54	309	265	0.538328	ARCT			TARA_151	36.1715	-29.023	0.000126627	0.650187			TARA_150	35.9346	-37.3032	0.0042239	0.134632
	TARA_151	36.1715	-29.023	0.000774026	0.867592		ARCT55	63	60	0.512195	ARCT			TARA_152	43.6792	-16.8344	0.00024577	0.93574			TARA_151	36.1715	-29.023	0.00143192	0.532941
	TARA_152	43.6792	-16.8344	0.00183036	0.51081		ARCT56	19	24	0.44186	ARCT			TARA_155	54.5305	-16.9377	0.000491701	0.413904			TARA_152	43.6792	-16.8344	0.00976636	0.0802354
	TARA_155	54.5305	-16.9377	0.00114683	0.575178		ARCT57	122	67	0.645503	ARCT			TARA_158	67.141	0.2355	0.000430647	0.645775			TARA_155	54.5305	-16.9377	0.0093327	0.0310553
	TARA_158	67.141	0.2355	0.00129336	0.41334		ARCT58	462	348	0.57037	ARCT			TARA_163	76.1825	1.3918	0.00241961	0.100004			TARA_158	67.141	0.2355	0.00575886	0.0636199
	TARA_163	76.1825	1.3918	5.2023e-05	0.27707		ARCT59	66	75	0.468085	ARCT			TARA_168	72.5432	44.102	8.95645e-05	0.888038			TARA_163	76.1825	1.3918	0.00208943	0.293768
	TARA_168	72.5128	44.0775	0.00276699	0.979441		ARCT60	11	20	0.354839	ARCT			TARA_173	78.9354	79.0604	0.000886451	0.407573			TARA_168	72.5432	44.102	0.000784567	0.953852
	TARA_173	78.9564	79.4201	0.000122216	0.429139		ARCT61	280	12	0.958904	ARCT			TARA_175	79.2233	66.3435	0.000392526	0.490637			TARA_173	78.9354	79.0604	0.00187268	0.936804
	TARA_175	79.2233	66.3435	0.000848414	0.121143		ARCT62	34	3	0.918919	ARCT			TARA_180	74.8023	76.1478	0.000107081	1			TARA_175	79.2233	66.3435	0.00225935	0.819608
	TARA_180	74.8023	76.1478	0.000164004	0.96444		ARCT63	16	0	1	ARCT			TARA_188	78.2518	91.8557	0.000833681	0.252217			TARA_180	74.8023	76.1478	0.000398431	1
	TARA_188	78.2518	91.8557	1.71402e-05	0.426087		ARCT64	14	0	1	ARCT			TARA_189	77.9028	117.154	7.86816e-05	0.973958			TARA_188	78.2518	91.8557	0.00104245	0.882297
	TARA_189	77.9028	117.154	0.000163233	0.920189		ARCT65	148	0	1	ARCT			TARA_191	71.5955	160.938	3.36808e-06	1			TARA_189	77.9028	117.154	0.000537902	0.957237
	TARA_191	71.5955	160.938	9.43063e-05	1		ARCT66	132	53	0.713514	ARCT			TARA_193	71.0704	174.992	0.000131689	0.74112			TARA_194	73.3833	-168.133	0.000497977	0.932153
	TARA_193	71.0704	174.992	0.00011739	0.79945		ARCT67	257	346	0.426202	ARCT			TARA_194	73.3833	-168.133	0.000249788	0.542223			TARA_196	71.8895	-154.91	0.000712014	1
	TARA_194	73.3833	-168.133	0.000383915	0.843548		ARCT68	26	75	0.257426	ARCT			TARA_196	71.8895	-154.91	0.000155532	0.55291			TARA_201	74.2987	-85.7806	0.000963031	0.963297
	TARA_196	71.8895	-154.91	0.000282285	0.602469		ARCT69	65	178	0.26749	ARCT			TARA_201	74.2987	-85.7806	0.000314734	0.676685			TARA_205	72.4693	-71.892	0.00186266	0.830729
	TARA_201	74.2987	-85.7806	0.000141339	0.556419		ARCT70	17	48	0.261538	ARCT			TARA_205	72.4693	-71.892	0.000395328	0.75839			TARA_206	70.9574	-53.5989	0.0021635	0.996863
	TARA_205	72.4693	-71.892	6.96382e-05	0.930736		ARCT71	63	97	0.39375	ARCT			TARA_206	70.9574	-53.5989	0.00014398	0.978262			TARA_208	69.1136	-51.5086	0.00134769	0.98868
	TARA_206	70.9574	-53.5989	0.00051961	0.942463		ARCT72	5	1	0.833333	ARCT			TARA_208	69.1136	-51.5086	0.000130151	0.943624			TARA_209	64.7127	-53.0106	0.00217749	0.650307
	TARA_208	69.1136	-51.5086	0.000391725	0.958609		ARCT73	4	6	0.4	ARCT			TARA_209	64.7127	-53.0106	0.00030608	0.896103			TARA_210	61.5427	-55.9869	0.00218743	0.454234
	TARA_209	64.7127	-53.0106	0.000221282	0.8551		ARCT75	20	0	1	ARCT			TARA_210	61.5427	-55.9869	0.000218986	0.990664			TARA_193	71.087	174.955	0.000492464	0.949527
	TARA_210	61.5427	-55.9869	0.000810713	0.51338		NCOG1	134	18	0.881579	NCOG
							NCOG2	997	25	0.975538	NCOG
							NCOG3	186	16	0.920792	NCOG
							NCOG116	375	15	0.961538	NCOG
							NCOG117	1064	59	0.947462	NCOG
							NCOG4	170	8	0.955056	NCOG
							NCOG118	1566	55	0.96607	NCOG
							NCOG5	189	20	0.904306	NCOG
							NCOG119	491	14	0.972277	NCOG
							NCOG6	170	10	0.944444	NCOG
							NCOG120	525	68	0.885329	NCOG
							NCOG7	201	1	0.99505	NCOG
							NCOG121	1237	35	0.972484	NCOG
							NCOG8	322	23	0.933333	NCOG
							NCOG122	848	50	0.944321	NCOG
							NCOG9	112	8	0.933333	NCOG
							NCOG123	714	61	0.92129	NCOG
							NCOG10	257	10	0.962547	NCOG
							NCOG124	752	60	0.926108	NCOG
							NCOG11	215	4	0.981735	NCOG
							NCOG125	1043	39	0.963956	NCOG
							NCOG12	263	23	0.91958	NCOG
							NCOG126	922	37	0.961418	NCOG
							NCOG13	145	7	0.953947	NCOG
							NCOG127	520	32	0.942029	NCOG
							NCOG14	124	13	0.905109	NCOG
							NCOG128	653	14	0.97901	NCOG
							NCOG15	97	8	0.92381	NCOG
							NCOG129	339	20	0.94429	NCOG
							NCOG16	114	15	0.883721	NCOG
							NCOG130	309	26	0.922388	NCOG
							NCOG17	280	23	0.924092	NCOG
							NCOG131	270	13	0.954064	NCOG
							NCOG18	95	5	0.95	NCOG
							NCOG19	521	21	0.961255	NCOG
							NCOG20	131	3	0.977612	NCOG
							NCOG132	418	12	0.972093	NCOG
							NCOG21	117	7	0.943548	NCOG
							NCOG133	717	16	0.978172	NCOG
							NCOG22	104	19	0.845528	NCOG
							NCOG134	651	30	0.955947	NCOG
							NCOG23	240	32	0.882353	NCOG
							NCOG135	706	21	0.971114	NCOG
							NCOG24	276	38	0.878981	NCOG
							NCOG136	1537	60	0.96243	NCOG
							NCOG25	200	17	0.921659	NCOG
							NCOG137	837	64	0.928968	NCOG
							NCOG26	331	34	0.906849	NCOG
							NCOG138	646	34	0.95	NCOG
							NCOG27	203	19	0.914414	NCOG
							NCOG139	1195	29	0.976307	NCOG
							NCOG28	420	17	0.961098	NCOG
							NCOG140	340	80	0.809524	NCOG
							NCOG29	133	43	0.755682	NCOG
							NCOG141	940	43	0.956256	NCOG
							NCOG30	198	25	0.887892	NCOG
							NCOG31	471	29	0.942	NCOG
							NCOG142	231	59	0.796552	NCOG
							NCOG143	101	21	0.827869	NCOG
							NCOG32	74	0	1	NCOG
							NCOG144	88	26	0.77193	NCOG
							NCOG33	261	0	1	NCOG
							NCOG145	1182	85	0.932912	NCOG
							NCOG146	654	23	0.966027	NCOG
							NCOG34	181	13	0.93299	NCOG
							NCOG147	404	17	0.95962	NCOG
							NCOG35	374	32	0.921182	NCOG
							NCOG148	790	21	0.974106	NCOG
							NCOG36	115	26	0.815603	NCOG
							NCOG149	169	19	0.898936	NCOG
							NCOG37	151	27	0.848315	NCOG
							NCOG150	425	13	0.97032	NCOG
							NCOG38	87	9	0.90625	NCOG
							NCOG151	1441	35	0.976287	NCOG
							NCOG39	266	17	0.939929	NCOG
							NCOG152	522	33	0.940541	NCOG
							NCOG40	237	16	0.936759	NCOG
							NCOG153	357	23	0.939474	NCOG
							NCOG41	556	53	0.912972	NCOG
							NCOG42	787	48	0.942515	NCOG
							NCOG43	331	11	0.967836	NCOG
							NCOG154	112	22	0.835821	NCOG
							NCOG44	826	35	0.95935	NCOG
							NCOG155	628	90	0.874652	NCOG
							NCOG45	363	30	0.923664	NCOG
							NCOG156	1398	28	0.980365	NCOG
							NCOG46	1553	9	0.994238	NCOG
							NCOG157	1386	24	0.982979	NCOG
							NCOG47	104	25	0.806202	NCOG
							NCOG158	661	11	0.983631	NCOG
							NCOG48	310	21	0.936556	NCOG
							NCOG159	777	37	0.954545	NCOG
							NCOG49	94	8	0.921569	NCOG
							NCOG160	112	3	0.973913	NCOG
							NCOG50	120	13	0.902256	NCOG
							NCOG161	245	24	0.910781	NCOG
							NCOG162	446	18	0.961207	NCOG
							NCOG51	205	23	0.899123	NCOG
							NCOG163	702	22	0.969613	NCOG
							NCOG52	250	10	0.961538	NCOG
							NCOG164	482	29	0.943249	NCOG
							NCOG53	284	24	0.922078	NCOG
							NCOG165	1197	14	0.988439	NCOG
							NCOG54	85	25	0.772727	NCOG
							NCOG166	738	3	0.995951	NCOG
							NCOG55	115	7	0.942623	NCOG
							NCOG167	905	6	0.993414	NCOG
							NCOG168	2001	58	0.971831	NCOG
							NCOG56	213	17	0.926087	NCOG
							NCOG169	473	10	0.979296	NCOG
							NCOG57	311	17	0.948171	NCOG
							NCOG170	316	3	0.990596	NCOG
							NCOG58	401	25	0.941315	NCOG
							NCOG171	961	213	0.818569	NCOG
							NCOG59	221	13	0.944444	NCOG
							NCOG172	1703	59	0.966515	NCOG
							NCOG60	12	1	0.923077	NCOG
							NCOG173	541	20	0.964349	NCOG
							NCOG61	177	18	0.907692	NCOG
							NCOG62	54	0	1	NCOG
							NCOG174	161	0	1	NCOG
							NCOG63	101	21	0.827869	NCOG
							NCOG175	483	3	0.993827	NCOG
							NCOG64	179	10	0.94709	NCOG
							NCOG176	318	24	0.929825	NCOG
							NCOG65	270	8	0.971223	NCOG
							NCOG177	733	11	0.985215	NCOG
							NCOG66	160	7	0.958084	NCOG
							NCOG178	744	10	0.986737	NCOG
							NCOG67	161	6	0.964072	NCOG
							NCOG179	750	17	0.977836	NCOG
							NCOG68	192	5	0.974619	NCOG
							NCOG180	436	24	0.947826	NCOG
							NCOG69	226	22	0.91129	NCOG
							NCOG181	881	32	0.964951	NCOG
							NCOG70	152	5	0.968153	NCOG
							NCOG182	474	25	0.9499	NCOG
							NCOG71	194	15	0.92823	NCOG
							NCOG183	363	14	0.962865	NCOG
							NCOG72	637	48	0.929927	NCOG
							NCOG184	459	20	0.958246	NCOG
							NCOG73	297	18	0.942857	NCOG
							NCOG74	93	18	0.837838	NCOG
							NCOG185	1666	126	0.929688	NCOG
							NCOG75	81	4	0.952941	NCOG
							NCOG186	327	13	0.961765	NCOG
							NCOG76	254	73	0.776758	NCOG
							NCOG187	934	24	0.974948	NCOG
							NCOG77	683	27	0.961972	NCOG
							NCOG188	906	31	0.966916	NCOG
							NCOG78	166	8	0.954023	NCOG
							NCOG189	332	7	0.979351	NCOG
							NCOG79	200	11	0.947867	NCOG
							NCOG190	1120	25	0.978166	NCOG
							NCOG80	161	13	0.925287	NCOG
							NCOG191	1369	22	0.984184	NCOG
							NCOG81	212	16	0.929825	NCOG
							NCOG192	635	58	0.916306	NCOG
							NCOG82	371	27	0.932161	NCOG
							NCOG193	216	4	0.981818	NCOG
							NCOG83	218	10	0.95614	NCOG
							NCOG194	835	30	0.965318	NCOG
							NCOG84	97	4	0.960396	NCOG
							NCOG195	804	36	0.957143	NCOG
							NCOG85	116	9	0.928	NCOG
							NCOG196	715	84	0.894869	NCOG
							NCOG86	209	21	0.908696	NCOG
							NCOG197	585	11	0.981544	NCOG
							NCOG198	1875	77	0.960553	NCOG
							NCOG87	90	25	0.782609	NCOG
							NCOG199	739	18	0.976222	NCOG
							NCOG88	177	12	0.936508	NCOG
							NCOG200	416	59	0.875789	NCOG
							NCOG89	308	76	0.802083	NCOG
							NCOG201	2510	442	0.850271	NCOG
							NCOG90	373	105	0.780335	NCOG
							NCOG91	952	59	0.941642	NCOG
							NCOG92	176	9	0.951351	NCOG
							NCOG202	792	15	0.981413	NCOG
							NCOG93	208	13	0.941176	NCOG
							NCOG203	375	25	0.9375	NCOG
							NCOG94	338	26	0.928571	NCOG
							NCOG204	2051	142	0.935249	NCOG
							NCOG95	224	6	0.973913	NCOG
							NCOG205	484	22	0.956522	NCOG
							NCOG96	190	20	0.904762	NCOG
							NCOG206	864	20	0.977376	NCOG
							NCOG97	123	10	0.924812	NCOG
							NCOG207	541	25	0.95583	NCOG
							NCOG98	289	19	0.938312	NCOG
							NCOG208	333	10	0.970845	NCOG
							NCOG99	396	32	0.925234	NCOG
							NCOG209	418	9	0.978923	NCOG
							NCOG100	131	16	0.891156	NCOG
							NCOG210	889	37	0.960043	NCOG
							NCOG101	195	22	0.898618	NCOG
							NCOG211	921	39	0.959375	NCOG
							NCOG102	182	15	0.923858	NCOG
							NCOG212	371	47	0.88756	NCOG
							NCOG103	219	17	0.927966	NCOG
							NCOG213	786	42	0.949275	NCOG
							NCOG104	257	33	0.886207	NCOG
							NCOG214	1316	116	0.918994	NCOG
							NCOG105	396	44	0.9	NCOG
							NCOG215	1164	66	0.946341	NCOG
							NCOG106	137	11	0.925676	NCOG
							NCOG216	234	9	0.962963	NCOG
							NCOG107	236	19	0.92549	NCOG
							NCOG217	94	13	0.878505	NCOG
							NCOG218	1720	77	0.957151	NCOG
							NCOG108	1443	61	0.959441	NCOG
							NCOG219	1202	45	0.963913	NCOG
							NCOG220	896	29	0.968649	NCOG
							NCOG109	214	10	0.955357	NCOG
							NCOG113	610	9	0.98546	NCOG
							NCOG221	948	16	0.983402	NCOG
							NCOG110	212	21	0.909871	NCOG
							NCOG222	449	7	0.984649	NCOG
							NCOG111	88	8	0.916667	NCOG
							NCOG114	353	0	1	NCOG
							NCOG223	755	12	0.984355	NCOG
							NCOG112	106	11	0.905983	NCOG
							NCOG115	409	81	0.834694	NCOG

## Sheet: Fig 3h
Fig 3h
	ISIP2a								ISIP3								xanthorhodopsin								Ferredoxin								Flavodoxin
	Station	Layer	Iron_5m	Region	isip2a	Iron_nM	Regcode		Station	Layer	Iron_5m	Region	isip3	Iron_nM	Regcode		Station	Layer	Iron_5m	Region	xr	Iron_nM	Regcode		Station	Layer	Iron_5m	Region	FdPF00111	Iron_nM	Regcode		Station	Layer	Iron_5m	Region	FldPF00258	Iron_nM	Regcode
	N_S11	MES	0.0008	[SO] Southern Ocean (MRGID:1907)	4.54114e-05	0.8	SO		N_S11	MES	0.0008	[SO] Southern Ocean (MRGID:1907)	4.12831e-05	0.8	SO		N_S11	MES	0.0008	[SO] Southern Ocean (MRGID:1907)	3.09623e-05	0.8	SO		N_S11	MES	0.0008	[SO] Southern Ocean (MRGID:1907)	0.000449986	0.8	SO		N_S11	MES	0.0008	[SO] Southern Ocean (MRGID:1907)	0.00482398	0.8	SO
	N_S11	SRF	0.00021	[SO] Southern Ocean (MRGID:1907)	1.54763e-06	0.21	SO		N_S11	SRF	0.00021	[SO] Southern Ocean (MRGID:1907)	0.00012381	0.21	SO		N_S11	SRF	0.00021	[SO] Southern Ocean (MRGID:1907)	5.86836e-05	0.21	SO		N_S11	SRF	0.00021	[SO] Southern Ocean (MRGID:1907)	0.000304088	0.21	SO		N_S11	SRF	0.00021	[SO] Southern Ocean (MRGID:1907)	0.00700343	0.21	SO
	N_S15	SRF	0.00023	[SO] Southern Ocean (MRGID:1907)	5.14849e-05	0.23	SO		N_S15	SRF	0.00023	[SO] Southern Ocean (MRGID:1907)	0.000116598	0.23	SO		N_S15	SRF	0.00023	[SO] Southern Ocean (MRGID:1907)	0.000259133	0.23	SO		N_S15	SRF	0.00023	[SO] Southern Ocean (MRGID:1907)	0.00138779	0.23	SO		N_S15	SRF	0.00023	[SO] Southern Ocean (MRGID:1907)	0.0359872	0.23	SO
	N_S22	SRF	0.00012	[SO] Southern Ocean (MRGID:1907)	0	0.12	SO		N_S22	SRF	0.00012	[SO] Southern Ocean (MRGID:1907)	0.000251425	0.12	SO		N_S22	SRF	0.00012	[SO] Southern Ocean (MRGID:1907)	8.50658e-06	0.12	SO		N_S22	SRF	0.00012	[SO] Southern Ocean (MRGID:1907)	0	0.12	SO		N_S22	SRF	0.00012	[SO] Southern Ocean (MRGID:1907)	0.00771313	0.12	SO
	N_S27	MES	0.00014	[SO] Southern Ocean (MRGID:1907)	6.8972e-05	0.14	SO		N_S27	MES	0.00014	[SO] Southern Ocean (MRGID:1907)	6.69471e-05	0.14	SO		N_S27	MES	0.00014	[SO] Southern Ocean (MRGID:1907)	0.000220385	0.14	SO		N_S27	MES	0.00014	[SO] Southern Ocean (MRGID:1907)	0.00138022	0.14	SO		N_S27	MES	0.00014	[SO] Southern Ocean (MRGID:1907)	0.00517338	0.14	SO
	N_S32	DCM	0.00127	[SO] Southern Ocean (MRGID:1907)	3.39573e-05	1.27	SO		N_S32	DCM	0.00127	[SO] Southern Ocean (MRGID:1907)	0.000731041	1.27	SO		N_S32	DCM	0.00127	[SO] Southern Ocean (MRGID:1907)	0.000468642	1.27	SO		N_S32	DCM	0.00127	[SO] Southern Ocean (MRGID:1907)	0.000693081	1.27	SO		N_S32	DCM	0.00127	[SO] Southern Ocean (MRGID:1907)	0.0166161	1.27	SO
	N_S32	MES	0.00176	[SO] Southern Ocean (MRGID:1907)	2.5465e-05	1.76	SO		N_S32	MES	0.00176	[SO] Southern Ocean (MRGID:1907)	5.10765e-05	1.76	SO		N_S32	MES	0.00176	[SO] Southern Ocean (MRGID:1907)	3.62655e-05	1.76	SO		N_S32	MES	0.00176	[SO] Southern Ocean (MRGID:1907)	0.00210295	1.76	SO		N_S32	MES	0.00176	[SO] Southern Ocean (MRGID:1907)	0.00622057	1.76	SO
	N_S4	DCM	6e-05	[SO] Southern Ocean (MRGID:1907)	1.67102e-05	0.06	SO		N_S4	DCM	6e-05	[SO] Southern Ocean (MRGID:1907)	6.59613e-06	0.06	SO		N_S4	DCM	6e-05	[SO] Southern Ocean (MRGID:1907)	0.00221114	0.06	SO		N_S4	DCM	6e-05	[SO] Southern Ocean (MRGID:1907)	0.00095336	0.06	SO		N_S4	DCM	6e-05	[SO] Southern Ocean (MRGID:1907)	0.00288767	0.06	SO
	TARA_004	DCM	0.0013877	[NAO] North Atlantic Ocean (MRGID:1912)	0.000128863	1.3877	NAO		TARA_004	DCM	0.0013877	[NAO] North Atlantic Ocean (MRGID:1912)	8.66751e-05	1.3877	NAO		TARA_004	DCM	0.0013877	[NAO] North Atlantic Ocean (MRGID:1912)	6.74064e-05	1.3877	NAO		TARA_004	DCM	0.0013877	[NAO] North Atlantic Ocean (MRGID:1912)	0.00131741	1.3877	NAO		TARA_004	DCM	0.0013877	[NAO] North Atlantic Ocean (MRGID:1912)	0.00205533	1.3877	NAO
	TARA_004	SRF	0.0013877	[NAO] North Atlantic Ocean (MRGID:1912)	3.99311e-05	1.3877	NAO		TARA_004	SRF	0.0013877	[NAO] North Atlantic Ocean (MRGID:1912)	3.38399e-07	1.3877	NAO		TARA_004	SRF	0.0013877	[NAO] North Atlantic Ocean (MRGID:1912)	9.00571e-05	1.3877	NAO		TARA_004	SRF	0.0013877	[NAO] North Atlantic Ocean (MRGID:1912)	7.42785e-05	1.3877	NAO		TARA_004	SRF	0.0013877	[NAO] North Atlantic Ocean (MRGID:1912)	4.3315e-05	1.3877	NAO
	TARA_007	DCM	0.00138778	[MS] Mediterranean Sea (MRGID:1905)	1.1367e-05	1.38778	MS		TARA_007	DCM	0.00138778	[MS] Mediterranean Sea (MRGID:1905)	2.94699e-06	1.38778	MS		TARA_007	DCM	0.00138778	[MS] Mediterranean Sea (MRGID:1905)	4.58988e-05	1.38778	MS		TARA_007	DCM	0.00138778	[MS] Mediterranean Sea (MRGID:1905)	6.44129e-05	1.38778	MS		TARA_007	DCM	0.00138778	[MS] Mediterranean Sea (MRGID:1905)	0.000135917	1.38778	MS
	TARA_007	SRF	0.00138778	[MS] Mediterranean Sea (MRGID:1905)	1.34993e-05	1.38778	MS		TARA_007	SRF	0.00138778	[MS] Mediterranean Sea (MRGID:1905)	0	1.38778	MS		TARA_007	SRF	0.00138778	[MS] Mediterranean Sea (MRGID:1905)	1.80315e-05	1.38778	MS		TARA_007	SRF	0.00138778	[MS] Mediterranean Sea (MRGID:1905)	0	1.38778	MS		TARA_007	SRF	0.00138778	[MS] Mediterranean Sea (MRGID:1905)	2.81742e-05	1.38778	MS
	TARA_011	SRF	0.00138777	[MS] Mediterranean Sea (MRGID:1905)	0	1.38777	MS		TARA_011	SRF	0.00138777	[MS] Mediterranean Sea (MRGID:1905)	0	1.38777	MS		TARA_011	SRF	0.00138777	[MS] Mediterranean Sea (MRGID:1905)	3.62713e-05	1.38777	MS		TARA_011	SRF	0.00138777	[MS] Mediterranean Sea (MRGID:1905)	0	1.38777	MS		TARA_011	SRF	0.00138777	[MS] Mediterranean Sea (MRGID:1905)	0	1.38777	MS
	TARA_018	DCM	0.0013879	[MS] Mediterranean Sea (MRGID:1905)	6.03105e-05	1.3879	MS		TARA_018	DCM	0.0013879	[MS] Mediterranean Sea (MRGID:1905)	8.19618e-06	1.3879	MS		TARA_018	DCM	0.0013879	[MS] Mediterranean Sea (MRGID:1905)	6.32407e-05	1.3879	MS		TARA_018	DCM	0.0013879	[MS] Mediterranean Sea (MRGID:1905)	0.000112243	1.3879	MS		TARA_018	DCM	0.0013879	[MS] Mediterranean Sea (MRGID:1905)	3.26939e-05	1.3879	MS
	TARA_018	SRF	0.0013879	[MS] Mediterranean Sea (MRGID:1905)	2.12623e-05	1.3879	MS		TARA_018	SRF	0.0013879	[MS] Mediterranean Sea (MRGID:1905)	3.93747e-06	1.3879	MS		TARA_018	SRF	0.0013879	[MS] Mediterranean Sea (MRGID:1905)	6.59338e-05	1.3879	MS		TARA_018	SRF	0.0013879	[MS] Mediterranean Sea (MRGID:1905)	3.90372e-05	1.3879	MS		TARA_018	SRF	0.0013879	[MS] Mediterranean Sea (MRGID:1905)	9.16554e-05	1.3879	MS
	TARA_022	DCM	0.00138804	[MS] Mediterranean Sea (MRGID:1905)	9.08126e-06	1.38804	MS		TARA_022	DCM	0.00138804	[MS] Mediterranean Sea (MRGID:1905)	0	1.38804	MS		TARA_022	DCM	0.00138804	[MS] Mediterranean Sea (MRGID:1905)	1.06838e-06	1.38804	MS		TARA_022	DCM	0.00138804	[MS] Mediterranean Sea (MRGID:1905)	1.10845e-05	1.38804	MS		TARA_022	DCM	0.00138804	[MS] Mediterranean Sea (MRGID:1905)	0	1.38804	MS
	TARA_022	SRF	0.00138804	[MS] Mediterranean Sea (MRGID:1905)	1.34187e-05	1.38804	MS		TARA_022	SRF	0.00138804	[MS] Mediterranean Sea (MRGID:1905)	2.19805e-07	1.38804	MS		TARA_022	SRF	0.00138804	[MS] Mediterranean Sea (MRGID:1905)	0.00014727	1.38804	MS		TARA_022	SRF	0.00138804	[MS] Mediterranean Sea (MRGID:1905)	0.000124849	1.38804	MS		TARA_022	SRF	0.00138804	[MS] Mediterranean Sea (MRGID:1905)	0.000236945	1.38804	MS
	TARA_023	DCM	0.00138788	[MS] Mediterranean Sea (MRGID:1905)	3.23328e-05	1.38788	MS		TARA_023	DCM	0.00138788	[MS] Mediterranean Sea (MRGID:1905)	3.8784e-05	1.38788	MS		TARA_023	DCM	0.00138788	[MS] Mediterranean Sea (MRGID:1905)	0.000112102	1.38788	MS		TARA_023	DCM	0.00138788	[MS] Mediterranean Sea (MRGID:1905)	0.000597256	1.38788	MS		TARA_023	DCM	0.00138788	[MS] Mediterranean Sea (MRGID:1905)	9.33473e-05	1.38788	MS
	TARA_023	SRF	0.00138788	[MS] Mediterranean Sea (MRGID:1905)	3.12328e-05	1.38788	MS		TARA_023	SRF	0.00138788	[MS] Mediterranean Sea (MRGID:1905)	4.30167e-05	1.38788	MS		TARA_023	SRF	0.00138788	[MS] Mediterranean Sea (MRGID:1905)	0.000103513	1.38788	MS		TARA_023	SRF	0.00138788	[MS] Mediterranean Sea (MRGID:1905)	0.000164808	1.38788	MS		TARA_023	SRF	0.00138788	[MS] Mediterranean Sea (MRGID:1905)	3.60629e-05	1.38788	MS
	TARA_025	DCM	0.00138795	[MS] Mediterranean Sea (MRGID:1905)	4.8651e-05	1.38795	MS		TARA_025	DCM	0.00138795	[MS] Mediterranean Sea (MRGID:1905)	4.97098e-07	1.38795	MS		TARA_025	DCM	0.00138795	[MS] Mediterranean Sea (MRGID:1905)	1.83116e-05	1.38795	MS		TARA_025	DCM	0.00138795	[MS] Mediterranean Sea (MRGID:1905)	1.49824e-05	1.38795	MS		TARA_025	DCM	0.00138795	[MS] Mediterranean Sea (MRGID:1905)	3.5824e-05	1.38795	MS
	TARA_025	SRF	0.00138795	[MS] Mediterranean Sea (MRGID:1905)	4.23698e-05	1.38795	MS		TARA_025	SRF	0.00138795	[MS] Mediterranean Sea (MRGID:1905)	4.16043e-06	1.38795	MS		TARA_025	SRF	0.00138795	[MS] Mediterranean Sea (MRGID:1905)	1.88343e-05	1.38795	MS		TARA_025	SRF	0.00138795	[MS] Mediterranean Sea (MRGID:1905)	1.59844e-05	1.38795	MS		TARA_025	SRF	0.00138795	[MS] Mediterranean Sea (MRGID:1905)	2.43057e-05	1.38795	MS
	TARA_030	DCM	0.00138816	[MS] Mediterranean Sea (MRGID:1905)	0	1.38816	MS		TARA_030	DCM	0.00138816	[MS] Mediterranean Sea (MRGID:1905)	4.05367e-05	1.38816	MS		TARA_030	DCM	0.00138816	[MS] Mediterranean Sea (MRGID:1905)	6.08051e-05	1.38816	MS		TARA_030	DCM	0.00138816	[MS] Mediterranean Sea (MRGID:1905)	0.00023308	1.38816	MS		TARA_030	DCM	0.00138816	[MS] Mediterranean Sea (MRGID:1905)	0	1.38816	MS
	TARA_030	SRF	0.00138816	[MS] Mediterranean Sea (MRGID:1905)	3.00195e-05	1.38816	MS		TARA_030	SRF	0.00138816	[MS] Mediterranean Sea (MRGID:1905)	2.62486e-05	1.38816	MS		TARA_030	SRF	0.00138816	[MS] Mediterranean Sea (MRGID:1905)	2.62486e-05	1.38816	MS		TARA_030	SRF	0.00138816	[MS] Mediterranean Sea (MRGID:1905)	0.000101674	1.38816	MS		TARA_030	SRF	0.00138816	[MS] Mediterranean Sea (MRGID:1905)	0	1.38816	MS
	TARA_036	DCM	0.00138774	[IO] Indian Ocean (MRGID:1904)	0.000146226	1.38774	IO		TARA_036	DCM	0.00138774	[IO] Indian Ocean (MRGID:1904)	8.5952e-06	1.38774	IO		TARA_036	DCM	0.00138774	[IO] Indian Ocean (MRGID:1904)	5.3313e-05	1.38774	IO		TARA_036	DCM	0.00138774	[IO] Indian Ocean (MRGID:1904)	0.000228512	1.38774	IO		TARA_036	DCM	0.00138774	[IO] Indian Ocean (MRGID:1904)	0.000524153	1.38774	IO
	TARA_036	SRF	0.00138774	[IO] Indian Ocean (MRGID:1904)	5.1801e-05	1.38774	IO		TARA_036	SRF	0.00138774	[IO] Indian Ocean (MRGID:1904)	3.44369e-07	1.38774	IO		TARA_036	SRF	0.00138774	[IO] Indian Ocean (MRGID:1904)	6.7152e-06	1.38774	IO		TARA_036	SRF	0.00138774	[IO] Indian Ocean (MRGID:1904)	0.000864515	1.38774	IO		TARA_036	SRF	0.00138774	[IO] Indian Ocean (MRGID:1904)	0.00223059	1.38774	IO
	TARA_039	DCM	0.00138772	[IO] Indian Ocean (MRGID:1904)	6.17013e-05	1.38772	IO		TARA_039	DCM	0.00138772	[IO] Indian Ocean (MRGID:1904)	8.91177e-06	1.38772	IO		TARA_039	DCM	0.00138772	[IO] Indian Ocean (MRGID:1904)	2.65502e-05	1.38772	IO		TARA_039	DCM	0.00138772	[IO] Indian Ocean (MRGID:1904)	0.000225533	1.38772	IO		TARA_039	DCM	0.00138772	[IO] Indian Ocean (MRGID:1904)	7.53108e-05	1.38772	IO
	TARA_039	SRF	0.00138772	[IO] Indian Ocean (MRGID:1904)	0.00010709	1.38772	IO		TARA_039	SRF	0.00138772	[IO] Indian Ocean (MRGID:1904)	3.56075e-07	1.38772	IO		TARA_039	SRF	0.00138772	[IO] Indian Ocean (MRGID:1904)	0.000245547	1.38772	IO		TARA_039	SRF	0.00138772	[IO] Indian Ocean (MRGID:1904)	0.000130336	1.38772	IO		TARA_039	SRF	0.00138772	[IO] Indian Ocean (MRGID:1904)	0.000315253	1.38772	IO
	TARA_041	DCM	0.0013877	[IO] Indian Ocean (MRGID:1904)	0	1.3877	IO		TARA_041	DCM	0.0013877	[IO] Indian Ocean (MRGID:1904)	0	1.3877	IO		TARA_041	DCM	0.0013877	[IO] Indian Ocean (MRGID:1904)	0	1.3877	IO		TARA_041	DCM	0.0013877	[IO] Indian Ocean (MRGID:1904)	0	1.3877	IO		TARA_041	DCM	0.0013877	[IO] Indian Ocean (MRGID:1904)	0.00525947	1.3877	IO
	TARA_041	SRF	0.0013877	[IO] Indian Ocean (MRGID:1904)	0.000100238	1.3877	IO		TARA_041	SRF	0.0013877	[IO] Indian Ocean (MRGID:1904)	7.13917e-06	1.3877	IO		TARA_041	SRF	0.0013877	[IO] Indian Ocean (MRGID:1904)	6.06592e-05	1.3877	IO		TARA_041	SRF	0.0013877	[IO] Indian Ocean (MRGID:1904)	8.81898e-06	1.3877	IO		TARA_041	SRF	0.0013877	[IO] Indian Ocean (MRGID:1904)	0.00019659	1.3877	IO
	TARA_046	SRF	0.00127992	[IO] Indian Ocean (MRGID:1904)	0.000142661	1.27992	IO		TARA_046	SRF	0.00127992	[IO] Indian Ocean (MRGID:1904)	3.05314e-06	1.27992	IO		TARA_046	SRF	0.00127992	[IO] Indian Ocean (MRGID:1904)	0.000130047	1.27992	IO		TARA_046	SRF	0.00127992	[IO] Indian Ocean (MRGID:1904)	0.000681434	1.27992	IO		TARA_046	SRF	0.00127992	[IO] Indian Ocean (MRGID:1904)	9.05008e-05	1.27992	IO
	TARA_048	SRF	0.00120945	[IO] Indian Ocean (MRGID:1904)	0.000419251	1.20945	IO		TARA_048	SRF	0.00120945	[IO] Indian Ocean (MRGID:1904)	1.38922e-05	1.20945	IO		TARA_048	SRF	0.00120945	[IO] Indian Ocean (MRGID:1904)	0.000158217	1.20945	IO		TARA_048	SRF	0.00120945	[IO] Indian Ocean (MRGID:1904)	0.000132748	1.20945	IO		TARA_048	SRF	0.00120945	[IO] Indian Ocean (MRGID:1904)	0.000628237	1.20945	IO
	TARA_051	DCM	0.00097728	[IO] Indian Ocean (MRGID:1904)	4.21231e-05	0.97728	IO		TARA_051	DCM	0.00097728	[IO] Indian Ocean (MRGID:1904)	1.54681e-05	0.97728	IO		TARA_051	DCM	0.00097728	[IO] Indian Ocean (MRGID:1904)	8.56272e-06	0.97728	IO		TARA_051	DCM	0.00097728	[IO] Indian Ocean (MRGID:1904)	0.000118221	0.97728	IO		TARA_051	DCM	0.00097728	[IO] Indian Ocean (MRGID:1904)	0.000209567	0.97728	IO
	TARA_051	SRF	0.00097728	[IO] Indian Ocean (MRGID:1904)	2.02545e-05	0.97728	IO		TARA_051	SRF	0.00097728	[IO] Indian Ocean (MRGID:1904)	0	0.97728	IO		TARA_051	SRF	0.00097728	[IO] Indian Ocean (MRGID:1904)	0.000385226	0.97728	IO		TARA_051	SRF	0.00097728	[IO] Indian Ocean (MRGID:1904)	0.000163891	0.97728	IO		TARA_051	SRF	0.00097728	[IO] Indian Ocean (MRGID:1904)	0.000299522	0.97728	IO
	TARA_052	DCM	0.00104827	[IO] Indian Ocean (MRGID:1904)	7.21293e-05	1.04827	IO		TARA_052	DCM	0.00104827	[IO] Indian Ocean (MRGID:1904)	3.39226e-06	1.04827	IO		TARA_052	DCM	0.00104827	[IO] Indian Ocean (MRGID:1904)	8.02789e-06	1.04827	IO		TARA_052	DCM	0.00104827	[IO] Indian Ocean (MRGID:1904)	0.000265772	1.04827	IO		TARA_052	DCM	0.00104827	[IO] Indian Ocean (MRGID:1904)	0.00112903	1.04827	IO
	TARA_052	SRF	0.00104827	[IO] Indian Ocean (MRGID:1904)	0.000284866	1.04827	IO		TARA_052	SRF	0.00104827	[IO] Indian Ocean (MRGID:1904)	0.000150178	1.04827	IO		TARA_052	SRF	0.00104827	[IO] Indian Ocean (MRGID:1904)	0.000392262	1.04827	IO		TARA_052	SRF	0.00104827	[IO] Indian Ocean (MRGID:1904)	0.00166638	1.04827	IO		TARA_052	SRF	0.00104827	[IO] Indian Ocean (MRGID:1904)	0.00675449	1.04827	IO
	TARA_064	DCM	0.00080341	[IO] Indian Ocean (MRGID:1904)	5.50136e-05	0.80341	IO		TARA_064	DCM	0.00080341	[IO] Indian Ocean (MRGID:1904)	0	0.80341	IO		TARA_064	DCM	0.00080341	[IO] Indian Ocean (MRGID:1904)	9.80906e-06	0.80341	IO		TARA_064	DCM	0.00080341	[IO] Indian Ocean (MRGID:1904)	0.00361349	0.80341	IO		TARA_064	DCM	0.00080341	[IO] Indian Ocean (MRGID:1904)	0.0069762	0.80341	IO
	TARA_064	SRF	0.00080341	[IO] Indian Ocean (MRGID:1904)	3.00868e-05	0.80341	IO		TARA_064	SRF	0.00080341	[IO] Indian Ocean (MRGID:1904)	0	0.80341	IO		TARA_064	SRF	0.00080341	[IO] Indian Ocean (MRGID:1904)	4.91121e-05	0.80341	IO		TARA_064	SRF	0.00080341	[IO] Indian Ocean (MRGID:1904)	0.00156704	0.80341	IO		TARA_064	SRF	0.00080341	[IO] Indian Ocean (MRGID:1904)	0.00255387	0.80341	IO
	TARA_065	DCM	0.000760815	[IO] Indian Ocean (MRGID:1904)	5.0923e-05	0.760815	IO		TARA_065	DCM	0.000760815	[IO] Indian Ocean (MRGID:1904)	5.0923e-05	0.760815	IO		TARA_065	DCM	0.000760815	[IO] Indian Ocean (MRGID:1904)	0	0.760815	IO		TARA_065	DCM	0.000760815	[IO] Indian Ocean (MRGID:1904)	0.00285169	0.760815	IO		TARA_065	DCM	0.000760815	[IO] Indian Ocean (MRGID:1904)	0.000318269	0.760815	IO
	TARA_065	SRF	0.000760815	[IO] Indian Ocean (MRGID:1904)	0.000112039	0.760815	IO		TARA_065	SRF	0.000760815	[IO] Indian Ocean (MRGID:1904)	4.90344e-06	0.760815	IO		TARA_065	SRF	0.000760815	[IO] Indian Ocean (MRGID:1904)	5.59882e-05	0.760815	IO		TARA_065	SRF	0.000760815	[IO] Indian Ocean (MRGID:1904)	0.00430659	0.760815	IO		TARA_065	SRF	0.000760815	[IO] Indian Ocean (MRGID:1904)	0.00975355	0.760815	IO
	TARA_066	DCM	0.000311999	[SAO] South Atlantic Ocean (MRGID:1914)	0.00019861	0.311999	SAO		TARA_066	DCM	0.000311999	[SAO] South Atlantic Ocean (MRGID:1914)	1.13172e-05	0.311999	SAO		TARA_066	DCM	0.000311999	[SAO] South Atlantic Ocean (MRGID:1914)	6.41439e-05	0.311999	SAO		TARA_066	DCM	0.000311999	[SAO] South Atlantic Ocean (MRGID:1914)	0.00041776	0.311999	SAO		TARA_066	DCM	0.000311999	[SAO] South Atlantic Ocean (MRGID:1914)	0.000361369	0.311999	SAO
	TARA_066	SRF	0.000311999	[SAO] South Atlantic Ocean (MRGID:1914)	6.56501e-05	0.311999	SAO		TARA_066	SRF	0.000311999	[SAO] South Atlantic Ocean (MRGID:1914)	0.000149379	0.311999	SAO		TARA_066	SRF	0.000311999	[SAO] South Atlantic Ocean (MRGID:1914)	2.55199e-05	0.311999	SAO		TARA_066	SRF	0.000311999	[SAO] South Atlantic Ocean (MRGID:1914)	0.000406501	0.311999	SAO		TARA_066	SRF	0.000311999	[SAO] South Atlantic Ocean (MRGID:1914)	0.00489384	0.311999	SAO
	TARA_067	SRF	0.000415882	[SAO] South Atlantic Ocean (MRGID:1914)	5.70196e-05	0.415882	SAO		TARA_067	SRF	0.000415882	[SAO] South Atlantic Ocean (MRGID:1914)	4.66081e-06	0.415882	SAO		TARA_067	SRF	0.000415882	[SAO] South Atlantic Ocean (MRGID:1914)	0.00182465	0.415882	SAO		TARA_067	SRF	0.000415882	[SAO] South Atlantic Ocean (MRGID:1914)	0.000956419	0.415882	SAO		TARA_067	SRF	0.000415882	[SAO] South Atlantic Ocean (MRGID:1914)	0.000232475	0.415882	SAO
	TARA_068	DCM	0.00036828	[SAO] South Atlantic Ocean (MRGID:1914)	0.000808833	0.36828	SAO		TARA_068	DCM	0.00036828	[SAO] South Atlantic Ocean (MRGID:1914)	0.000175982	0.36828	SAO		TARA_068	DCM	0.00036828	[SAO] South Atlantic Ocean (MRGID:1914)	0.000293958	0.36828	SAO		TARA_068	DCM	0.00036828	[SAO] South Atlantic Ocean (MRGID:1914)	9.26723e-05	0.36828	SAO		TARA_068	DCM	0.00036828	[SAO] South Atlantic Ocean (MRGID:1914)	0.00274064	0.36828	SAO
	TARA_068	SRF	0.00036828	[SAO] South Atlantic Ocean (MRGID:1914)	0.000766819	0.36828	SAO		TARA_068	SRF	0.00036828	[SAO] South Atlantic Ocean (MRGID:1914)	0.000305049	0.36828	SAO		TARA_068	SRF	0.00036828	[SAO] South Atlantic Ocean (MRGID:1914)	0.000602857	0.36828	SAO		TARA_068	SRF	0.00036828	[SAO] South Atlantic Ocean (MRGID:1914)	0.00122489	0.36828	SAO		TARA_068	SRF	0.00036828	[SAO] South Atlantic Ocean (MRGID:1914)	0.00636627	0.36828	SAO
	TARA_070	SRF	0.000787816	[SAO] South Atlantic Ocean (MRGID:1914)	0.00045713	0.787816	SAO		TARA_070	SRF	0.000787816	[SAO] South Atlantic Ocean (MRGID:1914)	4.39975e-05	0.787816	SAO		TARA_070	SRF	0.000787816	[SAO] South Atlantic Ocean (MRGID:1914)	0.000331907	0.787816	SAO		TARA_070	SRF	0.000787816	[SAO] South Atlantic Ocean (MRGID:1914)	0.00363168	0.787816	SAO		TARA_070	SRF	0.000787816	[SAO] South Atlantic Ocean (MRGID:1914)	0.0180126	0.787816	SAO
	TARA_072	DCM	0.00126217	[SAO] South Atlantic Ocean (MRGID:1914)	6.95918e-05	1.26217	SAO		TARA_072	DCM	0.00126217	[SAO] South Atlantic Ocean (MRGID:1914)	2.3421e-05	1.26217	SAO		TARA_072	DCM	0.00126217	[SAO] South Atlantic Ocean (MRGID:1914)	0.000229386	1.26217	SAO		TARA_072	DCM	0.00126217	[SAO] South Atlantic Ocean (MRGID:1914)	5.98193e-05	1.26217	SAO		TARA_072	DCM	0.00126217	[SAO] South Atlantic Ocean (MRGID:1914)	0.0010331	1.26217	SAO
	TARA_072	SRF	0.00126217	[SAO] South Atlantic Ocean (MRGID:1914)	0.000124759	1.26217	SAO		TARA_072	SRF	0.00126217	[SAO] South Atlantic Ocean (MRGID:1914)	0	1.26217	SAO		TARA_072	SRF	0.00126217	[SAO] South Atlantic Ocean (MRGID:1914)	0.000359433	1.26217	SAO		TARA_072	SRF	0.00126217	[SAO] South Atlantic Ocean (MRGID:1914)	0	1.26217	SAO		TARA_072	SRF	0.00126217	[SAO] South Atlantic Ocean (MRGID:1914)	0.000994306	1.26217	SAO
	TARA_076	DCM	0.000776878	[SAO] South Atlantic Ocean (MRGID:1914)	0.000249406	0.776878	SAO		TARA_076	DCM	0.000776878	[SAO] South Atlantic Ocean (MRGID:1914)	0	0.776878	SAO		TARA_076	DCM	0.000776878	[SAO] South Atlantic Ocean (MRGID:1914)	0.000130207	0.776878	SAO		TARA_076	DCM	0.000776878	[SAO] South Atlantic Ocean (MRGID:1914)	0.00030251	0.776878	SAO		TARA_076	DCM	0.000776878	[SAO] South Atlantic Ocean (MRGID:1914)	0.000426061	0.776878	SAO
	TARA_076	SRF	0.000776878	[SAO] South Atlantic Ocean (MRGID:1914)	4.40252e-05	0.776878	SAO		TARA_076	SRF	0.000776878	[SAO] South Atlantic Ocean (MRGID:1914)	1.00129e-06	0.776878	SAO		TARA_076	SRF	0.000776878	[SAO] South Atlantic Ocean (MRGID:1914)	0.000388984	0.776878	SAO		TARA_076	SRF	0.000776878	[SAO] South Atlantic Ocean (MRGID:1914)	0.000135478	0.776878	SAO		TARA_076	SRF	0.000776878	[SAO] South Atlantic Ocean (MRGID:1914)	8.55528e-05	0.776878	SAO
	TARA_078	DCM	0.000862562	[SAO] South Atlantic Ocean (MRGID:1914)	0.000112922	0.862562	SAO		TARA_078	DCM	0.000862562	[SAO] South Atlantic Ocean (MRGID:1914)	2.26328e-05	0.862562	SAO		TARA_078	DCM	0.000862562	[SAO] South Atlantic Ocean (MRGID:1914)	3.406e-06	0.862562	SAO		TARA_078	DCM	0.000862562	[SAO] South Atlantic Ocean (MRGID:1914)	0.000473173	0.862562	SAO		TARA_078	DCM	0.000862562	[SAO] South Atlantic Ocean (MRGID:1914)	1.179e-05	0.862562	SAO
	TARA_078	SRF	0.000862562	[SAO] South Atlantic Ocean (MRGID:1914)	5.17997e-05	0.862562	SAO		TARA_078	SRF	0.000862562	[SAO] South Atlantic Ocean (MRGID:1914)	1.37259e-06	0.862562	SAO		TARA_078	SRF	0.000862562	[SAO] South Atlantic Ocean (MRGID:1914)	0.000375396	0.862562	SAO		TARA_078	SRF	0.000862562	[SAO] South Atlantic Ocean (MRGID:1914)	0.000294493	0.862562	SAO		TARA_078	SRF	0.000862562	[SAO] South Atlantic Ocean (MRGID:1914)	0.00015449	0.862562	SAO
	TARA_080	DCM	0.00122622	[SAO] South Atlantic Ocean (MRGID:1914)	0.000102624	1.22622	SAO		TARA_080	DCM	0.00122622	[SAO] South Atlantic Ocean (MRGID:1914)	8.08274e-06	1.22622	SAO		TARA_080	DCM	0.00122622	[SAO] South Atlantic Ocean (MRGID:1914)	7.14487e-05	1.22622	SAO		TARA_080	DCM	0.00122622	[SAO] South Atlantic Ocean (MRGID:1914)	0.000122895	1.22622	SAO		TARA_080	DCM	0.00122622	[SAO] South Atlantic Ocean (MRGID:1914)	0.000235102	1.22622	SAO
	TARA_080	SRF	0.00122622	[SAO] South Atlantic Ocean (MRGID:1914)	3.23267e-05	1.22622	SAO		TARA_080	SRF	0.00122622	[SAO] South Atlantic Ocean (MRGID:1914)	0	1.22622	SAO		TARA_080	SRF	0.00122622	[SAO] South Atlantic Ocean (MRGID:1914)	0.000123541	1.22622	SAO		TARA_080	SRF	0.00122622	[SAO] South Atlantic Ocean (MRGID:1914)	0.000312116	1.22622	SAO		TARA_080	SRF	0.00122622	[SAO] South Atlantic Ocean (MRGID:1914)	0.000183705	1.22622	SAO
	TARA_081	DCM	0.00105589	[SAO] South Atlantic Ocean (MRGID:1914)	0.000320319	1.05589	SAO		TARA_081	DCM	0.00105589	[SAO] South Atlantic Ocean (MRGID:1914)	0.000244064	1.05589	SAO		TARA_081	DCM	0.00105589	[SAO] South Atlantic Ocean (MRGID:1914)	0.000247106	1.05589	SAO		TARA_081	DCM	0.00105589	[SAO] South Atlantic Ocean (MRGID:1914)	0.000482614	1.05589	SAO		TARA_081	DCM	0.00105589	[SAO] South Atlantic Ocean (MRGID:1914)	0.00881494	1.05589	SAO
	TARA_081	SRF	0.00105589	[SAO] South Atlantic Ocean (MRGID:1914)	0.00119871	1.05589	SAO		TARA_081	SRF	0.00105589	[SAO] South Atlantic Ocean (MRGID:1914)	0.00139438	1.05589	SAO		TARA_081	SRF	0.00105589	[SAO] South Atlantic Ocean (MRGID:1914)	0.00271087	1.05589	SAO		TARA_081	SRF	0.00105589	[SAO] South Atlantic Ocean (MRGID:1914)	0.000590884	1.05589	SAO		TARA_081	SRF	0.00105589	[SAO] South Atlantic Ocean (MRGID:1914)	0.0145695	1.05589	SAO
	TARA_082	DCM	0.000290781	[SAO] South Atlantic Ocean (MRGID:1914)	0.000307605	0.290781	SAO		TARA_082	DCM	0.000290781	[SAO] South Atlantic Ocean (MRGID:1914)	0.00149595	0.290781	SAO		TARA_082	DCM	0.000290781	[SAO] South Atlantic Ocean (MRGID:1914)	0.00146166	0.290781	SAO		TARA_082	DCM	0.000290781	[SAO] South Atlantic Ocean (MRGID:1914)	0.000654147	0.290781	SAO		TARA_082	DCM	0.000290781	[SAO] South Atlantic Ocean (MRGID:1914)	0.0272865	0.290781	SAO
	TARA_082	SRF	0.000290781	[SAO] South Atlantic Ocean (MRGID:1914)	0.000423686	0.290781	SAO		TARA_082	SRF	0.000290781	[SAO] South Atlantic Ocean (MRGID:1914)	0.00253585	0.290781	SAO		TARA_082	SRF	0.000290781	[SAO] South Atlantic Ocean (MRGID:1914)	0.00308812	0.290781	SAO		TARA_082	SRF	0.000290781	[SAO] South Atlantic Ocean (MRGID:1914)	0.00100055	0.290781	SAO		TARA_082	SRF	0.000290781	[SAO] South Atlantic Ocean (MRGID:1914)	0.0465199	0.290781	SAO
	TARA_083	SRF	3.29e-05	[SAO] South Atlantic Ocean (MRGID:1914)	0.000291928	0.0329	SAO		TARA_083	SRF	3.29e-05	[SAO] South Atlantic Ocean (MRGID:1914)	7.86024e-05	0.0329	SAO		TARA_083	SRF	3.29e-05	[SAO] South Atlantic Ocean (MRGID:1914)	0.00184806	0.0329	SAO		TARA_083	SRF	3.29e-05	[SAO] South Atlantic Ocean (MRGID:1914)	0.00117601	0.0329	SAO		TARA_083	SRF	3.29e-05	[SAO] South Atlantic Ocean (MRGID:1914)	0.00329882	0.0329	SAO
	TARA_084	SRF	8.83e-06	[SO] Southern Ocean (MRGID:1907)	0.000172793	0.00883	SO		TARA_084	SRF	8.83e-06	[SO] Southern Ocean (MRGID:1907)	0.000816913	0.00883	SO		TARA_084	SRF	8.83e-06	[SO] Southern Ocean (MRGID:1907)	0.00385262	0.00883	SO		TARA_084	SRF	8.83e-06	[SO] Southern Ocean (MRGID:1907)	0.000534286	0.00883	SO		TARA_084	SRF	8.83e-06	[SO] Southern Ocean (MRGID:1907)	0.039353	0.00883	SO
	TARA_085	DCM	0.000451463	[SO] Southern Ocean (MRGID:1907)	0.000136881	0.451463	SO		TARA_085	DCM	0.000451463	[SO] Southern Ocean (MRGID:1907)	0.000352409	0.451463	SO		TARA_085	DCM	0.000451463	[SO] Southern Ocean (MRGID:1907)	0.00215272	0.451463	SO		TARA_085	DCM	0.000451463	[SO] Southern Ocean (MRGID:1907)	0.000280301	0.451463	SO		TARA_085	DCM	0.000451463	[SO] Southern Ocean (MRGID:1907)	0.0175467	0.451463	SO
	TARA_085	SRF	0.000451463	[SO] Southern Ocean (MRGID:1907)	0.000932311	0.451463	SO		TARA_085	SRF	0.000451463	[SO] Southern Ocean (MRGID:1907)	0.00101957	0.451463	SO		TARA_085	SRF	0.000451463	[SO] Southern Ocean (MRGID:1907)	0.00326029	0.451463	SO		TARA_085	SRF	0.000451463	[SO] Southern Ocean (MRGID:1907)	0.000474229	0.451463	SO		TARA_085	SRF	0.000451463	[SO] Southern Ocean (MRGID:1907)	0.0245376	0.451463	SO
	TARA_092	SRF	5.26e-06	[SPO] South Pacific Ocean (MRGID:1910)	0.000111296	0.00526	SPO		TARA_092	SRF	5.26e-06	[SPO] South Pacific Ocean (MRGID:1910)	2.2716e-05	0.00526	SPO		TARA_092	SRF	5.26e-06	[SPO] South Pacific Ocean (MRGID:1910)	0.000368651	0.00526	SPO		TARA_092	SRF	5.26e-06	[SPO] South Pacific Ocean (MRGID:1910)	0.00110514	0.00526	SPO		TARA_092	SRF	5.26e-06	[SPO] South Pacific Ocean (MRGID:1910)	0.00135657	0.00526	SPO
	TARA_093	DCM	3.97e-06	[SPO] South Pacific Ocean (MRGID:1910)	8.50561e-05	0.00397	SPO		TARA_093	DCM	3.97e-06	[SPO] South Pacific Ocean (MRGID:1910)	3.70296e-06	0.00397	SPO		TARA_093	DCM	3.97e-06	[SPO] South Pacific Ocean (MRGID:1910)	2.71763e-05	0.00397	SPO		TARA_093	DCM	3.97e-06	[SPO] South Pacific Ocean (MRGID:1910)	0.000464776	0.00397	SPO		TARA_093	DCM	3.97e-06	[SPO] South Pacific Ocean (MRGID:1910)	0.00340682	0.00397	SPO
	TARA_093	SRF	3.97e-06	[SPO] South Pacific Ocean (MRGID:1910)	0.00032579	0.00397	SPO		TARA_093	SRF	3.97e-06	[SPO] South Pacific Ocean (MRGID:1910)	7.5575e-05	0.00397	SPO		TARA_093	SRF	3.97e-06	[SPO] South Pacific Ocean (MRGID:1910)	4.08615e-05	0.00397	SPO		TARA_093	SRF	3.97e-06	[SPO] South Pacific Ocean (MRGID:1910)	0.000437559	0.00397	SPO		TARA_093	SRF	3.97e-06	[SPO] South Pacific Ocean (MRGID:1910)	0.00222469	0.00397	SPO
	TARA_098	DCM	0.000233155	[SPO] South Pacific Ocean (MRGID:1910)	0.000148092	0.233155	SPO		TARA_098	DCM	0.000233155	[SPO] South Pacific Ocean (MRGID:1910)	3.86214e-06	0.233155	SPO		TARA_098	DCM	0.000233155	[SPO] South Pacific Ocean (MRGID:1910)	0.0001233	0.233155	SPO		TARA_098	DCM	0.000233155	[SPO] South Pacific Ocean (MRGID:1910)	0.000240105	0.233155	SPO		TARA_098	DCM	0.000233155	[SPO] South Pacific Ocean (MRGID:1910)	0.0043441	0.233155	SPO
	TARA_098	SRF	0.000233155	[SPO] South Pacific Ocean (MRGID:1910)	0.000162756	0.233155	SPO		TARA_098	SRF	0.000233155	[SPO] South Pacific Ocean (MRGID:1910)	0	0.233155	SPO		TARA_098	SRF	0.000233155	[SPO] South Pacific Ocean (MRGID:1910)	0.000603649	0.233155	SPO		TARA_098	SRF	0.000233155	[SPO] South Pacific Ocean (MRGID:1910)	0.000161648	0.233155	SPO		TARA_098	SRF	0.000233155	[SPO] South Pacific Ocean (MRGID:1910)	0.00154525	0.233155	SPO
	TARA_100	DCM	3.28e-06	[SPO] South Pacific Ocean (MRGID:1910)	0.000558596	0.00328	SPO		TARA_100	DCM	3.28e-06	[SPO] South Pacific Ocean (MRGID:1910)	0.000166375	0.00328	SPO		TARA_100	DCM	3.28e-06	[SPO] South Pacific Ocean (MRGID:1910)	0.000101369	0.00328	SPO		TARA_100	DCM	3.28e-06	[SPO] South Pacific Ocean (MRGID:1910)	0.00147166	0.00328	SPO		TARA_100	DCM	3.28e-06	[SPO] South Pacific Ocean (MRGID:1910)	0.00367687	0.00328	SPO
	TARA_100	SRF	3.28e-06	[SPO] South Pacific Ocean (MRGID:1910)	0.000295317	0.00328	SPO		TARA_100	SRF	3.28e-06	[SPO] South Pacific Ocean (MRGID:1910)	0.000146926	0.00328	SPO		TARA_100	SRF	3.28e-06	[SPO] South Pacific Ocean (MRGID:1910)	0.000269452	0.00328	SPO		TARA_100	SRF	3.28e-06	[SPO] South Pacific Ocean (MRGID:1910)	0.00137947	0.00328	SPO		TARA_100	SRF	3.28e-06	[SPO] South Pacific Ocean (MRGID:1910)	0.0136372	0.00328	SPO
	TARA_102	DCM	4.4e-06	[SPO] South Pacific Ocean (MRGID:1910)	0.000179552	0.0044	SPO		TARA_102	DCM	4.4e-06	[SPO] South Pacific Ocean (MRGID:1910)	7.58564e-05	0.0044	SPO		TARA_102	DCM	4.4e-06	[SPO] South Pacific Ocean (MRGID:1910)	5.22252e-05	0.0044	SPO		TARA_102	DCM	4.4e-06	[SPO] South Pacific Ocean (MRGID:1910)	0.00186474	0.0044	SPO		TARA_102	DCM	4.4e-06	[SPO] South Pacific Ocean (MRGID:1910)	0.00281018	0.0044	SPO
	TARA_102	SRF	4.4e-06	[SPO] South Pacific Ocean (MRGID:1910)	0.000654736	0.0044	SPO		TARA_102	SRF	4.4e-06	[SPO] South Pacific Ocean (MRGID:1910)	3.01018e-05	0.0044	SPO		TARA_102	SRF	4.4e-06	[SPO] South Pacific Ocean (MRGID:1910)	3.33109e-05	0.0044	SPO		TARA_102	SRF	4.4e-06	[SPO] South Pacific Ocean (MRGID:1910)	0.00111202	0.0044	SPO		TARA_102	SRF	4.4e-06	[SPO] South Pacific Ocean (MRGID:1910)	0.013006	0.0044	SPO
	TARA_109	DCM	4.99e-06	[NPO] North Pacific Ocean (MRGID:1908)	0.000294319	0.00499	NPO		TARA_109	DCM	4.99e-06	[NPO] North Pacific Ocean (MRGID:1908)	1.39531e-05	0.00499	NPO		TARA_109	DCM	4.99e-06	[NPO] North Pacific Ocean (MRGID:1908)	5.66425e-05	0.00499	NPO		TARA_109	DCM	4.99e-06	[NPO] North Pacific Ocean (MRGID:1908)	0.00086113	0.00499	NPO		TARA_109	DCM	4.99e-06	[NPO] North Pacific Ocean (MRGID:1908)	0.00306764	0.00499	NPO
	TARA_109	SRF	4.99e-06	[NPO] North Pacific Ocean (MRGID:1908)	0.000464202	0.00499	NPO		TARA_109	SRF	4.99e-06	[NPO] North Pacific Ocean (MRGID:1908)	3.58567e-05	0.00499	NPO		TARA_109	SRF	4.99e-06	[NPO] North Pacific Ocean (MRGID:1908)	0.000120284	0.00499	NPO		TARA_109	SRF	4.99e-06	[NPO] North Pacific Ocean (MRGID:1908)	0.00279232	0.00499	NPO		TARA_109	SRF	4.99e-06	[NPO] North Pacific Ocean (MRGID:1908)	0.00802557	0.00499	NPO
	TARA_111	DCM	3.01e-06	[SPO] South Pacific Ocean (MRGID:1910)	0.000479293	0.00301	SPO		TARA_111	DCM	3.01e-06	[SPO] South Pacific Ocean (MRGID:1910)	2.31869e-05	0.00301	SPO		TARA_111	DCM	3.01e-06	[SPO] South Pacific Ocean (MRGID:1910)	5.10943e-05	0.00301	SPO		TARA_111	DCM	3.01e-06	[SPO] South Pacific Ocean (MRGID:1910)	0.000156962	0.00301	SPO		TARA_111	DCM	3.01e-06	[SPO] South Pacific Ocean (MRGID:1910)	0.00272774	0.00301	SPO
	TARA_111	SRF	3.01e-06	[SPO] South Pacific Ocean (MRGID:1910)	0.000287527	0.00301	SPO		TARA_111	SRF	3.01e-06	[SPO] South Pacific Ocean (MRGID:1910)	2.6452e-05	0.00301	SPO		TARA_111	SRF	3.01e-06	[SPO] South Pacific Ocean (MRGID:1910)	0.000359299	0.00301	SPO		TARA_111	SRF	3.01e-06	[SPO] South Pacific Ocean (MRGID:1910)	0.00108744	0.00301	SPO		TARA_111	SRF	3.01e-06	[SPO] South Pacific Ocean (MRGID:1910)	0.0112639	0.00301	SPO
	TARA_122	SRF	2.32e-06	[SPO] South Pacific Ocean (MRGID:1910)	0.00013893	0.00232	SPO		TARA_122	SRF	2.32e-06	[SPO] South Pacific Ocean (MRGID:1910)	3.51831e-05	0.00232	SPO		TARA_122	SRF	2.32e-06	[SPO] South Pacific Ocean (MRGID:1910)	3.94436e-05	0.00232	SPO		TARA_122	SRF	2.32e-06	[SPO] South Pacific Ocean (MRGID:1910)	0.00147502	0.00232	SPO		TARA_122	SRF	2.32e-06	[SPO] South Pacific Ocean (MRGID:1910)	0.0147692	0.00232	SPO
	TARA_128	DCM	3.35e-06	[SPO] South Pacific Ocean (MRGID:1910)	0.000261278	0.00335	SPO		TARA_128	DCM	3.35e-06	[SPO] South Pacific Ocean (MRGID:1910)	1.77524e-05	0.00335	SPO		TARA_128	DCM	3.35e-06	[SPO] South Pacific Ocean (MRGID:1910)	0.000147352	0.00335	SPO		TARA_128	DCM	3.35e-06	[SPO] South Pacific Ocean (MRGID:1910)	0.00124239	0.00335	SPO		TARA_128	DCM	3.35e-06	[SPO] South Pacific Ocean (MRGID:1910)	0.00974275	0.00335	SPO
	TARA_128	SRF	3.35e-06	[SPO] South Pacific Ocean (MRGID:1910)	0.000810385	0.00335	SPO		TARA_128	SRF	3.35e-06	[SPO] South Pacific Ocean (MRGID:1910)	0.000157243	0.00335	SPO		TARA_128	SRF	3.35e-06	[SPO] South Pacific Ocean (MRGID:1910)	0.000437334	0.00335	SPO		TARA_128	SRF	3.35e-06	[SPO] South Pacific Ocean (MRGID:1910)	0.000679894	0.00335	SPO		TARA_128	SRF	3.35e-06	[SPO] South Pacific Ocean (MRGID:1910)	0.0149538	0.00335	SPO
	TARA_131	DCM	0.000198943	[NPO] North Pacific Ocean (MRGID:1908)	0.000200477	0.198943	NPO		TARA_131	DCM	0.000198943	[NPO] North Pacific Ocean (MRGID:1908)	0	0.198943	NPO		TARA_131	DCM	0.000198943	[NPO] North Pacific Ocean (MRGID:1908)	0.000127966	0.198943	NPO		TARA_131	DCM	0.000198943	[NPO] North Pacific Ocean (MRGID:1908)	0.000276329	0.198943	NPO		TARA_131	DCM	0.000198943	[NPO] North Pacific Ocean (MRGID:1908)	0.00110256	0.198943	NPO
	TARA_131	SRF	0.000198943	[NPO] North Pacific Ocean (MRGID:1908)	7.75744e-05	0.198943	NPO		TARA_131	SRF	0.000198943	[NPO] North Pacific Ocean (MRGID:1908)	0	0.198943	NPO		TARA_131	SRF	0.000198943	[NPO] North Pacific Ocean (MRGID:1908)	0.00014401	0.198943	NPO		TARA_131	SRF	0.000198943	[NPO] North Pacific Ocean (MRGID:1908)	9.72853e-05	0.198943	NPO		TARA_131	SRF	0.000198943	[NPO] North Pacific Ocean (MRGID:1908)	5.15342e-05	0.198943	NPO
	TARA_132	DCM	0.00081438	[NPO] North Pacific Ocean (MRGID:1908)	0.000165988	0.81438	NPO		TARA_132	DCM	0.00081438	[NPO] North Pacific Ocean (MRGID:1908)	3.27799e-05	0.81438	NPO		TARA_132	DCM	0.00081438	[NPO] North Pacific Ocean (MRGID:1908)	8.03886e-05	0.81438	NPO		TARA_132	DCM	0.00081438	[NPO] North Pacific Ocean (MRGID:1908)	9.07596e-05	0.81438	NPO		TARA_132	DCM	0.00081438	[NPO] North Pacific Ocean (MRGID:1908)	0.00116115	0.81438	NPO
	TARA_132	SRF	0.00081438	[NPO] North Pacific Ocean (MRGID:1908)	2.41512e-05	0.81438	NPO		TARA_132	SRF	0.00081438	[NPO] North Pacific Ocean (MRGID:1908)	9.25138e-06	0.81438	NPO		TARA_132	SRF	0.00081438	[NPO] North Pacific Ocean (MRGID:1908)	0.000277101	0.81438	NPO		TARA_132	SRF	0.00081438	[NPO] North Pacific Ocean (MRGID:1908)	0.000114019	0.81438	NPO		TARA_132	SRF	0.00081438	[NPO] North Pacific Ocean (MRGID:1908)	0.000659321	0.81438	NPO
	TARA_135	DCM	3.36e-05	[NPO] North Pacific Ocean (MRGID:1908)	0.000519895	0.0336	NPO		TARA_135	DCM	3.36e-05	[NPO] North Pacific Ocean (MRGID:1908)	7.92646e-05	0.0336	NPO		TARA_135	DCM	3.36e-05	[NPO] North Pacific Ocean (MRGID:1908)	3.06445e-05	0.0336	NPO		TARA_135	DCM	3.36e-05	[NPO] North Pacific Ocean (MRGID:1908)	0.000262454	0.0336	NPO		TARA_135	DCM	3.36e-05	[NPO] North Pacific Ocean (MRGID:1908)	0.000521487	0.0336	NPO
	TARA_135	SRF	3.36e-05	[NPO] North Pacific Ocean (MRGID:1908)	0.000653449	0.0336	NPO		TARA_135	SRF	3.36e-05	[NPO] North Pacific Ocean (MRGID:1908)	0.000134712	0.0336	NPO		TARA_135	SRF	3.36e-05	[NPO] North Pacific Ocean (MRGID:1908)	8.43022e-05	0.0336	NPO		TARA_135	SRF	3.36e-05	[NPO] North Pacific Ocean (MRGID:1908)	0.00046457	0.0336	NPO		TARA_135	SRF	3.36e-05	[NPO] North Pacific Ocean (MRGID:1908)	0.00285853	0.0336	NPO
	TARA_137	DCM	4.21e-06	[NPO] North Pacific Ocean (MRGID:1908)	0.00137082	0.00421	NPO		TARA_137	DCM	4.21e-06	[NPO] North Pacific Ocean (MRGID:1908)	0.000172055	0.00421	NPO		TARA_137	DCM	4.21e-06	[NPO] North Pacific Ocean (MRGID:1908)	4.21134e-05	0.00421	NPO		TARA_137	DCM	4.21e-06	[NPO] North Pacific Ocean (MRGID:1908)	0.000669621	0.00421	NPO		TARA_137	DCM	4.21e-06	[NPO] North Pacific Ocean (MRGID:1908)	0.00231614	0.00421	NPO
	TARA_137	SRF	4.21e-06	[NPO] North Pacific Ocean (MRGID:1908)	0.000465951	0.00421	NPO		TARA_137	SRF	4.21e-06	[NPO] North Pacific Ocean (MRGID:1908)	2.47976e-05	0.00421	NPO		TARA_137	SRF	4.21e-06	[NPO] North Pacific Ocean (MRGID:1908)	0.000277028	0.00421	NPO		TARA_137	SRF	4.21e-06	[NPO] North Pacific Ocean (MRGID:1908)	0.000735027	0.00421	NPO		TARA_137	SRF	4.21e-06	[NPO] North Pacific Ocean (MRGID:1908)	0.00888976	0.00421	NPO
	TARA_138	DCM	4.69e-06	[NPO] North Pacific Ocean (MRGID:1908)	0.000613211	0.00469	NPO		TARA_138	DCM	4.69e-06	[NPO] North Pacific Ocean (MRGID:1908)	0.000133428	0.00469	NPO		TARA_138	DCM	4.69e-06	[NPO] North Pacific Ocean (MRGID:1908)	3.33075e-05	0.00469	NPO		TARA_138	DCM	4.69e-06	[NPO] North Pacific Ocean (MRGID:1908)	0.000469641	0.00469	NPO		TARA_138	DCM	4.69e-06	[NPO] North Pacific Ocean (MRGID:1908)	0.00338021	0.00469	NPO
	TARA_138	SRF	4.69e-06	[NPO] North Pacific Ocean (MRGID:1908)	0.000220727	0.00469	NPO		TARA_138	SRF	4.69e-06	[NPO] North Pacific Ocean (MRGID:1908)	6.8685e-05	0.00469	NPO		TARA_138	SRF	4.69e-06	[NPO] North Pacific Ocean (MRGID:1908)	0.000148057	0.00469	NPO		TARA_138	SRF	4.69e-06	[NPO] North Pacific Ocean (MRGID:1908)	0.00020929	0.00469	NPO		TARA_138	SRF	4.69e-06	[NPO] North Pacific Ocean (MRGID:1908)	0.00126131	0.00469	NPO
	TARA_139	SRF	4.5e-06	[NPO] North Pacific Ocean (MRGID:1908)	0.00037599	0.0045	NPO		TARA_139	SRF	4.5e-06	[NPO] North Pacific Ocean (MRGID:1908)	2.77967e-05	0.0045	NPO		TARA_139	SRF	4.5e-06	[NPO] North Pacific Ocean (MRGID:1908)	9.80422e-05	0.0045	NPO		TARA_139	SRF	4.5e-06	[NPO] North Pacific Ocean (MRGID:1908)	0.000750583	0.0045	NPO		TARA_139	SRF	4.5e-06	[NPO] North Pacific Ocean (MRGID:1908)	0.0166874	0.0045	NPO
	TARA_142	DCM	0.00116825	[NAO] North Atlantic Ocean (MRGID:1912)	1.19619e-05	1.16825	NAO		TARA_142	DCM	0.00116825	[NAO] North Atlantic Ocean (MRGID:1912)	5.21715e-05	1.16825	NAO		TARA_142	DCM	0.00116825	[NAO] North Atlantic Ocean (MRGID:1912)	1.12547e-05	1.16825	NAO		TARA_142	DCM	0.00116825	[NAO] North Atlantic Ocean (MRGID:1912)	0.000323288	1.16825	NAO		TARA_142	DCM	0.00116825	[NAO] North Atlantic Ocean (MRGID:1912)	0.00553101	1.16825	NAO
	TARA_142	SRF	0.00116825	[NAO] North Atlantic Ocean (MRGID:1912)	0.000111797	1.16825	NAO		TARA_142	SRF	0.00116825	[NAO] North Atlantic Ocean (MRGID:1912)	4.35901e-05	1.16825	NAO		TARA_142	SRF	0.00116825	[NAO] North Atlantic Ocean (MRGID:1912)	3.89344e-05	1.16825	NAO		TARA_142	SRF	0.00116825	[NAO] North Atlantic Ocean (MRGID:1912)	0.000625685	1.16825	NAO		TARA_142	SRF	0.00116825	[NAO] North Atlantic Ocean (MRGID:1912)	0.000154545	1.16825	NAO
	TARA_143	DCM	0.00124197	[NAO] North Atlantic Ocean (MRGID:1912)	4.92637e-05	1.24197	NAO		TARA_143	DCM	0.00124197	[NAO] North Atlantic Ocean (MRGID:1912)	5.52293e-06	1.24197	NAO		TARA_143	DCM	0.00124197	[NAO] North Atlantic Ocean (MRGID:1912)	5.40904e-05	1.24197	NAO		TARA_143	DCM	0.00124197	[NAO] North Atlantic Ocean (MRGID:1912)	0.00043308	1.24197	NAO		TARA_143	DCM	0.00124197	[NAO] North Atlantic Ocean (MRGID:1912)	0.000130277	1.24197	NAO
	TARA_143	SRF	0.00124197	[NAO] North Atlantic Ocean (MRGID:1912)	6.14167e-05	1.24197	NAO		TARA_143	SRF	0.00124197	[NAO] North Atlantic Ocean (MRGID:1912)	0	1.24197	NAO		TARA_143	SRF	0.00124197	[NAO] North Atlantic Ocean (MRGID:1912)	0.000112783	1.24197	NAO		TARA_143	SRF	0.00124197	[NAO] North Atlantic Ocean (MRGID:1912)	0.000429944	1.24197	NAO		TARA_143	SRF	0.00124197	[NAO] North Atlantic Ocean (MRGID:1912)	0.00037046	1.24197	NAO
	TARA_145	SRF	0.000894599	[NAO] North Atlantic Ocean (MRGID:1912)	7.01038e-05	0.894599	NAO		TARA_145	SRF	0.000894599	[NAO] North Atlantic Ocean (MRGID:1912)	2.77773e-07	0.894599	NAO		TARA_145	SRF	0.000894599	[NAO] North Atlantic Ocean (MRGID:1912)	0.000234511	0.894599	NAO		TARA_145	SRF	0.000894599	[NAO] North Atlantic Ocean (MRGID:1912)	0.000823208	0.894599	NAO		TARA_145	SRF	0.000894599	[NAO] North Atlantic Ocean (MRGID:1912)	7.60967e-05	0.894599	NAO
	TARA_146	SRF	0.00110593	[NAO] North Atlantic Ocean (MRGID:1912)	0.000125011	1.10593	NAO		TARA_146	SRF	0.00110593	[NAO] North Atlantic Ocean (MRGID:1912)	1.41716e-06	1.10593	NAO		TARA_146	SRF	0.00110593	[NAO] North Atlantic Ocean (MRGID:1912)	2.96616e-05	1.10593	NAO		TARA_146	SRF	0.00110593	[NAO] North Atlantic Ocean (MRGID:1912)	0.00180977	1.10593	NAO		TARA_146	SRF	0.00110593	[NAO] North Atlantic Ocean (MRGID:1912)	0.000162129	1.10593	NAO
	TARA_147	SRF	0.00107623	[NAO] North Atlantic Ocean (MRGID:1912)	6.69579e-05	1.07623	NAO		TARA_147	SRF	0.00107623	[NAO] North Atlantic Ocean (MRGID:1912)	3.50384e-05	1.07623	NAO		TARA_147	SRF	0.00107623	[NAO] North Atlantic Ocean (MRGID:1912)	1.01351e-05	1.07623	NAO		TARA_147	SRF	0.00107623	[NAO] North Atlantic Ocean (MRGID:1912)	0.000710052	1.07623	NAO		TARA_147	SRF	0.00107623	[NAO] North Atlantic Ocean (MRGID:1912)	0.000155314	1.07623	NAO
	TARA_148	SRF	0.00104127	[NAO] North Atlantic Ocean (MRGID:1912)	4.73121e-05	1.04127	NAO		TARA_148	SRF	0.00104127	[NAO] North Atlantic Ocean (MRGID:1912)	1.22802e-05	1.04127	NAO		TARA_148	SRF	0.00104127	[NAO] North Atlantic Ocean (MRGID:1912)	0.000195647	1.04127	NAO		TARA_148	SRF	0.00104127	[NAO] North Atlantic Ocean (MRGID:1912)	0.000996996	1.04127	NAO		TARA_148	SRF	0.00104127	[NAO] North Atlantic Ocean (MRGID:1912)	6.64399e-05	1.04127	NAO
	TARA_149	SRF	0.000983844	[NAO] North Atlantic Ocean (MRGID:1912)	0.000121586	0.983844	NAO		TARA_149	SRF	0.000983844	[NAO] North Atlantic Ocean (MRGID:1912)	8.89478e-05	0.983844	NAO		TARA_149	SRF	0.000983844	[NAO] North Atlantic Ocean (MRGID:1912)	7.36751e-05	0.983844	NAO		TARA_149	SRF	0.000983844	[NAO] North Atlantic Ocean (MRGID:1912)	0.00044907	0.983844	NAO		TARA_149	SRF	0.000983844	[NAO] North Atlantic Ocean (MRGID:1912)	0.00235095	0.983844	NAO
	TARA_150	DCM	0.00110078	[NAO] North Atlantic Ocean (MRGID:1912)	0.000386722	1.10078	NAO		TARA_150	DCM	0.00110078	[NAO] North Atlantic Ocean (MRGID:1912)	0.00019453	1.10078	NAO		TARA_150	DCM	0.00110078	[NAO] North Atlantic Ocean (MRGID:1912)	6.17487e-05	1.10078	NAO		TARA_150	DCM	0.00110078	[NAO] North Atlantic Ocean (MRGID:1912)	0.000310226	1.10078	NAO		TARA_150	DCM	0.00110078	[NAO] North Atlantic Ocean (MRGID:1912)	0.000816923	1.10078	NAO
	TARA_150	SRF	0.00110078	[NAO] North Atlantic Ocean (MRGID:1912)	0.000511395	1.10078	NAO		TARA_150	SRF	0.00110078	[NAO] North Atlantic Ocean (MRGID:1912)	0.000137117	1.10078	NAO		TARA_150	SRF	0.00110078	[NAO] North Atlantic Ocean (MRGID:1912)	0.000162346	1.10078	NAO		TARA_150	SRF	0.00110078	[NAO] North Atlantic Ocean (MRGID:1912)	0.000374496	1.10078	NAO		TARA_150	SRF	0.00110078	[NAO] North Atlantic Ocean (MRGID:1912)	0.00589017	1.10078	NAO
	TARA_151	DCM	0.00129951	[NAO] North Atlantic Ocean (MRGID:1912)	0.000207722	1.29951	NAO		TARA_151	DCM	0.00129951	[NAO] North Atlantic Ocean (MRGID:1912)	3.25457e-05	1.29951	NAO		TARA_151	DCM	0.00129951	[NAO] North Atlantic Ocean (MRGID:1912)	1.82837e-05	1.29951	NAO		TARA_151	DCM	0.00129951	[NAO] North Atlantic Ocean (MRGID:1912)	0.000275482	1.29951	NAO		TARA_151	DCM	0.00129951	[NAO] North Atlantic Ocean (MRGID:1912)	4.44326e-06	1.29951	NAO
	TARA_151	SRF	0.00129951	[NAO] North Atlantic Ocean (MRGID:1912)	5.78367e-05	1.29951	NAO		TARA_151	SRF	0.00129951	[NAO] North Atlantic Ocean (MRGID:1912)	4.00815e-07	1.29951	NAO		TARA_151	SRF	0.00129951	[NAO] North Atlantic Ocean (MRGID:1912)	9.03601e-05	1.29951	NAO		TARA_151	SRF	0.00129951	[NAO] North Atlantic Ocean (MRGID:1912)	0.000729753	1.29951	NAO		TARA_151	SRF	0.00129951	[NAO] North Atlantic Ocean (MRGID:1912)	0.000850202	1.29951	NAO
	TARA_152	MIX	0.000994762	[NAO] North Atlantic Ocean (MRGID:1912)	0.00103319	0.994762	NAO		TARA_152	MIX	0.000994762	[NAO] North Atlantic Ocean (MRGID:1912)	0.000188928	0.994762	NAO		TARA_152	MIX	0.000994762	[NAO] North Atlantic Ocean (MRGID:1912)	0.000270106	0.994762	NAO		TARA_152	MIX	0.000994762	[NAO] North Atlantic Ocean (MRGID:1912)	0.000422668	0.994762	NAO		TARA_152	MIX	0.000994762	[NAO] North Atlantic Ocean (MRGID:1912)	0.00597277	0.994762	NAO
	TARA_152	SRF	0.000994762	[NAO] North Atlantic Ocean (MRGID:1912)	0.000772723	0.994762	NAO		TARA_152	SRF	0.000994762	[NAO] North Atlantic Ocean (MRGID:1912)	0.000357076	0.994762	NAO		TARA_152	SRF	0.000994762	[NAO] North Atlantic Ocean (MRGID:1912)	0.00130532	0.994762	NAO		TARA_152	SRF	0.000994762	[NAO] North Atlantic Ocean (MRGID:1912)	0.000875673	0.994762	NAO		TARA_152	SRF	0.000994762	[NAO] North Atlantic Ocean (MRGID:1912)	0.0114189	0.994762	NAO
	TARA_155	DCM	0.000426156	[NAO] North Atlantic Ocean (MRGID:1912)	0.0014667	0.426156	NAO		TARA_155	DCM	0.000426156	[NAO] North Atlantic Ocean (MRGID:1912)	0.000242504	0.426156	NAO		TARA_155	DCM	0.000426156	[NAO] North Atlantic Ocean (MRGID:1912)	0.000576638	0.426156	NAO		TARA_155	DCM	0.000426156	[NAO] North Atlantic Ocean (MRGID:1912)	9.04714e-05	0.426156	NAO		TARA_155	DCM	0.000426156	[NAO] North Atlantic Ocean (MRGID:1912)	0.00458803	0.426156	NAO
	TARA_155	SRF	0.000426156	[NAO] North Atlantic Ocean (MRGID:1912)	0.000946966	0.426156	NAO		TARA_155	SRF	0.000426156	[NAO] North Atlantic Ocean (MRGID:1912)	0.000936939	0.426156	NAO		TARA_155	SRF	0.000426156	[NAO] North Atlantic Ocean (MRGID:1912)	0.000945444	0.426156	NAO		TARA_155	SRF	0.000426156	[NAO] North Atlantic Ocean (MRGID:1912)	0.00023417	0.426156	NAO		TARA_155	SRF	0.000426156	[NAO] North Atlantic Ocean (MRGID:1912)	0.0137527	0.426156	NAO
	TARA_158	DCM	0.000599484	[AO] Arctic Ocean (MRGID:1906)	0.00304316	0.599484	AO		TARA_158	DCM	0.000599484	[AO] Arctic Ocean (MRGID:1906)	0.00138445	0.599484	AO		TARA_158	DCM	0.000599484	[AO] Arctic Ocean (MRGID:1906)	0.000214948	0.599484	AO		TARA_158	DCM	0.000599484	[AO] Arctic Ocean (MRGID:1906)	0.00024502	0.599484	AO		TARA_158	DCM	0.000599484	[AO] Arctic Ocean (MRGID:1906)	0.00286521	0.599484	AO
	TARA_158	SRF	0.000599484	[AO] Arctic Ocean (MRGID:1906)	0.00401765	0.599484	AO		TARA_158	SRF	0.000599484	[AO] Arctic Ocean (MRGID:1906)	0.00241343	0.599484	AO		TARA_158	SRF	0.000599484	[AO] Arctic Ocean (MRGID:1906)	0.00263221	0.599484	AO		TARA_158	SRF	0.000599484	[AO] Arctic Ocean (MRGID:1906)	0.00035371	0.599484	AO		TARA_158	SRF	0.000599484	[AO] Arctic Ocean (MRGID:1906)	0.00517436	0.599484	AO
	TARA_163	SRF	0.000874157	[AO] Arctic Ocean (MRGID:1906)	0.001279	0.874157	AO		TARA_163	SRF	0.000874157	[AO] Arctic Ocean (MRGID:1906)	4.87119e-05	0.874157	AO		TARA_163	SRF	0.000874157	[AO] Arctic Ocean (MRGID:1906)	0.00142733	0.874157	AO		TARA_163	SRF	0.000874157	[AO] Arctic Ocean (MRGID:1906)	0.000296029	0.874157	AO		TARA_163	SRF	0.000874157	[AO] Arctic Ocean (MRGID:1906)	0.0017934	0.874157	AO
	TARA_168	DCM	0.000430005	[AO] Arctic Ocean (MRGID:1906)	4.79932e-05	0.430005	AO		TARA_168	DCM	0.000430005	[AO] Arctic Ocean (MRGID:1906)	0	0.430005	AO		TARA_168	DCM	0.000430005	[AO] Arctic Ocean (MRGID:1906)	0.000305925	0.430005	AO		TARA_168	DCM	0.000430005	[AO] Arctic Ocean (MRGID:1906)	0.000301854	0.430005	AO		TARA_168	DCM	0.000430005	[AO] Arctic Ocean (MRGID:1906)	4.79e-05	0.430005	AO
	TARA_168	SRF	0.000430005	[AO] Arctic Ocean (MRGID:1906)	5.10526e-06	0.430005	AO		TARA_168	SRF	0.000430005	[AO] Arctic Ocean (MRGID:1906)	0	0.430005	AO		TARA_168	SRF	0.000430005	[AO] Arctic Ocean (MRGID:1906)	0.000414674	0.430005	AO		TARA_168	SRF	0.000430005	[AO] Arctic Ocean (MRGID:1906)	0.000238671	0.430005	AO		TARA_168	SRF	0.000430005	[AO] Arctic Ocean (MRGID:1906)	0	0.430005	AO
	TARA_173	DCM	0.00121553	[AO] Arctic Ocean (MRGID:1906)	0.000277643	1.21553	AO		TARA_173	DCM	0.00121553	[AO] Arctic Ocean (MRGID:1906)	3.76776e-06	1.21553	AO		TARA_173	DCM	0.00121553	[AO] Arctic Ocean (MRGID:1906)	5.182e-05	1.21553	AO		TARA_173	DCM	0.00121553	[AO] Arctic Ocean (MRGID:1906)	0.00157072	1.21553	AO		TARA_173	DCM	0.00121553	[AO] Arctic Ocean (MRGID:1906)	5.95298e-05	1.21553	AO
	TARA_173	SRF	0.00121553	[AO] Arctic Ocean (MRGID:1906)	3.8062e-05	1.21553	AO		TARA_173	SRF	0.00121553	[AO] Arctic Ocean (MRGID:1906)	3.07611e-07	1.21553	AO		TARA_173	SRF	0.00121553	[AO] Arctic Ocean (MRGID:1906)	0.000765939	1.21553	AO		TARA_173	SRF	0.00121553	[AO] Arctic Ocean (MRGID:1906)	0.00143308	1.21553	AO		TARA_173	SRF	0.00121553	[AO] Arctic Ocean (MRGID:1906)	0.000153244	1.21553	AO
	TARA_175	SRF	0.00109338	[AO] Arctic Ocean (MRGID:1906)	0.000296814	1.09338	AO		TARA_175	SRF	0.00109338	[AO] Arctic Ocean (MRGID:1906)	2.33849e-05	1.09338	AO		TARA_175	SRF	0.00109338	[AO] Arctic Ocean (MRGID:1906)	0.00120658	1.09338	AO		TARA_175	SRF	0.00109338	[AO] Arctic Ocean (MRGID:1906)	0.00134827	1.09338	AO		TARA_175	SRF	0.00109338	[AO] Arctic Ocean (MRGID:1906)	0.000346244	1.09338	AO
	TARA_180	DCM	0.00138766	[AO] Arctic Ocean (MRGID:1906)	2.01271e-05	1.38766	AO		TARA_180	DCM	0.00138766	[AO] Arctic Ocean (MRGID:1906)	1.23466e-05	1.38766	AO		TARA_180	DCM	0.00138766	[AO] Arctic Ocean (MRGID:1906)	0.000173018	1.38766	AO		TARA_180	DCM	0.00138766	[AO] Arctic Ocean (MRGID:1906)	0.000133895	1.38766	AO		TARA_180	DCM	0.00138766	[AO] Arctic Ocean (MRGID:1906)	0	1.38766	AO
	TARA_180	SRF	0.00138766	[AO] Arctic Ocean (MRGID:1906)	0.000109852	1.38766	AO		TARA_180	SRF	0.00138766	[AO] Arctic Ocean (MRGID:1906)	3.84139e-05	1.38766	AO		TARA_180	SRF	0.00138766	[AO] Arctic Ocean (MRGID:1906)	0.000885491	1.38766	AO		TARA_180	SRF	0.00138766	[AO] Arctic Ocean (MRGID:1906)	0.000264537	1.38766	AO		TARA_180	SRF	0.00138766	[AO] Arctic Ocean (MRGID:1906)	0	1.38766	AO
	TARA_188	DCM	0.00130414	[AO] Arctic Ocean (MRGID:1906)	0.000240594	1.30414	AO		TARA_188	DCM	0.00130414	[AO] Arctic Ocean (MRGID:1906)	0	1.30414	AO		TARA_188	DCM	0.00130414	[AO] Arctic Ocean (MRGID:1906)	0.000224985	1.30414	AO		TARA_188	DCM	0.00130414	[AO] Arctic Ocean (MRGID:1906)	0.00075374	1.30414	AO		TARA_188	DCM	0.00130414	[AO] Arctic Ocean (MRGID:1906)	9.56488e-05	1.30414	AO
	TARA_188	SRF	0.00130414	[AO] Arctic Ocean (MRGID:1906)	0.000702627	1.30414	AO		TARA_188	SRF	0.00130414	[AO] Arctic Ocean (MRGID:1906)	5.84042e-07	1.30414	AO		TARA_188	SRF	0.00130414	[AO] Arctic Ocean (MRGID:1906)	0.000975778	1.30414	AO		TARA_188	SRF	0.00130414	[AO] Arctic Ocean (MRGID:1906)	0.00117066	1.30414	AO		TARA_188	SRF	0.00130414	[AO] Arctic Ocean (MRGID:1906)	6.48542e-05	1.30414	AO
	TARA_189	DCM	0.00127005	[AO] Arctic Ocean (MRGID:1906)	6.65311e-05	1.27005	AO		TARA_189	DCM	0.00127005	[AO] Arctic Ocean (MRGID:1906)	1.6119e-06	1.27005	AO		TARA_189	DCM	0.00127005	[AO] Arctic Ocean (MRGID:1906)	0.000453749	1.27005	AO		TARA_189	DCM	0.00127005	[AO] Arctic Ocean (MRGID:1906)	0.000128042	1.27005	AO		TARA_189	DCM	0.00127005	[AO] Arctic Ocean (MRGID:1906)	1.2698e-05	1.27005	AO
	TARA_189	SRF	0.00127005	[AO] Arctic Ocean (MRGID:1906)	3.33964e-05	1.27005	AO		TARA_189	SRF	0.00127005	[AO] Arctic Ocean (MRGID:1906)	7.7666e-07	1.27005	AO		TARA_189	SRF	0.00127005	[AO] Arctic Ocean (MRGID:1906)	0.000865432	1.27005	AO		TARA_189	SRF	0.00127005	[AO] Arctic Ocean (MRGID:1906)	0.000396385	1.27005	AO		TARA_189	SRF	0.00127005	[AO] Arctic Ocean (MRGID:1906)	7.7666e-07	1.27005	AO
	TARA_191	SRF	0.00136062	[AO] Arctic Ocean (MRGID:1906)	4.71531e-05	1.36062	AO		TARA_191	SRF	0.00136062	[AO] Arctic Ocean (MRGID:1906)	6.48246e-05	1.36062	AO		TARA_191	SRF	0.00136062	[AO] Arctic Ocean (MRGID:1906)	3.21571e-05	1.36062	AO		TARA_191	SRF	0.00136062	[AO] Arctic Ocean (MRGID:1906)	0	1.36062	AO		TARA_191	SRF	0.00136062	[AO] Arctic Ocean (MRGID:1906)	0	1.36062	AO
	TARA_193	SRF	0.000702537	[AO] Arctic Ocean (MRGID:1906)	5.91693e-05	0.702537	AO		TARA_193	SRF	0.000702537	[AO] Arctic Ocean (MRGID:1906)	3.10703e-06	0.702537	AO		TARA_193	SRF	0.000702537	[AO] Arctic Ocean (MRGID:1906)	0.000357489	0.702537	AO		TARA_193	SRF	0.000702537	[AO] Arctic Ocean (MRGID:1906)	0.000116902	0.702537	AO		TARA_193	SRF	0.000702537	[AO] Arctic Ocean (MRGID:1906)	6.21406e-06	0.702537	AO
	TARA_194	DCM	0.000713809	[AO] Arctic Ocean (MRGID:1906)	0.000133924	0.713809	AO		TARA_194	DCM	0.000713809	[AO] Arctic Ocean (MRGID:1906)	0	0.713809	AO		TARA_194	DCM	0.000713809	[AO] Arctic Ocean (MRGID:1906)	0.000167217	0.713809	AO		TARA_194	DCM	0.000713809	[AO] Arctic Ocean (MRGID:1906)	0.000152667	0.713809	AO		TARA_194	DCM	0.000713809	[AO] Arctic Ocean (MRGID:1906)	2.36502e-05	0.713809	AO
	TARA_194	SRF	0.000713809	[AO] Arctic Ocean (MRGID:1906)	0.000104447	0.713809	AO		TARA_194	SRF	0.000713809	[AO] Arctic Ocean (MRGID:1906)	0.00329934	0.713809	AO		TARA_194	SRF	0.000713809	[AO] Arctic Ocean (MRGID:1906)	0.000780849	0.713809	AO		TARA_194	SRF	0.000713809	[AO] Arctic Ocean (MRGID:1906)	0.000320655	0.713809	AO		TARA_194	SRF	0.000713809	[AO] Arctic Ocean (MRGID:1906)	1.00555e-06	0.713809	AO
	TARA_196	SRF	0.000241071	[AO] Arctic Ocean (MRGID:1906)	3.01317e-05	0.241071	AO		TARA_196	SRF	0.000241071	[AO] Arctic Ocean (MRGID:1906)	0	0.241071	AO		TARA_196	SRF	0.000241071	[AO] Arctic Ocean (MRGID:1906)	0.000282212	0.241071	AO		TARA_196	SRF	0.000241071	[AO] Arctic Ocean (MRGID:1906)	0.000356007	0.241071	AO		TARA_196	SRF	0.000241071	[AO] Arctic Ocean (MRGID:1906)	0	0.241071	AO
	TARA_201	DCM	0.000958759	[AO] Arctic Ocean (MRGID:1906)	9.84173e-05	0.958759	AO		TARA_201	DCM	0.000958759	[AO] Arctic Ocean (MRGID:1906)	0	0.958759	AO		TARA_201	DCM	0.000958759	[AO] Arctic Ocean (MRGID:1906)	8.27391e-05	0.958759	AO		TARA_201	DCM	0.000958759	[AO] Arctic Ocean (MRGID:1906)	0.00102197	0.958759	AO		TARA_201	DCM	0.000958759	[AO] Arctic Ocean (MRGID:1906)	7.48306e-05	0.958759	AO
	TARA_201	SRF	0.000958759	[AO] Arctic Ocean (MRGID:1906)	0.000164166	0.958759	AO		TARA_201	SRF	0.000958759	[AO] Arctic Ocean (MRGID:1906)	4.36696e-06	0.958759	AO		TARA_201	SRF	0.000958759	[AO] Arctic Ocean (MRGID:1906)	0.000415022	0.958759	AO		TARA_201	SRF	0.000958759	[AO] Arctic Ocean (MRGID:1906)	0.000783524	0.958759	AO		TARA_201	SRF	0.000958759	[AO] Arctic Ocean (MRGID:1906)	4.57351e-05	0.958759	AO
	TARA_205	SRF	0.000596423	[AO] Arctic Ocean (MRGID:1906)	0.000111078	0.596423	AO		TARA_205	SRF	0.000596423	[AO] Arctic Ocean (MRGID:1906)	1.05795e-06	0.596423	AO		TARA_205	SRF	0.000596423	[AO] Arctic Ocean (MRGID:1906)	0.00032157	0.596423	AO		TARA_205	SRF	0.000596423	[AO] Arctic Ocean (MRGID:1906)	0.00110214	0.596423	AO		TARA_205	SRF	0.000596423	[AO] Arctic Ocean (MRGID:1906)	0.000294854	0.596423	AO
	TARA_206	SRF	0.000494336	[AO] Arctic Ocean (MRGID:1906)	2.63666e-05	0.494336	AO		TARA_206	SRF	0.000494336	[AO] Arctic Ocean (MRGID:1906)	3.53691e-07	0.494336	AO		TARA_206	SRF	0.000494336	[AO] Arctic Ocean (MRGID:1906)	0.000872814	0.494336	AO		TARA_206	SRF	0.000494336	[AO] Arctic Ocean (MRGID:1906)	0.0016198	0.494336	AO		TARA_206	SRF	0.000494336	[AO] Arctic Ocean (MRGID:1906)	2.82953e-06	0.494336	AO
	TARA_208	SRF	0.000453137	[AO] Arctic Ocean (MRGID:1906)	1.84832e-05	0.453137	AO		TARA_208	SRF	0.000453137	[AO] Arctic Ocean (MRGID:1906)	0	0.453137	AO		TARA_208	SRF	0.000453137	[AO] Arctic Ocean (MRGID:1906)	0.000359203	0.453137	AO		TARA_208	SRF	0.000453137	[AO] Arctic Ocean (MRGID:1906)	0.00100169	0.453137	AO		TARA_208	SRF	0.000453137	[AO] Arctic Ocean (MRGID:1906)	9.07754e-06	0.453137	AO
	TARA_209	SRF	0.000488831	[AO] Arctic Ocean (MRGID:1906)	0.000601124	0.488831	AO		TARA_209	SRF	0.000488831	[AO] Arctic Ocean (MRGID:1906)	0.000185191	0.488831	AO		TARA_209	SRF	0.000488831	[AO] Arctic Ocean (MRGID:1906)	0.00109495	0.488831	AO		TARA_209	SRF	0.000488831	[AO] Arctic Ocean (MRGID:1906)	0.0010397	0.488831	AO		TARA_209	SRF	0.000488831	[AO] Arctic Ocean (MRGID:1906)	0.000593412	0.488831	AO
	TARA_210	SRF	0.000208521	[AO] Arctic Ocean (MRGID:1906)	4.26594e-05	0.208521	AO		TARA_210	SRF	0.000208521	[AO] Arctic Ocean (MRGID:1906)	5.61506e-07	0.208521	AO		TARA_210	SRF	0.000208521	[AO] Arctic Ocean (MRGID:1906)	0.000405124	0.208521	AO		TARA_210	SRF	0.000208521	[AO] Arctic Ocean (MRGID:1906)	0.000820036	0.208521	AO		TARA_210	SRF	0.000208521	[AO] Arctic Ocean (MRGID:1906)	0.0013674	0.208521	AO

## Sheet: Fig 3i
Fig 3i
	gene-to-single-copy-gene ratios
	Nitrite reductase								dsyB								ISIP2a								ISIP3								VIT								CA								Alma1
	Biosample ID	Station	Layer	Lat	Lon	Regcode	ratio		Biosample ID	Station	Layer	Lat	Lon	Regcode	ratio		Biosample ID	Station	Layer	Lat	Lon	Regcode	ratio		Biosample ID	Station	Layer	Lat	Lon	Regcode	ratio		Biosample ID	Station	Layer	Lat	Lon	Regcode	ratio		Biosample ID	Station	Layer	Lat	Lon	Regcode	ratio		Biosample ID
	SAMEA2189670	TARA_007	SRF	37.041	1.945	MS	0.716661		SAMEA2189670	TARA_007	SRF	37.041	1.945	MS	1.17532		SAMEA2189670	TARA_007	SRF	37.041	1.945	MS	0.475753		SAMEA2189670	TARA_007	SRF	37.041	1.945	MS	0.291264		SAMEA2189670	TARA_007	SRF	37.041	1.945	MS	1.40522		SAMEA2189670	TARA_007	SRF	37.041	1.945	MS	0.433336		SAMEA2189670
	SAMEA2591093	TARA_023	SRF	42.2038	17.715	MS	0.639377		SAMEA2591093	TARA_023	SRF	42.2038	17.715	MS	0.931345		SAMEA2591093	TARA_023	SRF	42.2038	17.715	MS	0.804378		SAMEA2591093	TARA_023	SRF	42.2038	17.715	MS	0.156353		SAMEA2591093	TARA_023	SRF	42.2038	17.715	MS	0.837851		SAMEA2591093	TARA_023	SRF	42.2038	17.715	MS	0.397684		SAMEA2591093
	SAMEA2591103	TARA_023	DCM	42.1735	17.7252	MS	0.798394		SAMEA2591103	TARA_023	DCM	42.1735	17.7252	MS	1.25627		SAMEA2591103	TARA_023	DCM	42.1735	17.7252	MS	0.538828		SAMEA2591103	TARA_023	DCM	42.1735	17.7252	MS	0.414144		SAMEA2591103	TARA_023	DCM	42.1735	17.7252	MS	1.61307		SAMEA2591103	TARA_023	DCM	42.1735	17.7252	MS	0.246153		SAMEA2591103
	SAMEA2619396	TARA_004	SRF	36.5533	-6.5669	NAO	1.21472		SAMEA2619396	TARA_004	SRF	36.5533	-6.5669	NAO	0.935344		SAMEA2619396	TARA_004	SRF	36.5533	-6.5669	NAO	0.469771		SAMEA2619396	TARA_004	SRF	36.5533	-6.5669	NAO	0.431425		SAMEA2619396	TARA_004	SRF	36.5533	-6.5669	NAO	1.25171		SAMEA2619396	TARA_004	SRF	36.5533	-6.5669	NAO	0.168435		SAMEA2619396
	SAMEA2619419	TARA_004	DCM	36.5533	-6.5669	NAO	1.24123		SAMEA2619419	TARA_004	DCM	36.5533	-6.5669	NAO	1.03625		SAMEA2619419	TARA_004	DCM	36.5533	-6.5669	NAO	1.26702		SAMEA2619419	TARA_004	DCM	36.5533	-6.5669	NAO	0.381112		SAMEA2619419	TARA_004	DCM	36.5533	-6.5669	NAO	1.3718		SAMEA2619419	TARA_004	DCM	36.5533	-6.5669	NAO	0.304011		SAMEA2619419
	SAMEA2619505	TARA_008	SRF	38.0026	3.9992	MS	0.408033		SAMEA2619505	TARA_008	SRF	38.0026	3.9992	MS	1.45433		SAMEA2619505	TARA_008	SRF	38.0026	3.9992	MS	0.807853		SAMEA2619505	TARA_008	SRF	38.0026	3.9992	MS	0.0956167		SAMEA2619505	TARA_008	SRF	38.0026	3.9992	MS	1.10335		SAMEA2619505	TARA_008	SRF	38.0026	3.9992	MS	0.345522		SAMEA2619505
	SAMEA2619675	TARA_018	SRF	35.759	14.2574	MS	0.938077		SAMEA2619675	TARA_018	SRF	35.759	14.2574	MS	1.30987		SAMEA2619675	TARA_018	SRF	35.759	14.2574	MS	0.547776		SAMEA2619675	TARA_018	SRF	35.759	14.2574	MS	0.224639		SAMEA2619675	TARA_018	SRF	35.759	14.2574	MS	1.03816		SAMEA2619675	TARA_018	SRF	35.759	14.2574	MS	0.278494		SAMEA2619675
	SAMEA2619684	TARA_018	DCM	35.7528	14.2765	MS	1.17858		SAMEA2619684	TARA_018	DCM	35.7528	14.2765	MS	0.812393		SAMEA2619684	TARA_018	DCM	35.7528	14.2765	MS	0.488255		SAMEA2619684	TARA_018	DCM	35.7528	14.2765	MS	0.354556		SAMEA2619684	TARA_018	DCM	35.7528	14.2765	MS	0.869741		SAMEA2619684	TARA_018	DCM	35.7528	14.2765	MS	0.0861514		SAMEA2619684
	SAMEA2619745	TARA_022	SRF	39.8386	17.4155	MS	0.452058		SAMEA2619745	TARA_022	SRF	39.8386	17.4155	MS	0.927155		SAMEA2619745	TARA_022	SRF	39.8386	17.4155	MS	0.809765		SAMEA2619745	TARA_022	SRF	39.8386	17.4155	MS	0.188376		SAMEA2619745	TARA_022	SRF	39.8386	17.4155	MS	0.744096		SAMEA2619745	TARA_022	SRF	39.8386	17.4155	MS	0.419748		SAMEA2619745
	SAMEA2619754	TARA_022	DCM	39.5705	17.4101	MS	0.543838		SAMEA2619754	TARA_022	DCM	39.5705	17.4101	MS	0.538586		SAMEA2619754	TARA_022	DCM	39.5705	17.4101	MS	0.669105		SAMEA2619754	TARA_022	DCM	39.5705	17.4101	MS	0.148595		SAMEA2619754	TARA_022	DCM	39.5705	17.4101	MS	1.32457		SAMEA2619754	TARA_022	DCM	39.5705	17.4101	MS	0.442338		SAMEA2619754
	SAMEA2619777	TARA_025	SRF	39.3888	19.3905	MS	0.519119		SAMEA2619777	TARA_025	SRF	39.3888	19.3905	MS	0.88825		SAMEA2619777	TARA_025	SRF	39.3888	19.3905	MS	0.49258		SAMEA2619777	TARA_025	SRF	39.3888	19.3905	MS	0.18978		SAMEA2619777	TARA_025	SRF	39.3888	19.3905	MS	0.770066		SAMEA2619777	TARA_025	SRF	39.3888	19.3905	MS	0.403926		SAMEA2619777
	SAMEA2619788	TARA_025	DCM	39.3991	19.3997	MS	0.564143		SAMEA2619788	TARA_025	DCM	39.3991	19.3997	MS	0.907588		SAMEA2619788	TARA_025	DCM	39.3991	19.3997	MS	0.482739		SAMEA2619788	TARA_025	DCM	39.3991	19.3997	MS	0.682863		SAMEA2619788	TARA_025	DCM	39.3991	19.3997	MS	1.44714		SAMEA2619788	TARA_025	DCM	39.3991	19.3997	MS	0.116625		SAMEA2619788
	SAMEA2619811	TARA_031	SRF	27.16	27.1433	RS	0.710104		SAMEA2619811	TARA_031	SRF	27.16	27.1433	RS	0.656926		SAMEA2619811	TARA_031	SRF	27.16	27.1433	RS	0.484555		SAMEA2619811	TARA_031	SRF	27.16	27.1433	RS	0.242122		SAMEA2619811	TARA_031	SRF	27.16	27.1433	RS	1.34032		SAMEA2619811	TARA_031	SRF	27.16	27.1433	RS	0.15376		SAMEA2619811
	SAMEA2619850	TARA_032	DCM	23.4183	37.245	RS	0.545348		SAMEA2619850	TARA_032	DCM	23.4183	37.245	RS	0.640769		SAMEA2619850	TARA_032	DCM	23.4183	37.245	RS	0.544245		SAMEA2619850	TARA_032	DCM	23.4183	37.245	RS	0.421736		SAMEA2619850	TARA_032	DCM	23.4183	37.245	RS	1.31555		SAMEA2619850	TARA_032	DCM	23.4183	37.245	RS	0.0735954		SAMEA2619850
	SAMEA2619916	TARA_034	DCM	18.4417	39.8567	RS	0.716546		SAMEA2619916	TARA_034	DCM	18.4417	39.8567	RS	0.811506		SAMEA2619916	TARA_034	DCM	18.4417	39.8567	RS	0.825386		SAMEA2619916	TARA_034	DCM	18.4417	39.8567	RS	0.423528		SAMEA2619916	TARA_034	DCM	18.4417	39.8567	RS	1.84164		SAMEA2619916	TARA_034	DCM	18.4417	39.8567	RS	0.259022		SAMEA2619916
	SAMEA2619917	TARA_034	DCM	18.4417	39.8567	RS	0.797393		SAMEA2619917	TARA_034	DCM	18.4417	39.8567	RS	0.856758		SAMEA2619917	TARA_034	DCM	18.4417	39.8567	RS	0.535693		SAMEA2619917	TARA_034	DCM	18.4417	39.8567	RS	0.252987		SAMEA2619917	TARA_034	DCM	18.4417	39.8567	RS	1.62142		SAMEA2619917	TARA_034	DCM	18.4417	39.8567	RS	0.117546		SAMEA2619917
	SAMEA2619943	TARA_036	SRF	20.8183	63.5047	IO	0.950056		SAMEA2619943	TARA_036	SRF	20.8183	63.5047	IO	0.981769		SAMEA2619943	TARA_036	SRF	20.8183	63.5047	IO	0.501751		SAMEA2619943	TARA_036	SRF	20.8183	63.5047	IO	0.430795		SAMEA2619943	TARA_036	SRF	20.8183	63.5047	IO	1.33684		SAMEA2619943	TARA_036	SRF	20.8183	63.5047	IO	0.0435698		SAMEA2619943
	SAMEA2619958	TARA_036	DCM	20.8222	63.5133	IO	0.911031		SAMEA2619958	TARA_036	DCM	20.8222	63.5133	IO	1.71181		SAMEA2619958	TARA_036	DCM	20.8222	63.5133	IO	0.409455		SAMEA2619958	TARA_036	DCM	20.8222	63.5133	IO	0.442096		SAMEA2619958	TARA_036	DCM	20.8222	63.5133	IO	1.71739		SAMEA2619958	TARA_036	DCM	20.8222	63.5133	IO	0.101039		SAMEA2619958
	SAMEA2620071	TARA_039	SRF	18.5918	66.622	IO	1.2251		SAMEA2620071	TARA_039	SRF	18.5918	66.622	IO	0.956401		SAMEA2620071	TARA_039	SRF	18.5918	66.622	IO	0.812824		SAMEA2620071	TARA_039	SRF	18.5918	66.622	IO	0.358941		SAMEA2620071	TARA_039	SRF	18.5918	66.622	IO	1.36019		SAMEA2620071	TARA_039	SRF	18.5918	66.622	IO	0.2187		SAMEA2620071
	SAMEA2620084	TARA_039	DCM	18.5839	66.4727	IO	0.911862		SAMEA2620084	TARA_039	DCM	18.5839	66.4727	IO	0.969599		SAMEA2620084	TARA_039	DCM	18.5839	66.4727	IO	0.497627		SAMEA2620084	TARA_039	DCM	18.5839	66.4727	IO	0.478105		SAMEA2620084	TARA_039	DCM	18.5839	66.4727	IO	1.40087		SAMEA2620084	TARA_039	DCM	18.5839	66.4727	IO	0.037014		SAMEA2620084
	SAMEA2620089	TARA_039	DCM	18.5839	66.4727	IO	0.973007		SAMEA2620089	TARA_039	DCM	18.5839	66.4727	IO	1.08594		SAMEA2620089	TARA_039	DCM	18.5839	66.4727	IO	0.552773		SAMEA2620089	TARA_039	DCM	18.5839	66.4727	IO	0.493954		SAMEA2620089	TARA_039	DCM	18.5839	66.4727	IO	1.02406		SAMEA2620089	TARA_039	DCM	18.5839	66.4727	IO	0.0597049		SAMEA2620089
	SAMEA2620204	TARA_041	SRF	14.6059	69.9776	IO	2.17518		SAMEA2620204	TARA_041	SRF	14.6059	69.9776	IO	0.515692		SAMEA2620204	TARA_041	SRF	14.6059	69.9776	IO	0.640254		SAMEA2620204	TARA_041	SRF	14.6059	69.9776	IO	0.263136		SAMEA2620204	TARA_041	SRF	14.6059	69.9776	IO	0.443153		SAMEA2620204	TARA_041	SRF	14.6059	69.9776	IO	0.249553		SAMEA2620204
	SAMEA2620249	TARA_042	SRF	6.0001	73.8955	IO	1.67307		SAMEA2620249	TARA_042	SRF	6.0001	73.8955	IO	0.467941		SAMEA2620249	TARA_042	SRF	6.0001	73.8955	IO	0.613449		SAMEA2620249	TARA_042	SRF	6.0001	73.8955	IO	0.165229		SAMEA2620249	TARA_042	SRF	6.0001	73.8955	IO	0.821196		SAMEA2620249	TARA_042	SRF	6.0001	73.8955	IO	0.478816		SAMEA2620249
	SAMEA2620267	TARA_042	DCM	5.9998	73.9067	IO	0.973114		SAMEA2620267	TARA_042	DCM	5.9998	73.9067	IO	0.971822		SAMEA2620267	TARA_042	DCM	5.9998	73.9067	IO	0.466858		SAMEA2620267	TARA_042	DCM	5.9998	73.9067	IO	0.583766		SAMEA2620267	TARA_042	DCM	5.9998	73.9067	IO	1.20241		SAMEA2620267	TARA_042	DCM	5.9998	73.9067	IO	0.0452352		SAMEA2620267
	SAMEA2620354	TARA_045	SRF	0.0033	71.6428	IO	1.58873		SAMEA2620354	TARA_045	SRF	0.0033	71.6428	IO	0.403357		SAMEA2620354	TARA_045	SRF	0.0033	71.6428	IO	0.527024		SAMEA2620354	TARA_045	SRF	0.0033	71.6428	IO	0.0577889		SAMEA2620354	TARA_045	SRF	0.0033	71.6428	IO	0.521588		SAMEA2620354	TARA_045	SRF	0.0033	71.6428	IO	0.253139		SAMEA2620354
	SAMEA2620503	TARA_051	SRF	21.5043	54.3563	IO	1.33955		SAMEA2620503	TARA_051	SRF	21.5043	54.3563	IO	0.788047		SAMEA2620503	TARA_051	SRF	21.5043	54.3563	IO	0.603377		SAMEA2620503	TARA_051	SRF	21.5043	54.3563	IO	0.197428		SAMEA2620503	TARA_051	SRF	21.5043	54.3563	IO	0.700114		SAMEA2620503	TARA_051	SRF	21.5043	54.3563	IO	0.272881		SAMEA2620503
	SAMEA2620527	TARA_051	DCM	21.4689	54.3066	IO	0.907032		SAMEA2620527	TARA_051	DCM	21.4689	54.3066	IO	1.2648		SAMEA2620527	TARA_051	DCM	21.4689	54.3066	IO	0.439392		SAMEA2620527	TARA_051	DCM	21.4689	54.3066	IO	0.413995		SAMEA2620527	TARA_051	DCM	21.4689	54.3066	IO	1.45881		SAMEA2620527	TARA_051	DCM	21.4689	54.3066	IO	0.0659232		SAMEA2620527
	SAMEA2620556	TARA_052	SRF	16.957	53.9801	IO	1.0225		SAMEA2620556	TARA_052	SRF	16.957	53.9801	IO	0.962586		SAMEA2620556	TARA_052	SRF	16.957	53.9801	IO	0.948387		SAMEA2620556	TARA_052	SRF	16.957	53.9801	IO	0.438818		SAMEA2620556	TARA_052	SRF	16.957	53.9801	IO	1.25982		SAMEA2620556	TARA_052	SRF	16.957	53.9801	IO	0.217194		SAMEA2620556
	SAMEA2620581	TARA_052	DCM	16.9534	53.9601	IO	1.08695		SAMEA2620581	TARA_052	DCM	16.9534	53.9601	IO	1.0135		SAMEA2620581	TARA_052	DCM	16.9534	53.9601	IO	1.58516		SAMEA2620581	TARA_052	DCM	16.9534	53.9601	IO	0.572771		SAMEA2620581	TARA_052	DCM	16.9534	53.9601	IO	1.22717		SAMEA2620581	TARA_052	DCM	16.9534	53.9601	IO	0.225314		SAMEA2620581
	SAMEA2620711	TARA_058	SRF	17.5869	42.1893	IO	1.30183		SAMEA2620711	TARA_058	SRF	17.5869	42.1893	IO	0.566745		SAMEA2620711	TARA_058	SRF	17.5869	42.1893	IO	0.535546		SAMEA2620711	TARA_058	SRF	17.5869	42.1893	IO	0.552368		SAMEA2620711	TARA_058	SRF	17.5869	42.1893	IO	1.30306		SAMEA2620711	TARA_058	SRF	17.5869	42.1893	IO	0.16082		SAMEA2620711
	SAMEA2620734	TARA_058	DCM	17.2855	42.2866	IO	0.934204		SAMEA2620734	TARA_058	DCM	17.2855	42.2866	IO	0.793822		SAMEA2620734	TARA_058	DCM	17.2855	42.2866	IO	0.254846		SAMEA2620734	TARA_058	DCM	17.2855	42.2866	IO	0.653195		SAMEA2620734	TARA_058	DCM	17.2855	42.2866	IO	1.2521		SAMEA2620734	TARA_058	DCM	17.2855	42.2866	IO	0.0778442		SAMEA2620734
	SAMEA2620745	TARA_058	DCM	17.2855	42.2866	IO	0.892071		SAMEA2620745	TARA_058	DCM	17.2855	42.2866	IO	0.865835		SAMEA2620745	TARA_058	DCM	17.2855	42.2866	IO	0.445267		SAMEA2620745	TARA_058	DCM	17.2855	42.2866	IO	0.554269		SAMEA2620745	TARA_058	DCM	17.2855	42.2866	IO	1.27564		SAMEA2620745	TARA_058	DCM	17.2855	42.2866	IO	0.0977444		SAMEA2620745
	SAMEA2620756	TARA_062	SRF	22.3368	40.3412	IO	0.902821		SAMEA2620756	TARA_062	SRF	22.3368	40.3412	IO	1.34181		SAMEA2620756	TARA_062	SRF	22.3368	40.3412	IO	0.27301		SAMEA2620756	TARA_062	SRF	22.3368	40.3412	IO	0.568259		SAMEA2620756	TARA_062	SRF	22.3368	40.3412	IO	1.49728		SAMEA2620756	TARA_062	SRF	22.3368	40.3412	IO	0.0686404		SAMEA2620756
	SAMEA2620775	TARA_062	SRF	22.3368	40.3412	IO	0.93264		SAMEA2620775	TARA_062	SRF	22.3368	40.3412	IO	1.15921		SAMEA2620775	TARA_062	SRF	22.3368	40.3412	IO	0.406953		SAMEA2620775	TARA_062	SRF	22.3368	40.3412	IO	0.382983		SAMEA2620775	TARA_062	SRF	22.3368	40.3412	IO	1.17308		SAMEA2620775	TARA_062	SRF	22.3368	40.3412	IO	0.0732438		SAMEA2620775
	SAMEA2620802	TARA_064	SRF	29.5019	37.9889	IO	0.870488		SAMEA2620802	TARA_064	SRF	29.5019	37.9889	IO	1.06983		SAMEA2620802	TARA_064	SRF	29.5019	37.9889	IO	0.588355		SAMEA2620802	TARA_064	SRF	29.5019	37.9889	IO	0.495501		SAMEA2620802	TARA_064	SRF	29.5019	37.9889	IO	1.52017		SAMEA2620802	TARA_064	SRF	29.5019	37.9889	IO	0.110709		SAMEA2620802
	SAMEA2620845	TARA_064	DCM	29.5333	37.9117	IO	0.931758		SAMEA2620845	TARA_064	DCM	29.5333	37.9117	IO	1.18324		SAMEA2620845	TARA_064	DCM	29.5333	37.9117	IO	0.634574		SAMEA2620845	TARA_064	DCM	29.5333	37.9117	IO	0.418285		SAMEA2620845	TARA_064	DCM	29.5333	37.9117	IO	1.57304		SAMEA2620845	TARA_064	DCM	29.5333	37.9117	IO	0.111561		SAMEA2620845
	SAMEA2620855	TARA_065	SRF	35.1728	26.2868	IO	0.762642		SAMEA2620855	TARA_065	SRF	35.1728	26.2868	IO	1.01817		SAMEA2620855	TARA_065	SRF	35.1728	26.2868	IO	0.576431		SAMEA2620855	TARA_065	SRF	35.1728	26.2868	IO	0.218619		SAMEA2620855	TARA_065	SRF	35.1728	26.2868	IO	1.23831		SAMEA2620855	TARA_065	SRF	35.1728	26.2868	IO	0.0278716		SAMEA2620855
	SAMEA2620890	TARA_065	DCM	35.2421	26.3048	IO	0.876797		SAMEA2620890	TARA_065	DCM	35.2421	26.3048	IO	0.680426		SAMEA2620890	TARA_065	DCM	35.2421	26.3048	IO	0.484305		SAMEA2620890	TARA_065	DCM	35.2421	26.3048	IO	0.40827		SAMEA2620890	TARA_065	DCM	35.2421	26.3048	IO	1.22822		SAMEA2620890	TARA_065	DCM	35.2421	26.3048	IO	0.0636916		SAMEA2620890
	SAMEA2620910	TARA_065	DCM	35.2421	26.3048	IO	0.907681		SAMEA2620910	TARA_065	DCM	35.2421	26.3048	IO	1.07383		SAMEA2620910	TARA_065	DCM	35.2421	26.3048	IO	0.987639		SAMEA2620910	TARA_065	DCM	35.2421	26.3048	IO	0.5711		SAMEA2620910	TARA_065	DCM	35.2421	26.3048	IO	1.43289		SAMEA2620910	TARA_065	DCM	35.2421	26.3048	IO	0.0620693		SAMEA2620910
	SAMEA2620939	TARA_066	SRF	34.9449	17.9189	SAO	1.05335		SAMEA2620939	TARA_066	SRF	34.9449	17.9189	SAO	1.57453		SAMEA2620939	TARA_066	SRF	34.9449	17.9189	SAO	1.80408		SAMEA2620939	TARA_066	SRF	34.9449	17.9189	SAO	0.465993		SAMEA2620939	TARA_066	SRF	34.9449	17.9189	SAO	1.24413		SAMEA2620939	TARA_066	SRF	34.9449	17.9189	SAO	0.494643		SAMEA2620939
	SAMEA2620959	TARA_066	DCM	34.8901	18.0459	SAO	1.06956		SAMEA2620959	TARA_066	DCM	34.8901	18.0459	SAO	0.872628		SAMEA2620959	TARA_066	DCM	34.8901	18.0459	SAO	1.55651		SAMEA2620959	TARA_066	DCM	34.8901	18.0459	SAO	0.492915		SAMEA2620959	TARA_066	DCM	34.8901	18.0459	SAO	1.12002		SAMEA2620959	TARA_066	DCM	34.8901	18.0459	SAO	0.383257		SAMEA2620959
	SAMEA2620988	TARA_067	SRF	32.2401	17.7103	SAO	0.670112		SAMEA2620988	TARA_067	SRF	32.2401	17.7103	SAO	0.69789		SAMEA2620988	TARA_067	SRF	32.2401	17.7103	SAO	0.953961		SAMEA2620988	TARA_067	SRF	32.2401	17.7103	SAO	1.05065		SAMEA2620988	TARA_067	SRF	32.2401	17.7103	SAO	0.603342		SAMEA2620988	TARA_067	SRF	32.2401	17.7103	SAO	0.689438		SAMEA2620988
	SAMEA2621029	TARA_068	SRF	31.0266	4.665	SAO	1.02371		SAMEA2621029	TARA_068	SRF	31.0266	4.665	SAO	0.924586		SAMEA2621029	TARA_068	SRF	31.0266	4.665	SAO	1.48975		SAMEA2621029	TARA_068	SRF	31.0266	4.665	SAO	0.4142		SAMEA2621029	TARA_068	SRF	31.0266	4.665	SAO	1.29864		SAMEA2621029	TARA_068	SRF	31.0266	4.665	SAO	0.341993		SAMEA2621029
	SAMEA2621048	TARA_068	DCM	31.027	4.6802	SAO	1.05659		SAMEA2621048	TARA_068	DCM	31.027	4.6802	SAO	1.10436		SAMEA2621048	TARA_068	DCM	31.027	4.6802	SAO	1.29187		SAMEA2621048	TARA_068	DCM	31.027	4.6802	SAO	0.326399		SAMEA2621048	TARA_068	DCM	31.027	4.6802	SAO	1.76369		SAMEA2621048	TARA_068	DCM	31.027	4.6802	SAO	0.382197		SAMEA2621048
	SAMEA2621049	TARA_068	DCM	31.027	4.6802	SAO	1.05194		SAMEA2621049	TARA_068	DCM	31.027	4.6802	SAO	0.939578		SAMEA2621049	TARA_068	DCM	31.027	4.6802	SAO	1.18229		SAMEA2621049	TARA_068	DCM	31.027	4.6802	SAO	0.366694		SAMEA2621049	TARA_068	DCM	31.027	4.6802	SAO	1.34741		SAMEA2621049	TARA_068	DCM	31.027	4.6802	SAO	0.2918		SAMEA2621049
	SAMEA2621066	TARA_070	SRF	20.4091	-3.1759	SAO	1.11476		SAMEA2621066	TARA_070	SRF	20.4091	-3.1759	SAO	1.0164		SAMEA2621066	TARA_070	SRF	20.4091	-3.1759	SAO	1.11711		SAMEA2621066	TARA_070	SRF	20.4091	-3.1759	SAO	0.498504		SAMEA2621066	TARA_070	SRF	20.4091	-3.1759	SAO	1.62738		SAMEA2621066	TARA_070	SRF	20.4091	-3.1759	SAO	0.0690891		SAMEA2621066
	SAMEA2621082	TARA_070	SRF	20.4091	-3.1759	SAO	1.14574		SAMEA2621082	TARA_070	SRF	20.4091	-3.1759	SAO	0.943646		SAMEA2621082	TARA_070	SRF	20.4091	-3.1759	SAO	1.87803		SAMEA2621082	TARA_070	SRF	20.4091	-3.1759	SAO	0.49138		SAMEA2621082	TARA_070	SRF	20.4091	-3.1759	SAO	1.15622		SAMEA2621082	TARA_070	SRF	20.4091	-3.1759	SAO	0.277653		SAMEA2621082
	SAMEA2621132	TARA_072	SRF	8.7789	-17.9099	SAO	1.05031		SAMEA2621132	TARA_072	SRF	8.7789	-17.9099	SAO	1.48495		SAMEA2621132	TARA_072	SRF	8.7789	-17.9099	SAO	0.252186		SAMEA2621132	TARA_072	SRF	8.7789	-17.9099	SAO	0.888804		SAMEA2621132	TARA_072	SRF	8.7789	-17.9099	SAO	1.34887		SAMEA2621132	TARA_072	SRF	8.7789	-17.9099	SAO	0.0359938		SAMEA2621132
	SAMEA2621169	TARA_072	DCM	8.7296	-17.9604	SAO	1.11055		SAMEA2621169	TARA_072	DCM	8.7296	-17.9604	SAO	1.178		SAMEA2621169	TARA_072	DCM	8.7296	-17.9604	SAO	1.06146		SAMEA2621169	TARA_072	DCM	8.7296	-17.9604	SAO	0.577761		SAMEA2621169	TARA_072	DCM	8.7296	-17.9604	SAO	1.54069		SAMEA2621169	TARA_072	DCM	8.7296	-17.9604	SAO	0.202043		SAMEA2621169
	SAMEA2621209	TARA_076	SRF	20.9354	-35.1803	SAO	1.0032		SAMEA2621209	TARA_076	SRF	20.9354	-35.1803	SAO	0.610824		SAMEA2621209	TARA_076	SRF	20.9354	-35.1803	SAO	0.208585		SAMEA2621209	TARA_076	SRF	20.9354	-35.1803	SAO	0.146042		SAMEA2621209	TARA_076	SRF	20.9354	-35.1803	SAO	0.798129		SAMEA2621209	TARA_076	SRF	20.9354	-35.1803	SAO	0.218383		SAMEA2621209
	SAMEA2621226	TARA_076	DCM	21.0292	-35.3498	SAO	0.834094		SAMEA2621226	TARA_076	DCM	21.0292	-35.3498	SAO	1.17483		SAMEA2621226	TARA_076	DCM	21.0292	-35.3498	SAO	0.449141		SAMEA2621226	TARA_076	DCM	21.0292	-35.3498	SAO	0.405245		SAMEA2621226	TARA_076	DCM	21.0292	-35.3498	SAO	1.28159		SAMEA2621226	TARA_076	DCM	21.0292	-35.3498	SAO	0.0570323		SAMEA2621226
	SAMEA2621265	TARA_078	SRF	30.1367	-43.2899	SAO	1.27639		SAMEA2621265	TARA_078	SRF	30.1367	-43.2899	SAO	0.893429		SAMEA2621265	TARA_078	SRF	30.1367	-43.2899	SAO	0.496769		SAMEA2621265	TARA_078	SRF	30.1367	-43.2899	SAO	0.30087		SAMEA2621265	TARA_078	SRF	30.1367	-43.2899	SAO	0.903735		SAMEA2621265	TARA_078	SRF	30.1367	-43.2899	SAO	0.113229		SAMEA2621265
	SAMEA2621282	TARA_078	DCM	30.1484	-43.2705	SAO	0.985134		SAMEA2621282	TARA_078	DCM	30.1484	-43.2705	SAO	1.13557		SAMEA2621282	TARA_078	DCM	30.1484	-43.2705	SAO	0.626397		SAMEA2621282	TARA_078	DCM	30.1484	-43.2705	SAO	0.377517		SAMEA2621282	TARA_078	DCM	30.1484	-43.2705	SAO	1.48211		SAMEA2621282	TARA_078	DCM	30.1484	-43.2705	SAO	0.128853		SAMEA2621282
	SAMEA2621315	TARA_080	SRF	40.6511	-52.182	SAO	1.1094		SAMEA2621315	TARA_080	SRF	40.6511	-52.182	SAO	0.63831		SAMEA2621315	TARA_080	SRF	40.6511	-52.182	SAO	1.32948		SAMEA2621315	TARA_080	SRF	40.6511	-52.182	SAO	0.375199		SAMEA2621315	TARA_080	SRF	40.6511	-52.182	SAO	1.76932		SAMEA2621315	TARA_080	SRF	40.6511	-52.182	SAO	0.19496		SAMEA2621315
	SAMEA2621337	TARA_080	DCM	40.6241	-51.9229	SAO	0.820905		SAMEA2621337	TARA_080	DCM	40.6241	-51.9229	SAO	0.880896		SAMEA2621337	TARA_080	DCM	40.6241	-51.9229	SAO	0.992066		SAMEA2621337	TARA_080	DCM	40.6241	-51.9229	SAO	0.34403		SAMEA2621337	TARA_080	DCM	40.6241	-51.9229	SAO	1.17542		SAMEA2621337	TARA_080	DCM	40.6241	-51.9229	SAO	0.170229		SAMEA2621337
	SAMEA2621362	TARA_081	SRF	44.5342	-52.455	SAO	2.25788		SAMEA2621362	TARA_081	SRF	44.5342	-52.455	SAO	1.18232		SAMEA2621362	TARA_081	SRF	44.5342	-52.455	SAO	2.49437		SAMEA2621362	TARA_081	SRF	44.5342	-52.455	SAO	1.08465		SAMEA2621362	TARA_081	SRF	44.5342	-52.455	SAO	2.00534		SAMEA2621362	TARA_081	SRF	44.5342	-52.455	SAO	1.19761		SAMEA2621362
	SAMEA2621388	TARA_081	DCM	44.5913	-52.1804	SAO	2.23787		SAMEA2621388	TARA_081	DCM	44.5913	-52.1804	SAO	1.12006		SAMEA2621388	TARA_081	DCM	44.5913	-52.1804	SAO	2.02603		SAMEA2621388	TARA_081	DCM	44.5913	-52.1804	SAO	0.867573		SAMEA2621388	TARA_081	DCM	44.5913	-52.1804	SAO	1.96201		SAMEA2621388	TARA_081	DCM	44.5913	-52.1804	SAO	1.40396		SAMEA2621388
	SAMEA2621412	TARA_082	SRF	47.1863	-58.2902	SAO	3.33725		SAMEA2621412	TARA_082	SRF	47.1863	-58.2902	SAO	1.40199		SAMEA2621412	TARA_082	SRF	47.1863	-58.2902	SAO	1.47685		SAMEA2621412	TARA_082	SRF	47.1863	-58.2902	SAO	3.74825		SAMEA2621412	TARA_082	SRF	47.1863	-58.2902	SAO	1.25441		SAMEA2621412	TARA_082	SRF	47.1863	-58.2902	SAO	1.48162		SAMEA2621412
	SAMEA2621470	TARA_083	SRF	54.3739	-65.1342	SAO	3.31072		SAMEA2621470	TARA_083	SRF	54.3739	-65.1342	SAO	0.789772		SAMEA2621470	TARA_083	SRF	54.3739	-65.1342	SAO	1.46355		SAMEA2621470	TARA_083	SRF	54.3739	-65.1342	SAO	2.62774		SAMEA2621470	TARA_083	SRF	54.3739	-65.1342	SAO	1.06301		SAMEA2621470	TARA_083	SRF	54.3739	-65.1342	SAO	1.30846		SAMEA2621470
	SAMEA2621487	TARA_084	SRF	60.2287	-60.6476	SO	7.62942		SAMEA2621487	TARA_084	SRF	60.2287	-60.6476	SO	1.12026		SAMEA2621487	TARA_084	SRF	60.2287	-60.6476	SO	1.22001		SAMEA2621487	TARA_084	SRF	60.2287	-60.6476	SO	2.14153		SAMEA2621487	TARA_084	SRF	60.2287	-60.6476	SO	2.56631		SAMEA2621487	TARA_084	SRF	60.2287	-60.6476	SO	2.20986		SAMEA2621487
	SAMEA2621498	TARA_084	SRF	60.2287	-60.6476	SO	6.07057		SAMEA2621498	TARA_084	SRF	60.2287	-60.6476	SO	1.32626		SAMEA2621498	TARA_084	SRF	60.2287	-60.6476	SO	1.39552		SAMEA2621498	TARA_084	SRF	60.2287	-60.6476	SO	2.75274		SAMEA2621498	TARA_084	SRF	60.2287	-60.6476	SO	2.32969		SAMEA2621498	TARA_084	SRF	60.2287	-60.6476	SO	2.12817		SAMEA2621498
	SAMEA2621522	TARA_085	SRF	62.0385	-49.529	SO	8.42037		SAMEA2621522	TARA_085	SRF	62.0385	-49.529	SO	0.865392		SAMEA2621522	TARA_085	SRF	62.0385	-49.529	SO	1.46441		SAMEA2621522	TARA_085	SRF	62.0385	-49.529	SO	2.66264		SAMEA2621522	TARA_085	SRF	62.0385	-49.529	SO	4.23597		SAMEA2621522	TARA_085	SRF	62.0385	-49.529	SO	1.56674		SAMEA2621522
	SAMEA2621583	TARA_086	SRF	64.3595	-53.0063	SO	11.1783		SAMEA2621544	TARA_085	DCM	62.2231	-49.2139	SO	0.791645		SAMEA2621544	TARA_085	DCM	62.2231	-49.2139	SO	3.10629		SAMEA2621544	TARA_085	DCM	62.2231	-49.2139	SO	4.87573		SAMEA2621583	TARA_086	SRF	64.3595	-53.0063	SO	4.43027		SAMEA2621583	TARA_086	SRF	64.3595	-53.0063	SO	1.20849		SAMEA2621544
	SAMEA2621609	TARA_086	DCM	64.3183	-53.1081	SO	9.34037		SAMEA2621583	TARA_086	SRF	64.3595	-53.0063	SO	0.940675		SAMEA2621583	TARA_086	SRF	64.3595	-53.0063	SO	2.99808		SAMEA2621583	TARA_086	SRF	64.3595	-53.0063	SO	2.85136		SAMEA2621609	TARA_086	DCM	64.3183	-53.1081	SO	6.53337		SAMEA2621609	TARA_086	DCM	64.3183	-53.1081	SO	1.20704		SAMEA2621583
	SAMEA2621696	TARA_089	SRF	57.7338	-67.1084	SO	3.56003		SAMEA2621609	TARA_086	DCM	64.3183	-53.1081	SO	0.872002		SAMEA2621609	TARA_086	DCM	64.3183	-53.1081	SO	3.50413		SAMEA2621609	TARA_086	DCM	64.3183	-53.1081	SO	5.00795		SAMEA2621696	TARA_089	SRF	57.7338	-67.1084	SO	1.33995		SAMEA2621696	TARA_089	SRF	57.7338	-67.1084	SO	1.50927		SAMEA2621609
	SAMEA2621724	TARA_090	SRF	39.6466	-76.9634	SPO	1.19114		SAMEA2621696	TARA_089	SRF	57.7338	-67.1084	SO	1.35829		SAMEA2621696	TARA_089	SRF	57.7338	-67.1084	SO	1.16786		SAMEA2621696	TARA_089	SRF	57.7338	-67.1084	SO	2.19634		SAMEA2621724	TARA_090	SRF	39.6466	-76.9634	SPO	1.49452		SAMEA2621724	TARA_090	SRF	39.6466	-76.9634	SPO	0.42014		SAMEA2621696
	SAMEA2621791	TARA_093	SRF	34.0614	-73.1066	SPO	1.11805		SAMEA2621724	TARA_090	SRF	39.6466	-76.9634	SPO	0.82847		SAMEA2621724	TARA_090	SRF	39.6466	-76.9634	SPO	0.972462		SAMEA2621724	TARA_090	SRF	39.6466	-76.9634	SPO	0.5374		SAMEA2621791	TARA_093	SRF	34.0614	-73.1066	SPO	0.902419		SAMEA2621791	TARA_093	SRF	34.0614	-73.1066	SPO	0.335441		SAMEA2621724
	SAMEA2621823	TARA_093	DCM	33.9116	-73.0537	SPO	0.914184		SAMEA2621791	TARA_093	SRF	34.0614	-73.1066	SPO	0.532469		SAMEA2621791	TARA_093	SRF	34.0614	-73.1066	SPO	1.57936		SAMEA2621791	TARA_093	SRF	34.0614	-73.1066	SPO	0.326563		SAMEA2621823	TARA_093	DCM	33.9116	-73.0537	SPO	0.818477		SAMEA2621823	TARA_093	DCM	33.9116	-73.0537	SPO	0.357562		SAMEA2621791
	SAMEA2621844	TARA_094	SRF	32.7971	-87.0693	SPO	1.17539		SAMEA2621823	TARA_093	DCM	33.9116	-73.0537	SPO	0.819069		SAMEA2621823	TARA_093	DCM	33.9116	-73.0537	SPO	2.38725		SAMEA2621823	TARA_093	DCM	33.9116	-73.0537	SPO	0.742293		SAMEA2621844	TARA_094	SRF	32.7971	-87.0693	SPO	1.44155		SAMEA2621844	TARA_094	SRF	32.7971	-87.0693	SPO	0.0986753		SAMEA2621823
	SAMEA2621854	TARA_095	SRF	31.4424	-93.9597	SPO	1.60423		SAMEA2621844	TARA_094	SRF	32.7971	-87.0693	SPO	1.03946		SAMEA2621844	TARA_094	SRF	32.7971	-87.0693	SPO	1.76239		SAMEA2621844	TARA_094	SRF	32.7971	-87.0693	SPO	0.705358		SAMEA2621854	TARA_095	SRF	31.4424	-93.9597	SPO	0.940399		SAMEA2621854	TARA_095	SRF	31.4424	-93.9597	SPO	0.330224		SAMEA2621844
	SAMEA2621872	TARA_096	SRF	29.7238	-101.16	SPO	1.36772		SAMEA2621854	TARA_095	SRF	31.4424	-93.9597	SPO	0.972016		SAMEA2621854	TARA_095	SRF	31.4424	-93.9597	SPO	3.85828		SAMEA2621854	TARA_095	SRF	31.4424	-93.9597	SPO	0.834841		SAMEA2621872	TARA_096	SRF	29.7238	-101.16	SPO	1.53454		SAMEA2621872	TARA_096	SRF	29.7238	-101.16	SPO	0.379744		SAMEA2621854
	SAMEA2621894	TARA_096	DCM	29.668	-101.228	SPO	1.27777		SAMEA2621872	TARA_096	SRF	29.7238	-101.16	SPO	0.63949		SAMEA2621872	TARA_096	SRF	29.7238	-101.16	SPO	0.630698		SAMEA2621872	TARA_096	SRF	29.7238	-101.16	SPO	0.163188		SAMEA2621894	TARA_096	DCM	29.668	-101.228	SPO	1.16367		SAMEA2621894	TARA_096	DCM	29.668	-101.228	SPO	0.243733		SAMEA2621872
	SAMEA2621897	TARA_096	DCM	29.668	-101.228	SPO	1.36741		SAMEA2621894	TARA_096	DCM	29.668	-101.228	SPO	0.883699		SAMEA2621894	TARA_096	DCM	29.668	-101.228	SPO	0.785377		SAMEA2621894	TARA_096	DCM	29.668	-101.228	SPO	0.468608		SAMEA2621897	TARA_096	DCM	29.668	-101.228	SPO	0.777121		SAMEA2621897	TARA_096	DCM	29.668	-101.228	SPO	0.271045		SAMEA2621894
	SAMEA2622106	TARA_100	SRF	13.0023	-95.9759	SPO	1.69306		SAMEA2621897	TARA_096	DCM	29.668	-101.228	SPO	1.21382		SAMEA2621897	TARA_096	DCM	29.668	-101.228	SPO	2.04907		SAMEA2621897	TARA_096	DCM	29.668	-101.228	SPO	0.535639		SAMEA2622106	TARA_100	SRF	13.0023	-95.9759	SPO	0.746508		SAMEA2622106	TARA_100	SRF	13.0023	-95.9759	SPO	0.326335		SAMEA2621897
	SAMEA2622130	TARA_100	DCM	12.9723	-96.0122	SPO	1.06718		SAMEA2622106	TARA_100	SRF	13.0023	-95.9759	SPO	0.858775		SAMEA2622106	TARA_100	SRF	13.0023	-95.9759	SPO	3.12768		SAMEA2622106	TARA_100	SRF	13.0023	-95.9759	SPO	0.547253		SAMEA2622130	TARA_100	DCM	12.9723	-96.0122	SPO	1.23194		SAMEA2622130	TARA_100	DCM	12.9723	-96.0122	SPO	0.354198		SAMEA2622106
	SAMEA2622184	TARA_102	SRF	5.2529	-85.1545	SPO	1.76758		SAMEA2622130	TARA_100	DCM	12.9723	-96.0122	SPO	1.07283		SAMEA2622130	TARA_100	DCM	12.9723	-96.0122	SPO	1.67722		SAMEA2622130	TARA_100	DCM	12.9723	-96.0122	SPO	0.737081		SAMEA2622184	TARA_102	SRF	5.2529	-85.1545	SPO	0.593592		SAMEA2622184	TARA_102	SRF	5.2529	-85.1545	SPO	0.307884		SAMEA2622130
	SAMEA2622230	TARA_102	DCM	5.2669	-85.2732	SPO	1.29611		SAMEA2622184	TARA_102	SRF	5.2529	-85.1545	SPO	1.20336		SAMEA2622184	TARA_102	SRF	5.2529	-85.1545	SPO	3.96374		SAMEA2622184	TARA_102	SRF	5.2529	-85.1545	SPO	0.47082		SAMEA2622230	TARA_102	DCM	5.2669	-85.2732	SPO	1.25349		SAMEA2622230	TARA_102	DCM	5.2669	-85.2732	SPO	0.283529		SAMEA2622184
	SAMEA2622325	TARA_109	SRF	1.9928	-84.5766	NPO	1.06031		SAMEA2622230	TARA_102	DCM	5.2669	-85.2732	SPO	0.922017		SAMEA2622230	TARA_102	DCM	5.2669	-85.2732	SPO	2.56092		SAMEA2622230	TARA_102	DCM	5.2669	-85.2732	SPO	0.452809		SAMEA2622325	TARA_109	SRF	1.9928	-84.5766	NPO	1.13808		SAMEA2622325	TARA_109	SRF	1.9928	-84.5766	NPO	0.120736		SAMEA2622230
	SAMEA2622345	TARA_109	DCM	2.0299	-84.5546	NPO	1.21638		SAMEA2622325	TARA_109	SRF	1.9928	-84.5766	NPO	0.950581		SAMEA2622325	TARA_109	SRF	1.9928	-84.5766	NPO	1.21608		SAMEA2622325	TARA_109	SRF	1.9928	-84.5766	NPO	0.628215		SAMEA2622345	TARA_109	DCM	2.0299	-84.5546	NPO	0.909462		SAMEA2622345	TARA_109	DCM	2.0299	-84.5546	NPO	0.103094		SAMEA2622325
	SAMEA2622463	TARA_111	SRF	16.9601	-100.633	SPO	1.74922		SAMEA2622345	TARA_109	DCM	2.0299	-84.5546	NPO	0.556076		SAMEA2622345	TARA_109	DCM	2.0299	-84.5546	NPO	1.43979		SAMEA2622345	TARA_109	DCM	2.0299	-84.5546	NPO	0.334405		SAMEA2622463	TARA_111	SRF	16.9601	-100.633	SPO	0.472621		SAMEA2622463	TARA_111	SRF	16.9601	-100.633	SPO	0.475604		SAMEA2622345
	SAMEA2622489	TARA_111	DCM	16.9587	-100.675	SPO	1.2699		SAMEA2622463	TARA_111	SRF	16.9601	-100.633	SPO	0.858552		SAMEA2622463	TARA_111	SRF	16.9601	-100.633	SPO	3.24016		SAMEA2622463	TARA_111	SRF	16.9601	-100.633	SPO	0.948795		SAMEA2622489	TARA_111	DCM	16.9587	-100.675	SPO	0.97804		SAMEA2622489	TARA_111	DCM	16.9587	-100.675	SPO	0.414556		SAMEA2622463
	SAMEA2622490	TARA_111	DCM	16.9587	-100.675	SPO	1.08684		SAMEA2622489	TARA_111	DCM	16.9587	-100.675	SPO	0.519129		SAMEA2622489	TARA_111	DCM	16.9587	-100.675	SPO	1.76933		SAMEA2622489	TARA_111	DCM	16.9587	-100.675	SPO	0.586187		SAMEA2622490	TARA_111	DCM	16.9587	-100.675	SPO	0.989895		SAMEA2622490	TARA_111	DCM	16.9587	-100.675	SPO	0.379759		SAMEA2622489
	SAMEA2622561	TARA_112	DCM	23.2189	-129.5	SPO	0.80563		SAMEA2622490	TARA_111	DCM	16.9587	-100.675	SPO	1.08427		SAMEA2622490	TARA_111	DCM	16.9587	-100.675	SPO	3.9427		SAMEA2622490	TARA_111	DCM	16.9587	-100.675	SPO	0.789287		SAMEA2622561	TARA_112	DCM	23.2189	-129.5	SPO	1.54353		SAMEA2622561	TARA_112	DCM	23.2189	-129.5	SPO	0.199606		SAMEA2622490
	SAMEA2622605	TARA_113	SRF	23.1108	-134.933	SPO	0.924618		SAMEA2622561	TARA_112	DCM	23.2189	-129.5	SPO	0.9058		SAMEA2622561	TARA_112	DCM	23.2189	-129.5	SPO	0.726096		SAMEA2622561	TARA_112	DCM	23.2189	-129.5	SPO	0.507548		SAMEA2622605	TARA_113	SRF	23.1108	-134.933	SPO	1.00522		SAMEA2622605	TARA_113	SRF	23.1108	-134.933	SPO	0.140655		SAMEA2622561
	SAMEA2622661	TARA_122	SRF	8.9971	-139.196	SPO	1.53623		SAMEA2622605	TARA_113	SRF	23.1108	-134.933	SPO	0.744417		SAMEA2622605	TARA_113	SRF	23.1108	-134.933	SPO	0.351267		SAMEA2622605	TARA_113	SRF	23.1108	-134.933	SPO	0.264115		SAMEA2622661	TARA_122	SRF	8.9971	-139.196	SPO	1.23206		SAMEA2622661	TARA_122	SRF	8.9971	-139.196	SPO	0.226852		SAMEA2622605
	SAMEA2622699	TARA_122	DCM	9.0063	-139.139	SPO	0.948941		SAMEA2622661	TARA_122	SRF	8.9971	-139.196	SPO	0.75451		SAMEA2622661	TARA_122	SRF	8.9971	-139.196	SPO	2.65084		SAMEA2622661	TARA_122	SRF	8.9971	-139.196	SPO	0.522189		SAMEA2622699	TARA_122	DCM	9.0063	-139.139	SPO	0.702002		SAMEA2622699	TARA_122	DCM	9.0063	-139.139	SPO	0.524765		SAMEA2622661
	SAMEA2622875	TARA_127	SRF	6.6499	-152.424	SPO	1.65401		SAMEA2622699	TARA_122	DCM	9.0063	-139.139	SPO	0.984959		SAMEA2622699	TARA_122	DCM	9.0063	-139.139	SPO	1.78031		SAMEA2622699	TARA_122	DCM	9.0063	-139.139	SPO	0.357078		SAMEA2622875	TARA_127	SRF	6.6499	-152.424	SPO	1.00544		SAMEA2622875	TARA_127	SRF	6.6499	-152.424	SPO	0.336002		SAMEA2622699
	SAMEA2622894	TARA_127	DCM	6.628	-152.461	SPO	1.04145		SAMEA2622875	TARA_127	SRF	6.6499	-152.424	SPO	1.14649		SAMEA2622875	TARA_127	SRF	6.6499	-152.424	SPO	3.0382		SAMEA2622875	TARA_127	SRF	6.6499	-152.424	SPO	0.490971		SAMEA2622894	TARA_127	DCM	6.628	-152.461	SPO	0.79352		SAMEA2622894	TARA_127	DCM	6.628	-152.461	SPO	0.300438		SAMEA2622875
	SAMEA2622914	TARA_128	SRF	0.0003	-153.676	SPO	1.11965		SAMEA2622894	TARA_127	DCM	6.628	-152.461	SPO	0.834536		SAMEA2622894	TARA_127	DCM	6.628	-152.461	SPO	2.61391		SAMEA2622894	TARA_127	DCM	6.628	-152.461	SPO	0.574435		SAMEA2622914	TARA_128	SRF	0.0003	-153.676	SPO	1.08202		SAMEA2622914	TARA_128	SRF	0.0003	-153.676	SPO	0.180379		SAMEA2622894
	SAMEA2622936	TARA_128	DCM	0.0222	-153.686	SPO	1.12076		SAMEA2622914	TARA_128	SRF	0.0003	-153.676	SPO	0.738146		SAMEA2622914	TARA_128	SRF	0.0003	-153.676	SPO	1.60417		SAMEA2622914	TARA_128	SRF	0.0003	-153.676	SPO	0.490923		SAMEA2622936	TARA_128	DCM	0.0222	-153.686	SPO	1.12394		SAMEA2622936	TARA_128	DCM	0.0222	-153.686	SPO	0.263289		SAMEA2622914
	SAMEA2622957	TARA_129	SRF	6.671	-153.066	NPO	0.993684		SAMEA2622936	TARA_128	DCM	0.0222	-153.686	SPO	1.04398		SAMEA2622936	TARA_128	DCM	0.0222	-153.686	SPO	1.62187		SAMEA2622936	TARA_128	DCM	0.0222	-153.686	SPO	0.583218		SAMEA2622957	TARA_129	SRF	6.671	-153.066	NPO	1.21963		SAMEA2622957	TARA_129	SRF	6.671	-153.066	NPO	0.152626		SAMEA2622936
	SAMEA2622983	TARA_129	DCM	6.6112	-153.054	NPO	0.898794		SAMEA2622957	TARA_129	SRF	6.671	-153.066	NPO	0.678047		SAMEA2622957	TARA_129	SRF	6.671	-153.066	NPO	1.50523		SAMEA2622957	TARA_129	SRF	6.671	-153.066	NPO	0.51918		SAMEA2622983	TARA_129	DCM	6.6112	-153.054	NPO	1.29902		SAMEA2622983	TARA_129	DCM	6.6112	-153.054	NPO	0.254736		SAMEA2622957
	SAMEA2623018	TARA_131	SRF	22.7598	-157.957	NPO	0.995398		SAMEA2622983	TARA_129	DCM	6.6112	-153.054	NPO	0.681045		SAMEA2622983	TARA_129	DCM	6.6112	-153.054	NPO	1.63628		SAMEA2622983	TARA_129	DCM	6.6112	-153.054	NPO	0.615452		SAMEA2623018	TARA_131	SRF	22.7598	-157.957	NPO	0.489832		SAMEA2623018	TARA_131	SRF	22.7598	-157.957	NPO	0.253076		SAMEA2622983
	SAMEA2623037	TARA_131	DCM	22.7901	-157.944	NPO	0.923644		SAMEA2623018	TARA_131	SRF	22.7598	-157.957	NPO	1.14795		SAMEA2623018	TARA_131	SRF	22.7598	-157.957	NPO	0.274097		SAMEA2623018	TARA_131	SRF	22.7598	-157.957	NPO	0.17126		SAMEA2623037	TARA_131	DCM	22.7901	-157.944	NPO	1.10014		SAMEA2623037	TARA_131	DCM	22.7901	-157.944	NPO	0.160138		SAMEA2623018
	SAMEA2623072	TARA_132	SRF	31.5213	-158.996	NPO	1.24439		SAMEA2623037	TARA_131	DCM	22.7901	-157.944	NPO	1.54672		SAMEA2623037	TARA_131	DCM	22.7901	-157.944	NPO	0.475996		SAMEA2623037	TARA_131	DCM	22.7901	-157.944	NPO	0.345557		SAMEA2623072	TARA_132	SRF	31.5213	-158.996	NPO	0.930003		SAMEA2623072	TARA_132	SRF	31.5213	-158.996	NPO	0.30265		SAMEA2623037
	SAMEA2623092	TARA_132	DCM	31.5168	-159.046	NPO	1.13868		SAMEA2623072	TARA_132	SRF	31.5213	-158.996	NPO	0.711349		SAMEA2623072	TARA_132	SRF	31.5213	-158.996	NPO	0.359154		SAMEA2623072	TARA_132	SRF	31.5213	-158.996	NPO	0.161555		SAMEA2623092	TARA_132	DCM	31.5168	-159.046	NPO	0.970539		SAMEA2623092	TARA_132	DCM	31.5168	-159.046	NPO	0.44783		SAMEA2623072
	SAMEA2623128	TARA_133	SRF	35.3671	-127.742	NPO	1.2138		SAMEA2623092	TARA_132	DCM	31.5168	-159.046	NPO	0.795874		SAMEA2623092	TARA_132	DCM	31.5168	-159.046	NPO	0.925669		SAMEA2623092	TARA_132	DCM	31.5168	-159.046	NPO	0.322535		SAMEA2623128	TARA_133	SRF	35.3671	-127.742	NPO	1.21521		SAMEA2623128	TARA_133	SRF	35.3671	-127.742	NPO	0.291606		SAMEA2623092
	SAMEA2623148	TARA_133	DCM	35.4002	-127.75	NPO	1.08314		SAMEA2623128	TARA_133	SRF	35.3671	-127.742	NPO	1.33109		SAMEA2623128	TARA_133	SRF	35.3671	-127.742	NPO	1.24607		SAMEA2623128	TARA_133	SRF	35.3671	-127.742	NPO	0.679167		SAMEA2623148	TARA_133	DCM	35.4002	-127.75	NPO	1.39192		SAMEA2623148	TARA_133	DCM	35.4002	-127.75	NPO	0.241276		SAMEA2623128
	SAMEA2623206	TARA_135	SRF	32.9986	-121.77	NPO	1.21297		SAMEA2623148	TARA_133	DCM	35.4002	-127.75	NPO	0.85978		SAMEA2623148	TARA_133	DCM	35.4002	-127.75	NPO	0.803145		SAMEA2623148	TARA_133	DCM	35.4002	-127.75	NPO	0.391952		SAMEA2623206	TARA_135	SRF	32.9986	-121.77	NPO	1.55855		SAMEA2623206	TARA_135	SRF	32.9986	-121.77	NPO	0.225477		SAMEA2623148
	SAMEA2623228	TARA_135	DCM	32.931	-121.865	NPO	1.41857		SAMEA2623206	TARA_135	SRF	32.9986	-121.77	NPO	0.720676		SAMEA2623206	TARA_135	SRF	32.9986	-121.77	NPO	1.36696		SAMEA2623206	TARA_135	SRF	32.9986	-121.77	NPO	0.462393		SAMEA2623228	TARA_135	DCM	32.931	-121.865	NPO	0.99001		SAMEA2623228	TARA_135	DCM	32.931	-121.865	NPO	0.450151		SAMEA2623206
	SAMEA2623284	TARA_137	SRF	14.2035	-116.626	NPO	1.36197		SAMEA2623228	TARA_135	DCM	32.931	-121.865	NPO	0.700315		SAMEA2623228	TARA_135	DCM	32.931	-121.865	NPO	1.59903		SAMEA2623228	TARA_135	DCM	32.931	-121.865	NPO	0.50575		SAMEA2623284	TARA_137	SRF	14.2035	-116.626	NPO	1.27708		SAMEA2623284	TARA_137	SRF	14.2035	-116.626	NPO	0.180317		SAMEA2623228
	SAMEA2623304	TARA_137	DCM	14.2075	-116.647	NPO	1.33178		SAMEA2623284	TARA_137	SRF	14.2035	-116.626	NPO	0.81667		SAMEA2623284	TARA_137	SRF	14.2035	-116.626	NPO	2.02387		SAMEA2623284	TARA_137	SRF	14.2035	-116.626	NPO	0.682161		SAMEA2623304	TARA_137	DCM	14.2075	-116.647	NPO	1.59033		SAMEA2623304	TARA_137	DCM	14.2075	-116.647	NPO	0.303174		SAMEA2623284
	SAMEA2623359	TARA_138	SRF	6.3332	-102.943	NPO	1.20945		SAMEA2623304	TARA_137	DCM	14.2075	-116.647	NPO	1.1554		SAMEA2623304	TARA_137	DCM	14.2075	-116.647	NPO	1.29193		SAMEA2623304	TARA_137	DCM	14.2075	-116.647	NPO	0.749507		SAMEA2623359	TARA_138	SRF	6.3332	-102.943	NPO	1.60779		SAMEA2623359	TARA_138	SRF	6.3332	-102.943	NPO	0.053076		SAMEA2623304
	SAMEA2623379	TARA_138	DCM	6.3378	-102.954	NPO	1.15865		SAMEA2623359	TARA_138	SRF	6.3332	-102.943	NPO	0.743806		SAMEA2623359	TARA_138	SRF	6.3332	-102.943	NPO	0.258815		SAMEA2623359	TARA_138	SRF	6.3332	-102.943	NPO	0.545894		SAMEA2623379	TARA_138	DCM	6.3378	-102.954	NPO	1.29306		SAMEA2623379	TARA_138	DCM	6.3378	-102.954	NPO	0.279132		SAMEA2623359
	SAMEA2623419	TARA_139	SRF	6.4998	-94.9527	NPO	1.07898		SAMEA2623379	TARA_138	DCM	6.3378	-102.954	NPO	0.68281		SAMEA2623379	TARA_138	DCM	6.3378	-102.954	NPO	1.20775		SAMEA2623379	TARA_138	DCM	6.3378	-102.954	NPO	0.982722		SAMEA2623419	TARA_139	SRF	6.4998	-94.9527	NPO	1.38841		SAMEA2623419	TARA_139	SRF	6.4998	-94.9527	NPO	0.176327		SAMEA2623379
	SAMEA2623439	TARA_140	SRF	7.4122	-79.3017	NPO	1.20062		SAMEA2623419	TARA_139	SRF	6.4998	-94.9527	NPO	0.981384		SAMEA2623419	TARA_139	SRF	6.4998	-94.9527	NPO	1.95689		SAMEA2623419	TARA_139	SRF	6.4998	-94.9527	NPO	0.529547		SAMEA2623439	TARA_140	SRF	7.4122	-79.3017	NPO	1.26014		SAMEA2623439	TARA_140	SRF	7.4122	-79.3017	NPO	0.0797708		SAMEA2623419
	SAMEA2623479	TARA_142	SRF	25.5264	-88.394	NAO	0.732118		SAMEA2623439	TARA_140	SRF	7.4122	-79.3017	NPO	0.96842		SAMEA2623439	TARA_140	SRF	7.4122	-79.3017	NPO	0.353076		SAMEA2623439	TARA_140	SRF	7.4122	-79.3017	NPO	0.546462		SAMEA2623479	TARA_142	SRF	25.5264	-88.394	NAO	1.55518		SAMEA2623479	TARA_142	SRF	25.5264	-88.394	NAO	0.0740492		SAMEA2623439
	SAMEA2623504	TARA_142	DCM	25.6168	-88.4532	NAO	0.808824		SAMEA2623479	TARA_142	SRF	25.5264	-88.394	NAO	1.35934		SAMEA2623479	TARA_142	SRF	25.5264	-88.394	NAO	0.29319		SAMEA2623479	TARA_142	SRF	25.5264	-88.394	NAO	0.421653		SAMEA2623504	TARA_142	DCM	25.6168	-88.4532	NAO	1.3968		SAMEA2623504	TARA_142	DCM	25.6168	-88.4532	NAO	0.144308		SAMEA2623479
	SAMEA2623543	TARA_143	SRF	29.6394	-79.5395	NAO	0.778074		SAMEA2623504	TARA_142	DCM	25.6168	-88.4532	NAO	0.911223		SAMEA2623504	TARA_142	DCM	25.6168	-88.4532	NAO	0.497007		SAMEA2623504	TARA_142	DCM	25.6168	-88.4532	NAO	0.454195		SAMEA2623543	TARA_143	SRF	29.6394	-79.5395	NAO	0.950373		SAMEA2623543	TARA_143	SRF	29.6394	-79.5395	NAO	0.100694		SAMEA2623504
	SAMEA2623564	TARA_143	DCM	29.851	-79.7064	NAO	0.766057		SAMEA2623543	TARA_143	SRF	29.6394	-79.5395	NAO	1.14167		SAMEA2623543	TARA_143	SRF	29.6394	-79.5395	NAO	0.403018		SAMEA2623543	TARA_143	SRF	29.6394	-79.5395	NAO	0.528536		SAMEA2623564	TARA_143	DCM	29.851	-79.7064	NAO	1.63612		SAMEA2623564	TARA_143	DCM	29.851	-79.7064	NAO	0.169893		SAMEA2623543
	SAMEA2623641	TARA_145	SRF	39.2305	-70.0377	NAO	0.839159		SAMEA2623564	TARA_143	DCM	29.851	-79.7064	NAO	1.09845		SAMEA2623564	TARA_143	DCM	29.851	-79.7064	NAO	0.35896		SAMEA2623564	TARA_143	DCM	29.851	-79.7064	NAO	0.31506		SAMEA2623641	TARA_145	SRF	39.2305	-70.0377	NAO	1.81736		SAMEA2623641	TARA_145	SRF	39.2305	-70.0377	NAO	0.637335		SAMEA2623564
	SAMEA2623685	TARA_146	SRF	34.6712	-71.3093	NAO	1.11949		SAMEA2623641	TARA_145	SRF	39.2305	-70.0377	NAO	0.560771		SAMEA2623641	TARA_145	SRF	39.2305	-70.0377	NAO	1.61167		SAMEA2623641	TARA_145	SRF	39.2305	-70.0377	NAO	0.592201		SAMEA2623685	TARA_146	SRF	34.6712	-71.3093	NAO	1.59734		SAMEA2623685	TARA_146	SRF	34.6712	-71.3093	NAO	0.109257		SAMEA2623641
	SAMEA2623743	TARA_148	SRF	31.6948	-64.2489	NAO	0.889335		SAMEA2623685	TARA_146	SRF	34.6712	-71.3093	NAO	0.926299		SAMEA2623685	TARA_146	SRF	34.6712	-71.3093	NAO	0.725224		SAMEA2623685	TARA_146	SRF	34.6712	-71.3093	NAO	0.398698		SAMEA2623743	TARA_148	SRF	31.6948	-64.2489	NAO	1.75199		SAMEA2623743	TARA_148	SRF	31.6948	-64.2489	NAO	0.06471		SAMEA2623685
	SAMEA2623783	TARA_149	SRF	34.1132	-49.9181	NAO	0.996033		SAMEA2623743	TARA_148	SRF	31.6948	-64.2489	NAO	1.2694		SAMEA2623743	TARA_148	SRF	31.6948	-64.2489	NAO	0.529488		SAMEA2623743	TARA_148	SRF	31.6948	-64.2489	NAO	0.503476		SAMEA2623783	TARA_149	SRF	34.1132	-49.9181	NAO	1.58993		SAMEA2623783	TARA_149	SRF	34.1132	-49.9181	NAO	0.301574		SAMEA2623743
	SAMEA2623817	TARA_150	SRF	35.9346	-37.3032	NAO	1.01551		SAMEA2623783	TARA_149	SRF	34.1132	-49.9181	NAO	0.895098		SAMEA2623783	TARA_149	SRF	34.1132	-49.9181	NAO	1.01331		SAMEA2623783	TARA_149	SRF	34.1132	-49.9181	NAO	0.399102		SAMEA2623817	TARA_150	SRF	35.9346	-37.3032	NAO	1.61113		SAMEA2623817	TARA_150	SRF	35.9346	-37.3032	NAO	0.15504		SAMEA2623783
	SAMEA2623839	TARA_150	DCM	35.8427	-37.1526	NAO	0.983276		SAMEA2623817	TARA_150	SRF	35.9346	-37.3032	NAO	1.08596		SAMEA2623817	TARA_150	SRF	35.9346	-37.3032	NAO	0.660108		SAMEA2623817	TARA_150	SRF	35.9346	-37.3032	NAO	0.481514		SAMEA2623839	TARA_150	DCM	35.8427	-37.1526	NAO	1.60213		SAMEA2623839	TARA_150	DCM	35.8427	-37.1526	NAO	0.102645		SAMEA2623817
	SAMEA2623861	TARA_151	SRF	36.1715	-29.023	NAO	0.986275		SAMEA2623839	TARA_150	DCM	35.8427	-37.1526	NAO	1.03234		SAMEA2623839	TARA_150	DCM	35.8427	-37.1526	NAO	0.582683		SAMEA2623839	TARA_150	DCM	35.8427	-37.1526	NAO	0.412339		SAMEA2623861	TARA_151	SRF	36.1715	-29.023	NAO	1.54146		SAMEA2623861	TARA_151	SRF	36.1715	-29.023	NAO	0.146698		SAMEA2623839
	SAMEA2623879	TARA_151	DCM	36.1811	-28.9373	NAO	1.02528		SAMEA2623861	TARA_151	SRF	36.1715	-29.023	NAO	0.775043		SAMEA2623861	TARA_151	SRF	36.1715	-29.023	NAO	0.646786		SAMEA2623861	TARA_151	SRF	36.1715	-29.023	NAO	0.407033		SAMEA2623879	TARA_151	DCM	36.1811	-28.9373	NAO	1.65191		SAMEA2623879	TARA_151	DCM	36.1811	-28.9373	NAO	0.161351		SAMEA2623861
	SAMEA2623901	TARA_152	SRF	43.6792	-16.8344	NAO	1.08753		SAMEA2623879	TARA_151	DCM	36.1811	-28.9373	NAO	1.22811		SAMEA2623879	TARA_151	DCM	36.1811	-28.9373	NAO	0.700879		SAMEA2623879	TARA_151	DCM	36.1811	-28.9373	NAO	0.530622		SAMEA2623901	TARA_152	SRF	43.6792	-16.8344	NAO	1.44073		SAMEA2623901	TARA_152	SRF	43.6792	-16.8344	NAO	0.404224		SAMEA2623879
	SAMEA2623958	TARA_152	MIX	43.7056	-16.8794	NAO	1.09438		SAMEA2623901	TARA_152	SRF	43.6792	-16.8344	NAO	0.849605		SAMEA2623901	TARA_152	SRF	43.6792	-16.8344	NAO	1.41029		SAMEA2623901	TARA_152	SRF	43.6792	-16.8344	NAO	0.337973		SAMEA2623958	TARA_152	MIX	43.7056	-16.8794	NAO	1.51177		SAMEA2623958	TARA_152	MIX	43.7056	-16.8794	NAO	0.515662		SAMEA2623901
	SAMEA2656994	TARA_082	SRF	47.1899	-58.2724	SAO	3.97782		SAMEA2623958	TARA_152	MIX	43.7056	-16.8794	NAO	0.847972		SAMEA2623958	TARA_152	MIX	43.7056	-16.8794	NAO	1.66299		SAMEA2623958	TARA_152	MIX	43.7056	-16.8794	NAO	0.325408		SAMEA2656994	TARA_082	SRF	47.1899	-58.2724	SAO	0.847074		SAMEA2656994	TARA_082	SRF	47.1899	-58.2724	SAO	1.43475		SAMEA2623958
	SAMEA2657004	TARA_042	DCM	5.9994	73.8978	IO	0.88344		SAMEA2656994	TARA_082	SRF	47.1899	-58.2724	SAO	1.77869		SAMEA2656994	TARA_082	SRF	47.1899	-58.2724	SAO	1.81864		SAMEA2656994	TARA_082	SRF	47.1899	-58.2724	SAO	4.15949		SAMEA2657004	TARA_042	DCM	5.9994	73.8978	IO	1.44077		SAMEA2657004	TARA_042	DCM	5.9994	73.8978	IO	0.0420886		SAMEA2656994
	SAMEA2657010	TARA_122	SRF	8.9948	-139.217	SPO	1.7136		SAMEA2657004	TARA_042	DCM	5.9994	73.8978	IO	1.23734		SAMEA2657004	TARA_042	DCM	5.9994	73.8978	IO	0.560812		SAMEA2657004	TARA_042	DCM	5.9994	73.8978	IO	0.883373		SAMEA2657010	TARA_122	SRF	8.9948	-139.217	SPO	1.02575		SAMEA2657010	TARA_122	SRF	8.9948	-139.217	SPO	0.452734		SAMEA2657004
	SAMEA2657035	TARA_082	DCM	47.2116	-58.0266	SAO	3.64255		SAMEA2657010	TARA_122	SRF	8.9948	-139.217	SPO	0.495496		SAMEA2657010	TARA_122	SRF	8.9948	-139.217	SPO	3.46545		SAMEA2657010	TARA_122	SRF	8.9948	-139.217	SPO	0.437163		SAMEA2657035	TARA_082	DCM	47.2116	-58.0266	SAO	1.31916		SAMEA2657035	TARA_082	DCM	47.2116	-58.0266	SAO	1.47649		SAMEA2657010
	SAMEA2657049	TARA_084	SRF	60.2584	-60.6226	SO	6.3046		SAMEA2657035	TARA_082	DCM	47.2116	-58.0266	SAO	1.34964		SAMEA2657035	TARA_082	DCM	47.2116	-58.0266	SAO	1.35241		SAMEA2657035	TARA_082	DCM	47.2116	-58.0266	SAO	3.68249		SAMEA2657049	TARA_084	SRF	60.2584	-60.6226	SO	2.37278		SAMEA2657049	TARA_084	SRF	60.2584	-60.6226	SO	2.66697		SAMEA2657035
	SAMEA2657078	TARA_082	SRF	47.1966	-58.2349	SAO	3.7322		SAMEA2657049	TARA_084	SRF	60.2584	-60.6226	SO	1.34298		SAMEA2657049	TARA_084	SRF	60.2584	-60.6226	SO	1.92964		SAMEA2657049	TARA_084	SRF	60.2584	-60.6226	SO	2.62059		SAMEA2657078	TARA_082	SRF	47.1966	-58.2349	SAO	0.969934		SAMEA2657078	TARA_082	SRF	47.1966	-58.2349	SAO	1.46206		SAMEA2657049
	SAMEA2732415	TARA_085	SRF	62.14	-49.3273	SO	1.90083		SAMEA2657078	TARA_082	SRF	47.1966	-58.2349	SAO	1.37404		SAMEA2657078	TARA_082	SRF	47.1966	-58.2349	SAO	1.6108		SAMEA2657078	TARA_082	SRF	47.1966	-58.2349	SAO	3.58073		SAMEA2732415	TARA_085	SRF	62.14	-49.3273	SO	5.38791		SAMEA2732415	TARA_085	SRF	62.14	-49.3273	SO	0.590894		SAMEA2657078
	SAMEA2732419	TARA_086	SRF	64.3373	-52.9847	SO	4.74563		SAMEA2732415	TARA_085	SRF	62.14	-49.3273	SO	0.556858		SAMEA2732415	TARA_085	SRF	62.14	-49.3273	SO	1.40853		SAMEA2732415	TARA_085	SRF	62.14	-49.3273	SO	2.01048		SAMEA2732419	TARA_086	SRF	64.3373	-52.9847	SO	5.24097		SAMEA2732419	TARA_086	SRF	64.3373	-52.9847	SO	1.11142		SAMEA2732415
	SAMEA2732581	TARA_086	DCM	64.3369	-53.1308	SO	8.24447		SAMEA2732419	TARA_086	SRF	64.3373	-52.9847	SO	0.605877		SAMEA2732419	TARA_086	SRF	64.3373	-52.9847	SO	1.98925		SAMEA2732419	TARA_086	SRF	64.3373	-52.9847	SO	3.22478		SAMEA2732581	TARA_086	DCM	64.3369	-53.1308	SO	6.28949		SAMEA2732581	TARA_086	DCM	64.3369	-53.1308	SO	1.53204		SAMEA2732419
	SAMEA4396538	TARA_158	SRF	67.141	0.2355	AO	1.3973		SAMEA2732543	TARA_086	SRF	64.3327	-53.0731	SO	0.921096		SAMEA2732543	TARA_086	SRF	64.3327	-53.0731	SO	3.20969		SAMEA2732543	TARA_086	SRF	64.3327	-53.0731	SO	4.89645		SAMEA4396538	TARA_158	SRF	67.141	0.2355	AO	0.798739		SAMEA4396538	TARA_158	SRF	67.141	0.2355	AO	0.764454		SAMEA2732543
	SAMEA4396934	TARA_158	SRF	67.141	0.2355	AO	1.33259		SAMEA2732581	TARA_086	DCM	64.3369	-53.1308	SO	0.864016		SAMEA2732581	TARA_086	DCM	64.3369	-53.1308	SO	3.68854		SAMEA2732581	TARA_086	DCM	64.3369	-53.1308	SO	4.35819		SAMEA4396934	TARA_158	SRF	67.141	0.2355	AO	0.682587		SAMEA4396934	TARA_158	SRF	67.141	0.2355	AO	1.13806		SAMEA2732581
	SAMEA4396971	TARA_158	DCM	67.161	0.3964	AO	1.54698		SAMEA4396538	TARA_158	SRF	67.141	0.2355	AO	1.17744		SAMEA4396538	TARA_158	SRF	67.141	0.2355	AO	0.316524		SAMEA4396538	TARA_158	SRF	67.141	0.2355	AO	0.532668		SAMEA4396971	TARA_158	DCM	67.161	0.3964	AO	0.728296		SAMEA4396971	TARA_158	DCM	67.161	0.3964	AO	1.059		SAMEA4396538
	SAMEA4396981	TARA_158	DCM	67.161	0.3964	AO	1.45698		SAMEA4396934	TARA_158	SRF	67.141	0.2355	AO	0.926764		SAMEA4396934	TARA_158	SRF	67.141	0.2355	AO	0.27412		SAMEA4396934	TARA_158	SRF	67.141	0.2355	AO	0.607774		SAMEA4396981	TARA_158	DCM	67.161	0.3964	AO	0.692168		SAMEA4396981	TARA_158	DCM	67.161	0.3964	AO	1.03617		SAMEA4396934
	SAMEA4397034	TARA_163	SRF	76.1825	1.3918	AO	0.506125		SAMEA4396971	TARA_158	DCM	67.161	0.3964	AO	0.91295		SAMEA4396971	TARA_158	DCM	67.161	0.3964	AO	0.224826		SAMEA4396971	TARA_158	DCM	67.161	0.3964	AO	0.779545		SAMEA4397034	TARA_163	SRF	76.1825	1.3918	AO	1.10346		SAMEA4397034	TARA_163	SRF	76.1825	1.3918	AO	2.82123		SAMEA4396971
	SAMEA4397044	TARA_163	SRF	76.1825	1.3918	AO	0.510642		SAMEA4396981	TARA_158	DCM	67.161	0.3964	AO	0.899519		SAMEA4396981	TARA_158	DCM	67.161	0.3964	AO	0.238637		SAMEA4396981	TARA_158	DCM	67.161	0.3964	AO	0.639579		SAMEA4397044	TARA_163	SRF	76.1825	1.3918	AO	1.11671		SAMEA4397044	TARA_163	SRF	76.1825	1.3918	AO	3.07225		SAMEA4396981
	SAMEA4397059	TARA_163	SRF	76.1872	1.5879	AO	0.628043		SAMEA4397034	TARA_163	SRF	76.1825	1.3918	AO	0.865897		SAMEA4397034	TARA_163	SRF	76.1825	1.3918	AO	2.59268		SAMEA4397034	TARA_163	SRF	76.1825	1.3918	AO	1.02778		SAMEA4397059	TARA_163	SRF	76.1872	1.5879	AO	1.23975		SAMEA4397059	TARA_163	SRF	76.1872	1.5879	AO	3.09712		SAMEA4397034
	SAMEA4397284	TARA_173	DCM	78.9354	79.0604	AO	0.68456		SAMEA4397044	TARA_163	SRF	76.1825	1.3918	AO	0.745367		SAMEA4397044	TARA_163	SRF	76.1825	1.3918	AO	3.02558		SAMEA4397044	TARA_163	SRF	76.1825	1.3918	AO	1.01591		SAMEA4397284	TARA_173	DCM	78.9354	79.0604	AO	0.96857		SAMEA4397284	TARA_173	DCM	78.9354	79.0604	AO	2.78645		SAMEA4397044
	SAMEA4397320	TARA_175	SRF	79.2233	66.3435	AO	0.607826		SAMEA4397059	TARA_163	SRF	76.1872	1.5879	AO	0.69412		SAMEA4397059	TARA_163	SRF	76.1872	1.5879	AO	3.26986		SAMEA4397059	TARA_163	SRF	76.1872	1.5879	AO	1.13373		SAMEA4397320	TARA_175	SRF	79.2233	66.3435	AO	1.83242		SAMEA4397320	TARA_175	SRF	79.2233	66.3435	AO	2.74454		SAMEA4397059
	SAMEA4397575	TARA_188	SRF	78.2518	91.8557	AO	0.322833		SAMEA4397284	TARA_173	DCM	78.9354	79.0604	AO	0.642978		SAMEA4397284	TARA_173	DCM	78.9354	79.0604	AO	3.08158		SAMEA4397284	TARA_173	DCM	78.9354	79.0604	AO	0.985061		SAMEA4397575	TARA_188	SRF	78.2518	91.8557	AO	1.18475		SAMEA4397575	TARA_188	SRF	78.2518	91.8557	AO	2.56357		SAMEA4397284
	SAMEA4397596	TARA_188	SRF	78.2943	91.7398	AO	0.542107		SAMEA4397320	TARA_175	SRF	79.2233	66.3435	AO	0.534319		SAMEA4397320	TARA_175	SRF	79.2233	66.3435	AO	2.45251		SAMEA4397320	TARA_175	SRF	79.2233	66.3435	AO	1.2937		SAMEA4397596	TARA_188	SRF	78.2943	91.7398	AO	1.07559		SAMEA4397596	TARA_188	SRF	78.2943	91.7398	AO	3.05614		SAMEA4397320
	SAMEA4397604	TARA_188	SRF	78.3389	91.6572	AO	0.451241		SAMEA4397575	TARA_188	SRF	78.2518	91.8557	AO	0.776526		SAMEA4397575	TARA_188	SRF	78.2518	91.8557	AO	2.76041		SAMEA4397575	TARA_188	SRF	78.2518	91.8557	AO	1.14227		SAMEA4397604	TARA_188	SRF	78.3389	91.6572	AO	0.97152		SAMEA4397604	TARA_188	SRF	78.3389	91.6572	AO	2.0046		SAMEA4397575
	SAMEA4397712	TARA_189	DCM	77.9668	116.656	AO	0.575682		SAMEA4397596	TARA_188	SRF	78.2943	91.7398	AO	0.892283		SAMEA4397596	TARA_188	SRF	78.2943	91.7398	AO	2.66507		SAMEA4397596	TARA_188	SRF	78.2943	91.7398	AO	0.938557		SAMEA4397712	TARA_189	DCM	77.9668	116.656	AO	1.02311		SAMEA4397712	TARA_189	DCM	77.9668	116.656	AO	2.30785		SAMEA4397596
	SAMEA4397849	TARA_194	SRF	73.3833	-168.133	AO	1.00735		SAMEA4397604	TARA_188	SRF	78.3389	91.6572	AO	0.988559		SAMEA4397604	TARA_188	SRF	78.3389	91.6572	AO	2.66533		SAMEA4397604	TARA_188	SRF	78.3389	91.6572	AO	1.32952		SAMEA4397849	TARA_194	SRF	73.3833	-168.133	AO	0.832472		SAMEA4397849	TARA_194	SRF	73.3833	-168.133	AO	1.71398		SAMEA4397604
	SAMEA4397910	TARA_194	DCM	73.3275	-168.814	AO	1.0621		SAMEA4397712	TARA_189	DCM	77.9668	116.656	AO	0.611022		SAMEA4397712	TARA_189	DCM	77.9668	116.656	AO	1.96484		SAMEA4397712	TARA_189	DCM	77.9668	116.656	AO	1.04876		SAMEA4397910	TARA_194	DCM	73.3275	-168.814	AO	0.55535		SAMEA4397910	TARA_194	DCM	73.3275	-168.814	AO	1.33117		SAMEA4397712
	SAMEA4398016	TARA_201	SRF	74.2987	-85.7806	AO	1.11094		SAMEA4397849	TARA_194	SRF	73.3833	-168.133	AO	0.890846		SAMEA4397849	TARA_194	SRF	73.3833	-168.133	AO	0.757806		SAMEA4397849	TARA_194	SRF	73.3833	-168.133	AO	0.722484		SAMEA4398016	TARA_201	SRF	74.2987	-85.7806	AO	0.757256		SAMEA4398016	TARA_201	SRF	74.2987	-85.7806	AO	1.32852		SAMEA4397849
									SAMEA4397910	TARA_194	DCM	73.3275	-168.814	AO	1.18802		SAMEA4397910	TARA_194	DCM	73.3275	-168.814	AO	0.775448		SAMEA4397910	TARA_194	DCM	73.3275	-168.814	AO	0.669413																		SAMEA4397910
									SAMEA4398016	TARA_201	SRF	74.2987	-85.7806	AO	0.824316		SAMEA4398016	TARA_201	SRF	74.2987	-85.7806	AO	0.518855		SAMEA4398016	TARA_201	SRF	74.2987	-85.7806	AO	0.749162																		SAMEA4398016
[truncated: 27 more columns]

## Sheet: Fig 4
Fig 4 Source Data = Supplementary Data 8

[truncated: 16 more sheets: Fig 5b-e, Fig 5f, Fig 5g, SupFig 1a, SupFig 2a, SupFig 2b, SupFig 3, SupFig 4, SupFig 5a, SupFig 5b, SupFig 5c, SupFig 5d, SupFig 6, SupFig 7e, SupFig 8, SupTables]
